# Supplementary material for: A human multi-cellular model shows how platelets drive production of diseased extracellular matrix and tissue invasion
Source: iScience. 2021 May 29;24(6):102676. doi: 10.1016/j.isci.2021.102676 (PMC8215303; doi:10.1016/j.isci.2021.102676)
Supplement: Table S1. Analysis of DE genes from HGSOC patient tissues split by high vs low MI signatures, Related to Figure 2 — Data from [file mmc2.xlsx]

## Sheet: DEgenes_ICGC_highMIvslowMI
Supplemental Table 1. Related to Fig. 2 Analysis of DE genes from HGSOC patient tissues split by high vs low MI signatures. Data from ICGC database. Tab 1. DE genes. Tab 2. GSEA analysis.
List of DE genes in ICGC highMI vs low MI samples. Filter has been applied to illustrate adj. P value < 0.05.
Gene_symbol	logFC	AveExpr	t	P.Value	adj.P.Val	B
POSTN	1.9991	4.29577	7.66072	1.56842e-11	2.35393e-08	15.833
SFRP2	1.99468	3.88861	7.76876	9.32324e-12	1.67912e-08	16.3245
LUM	1.99033	6.31529	7.0666	2.65976e-10	2.39511e-07	13.1576
MMP11	1.93978	5.02688	6.78443	9.98667e-10	6.20207e-07	11.9073
COL11A1	1.87445	3.41763	8.49948	2.67921e-13	4.82526e-09	19.6765
COL3A1	1.84725	7.18146	7.02765	3.19567e-10	2.74067e-07	12.9841
COL1A1	1.7333	7.31909	6.92949	5.06862e-10	3.80358e-07	12.5482
THBS2	1.59483	3.63301	7.97242	3.48418e-12	1.04583e-08	17.2544
COL1A2	1.53696	7.66793	6.0277	3.17232e-08	1.02024e-05	8.64212
SPARC	1.52187	8.51941	6.5323	3.21134e-09	1.60656e-06	10.8039
ACTA2	1.49127	5.95901	6.25945	1.11736e-08	4.57094e-06	9.62662
MMP2	1.47615	5.2547	6.5111	3.54032e-09	1.72327e-06	10.7118
COL5A2	1.46821	4.00703	7.66937	1.50458e-11	2.35393e-08	15.8723
COL10A1	1.42694	2.93201	6.59678	2.38537e-09	1.22744e-06	11.0847
COL5A1	1.40286	3.91615	7.42689	4.80979e-11	6.66341e-08	14.774
CTSK	1.37822	4.39186	6.96746	4.24123e-10	3.32106e-07	12.7166
AEBP1	1.37644	5.26397	6.20795	1.41083e-08	5.39141e-06	9.40652
COMP	1.35136	3.16654	6.45466	4.58778e-09	2.11862e-06	10.467
DCN	1.34702	6.19503	5.10378	1.71055e-06	0.000280063	4.8911
FN1	1.32555	7.88715	5.95026	4.48017e-08	1.3448e-05	8.31663
FAP	1.31011	2.91496	8.0661	2.21231e-12	9.13714e-09	17.6835
COL6A3	1.30676	4.54255	5.99722	3.63473e-08	1.14845e-05	8.51381
CTHRC1	1.30458	5.02773	6.139	1.9255e-08	6.42189e-06	9.11307
EPYC	1.29236	1.95364	8.30931	6.77796e-13	6.10355e-09	18.8005
COL8A1	1.21734	3.34182	7.0702	2.61504e-10	2.39511e-07	13.1736
VCAN	1.21305	3.74851	7.14868	1.805e-10	2.01942e-07	13.524
BGN	1.17249	5.43905	5.57523	2.3212e-07	5.42813e-05	6.76722
TIMP3	1.14418	4.72857	5.59027	2.17495e-07	5.16141e-05	6.82846
SERPINF1	1.11089	4.98741	5.55489	2.5344e-07	5.70557e-05	6.68455
ACTG2	1.11072	2.45384	5.70819	1.30236e-07	3.3036e-05	7.31119
FBN1	1.08823	2.79294	7.38531	5.86539e-11	7.54541e-08	14.5865
SULF1	1.08772	4.48078	5.43177	4.30037e-07	9.00578e-05	6.18732
SFRP4	1.07737	3.51337	5.03683	2.2555e-06	0.000350185	4.63191
COL6A2	1.05236	5.91673	5.16099	1.34855e-06	0.000231309	5.11408
PRRX1	1.04226	2.35969	6.90031	5.81147e-10	4.18658e-07	12.4189
CDH11	1.02254	3.16808	5.4474	4.02237e-07	8.52269e-05	6.25015
PDLIM3	1.02089	3.32657	6.14779	1.85082e-08	6.33399e-06	9.15039
ITGA11	1.01379	1.92749	7.81256	7.54733e-12	1.51847e-08	16.5242
MMP14	1.01356	5.55715	6.25462	1.1421e-08	4.57094e-06	9.60595
C1QTNF3	1.00667	3.21744	6.16162	1.73902e-08	6.14435e-06	9.20918
CXCL14	0.995738	2.91168	4.22619	5.46805e-05	0.00526629	1.65927
MFAP2	0.982765	5.59711	4.42181	2.60783e-05	0.00282934	2.34658
AC093850.2	0.975911	1.39137	7.839	6.64303e-12	1.51847e-08	16.6448
ECM1	0.970611	2.90298	7.13715	1.90617e-10	2.01942e-07	13.4725
COL12A1	0.96518	4.54362	6.12103	2.08765e-08	6.83612e-06	9.03679
GJA1	0.957618	4.35936	5.403	4.86203e-07	9.89326e-05	6.07194
ANTXR1	0.940741	3.97838	6.14622	1.86397e-08	6.33399e-06	9.14371
INHBA	0.932804	1.78657	8.0379	2.53669e-12	9.13714e-09	17.5542
MFAP4	0.922557	3.52256	4.17299	6.66501e-05	0.00618746	1.47592
LOX	0.913619	2.57577	6.70185	1.46639e-09	8.00293e-07	11.5444
PLAU	0.909374	4.67589	5.26235	8.82077e-07	0.000162104	5.51244
CCDC80	0.893981	4.40386	4.8354	5.12425e-06	0.000688715	3.86386
SUGCT	0.891424	2.37943	5.91044	5.3466e-08	1.57856e-05	8.14997
TAGLN	0.89045	7.42221	4.10273	8.63598e-05	0.00759263	1.23624
IGF1	0.889426	3.21809	5.36857	5.62915e-07	0.000107852	5.93428
GJB2	0.876195	3.18707	4.9134	3.73711e-06	0.000529963	4.15912
IGFL2	0.843359	1.6957	5.57229	2.35088e-07	5.42813e-05	6.75527
CALD1	0.842704	5.31118	5.80912	8.36559e-08	2.31791e-05	7.7281
NTM	0.839469	1.37968	8.05617	2.32157e-12	9.13714e-09	17.6379
THY1	0.838571	5.28228	3.58495	0.000535048	0.0313883	-0.44024
FNDC1	0.827396	1.75245	7.16686	1.65623e-10	1.98858e-07	13.6053
CRISPLD2	0.824626	2.26799	6.97768	4.04239e-10	3.30925e-07	12.762
ASPN	0.822727	1.57211	6.20389	1.43691e-08	5.39141e-06	9.38924
ISLR	0.815102	4.18669	3.95482	0.000147691	0.0117177	0.740882
ADAM12	0.813882	1.54428	6.8888	6.13318e-10	4.24841e-07	12.368
IGFBP5	0.806429	4.69575	3.80322	0.000252744	0.0174403	0.246566
GPR64	0.796587	2.71781	4.59972	1.30803e-05	0.00158105	2.98896
CNN1	0.790451	2.11979	5.74788	1.09471e-07	2.89938e-05	7.47476
EMILIN1	0.789054	3.5119	4.4464	2.37285e-05	0.00260579	2.43439
LRRC15	0.786632	1.16523	6.75204	1.16125e-09	6.97135e-07	11.7648
ITGBL1	0.782631	1.80382	4.95866	3.10774e-06	0.000451375	4.33172
SERPINE1	0.778134	3.26188	3.95896	0.000145512	0.0115959	0.754582
TMEM158	0.772538	1.87261	6.3973	5.96534e-09	2.62039e-06	10.2191
ACKR3	0.767499	3.45494	4.21279	5.7485e-05	0.00550694	1.61293
OLFML3	0.766027	3.93684	4.14935	7.27421e-05	0.00658335	1.39497
COPZ2	0.764911	3.06515	6.73256	1.27137e-09	7.38627e-07	11.6792
CXCL12	0.757764	3.60953	4.14965	7.2662e-05	0.00658335	1.39599
COL6A1	0.757489	5.85626	4.32201	3.81417e-05	0.0039707	1.99336
PDGFRL	0.743833	3.1144	5.72007	1.23645e-07	3.22731e-05	7.3601
MXRA5	0.742303	3.37814	5.36415	5.73591e-07	0.000108741	5.91663
COLEC12	0.739182	2.52458	5.53614	2.74793e-07	6.03539e-05	6.60846
PMP22	0.737756	3.72406	5.09824	1.75024e-06	0.00028398	4.8696
LRRTM1	0.730889	3.82774	3.61787	0.000478691	0.0289723	-0.338578
PCOLCE	0.727736	4.87195	4.29564	4.21365e-05	0.00426336	1.90092
CERCAM	0.722046	4.21169	6.70398	1.45197e-09	8.00293e-07	11.5537
HOPX	0.719704	3.32523	4.17339	6.65493e-05	0.00618746	1.47732
SPON2	0.71295	3.46859	4.54324	1.63106e-05	0.00193259	2.78331
HTRA1	0.71278	5.91183	3.63469	0.000452117	0.028078	-0.286372
GLT8D2	0.711143	2.39947	5.38193	5.31843e-07	0.000106428	5.98763
PODNL1	0.710311	2.51829	5.58994	2.17805e-07	5.16141e-05	6.82712
LOXL2	0.706942	2.93141	5.37881	5.38932e-07	0.000106661	5.97519
TGFBI	0.705359	5.91102	4.37323	3.13997e-05	0.00332652	2.17399
SNAI2	0.703649	2.03906	5.95338	4.41847e-08	1.3448e-05	8.3297
FILIP1L	0.695355	2.63451	4.84434	4.94274e-06	0.000669314	3.89758
TIMP2	0.694596	5.78817	5.56155	2.46259e-07	5.61408e-05	6.71159
PDPN	0.690115	2.77685	5.32674	6.72163e-07	0.000126101	5.76765
ADAMTS2	0.675995	2.00347	6.44463	4.8035e-09	2.16278e-06	10.4236
RCN3	0.667807	4.06466	4.61485	1.2326e-05	0.00152049	3.04434
TGFB3	0.663947	2.4114	5.80488	8.52313e-08	2.32578e-05	7.71053
C1QTNF5	0.661769	3.5744	4.26701	4.69301e-05	0.00466967	1.80097
ISM1	0.659992	1.75504	5.78641	9.2442e-08	2.4849e-05	7.63402
ELN	0.659457	3.50655	3.50193	0.000706314	0.0392615	-0.693456
F13A1	0.65853	2.61328	3.92642	0.000163492	0.0126373	0.647229
PODN	0.658091	2.16573	5.37478	5.48246e-07	0.000107325	5.95909
CDH2	0.657043	3.01501	3.61733	0.000479567	0.0289723	-0.340249
COL4A1	0.655797	4.65071	4.04781	0.000105547	0.00880048	1.05085
OLFML2B	0.65372	2.7007	4.88396	4.21127e-06	0.000587946	4.04736
RP11-334E6.12	0.651565	2.89039	3.7096	0.000349859	0.0225841	-0.0516963
THBS1	0.633715	4.5217	3.88355	0.000190439	0.0140566	0.50677
GREM1	0.633607	1.44313	4.25989	4.82005e-05	0.00474367	1.7762
CREB3L1	0.630869	1.97489	5.24537	9.47335e-07	0.000171877	5.44544
CILP	0.62979	2.12214	4.05286	0.000103627	0.00868055	1.0678
NKD2	0.626443	2.44485	4.30217	4.11116e-05	0.00420693	1.92377
VCAM1	0.62272	3.03453	3.86695	0.000201973	0.0146675	0.452671
ADAMTS12	0.619421	1.16554	7.08627	2.42403e-10	2.39511e-07	13.2453
NUAK1	0.618218	1.80748	6.37566	6.58507e-09	2.82374e-06	10.1258
RGS16	0.618023	2.69641	5.4017	4.88895e-07	9.89326e-05	6.06676
LAMB1	0.61454	4.19135	4.19298	6.18833e-05	0.00586588	1.54464
ANTXR2	0.612298	2.2811	5.24362	9.54341e-07	0.000171877	5.43852
MSRB3	0.611181	1.996	5.87644	6.21561e-08	1.80553e-05	8.00802
LIX1	0.606074	1.78218	3.69249	0.000371072	0.0236986	-0.105615
PMEPA1	0.603613	3.29066	4.23325	5.32583e-05	0.00518477	1.6837
DPYSL3	0.600683	5.29735	3.52286	0.00065883	0.0370798	-0.63006
ANGPTL2	0.600522	2.55636	5.00974	2.52126e-06	0.000375272	4.52756
PDGFRB	0.597817	2.61485	4.50463	1.89502e-05	0.00216008	2.64363
MEIS3	0.597724	1.48039	7.81145	7.58815e-12	1.51847e-08	16.5191
COL8A2	0.595319	2.50577	4.1693	6.75679e-05	0.0062405	1.46326
FAM198B	0.593813	2.47686	4.80686	5.74783e-06	0.000751298	3.75651
IL11RA	0.589937	3.69876	3.45743	0.000818271	0.0442554	-0.827348
RAB31	0.589823	3.89568	4.66621	1.00675e-05	0.00126794	3.23311
CTD-2171N6.1	0.588795	0.342272	6.24329	1.20228e-08	4.7072e-06	9.55748
DPT	0.58877	0.912018	5.37217	5.5438e-07	0.000107359	5.94863
PALLD	0.583417	4.11983	4.14012	7.52616e-05	0.00677283	1.36346
PLVAP	0.581723	3.05337	4.15903	7.01851e-05	0.00641641	1.42808
FIBIN	0.581673	1.87535	5.4148	4.62344e-07	9.57106e-05	6.11923
ETV1	0.580309	1.36056	6.86635	6.81262e-10	4.54427e-07	12.2687
KIF26B	0.573508	1.312	6.66693	1.72425e-09	9.13347e-07	11.3913
APCDD1	0.573264	3.48091	4.00616	0.000122759	0.0100495	0.911393
CALB2	0.569203	1.84525	4.02258	0.000115678	0.00955668	0.966227
WISP1	0.560936	1.54037	5.01554	2.46191e-06	0.000374007	4.54988
C5orf46	0.55195	0.740609	5.9509	4.46737e-08	1.3448e-05	8.31933
TCF4	0.550482	2.55119	4.87249	4.41134e-06	0.000602726	4.00395
COL16A1	0.547148	4.15055	3.47117	0.000782035	0.0426802	-0.786152
MMP13	0.546951	0.590326	4.1012	8.68452e-05	0.00759263	1.23106
LOXL1	0.545954	4.21915	4.53491	1.68482e-05	0.00197139	2.7531
NBL1	0.539454	5.85684	3.62833	0.000462006	0.0282058	-0.306152
SSC5D	0.537365	1.30923	6.50416	3.65515e-09	1.73235e-06	10.6816
PTRF	0.534816	5.01665	4.09555	8.86628e-05	0.00766215	1.21191
SYNDIG1	0.534765	2.35946	3.88623	0.000188638	0.0140566	0.515516
ALDH1A3	0.534419	2.22753	3.7942	0.00026085	0.0178628	0.217579
MOXD1	0.533116	1.60335	4.87215	4.41754e-06	0.000602726	4.00263
ITGA5	0.530893	3.35795	4.22814	5.42845e-05	0.00525626	1.66601
NEXN	0.530138	1.62727	6.25994	1.11489e-08	4.57094e-06	9.62871
PDE1A	0.529243	1.81989	3.48692	0.000742348	0.0408859	-0.738758
CILP2	0.526883	1.73399	5.54283	2.66978e-07	5.93614e-05	6.6356
KIAA1199	0.526294	2.38865	3.99942	0.000125787	0.0102508	0.88891
C1QTNF6	0.517652	2.6747	4.87791	4.31572e-06	0.000597893	4.02444
C1QTNF1	0.514565	2.59495	4.06719	9.83531e-05	0.00834817	1.11605
LTBP2	0.513247	3.76986	3.9345	0.000158838	0.0123319	0.673832
LEPREL2	0.510102	3.0621	3.44267	0.000858945	0.0457666	-0.871451
MICAL2	0.509674	3.17595	4.26035	4.8118e-05	0.00474367	1.77779
FZD1	0.508443	2.86938	5.22536	1.03035e-06	0.000183729	5.3666
HEPH	0.50749	1.68922	4.62959	1.16323e-05	0.00144481	3.09835
ITGB5	0.505261	5.88245	4.6066	1.27319e-05	0.00155026	3.01413
SRPX2	0.504371	2.14221	4.31041	3.98517e-05	0.00412489	1.95265
EDIL3	0.503266	1.18439	5.20084	1.14182e-06	0.000199652	5.2702
COL5A3	0.500648	1.27364	5.1189	1.60653e-06	0.000267904	4.94992
EDNRA	0.498648	1.36327	5.61335	1.96797e-07	4.78962e-05	6.92257
HTRA3	0.491136	2.35811	3.43011	0.000895049	0.047134	-0.908867
GAS1	0.491118	3.64579	3.51839	0.000668712	0.0374022	-0.643625
TGFB1I1	0.489301	2.86054	5.0247	2.37089e-06	0.000364955	4.58517
FGF7	0.478484	1.1535	5.04642	2.16813e-06	0.000339548	4.66893
AQP1	0.47363	3.53285	3.6736	0.00039591	0.0250187	-0.164932
SEMA3C	0.472898	3.33934	3.42808	0.00090103	0.0473106	-0.914917
CHN1	0.472726	2.74255	4.45542	2.2919e-05	0.00253234	2.46668
PDZRN3	0.471323	2.36767	3.6988	0.000363109	0.0232726	-0.0857468
SVEP1	0.470609	1.10403	5.85222	6.91764e-08	1.97757e-05	7.90718
OMD	0.470319	0.638309	4.44055	2.42681e-05	0.0026489	2.41348
ECM2	0.469183	1.49443	4.20371	5.94618e-05	0.00566617	1.58161
MEDAG	0.467306	1.10359	5.32332	6.81982e-07	0.000126624	5.75403
TNFAIP6	0.46554	1.58481	4.74558	7.34593e-06	0.000945002	3.52731
RGS4	0.462203	1.82196	3.41635	0.000936276	0.0483161	-0.949769
GPX8	0.461933	4.248	4.06458	9.9292e-05	0.0083563	1.10728
LMOD1	0.459026	1.42559	5.01462	2.47123e-06	0.000374007	4.54634
EVI2A	0.455731	2.53295	3.54142	0.000619247	0.0350712	-0.573581
FRMD6	0.454763	1.92253	4.60645	1.27395e-05	0.00155026	3.01358
2011-09-01	0.445832	3.73702	4.18344	6.41146e-05	0.00604557	1.51183
PDGFRA	0.444743	1.97396	3.54667	0.000608451	0.0345685	-0.557545
SOX4	0.442169	4.56014	3.90071	0.000179182	0.0137322	0.562847
FAM101A	0.44146	1.48627	3.88095	0.000192205	0.014129	0.498278
OSBPL10	0.440492	3.02561	4.30593	4.05316e-05	0.00417128	1.93695
LRP1	0.439972	4.39325	3.45822	0.000816129	0.0442554	-0.824965
TNFSF4	0.439223	1.0325	6.79978	9.2972e-10	5.98009e-07	11.9749
LDB2	0.438792	1.69419	5.06349	2.02077e-06	0.000322071	4.73488
TWIST1	0.438739	1.63526	4.81809	5.4941e-06	0.000727564	3.79871
HEG1	0.438407	2.83856	3.43525	0.000880111	0.0464833	-0.893574
ZCCHC24	0.436409	1.83362	4.99907	2.63404e-06	0.000388845	4.48658
MSC	0.435104	1.06574	5.64071	1.74761e-07	4.37145e-05	7.03434
DCBLD1	0.435038	2.53789	6.1615	1.73993e-08	6.14435e-06	9.20868
PDGFD	0.429954	1.67571	4.69358	9.03366e-06	0.00114575	3.33422
AC037459.4	0.429385	0.855513	4.24975	5.00695e-05	0.00490082	1.74093
AC010441.1	0.428105	3.28393	3.84848	0.000215584	0.0154074	0.392698
DACT1	0.427364	1.18216	4.93012	3.49128e-06	0.000499031	4.22279
MARVELD1	0.425091	3.62137	4.29051	4.29592e-05	0.00432231	1.88298
KCNE4	0.42351	1.52069	5.82	7.97427e-08	2.24401e-05	7.77324
PTGIS	0.420364	1.68716	3.58524	0.000534525	0.0313883	-0.439348
CD248	0.42015	2.16709	3.75987	0.000294	0.0194667	0.10778
PRKCDBP	0.419072	3.74776	3.85782	0.000208592	0.0149671	0.423015
KAL1	0.417806	1.75701	4.39234	2.91919e-05	0.00312944	2.24174
MRVI1	0.416746	1.31594	5.45022	3.97418e-07	8.52082e-05	6.26148
GLIPR1	0.416584	2.43097	3.43839	0.000871098	0.0461426	-0.884221
ZEB1	0.413854	1.36708	4.72068	8.11184e-06	0.00103613	3.4347
SLC12A8	0.412973	3.20475	3.89142	0.000185193	0.0140566	0.532479
CCL11	0.410448	0.886506	4.12394	7.98843e-05	0.00712236	1.30832
F2R	0.408838	2.50628	3.44178	0.000861459	0.0457666	-0.874108
KDELC1	0.405136	1.83435	5.10762	1.68354e-06	0.00027817	4.90602
RUNX2	0.403762	1.71128	4.65478	1.05326e-05	0.00131731	3.19098
WBP1L	0.403332	4.0981	4.52491	1.75163e-05	0.00203378	2.71689
FKBP7	0.400441	2.82673	3.63093	0.000457938	0.0282058	-0.298067
DDR2	0.398608	1.31352	4.01003	0.000121053	0.00995507	0.92431
CHPF	0.397077	5.15146	3.68513	0.000380564	0.0242189	-0.128741
SRPX	0.396262	1.70136	4.56605	1.49224e-05	0.00179168	2.86617
PLXNC1	0.395972	1.83142	4.88912	4.12403e-06	0.000580264	4.06694
SPOCK1	0.395557	0.929027	3.93447	0.000158856	0.0123319	0.673728
CLMP	0.393779	1.01258	4.49998	1.92952e-05	0.00218558	2.62683
C16orf45	0.386097	1.88421	3.65862	0.000416715	0.0262414	-0.211797
PLXDC1	0.385016	1.72835	3.8596	0.00020729	0.0149332	0.428772
SCG2	0.384806	1.05038	3.7734	0.000280479	0.0188486	0.150978
OLFML1	0.382568	1.61853	3.82939	0.000230578	0.0162851	0.330891
ADRA2A	0.380255	1.3307	3.56054	0.00058083	0.0334209	-0.51517
FGF1	0.377961	0.733922	5.61763	1.93177e-07	4.7659e-05	6.94004
P4HA3	0.368316	0.884359	6.1638	1.72201e-08	6.14435e-06	9.21845
ZFPM2	0.367517	1.34758	3.77204	0.000281811	0.0188677	0.146629
SCARF2	0.360789	2.04525	3.60445	0.000500954	0.0297832	-0.380113
LEPRE1	0.359507	4.07278	4.52344	1.76163e-05	0.00203378	2.71158
CMTM3	0.35915	4.39843	3.65759	0.000418184	0.0262421	-0.215017
CD93	0.358405	2.05829	3.47316	0.000776924	0.0425301	-0.780186
GAL3ST4	0.354761	2.16241	3.61408	0.000484885	0.0290125	-0.350325
SH3PXD2B	0.351814	2.71818	4.51784	1.80041e-05	0.00206531	2.69131
ENTPD1	0.34838	2.24339	4.02399	0.000115085	0.00955156	0.970966
GPR124	0.344912	1.65695	3.6299	0.000459548	0.0282058	-0.301277
DIO2	0.34127	0.769131	3.51849	0.000668483	0.0374022	-0.643313
FUT11	0.340647	2.49423	4.47219	2.14839e-05	0.00240326	2.52683
GALNT10	0.338921	2.85553	4.08449	9.23277e-05	0.00788067	1.17447
SEMA3D	0.336222	0.781652	4.17319	6.65996e-05	0.00618746	1.47662
HMCN1	0.336054	1.35846	3.42408	0.000912898	0.0476836	-0.926804
CNRIP1	0.335763	1.46781	4.55369	1.56602e-05	0.00186782	2.82121
DNM3OS	0.332711	0.841938	3.82581	0.000233496	0.0164268	0.319337
GUCY1A3	0.33242	1.37351	3.4239	0.000913427	0.0476836	-0.927331
GXYLT2	0.33122	1.8903	4.15972	7.00055e-05	0.00641641	1.43045
TENM4	0.330831	1.80378	3.41947	0.00092676	0.0481007	-0.940492
SCUBE2	0.33015	1.14644	3.62674	0.0004645	0.0282623	-0.311074
LEPREL4	0.329736	3.41321	3.77957	0.000274515	0.0185865	0.170705
SCT	0.328944	0.338549	5.47312	3.60281e-07	7.81767e-05	6.35371
MGAT5	0.328088	3.20017	3.5729	0.000557204	0.032582	-0.477278
JAM3	0.327931	1.63881	3.96187	0.000144	0.0115264	0.764211
SPOP	0.327232	4.13592	4.48487	2.04569e-05	0.00230268	2.57241
SEC23A	0.326698	3.56907	4.09478	8.89154e-05	0.00766215	1.20928
BICC1	0.324242	1.26902	4.10136	8.67953e-05	0.00759263	1.23159
CNPY4	0.323846	3.07985	3.61489	0.000483557	0.0290125	-0.34782
GOPC	0.322294	3.44505	3.54947	0.000602775	0.0343544	-0.548998
HSD17B6	0.321756	1.00411	5.71532	1.26239e-07	3.24794e-05	7.34055
LPAR1	0.321708	1.87226	3.63874	0.000445936	0.0278865	-0.273785
ELK3	0.317693	3.13293	3.63546	0.000450937	0.028078	-0.283982
IKBIP	0.317555	3.09796	3.98225	0.000133826	0.0108081	0.831769
SFXN3	0.31727	3.31351	3.75322	0.000300871	0.0198487	0.0865867
CYS1	0.316903	1.01749	3.90101	0.000178988	0.0137322	0.563845
ELTD1	0.311321	1.27522	3.58809	0.000529405	0.0312609	-0.43056
FEZ1	0.308735	1.63334	4.45866	2.26341e-05	0.00251629	2.47831
TENM3	0.307979	0.807463	4.13895	7.5588e-05	0.00677283	1.35946
PARVA	0.304846	4.10913	3.44619	0.000849068	0.045511	-0.860938
NAV1	0.304612	1.33413	4.37376	3.13364e-05	0.00332652	2.17587
PTGER3	0.300978	1.05252	3.81619	0.000241517	0.0168019	0.288302
AOC3	0.298348	1.21014	3.81606	0.000241626	0.0168019	0.287887
ARMC9	0.296777	2.90528	3.86203	0.000205517	0.0148649	0.436671
TMEM204	0.29623	1.60324	3.68276	0.000383673	0.0243308	-0.136191
MATN3	0.295334	0.922809	3.83491	0.000226142	0.0160347	0.348745
ST3GAL2	0.293426	2.26728	3.8843	0.000189933	0.0140566	0.509217
ENPP1	0.290533	0.959845	3.88534	0.000189232	0.0140566	0.512623
GPR116	0.287249	1.47711	3.776	0.000277955	0.018749	0.159274
RIN2	0.283503	4.00899	3.44893	0.00084146	0.0452379	-0.852757
C12orf23	0.282704	4.00824	3.45034	0.000837563	0.0451632	-0.848536
BCHE	0.280459	0.474436	4.97253	2.93647e-06	0.000429966	4.3848
FBXL7	0.279856	1.19462	3.77024	0.000283586	0.0189162	0.140869
DACT3	0.279333	0.833375	5.04874	2.14752e-06	0.000339271	4.67787
TCEAL7	0.272118	0.839112	4.26937	4.65146e-05	0.00465405	1.80922
GALNT5	0.271526	0.504372	5.20767	1.10964e-06	0.000195928	5.29702
TMEM200A	0.269881	0.775131	4.80647	5.75676e-06	0.000751298	3.75506
RP11-383H13.1	0.268751	0.513431	5.17338	1.28062e-06	0.000221769	5.16257
TRAM2	0.265552	2.54175	3.99012	0.000130083	0.0105532	0.857931
ALDH1B1	0.264068	3.55628	3.40717	0.000964723	0.04922	-0.976946
SHISA2	0.260366	0.646589	4.30012	4.143e-05	0.00421556	1.91661
UBTD2	0.254664	3.51602	3.9399	0.0001558	0.0121998	0.691626
GPR176	0.246232	0.986885	3.87856	0.000193837	0.0141911	0.490498
RP11-588K22.2	0.245835	0.826049	3.53478	0.000633145	0.0357459	-0.593817
C3orf80	0.244644	0.588075	5.15726	1.36968e-06	0.000232716	5.0995
AK5	0.239485	0.356455	4.36115	3.28778e-05	0.00346275	2.13126
HAND2	0.239196	0.510893	4.95592	3.14273e-06	0.000452805	4.32124
GPR68	0.237238	0.695835	4.08605	9.18015e-05	0.00787307	1.17975
LPPR4	0.237179	0.383384	4.35412	3.37686e-05	0.00353588	2.10643
ACTR1A	0.233582	5.00079	3.61646	0.000480995	0.0289723	-0.342966
EHD3	0.232132	1.91609	3.87003	0.000199779	0.0145669	0.462719
PRKD1	0.230595	1.51836	3.72888	0.000327329	0.0213594	0.00930433
INPP5F	0.23042	2.49662	3.60413	0.000501496	0.0297832	-0.3811
ADAMTSL1	0.228629	0.513381	5.13038	1.53174e-06	0.00025782	4.99462
ADAMTS4	0.228421	0.823299	3.8855	0.000189126	0.0140566	0.513135
ZBTB6	0.224729	1.93184	3.48752	0.000740876	0.0408859	-0.736951
RP11-838N2.4	0.221365	0.518101	5.08808	1.82544e-06	0.000293537	4.83016
PHTF2	0.219063	3.02825	3.56599	0.000570289	0.033132	-0.49846
PLN	0.218374	0.366889	3.44513	0.00085205	0.0455354	-0.864126
DCHS1	0.213165	0.867632	3.7296	0.000326521	0.0213594	0.0115696
PTPRD	0.210955	0.39997	3.78794	0.000266611	0.0181195	0.197522
CHSY3	0.206676	0.320534	4.78435	6.2909e-06	0.000815101	3.67214
ACTA2-AS1	0.203734	0.297296	3.41403	0.000943374	0.0485433	-0.956628
C10orf88	0.201	2.05467	3.89286	0.000184252	0.0140566	0.537167
GPR1	0.199279	0.470355	5.01193	2.49862e-06	0.000375	4.53601
HSPB7	0.197617	0.646616	3.57043	0.000561843	0.0327469	-0.484843
ZNF469	0.196967	0.41136	4.83117	5.21221e-06	0.000695347	3.84795
PIEZO2	0.191918	0.470814	4.53478	1.6857e-05	0.00197139	2.75262
C14orf37	0.191667	0.76618	3.76085	0.000293002	0.0194667	0.110899
ALPK2	0.190164	0.354465	3.71252	0.000346354	0.0224383	-0.0424704
NKX3-2	0.18729	0.0989592	3.83656	0.000224833	0.0160049	0.35408
PRKG1	0.181738	0.450268	4.11401	8.28556e-05	0.00735088	1.27454
AC020571.3	0.180236	0.233309	3.88957	0.000186414	0.0140566	0.52643
VGLL3	0.178081	0.373828	4.41766	2.64967e-05	0.00285752	2.33178
RP11-524D16__A.3	0.177166	0.20915	3.94098	0.000155198	0.0121998	0.695194
BEND6	0.17319	0.584125	3.88683	0.000188234	0.0140566	0.517487
TCP11L1	0.172375	1.37803	3.55679	0.000588168	0.0336283	-0.526622
MEGF10	0.164056	0.152946	4.09477	8.89167e-05	0.00766215	1.20927
NRK	0.162807	0.20237	3.79072	0.00026404	0.0180127	0.206419
PCDHGA12	0.154346	0.331172	3.73533	0.000320117	0.0210413	0.0297284
DEPDC7	0.153667	0.686745	3.725	0.000331753	0.0215699	-0.00299926
ZFHX4	0.151794	0.305267	3.56406	0.000574	0.0332403	-0.504377
RP11-426C22.5	0.14345	0.141279	3.9699	0.000139905	0.0112486	0.790807
XYLT1	0.14207	0.315645	3.81669	0.000241093	0.0168019	0.289918
RP11-150O12.1	0.133645	0.0107753	3.55872	0.000584388	0.0335186	-0.520741
GPR63	0.119927	0.205746	3.79917	0.000256348	0.0176215	0.233563
ARHGEF26-AS1	-0.150879	0.796632	-3.41089	0.000953102	0.0489042	-0.965942
GPR89A	-0.194818	3.9377	-4.06613	9.87318e-05	0.00834817	1.1125
KCNC4	-0.252028	1.50574	-3.62945	0.000460238	0.0282058	-0.302647
MAT1A	-0.256944	0.967804	-3.51017	0.000687259	0.0383205	-0.668548
RP11-47I22.3	-0.298803	3.60964	-3.46136	0.000807745	0.0439501	-0.815574
BAIAP2L2	-0.302282	1.03521	-3.60341	0.000502725	0.0297832	-0.383337
RAPGEFL1	-0.316958	2.07405	-3.4929	0.000727804	0.0403315	-0.720747
YBX3	-0.329609	6.97769	-3.47838	0.000763636	0.0419301	-0.764489
LAD1	-0.360628	4.73461	-3.62861	0.000461563	0.0282058	-0.305276
RNF39	-0.368444	1.50616	-3.42048	0.000923719	0.0480814	-0.937507
SDCBP2	-0.441781	2.35532	-3.94342	0.000153848	0.0121527	0.70324
OPLAH	-0.459716	3.67875	-3.81248	0.000244681	0.0169489	0.276347
MAFF	-0.517763	3.72347	-3.56082	0.000580282	0.0334209	-0.514309
FAM83E	-0.521541	2.01511	-3.70148	0.000359779	0.0231415	-0.0773094
GADD45A	-0.549525	5.51507	-3.41729	0.000933399	0.0483061	-0.946974
MTRNR2L1	-0.5704	7.50817	-3.40244	0.000979734	0.0498447	-0.990962
S100A14	-0.646324	6.2794	-3.4087	0.000959943	0.0491152	-0.972436
ITGA1	0.288877	1.8114	3.39985	0.000988022	0.0501247	-0.998607
SLC9A2	0.336014	1.12866	3.39657	0.000998642	0.0504259	-1.00831
KCNMA1	0.467579	3.49469	3.39628	0.000999558	0.0504259	-1.00914
MDFI	0.512945	3.0577	3.39101	0.00101685	0.0511551	-1.02471
AL645728.1	-0.152129	0.624397	-3.37676	0.00106499	0.0532825	-1.06666
RP11-20D14.6	-0.168898	0.67228	-3.37674	0.00106506	0.0532825	-1.06672
SLC39A10	0.352972	3.63127	3.36972	0.00108954	0.0543561	-1.08733
2008-09-01	0.336741	4.00812	3.36474	0.00110724	0.0550868	-1.10194
LIMA1	0.289484	3.69697	3.35975	0.00112524	0.0558279	-1.11655
MTRNR2L9	-0.565712	9.64541	-3.35385	0.00114691	0.0567466	-1.13384
LINC-PINT	-0.36078	2.8678	-3.34116	0.00119476	0.0588183	-1.17087
CCDC88A	0.290281	2.25441	3.34022	0.0011984	0.0588183	-1.17363
ARHGAP31	0.158076	0.61731	3.34017	0.00119857	0.0588183	-1.17376
SPARCL1	0.720536	4.52953	3.33917	0.00120246	0.0588488	-1.17669
LRRN2	0.599076	3.73616	3.3373	0.00120971	0.0590429	-1.18213
SH3RF3	0.219191	1.25816	3.33224	0.00122953	0.059848	-1.19685
EVC	0.226485	1.87175	3.32692	0.00125073	0.0607163	-1.21233
C18orf54	0.138365	0.556833	3.31812	0.00128651	0.0622852	-1.23786
HCFC2	0.156355	1.67316	3.31655	0.00129303	0.0624327	-1.24243
SYT11	0.386678	2.93788	3.31538	0.00129786	0.0624987	-1.24581
HMGA1	-0.399965	7.42862	-3.3131	0.00130739	0.0627894	-1.25242
FAM126A	0.20253	1.27771	3.30572	0.0013386	0.0641174	-1.27376
RASGRF2	0.184065	0.617791	3.30445	0.00134403	0.0642067	-1.27743
PRICKLE1	0.350796	2.12407	3.29973	0.00136446	0.0650103	-1.29107
FKBP10	0.434477	5.78409	3.29735	0.00137486	0.065333	-1.29794
MXRA8	0.64248	4.61354	3.2949	0.00138566	0.0655072	-1.30502
APBB2	0.291992	2.69109	3.29487	0.0013858	0.0655072	-1.30511
FABP4	0.813421	2.37872	3.29289	0.00139457	0.0657493	-1.31081
RCAN2	0.238882	1.28428	3.29024	0.00140638	0.0661328	-1.31843
TPSAB1	0.605747	1.29884	3.28713	0.0014204	0.0666182	-1.3274
DHRS3	-0.619683	6.00814	-3.27913	0.00145702	0.0681581	-1.35041
ACKR4	0.217027	0.451579	3.27329	0.00148429	0.0691885	-1.36716
RNF152	0.300346	1.48419	3.27277	0.00148673	0.0691885	-1.36864
RMST	0.615088	2.59964	3.2657	0.00152046	0.070576	-1.38891
TMTC3	0.15909	1.47244	3.26469	0.00152532	0.0706197	-1.39179
ZRANB3	0.166718	1.50744	3.26127	0.00154197	0.0710559	-1.4016
ENOX1	0.204205	0.575388	3.26113	0.00154264	0.0710559	-1.40199
SYNE1	0.262068	2.04225	3.25782	0.00155887	0.0716207	-1.41144
CD99	0.375768	6.25352	3.25662	0.00156481	0.0716424	-1.41488
HAS2	0.203486	0.466488	3.25612	0.0015673	0.0716424	-1.41631
FSTL1	0.555788	4.91894	3.2552	0.00157189	0.0716703	-1.41895
FIGN	0.210664	0.900632	3.25434	0.00157615	0.071683	-1.42139
NREP	0.509131	5.11025	3.24983	0.00159878	0.0725288	-1.43426
SUFU	0.183528	2.17429	3.24623	0.00161708	0.0731749	-1.44454
APLNR	0.23243	0.660016	3.24285	0.00163441	0.0737739	-1.45416
PLXDC2	0.343424	3.41195	3.23533	0.00167363	0.0752441	-1.47555
TAGLN2	-0.271969	8.59954	-3.23501	0.00167534	0.0752441	-1.47647
LAMA4	0.430126	3.0336	3.22813	0.00171199	0.0765205	-1.49599
GLT8D1	0.23653	5.15735	3.22808	0.00171226	0.0765205	-1.49613
CDK14	0.336086	2.53328	3.22587	0.00172424	0.0768239	-1.50242
ESAM	0.323655	2.21859	3.22523	0.00172769	0.0768239	-1.50422
LHFP	0.389676	2.36317	3.22447	0.00173184	0.0768239	-1.50639
FZD2	0.459323	2.52772	3.22358	0.00173671	0.0768503	-1.50892
C12orf55	-0.23961	2.60187	-3.2202	0.00175522	0.0774791	-1.51848
GDPD1	0.189381	0.879634	3.20724	0.00182803	0.080496	-1.55512
MARCKS	0.436625	4.63109	3.20395	0.00184696	0.0811312	-1.5644
SPHK1	0.367686	2.61433	3.20085	0.00186496	0.0817225	-1.57314
LGALS1	0.479693	8.61689	3.19973	0.00187153	0.0818113	-1.5763
BCL6B	0.175006	0.772888	3.19427	0.00190376	0.0830187	-1.59168
RP5-1185I7.1	-0.197733	0.48729	-3.19097	0.00192345	0.0836746	-1.60095
ST6GAL2	0.252637	0.805287	3.18958	0.00193181	0.0838361	-1.60486
CCNL1	-0.530373	6.68883	-3.1878	0.0019426	0.0840048	-1.60987
GDF11	0.382974	2.3589	3.18739	0.00194503	0.0840048	-1.611
ACVRL1	0.247721	1.79219	3.18388	0.00196645	0.0847268	-1.62086
TSPAN8	-0.642832	1.93181	-3.18075	0.00198573	0.0849529	-1.62964
NID1	0.37103	1.9664	3.18049	0.00198733	0.0849529	-1.63037
RAB23	0.268001	2.50755	3.18019	0.00198922	0.0849529	-1.63122
TMEM101	0.426878	3.83345	3.17997	0.00199057	0.0849529	-1.63183
RP11-166D19.1	0.578257	3.08496	3.17526	0.00201999	0.0858647	-1.64504
PANX2	-0.292028	1.32716	-3.17502	0.00202147	0.0858647	-1.6457
RARRES2	0.675451	6.76896	3.16947	0.00205665	0.087013	-1.66122
VASH2	0.154999	0.640927	3.16924	0.00205816	0.087013	-1.66189
LARP1B	-0.285223	3.14328	-3.16625	0.00207737	0.0876191	-1.67024
TUBA1A	0.547477	6.74856	3.15765	0.00213352	0.0897771	-1.69423
SH3BGRL	0.308426	5.45765	3.15332	0.00216236	0.090631	-1.70631
BMPR2	0.240165	2.83182	3.15309	0.00216387	0.090631	-1.70693
GPAM	0.211296	1.73705	3.15155	0.00217424	0.090854	-1.71123
OBSCN	-0.313823	3.65057	-3.15029	0.0021827	0.090951	-1.71472
NQO1	-0.506163	5.65367	-3.14904	0.00219118	0.090951	-1.71821
TTC5	0.22055	2.57045	3.14896	0.00219171	0.090951	-1.71843
ROBO4	0.162873	0.704968	3.14646	0.00220873	0.0912676	-1.72538
DNAJA4	-0.431712	3.38433	-3.14617	0.00221069	0.0912676	-1.72618
BAIAP2L1	-0.249193	4.17335	-3.14561	0.00221454	0.0912676	-1.72774
EMCN	0.202827	1.03704	3.14465	0.00222114	0.0912917	-1.73042
ADH1B	0.537915	1.60861	3.14405	0.00222527	0.0912917	-1.73208
CLEC2B	0.385667	3.14818	3.1432	0.00223111	0.0913233	-1.73444
GIT2	0.169995	3.05928	3.14069	0.0022485	0.0918264	-1.74142
CST7	0.335502	1.8639	3.13933	0.00225794	0.0920032	-1.74518
ATP8B2	0.307275	2.34349	3.13608	0.00228072	0.0926075	-1.7542
GLIS2	0.342168	3.56476	3.13575	0.00228305	0.0926075	-1.75512
ZNF772	0.217233	1.46725	3.13266	0.0023049	0.0932839	-1.76368
MTRNR2L8	-0.515365	11.2714	-3.13081	0.00231805	0.0936055	-1.76879
LY6K	-0.75849	2.80701	-3.12771	0.00234028	0.0942917	-1.77736
TRMT1	-0.362868	5.08892	-3.12458	0.00236296	0.0949932	-1.78603
AXL	0.349151	2.5079	3.1182	0.00240982	0.0966612	-1.80366
CD8BP	0.232415	-0.102816	3.11604	0.00242586	0.0970882	-1.80961
ABL1	0.258751	3.5276	3.11467	0.00243604	0.0972796	-1.81337
MYBBP1A	-0.260489	4.57819	-3.11306	0.00244819	0.0975105	-1.81784
RHBDL1	-0.303044	1.40842	-3.11246	0.00245265	0.0975105	-1.81947
KIFAP3	0.234091	3.84742	3.10659	0.00249722	0.0990637	-1.83563
MMP19	0.334018	2.57053	3.10371	0.00251939	0.0995535	-1.84357
HIC1	0.216295	1.18682	3.10348	0.00252113	0.0995535	-1.84418
LIX1L	0.200668	2.12271	3.10283	0.00252615	0.0995535	-1.84597
PARPBP	0.246263	2.68683	3.10197	0.00253284	0.0995992	-1.84834
ANGPT1	0.122954	0.321387	3.10027	0.00254606	0.0997669	-1.85301
PNPO	0.27121	3.32184	3.1	0.00254818	0.0997669	-1.85376
ZNF624	0.098639	0.477938	3.09884	0.00255727	0.0999054	-1.85695
SULF2	0.454683	4.04705	3.09438	0.00259234	0.100805	-1.86917
TMEM255B	0.177758	1.20845	3.09378	0.00259714	0.100805	-1.87083
LXN	0.334031	4.11998	3.09318	0.00260193	0.100805	-1.87248
ZNF860	0.191938	1.08361	3.09308	0.00260267	0.100805	-1.87274
TPST1	0.248794	3.06108	3.09223	0.00260942	0.100849	-1.87506
ZNF346	0.176848	2.74991	3.09023	0.00262548	0.101252	-1.88056
FKBP14	0.221485	1.9821	3.0892	0.00263374	0.101286	-1.88338
FLJ20373	0.257904	2.87961	3.08872	0.00263761	0.101286	-1.88469
GRTP1	-0.353555	2.92371	-3.08513	0.00266665	0.102184	-1.89451
NEK6	0.279153	3.85008	3.07486	0.00275146	0.104765	-1.92257
SLIT2	0.252114	1.4991	3.07468	0.00275297	0.104765	-1.92307
MTND2P28	-0.718976	6.46065	-3.07457	0.0027539	0.104765	-1.92337
MAP1A	0.116337	0.449396	3.07417	0.00275728	0.104765	-1.92447
ZFYVE1	0.156833	2.45606	3.07297	0.00276733	0.104926	-1.92773
CEP170	0.259098	3.06261	3.07151	0.00277965	0.105171	-1.93171
PTPRG	0.339877	2.8134	3.06948	0.00279685	0.105552	-1.93724
N4BP2L1	-0.265284	3.10232	-3.06895	0.00280142	0.105552	-1.9387
PTGIR	0.177463	0.818366	3.05986	0.00287981	0.108278	-1.96341
NOP2	-0.292156	5.04943	-3.04958	0.00297098	0.111263	-1.99132
RP11-7G23.5	-0.167439	-0.134457	-3.04952	0.00297155	0.111263	-1.99149
TMEM212	-0.191392	1.99053	-3.04681	0.00299596	0.111944	-1.99881
RCAN1	0.361359	3.44329	3.04577	0.00300546	0.112067	-2.00165
POLR3D	0.25073	3.30514	3.04498	0.00301262	0.112102	-2.00378
SCXA	0.548898	3.9875	3.04364	0.00302487	0.112326	-2.00741
GFPT2	0.325892	1.86783	3.04109	0.00304828	0.112962	-2.01431
ADAMTS14	0.214902	1.12387	3.04001	0.00305827	0.113099	-2.01723
P4HA1	0.357062	5.20824	3.03747	0.00308181	0.113736	-2.02409
GALNT1	0.295685	4.35878	3.03516	0.00310338	0.114298	-2.03033
ZNF114	0.132399	0.460118	3.03361	0.00311794	0.1146	-2.03452
2004-09-01	0.250343	1.83397	3.02821	0.0031691	0.116243	-2.04907
COLEC11	-0.666166	1.95908	-3.02423	0.00320732	0.117406	-2.05979
MAGIX	-0.368158	2.67189	-3.02075	0.00324106	0.1184	-2.06914
RGS1	0.605355	4.99318	3.01754	0.00327253	0.119308	-2.07778
SLFN12	0.210447	2.10124	3.01335	0.00331395	0.120358	-2.08902
NKD1	0.142457	0.604163	3.012	0.00332748	0.120358	-2.09266
ATP6V1C2	-0.478162	2.37844	-3.01196	0.00332785	0.120358	-2.09276
PACSIN3	-0.407737	4.24711	-3.01045	0.00334302	0.120358	-2.09683
TSHZ3	0.162651	0.794313	3.00977	0.00334984	0.120358	-2.09865
HRASLS2	-0.383522	1.77501	-3.0097	0.00335052	0.120358	-2.09883
NCKAP5L	0.160799	2.4786	3.00952	0.00335233	0.120358	-2.09931
PDLIM2	0.336535	4.2464	3.00927	0.00335479	0.120358	-2.09996
ATP2B1	0.262601	3.81011	3.00356	0.00341277	0.122195	-2.11527
IGFBP7	0.615297	6.79052	3.00278	0.00342076	0.122238	-2.11736
RP11-698N11.4	-0.143616	0.600849	-3.00104	0.00343869	0.122635	-2.12203
ARL4C	0.386446	5.37917	2.99801	0.00347003	0.123508	-2.13013
ARHGAP18	0.2689	2.61443	2.99235	0.0035292	0.125195	-2.14523
RABGAP1	0.23739	3.75607	2.99164	0.00353673	0.125195	-2.14713
ZKSCAN7	0.179364	1.2029	2.99149	0.00353827	0.125195	-2.14752
PVRL3	0.382068	3.25977	2.99078	0.00354585	0.125217	-2.14943
ITGB1	0.316712	7.00375	2.9864	0.00359255	0.126618	-2.1611
PKD2	0.244659	2.38051	2.9751	0.00371561	0.130699	-2.19115
MYO1B	0.311197	3.17783	2.97442	0.0037232	0.130711	-2.19297
IQCG	-0.352133	3.98386	-2.9733	0.00373559	0.130891	-2.19594
PDK2	0.261761	4.04956	2.97181	0.00375219	0.13106	-2.19989
NMU	-0.550771	4.54375	-2.97156	0.00375497	0.13106	-2.20055
STON2	0.374666	3.73555	2.96951	0.00377793	0.131297	-2.20599
UCK2	-0.186157	4.62405	-2.9695	0.00377804	0.131297	-2.20601
ATF3	-0.606548	4.81201	-2.969	0.00378363	0.131297	-2.20733
VWA7	-0.224916	1.44157	-2.96636	0.00381353	0.132017	-2.21435
ACY3	-0.245389	0.878462	-2.96587	0.00381905	0.132017	-2.21564
SNX29	0.134061	1.80428	2.9644	0.00383578	0.132155	-2.21954
SLC25A33	-0.290185	3.94824	-2.96423	0.00383772	0.132155	-2.21999
DHRS2	-0.436811	1.46668	-2.96186	0.00386479	0.132834	-2.22625
ARL15	0.187495	1.83675	2.95669	0.00392459	0.13441	-2.23994
VKORC1	0.247764	6.14042	2.95626	0.00392953	0.13441	-2.24106
DOCK4	0.245466	1.84405	2.95596	0.00393305	0.13441	-2.24186
DHFRL1	0.168496	1.45779	2.95473	0.00394747	0.1345	-2.24512
FOXF2	0.196293	0.395478	2.9539	0.0039571	0.1345	-2.24729
BMP4	0.430071	2.07408	2.95301	0.00396754	0.1345	-2.24963
RP11-577H5.1	-0.198523	0.848287	-2.95287	0.00396922	0.1345	-2.25001
ZNF680	0.240382	2.67759	2.95244	0.00397431	0.1345	-2.25115
RECK	0.175921	1.58494	2.95191	0.00398048	0.1345	-2.25254
PPP1R12A	0.224531	3.61014	2.95107	0.00399043	0.134583	-2.25476
BASP1	0.49859	3.97489	2.95013	0.0040016	0.134708	-2.25725
DAPK2	-0.372307	2.37393	-2.94793	0.00402765	0.135332	-2.26303
CKAP4	0.310665	4.84342	2.94448	0.00406897	0.136466	-2.27212
NOVA1	0.217194	0.682444	2.94114	0.00410934	0.137564	-2.28091
SLC35F5	0.289207	4.50765	2.93983	0.00412536	0.137844	-2.28438
DSE	0.285507	2.64898	2.93894	0.00413621	0.137913	-2.28671
MTRNR2L3	-0.515983	4.97544	-2.9384	0.00414274	0.137913	-2.28812
CHSY1	0.254209	3.15719	2.93526	0.0041814	0.138861	-2.29639
TPD52L1	-0.412046	5.64682	-2.93483	0.00418666	0.138861	-2.29751
UNC5CL	-0.179752	0.748175	-2.93104	0.00423369	0.140148	-2.30745
CLEC18B	0.458354	1.74078	2.93046	0.00424103	0.140148	-2.30899
IGFBP4	0.502669	5.73701	2.92819	0.00426942	0.140828	-2.31493
MYLK	0.443605	3.70651	2.92473	0.0043131	0.14178	-2.32399
GOLIM4	0.315444	3.35935	2.92466	0.00431402	0.14178	-2.32417
ADAMTS15	0.394947	2.32577	2.92398	0.00432273	0.141808	-2.32597
IL20RB	-0.186935	0.723367	-2.92284	0.00433719	0.142023	-2.32894
LRRC17	0.368018	1.64696	2.92155	0.00435366	0.142304	-2.33231
ZNF2	0.136987	1.27353	2.91697	0.00441266	0.143971	-2.34428
CYSTM1	-0.274382	5.37757	-2.91549	0.00443189	0.144255	-2.34815
COL15A1	0.322333	1.84656	2.91507	0.00443738	0.144255	-2.34925
KCNJ8	0.24585	1.3547	2.90963	0.00450888	0.146127	-2.36346
RP11-504P24.4	-0.244338	1.75805	-2.90945	0.00451118	0.146127	-2.36392
COL4A2	0.426806	5.17108	2.9083	0.00452638	0.146356	-2.36691
RNASEL	0.154354	1.22067	2.9074	0.00453842	0.146358	-2.36927
DSTYK	0.161203	2.20287	2.90708	0.0045427	0.146358	-2.37011
NSUN7	-0.186624	1.86837	-2.90464	0.00457525	0.147143	-2.37645
RHOQP1	-0.118869	0.30698	-2.9003	0.00463376	0.148759	-2.38775
M1AP	-0.212024	1.70065	-2.89837	0.00466001	0.149159	-2.39277
RINT1	-0.173149	3.16883	-2.89739	0.00467339	0.149159	-2.39531
SMOC2	0.444582	3.06541	2.89634	0.00468777	0.149159	-2.39804
GSDMC	-0.326662	1.33268	-2.89612	0.00469076	0.149159	-2.39861
ENPEP	0.1593	0.924088	2.89599	0.0046926	0.149159	-2.39896
FAM81A	-0.269439	1.05844	-2.89532	0.00470173	0.149159	-2.40068
SATB1	0.310217	1.88019	2.89461	0.00471149	0.149159	-2.40253
ZNF197	0.172939	2.63632	2.89454	0.00471247	0.149159	-2.40271
CNOT6	0.19743	3.10511	2.88911	0.00478779	0.151277	-2.41679
PXDN	0.402396	4.66901	2.88629	0.00482741	0.151873	-2.42411
TMEM119	0.359591	1.87118	2.88597	0.00483189	0.151873	-2.42494
PIR	-0.327104	3.0811	-2.88589	0.00483302	0.151873	-2.42514
TGFBR1	0.191832	2.75655	2.88494	0.0048464	0.151873	-2.4276
ARL6IP5	0.293954	5.76281	2.88476	0.00484898	0.151873	-2.42807
C12orf50	-0.254472	3.24604	-2.88418	0.00485724	0.151873	-2.42958
XXbac-BPG154L12.4	-0.216012	2.53779	-2.88198	0.00488842	0.152583	-2.43526
CPSF1	-0.32058	6.40216	-2.87968	0.0049213	0.153245	-2.44121
NSUN2	-0.248402	5.24911	-2.87931	0.00492664	0.153245	-2.44217
CRTC2	-0.199582	4.75704	-2.87593	0.00497534	0.154493	-2.45091
CYYR1	0.492362	2.01804	2.8677	0.00509581	0.157737	-2.47213
CYSLTR1	-0.226674	2.60105	-2.86759	0.00509735	0.157737	-2.4724
SFI1	-0.22692	3.42841	-2.86614	0.00511892	0.157876	-2.47615
TTPAL	0.164026	2.13741	2.86549	0.00512856	0.157876	-2.47781
NUDT10	0.139068	0.519964	2.86543	0.00512953	0.157876	-2.47798
RP11-218E20.3	-0.11566	0.367332	-2.86493	0.0051369	0.157876	-2.47925
SPRED1	0.227311	2.35622	2.86375	0.00515461	0.158151	-2.48231
ROR2	0.284663	1.81772	2.86304	0.0051651	0.158203	-2.48411
WDR45	-0.300683	5.55587	-2.86113	0.00519391	0.158815	-2.48904
WDR7	0.114193	1.23263	2.86033	0.00520589	0.158912	-2.49109
VOPP1	0.219245	5.23194	2.85859	0.00523231	0.159448	-2.49557
HYPK	-0.254901	1.52469	-2.85649	0.00526415	0.160051	-2.50095
KCTD7	0.17687	2.64072	2.85568	0.00527648	0.160051	-2.50303
LFNG	0.358165	3.1168	2.85553	0.00527877	0.160051	-2.50341
FMO4	0.147545	1.2779	2.85346	0.00531053	0.160355	-2.50873
EFCC1	-0.209965	0.648122	-2.85303	0.00531715	0.160355	-2.50983
GLI3	0.168157	1.02242	2.85287	0.0053196	0.160355	-2.51024
BRIX1	-0.212794	5.07274	-2.85256	0.00532438	0.160355	-2.51104
ANKRD54	-0.171046	3.18655	-2.85188	0.00533482	0.160401	-2.51277
TDO2	0.395658	1.66028	2.85018	0.00536124	0.160927	-2.51715
CITED4	-0.525112	4.92849	-2.84894	0.00538052	0.161237	-2.52033
RP11-347C12.3	-0.332102	2.61064	-2.84799	0.00539525	0.161409	-2.52275
ALDH1L2	0.148231	0.728198	2.84571	0.00543096	0.16206	-2.5286
PARP15	-0.211784	2.52723	-2.84545	0.00543498	0.16206	-2.52926
CTD-3064M3.3	-0.157723	0.545402	-2.8443	0.00545305	0.16233	-2.5322
TXNDC15	0.215171	4.10769	2.84072	0.00550972	0.163746	-2.54136
C2orf88	-0.701511	3.90273	-2.83945	0.00552988	0.164074	-2.54459
GAS7	0.265542	1.97515	2.83763	0.00555901	0.164667	-2.54924
PDCL	0.165201	3.04649	2.83662	0.00557531	0.164879	-2.55184
MTX2	-0.205929	5.42642	-2.8346	0.00560785	0.165424	-2.55699
SLC35B4	0.140542	1.68003	2.83433	0.00561211	0.165424	-2.55766
A1BG-AS1	0.192202	1.27838	2.83328	0.00562924	0.165658	-2.56036
GPX7	0.265004	3.57614	2.83211	0.00564824	0.165946	-2.56334
PHLDB1	0.283555	4.48515	2.83121	0.00566279	0.166102	-2.56562
AMOTL1	0.281087	2.01417	2.82998	0.00568299	0.166424	-2.56877
FMNL3	0.239636	2.67311	2.82893	0.00570014	0.166655	-2.57144
ATAD3B	-0.315518	4.03938	-2.82609	0.00574682	0.167747	-2.57866
ADCY3	-0.315275	4.0514	-2.82472	0.00576949	0.168137	-2.58214
PPAP2A	0.262538	3.22212	2.82144	0.00582421	0.169343	-2.5905
MAOB	-0.441082	2.2651	-2.82111	0.0058297	0.169343	-2.59133
MN1	0.141875	0.560546	2.81874	0.00586953	0.169983	-2.59735
NUCKS1	0.217973	5.73266	2.81868	0.00587059	0.169983	-2.59751
XYLT2	0.185508	3.35064	2.81735	0.00589296	0.170357	-2.60088
KIAA1033	0.195748	2.9355	2.81385	0.0059524	0.171799	-2.60975
WNT7A	0.532945	3.22879	2.80786	0.00605548	0.174495	-2.62494
PICK1	-0.202396	3.83595	-2.80669	0.00607572	0.174767	-2.62789
R3HDM1	0.173643	3.33094	2.80583	0.00609069	0.174767	-2.63006
PRICKLE2	0.152467	0.863168	2.80512	0.00610312	0.174767	-2.63186
DNAJC2	-0.197142	4.94815	-2.80489	0.00610712	0.174767	-2.63244
NOX4	0.428545	2.11336	2.80453	0.00611344	0.174767	-2.63336
MYT1	0.152752	0.342573	2.7994	0.00620377	0.177068	-2.64632
REM1	0.181968	0.628939	2.79755	0.00623654	0.177297	-2.65098
INO80D	-0.119334	1.20516	-2.79686	0.0062489	0.177297	-2.65273
DIP2C	0.165712	1.73359	2.79685	0.00624912	0.177297	-2.65276
TMEM201	-0.198811	2.74846	-2.79673	0.00625119	0.177297	-2.65305
PAK6	-0.224216	2.22133	-2.79462	0.00628896	0.178088	-2.65837
NEDD1	0.203772	2.87632	2.789	0.00639064	0.180683	-2.67254
IFRD1	-0.244974	4.8354	-2.78699	0.00642727	0.181434	-2.67759
BIK	-0.409445	3.78523	-2.7856	0.00645278	0.181869	-2.68108
ST6GALNAC2	0.360427	4.17703	2.78444	0.00647411	0.182004	-2.684
ADAMTSL2	0.141094	0.703386	2.78393	0.00648354	0.182004	-2.68528
VCL	0.236093	5.30458	2.78326	0.00649598	0.182004	-2.68698
OSTM1	0.212446	2.52596	2.78315	0.00649797	0.182004	-2.68725
NT5E	0.411543	2.81574	2.78255	0.00650898	0.182029	-2.68874
CCDC19	-0.41865	2.15702	-2.78154	0.00652781	0.182125	-2.69129
SDC1	0.425359	4.17085	2.78123	0.00653355	0.182125	-2.69207
WDPCP	-0.190826	3.34702	-2.78073	0.00654276	0.182125	-2.69331
WDR11	0.213851	3.76183	2.77841	0.00658615	0.18305	-2.69914
PACSIN1	-0.225715	1.23355	-2.77642	0.00662351	0.18356	-2.70414
COX7A1	0.308403	1.68763	2.77635	0.00662486	0.18356	-2.70432
FBLN2	0.490439	3.1301	2.77425	0.00666437	0.184371	-2.70956
FAM180A	0.116285	0.402922	2.77139	0.00671868	0.185588	-2.71672
PRKACB	0.23404	2.11596	2.77064	0.00673303	0.1857	-2.71861
UGGT1	0.165324	3.13252	2.76906	0.00676332	0.18625	-2.72257
PIM3	-0.340835	4.82232	-2.76535	0.00683484	0.18784	-2.73185
PPAPDC1A	0.62619	2.34259	2.76412	0.00685855	0.18784	-2.7349
LTBR	-0.232136	6.08025	-2.76352	0.00687036	0.18784	-2.73642
CTC-260F20.3	-0.147309	0.658601	-2.76337	0.00687325	0.18784	-2.73679
TRIB3	-0.384504	3.36094	-2.76333	0.006874	0.18784	-2.73688
CHRNA1	0.192375	0.531476	2.76283	0.00688364	0.18784	-2.73812
CTD-3065J16.9	-0.237181	1.75567	-2.76135	0.00691259	0.188183	-2.74182
TNXB	-0.283923	1.88936	-2.75996	0.00693993	0.188183	-2.7453
RP11-156P1.3	0.185643	2.34684	2.75967	0.00694547	0.188183	-2.74601
ZBTB2	-0.20745	3.03922	-2.75958	0.00694732	0.188183	-2.74624
MRPS35	-0.215325	5.44637	-2.75952	0.00694844	0.188183	-2.74638
CALU	0.240205	6.07962	2.75873	0.00696413	0.188324	-2.74837
HIST2H2AA4	-0.492569	6.38582	-2.75531	0.00703164	0.189865	-2.75687
AC007389.3	-0.209919	1.46058	-2.75357	0.00706631	0.190426	-2.76121
FAM214B	0.198968	2.55502	2.75321	0.00707355	0.190426	-2.76211
STAG3L5P	-0.191543	1.42505	-2.75225	0.00709279	0.190659	-2.76451
NDUFAF6	-0.207419	4.51278	-2.75029	0.00713204	0.191428	-2.76937
IQSEC3	-0.392479	2.00089	-2.74847	0.00716881	0.191798	-2.7739
N4BP3	0.232119	1.7129	2.74846	0.00716897	0.191798	-2.77392
B3GNT9	0.24822	2.24141	2.74803	0.00717778	0.191798	-2.775
CNKSR1	-0.236408	3.87254	-2.74651	0.00720856	0.192211	-2.77877
SEMA5A	0.189448	0.948727	2.74621	0.00721458	0.192211	-2.77951
NIPAL1	-0.139259	0.721098	-2.74539	0.00723146	0.192376	-2.78157
RSPRY1	0.205788	3.04206	2.74364	0.00726719	0.193042	-2.78591
SLC25A34	-0.203069	0.674192	-2.74306	0.007279	0.19307	-2.78734
LBH	0.370804	4.88949	2.74124	0.00731633	0.193775	-2.79184
RP5-857K21.11	-0.244953	0.839228	-2.73959	0.00735053	0.194178	-2.79595
FAM153B	-0.362501	1.67744	-2.73946	0.00735312	0.194178	-2.79626
MOV10	-0.368004	5.39866	-2.73884	0.00736597	0.194233	-2.7978
SHOC2	0.172695	3.49209	2.73805	0.00738236	0.19438	-2.79975
ELMOD3	0.148822	3.00622	2.7367	0.00741045	0.194755	-2.8031
CHST15	0.340264	3.34511	2.73611	0.00742275	0.194755	-2.80456
KLHDC8A	-0.401826	1.67338	-2.73485	0.00744915	0.194755	-2.80768
CCDC96	-0.22217	1.0953	-2.73479	0.00745047	0.194755	-2.80784
MMP1	0.35229	1.12269	2.73478	0.00745064	0.194755	-2.80786
SH3PXD2A	0.283602	2.69843	2.73162	0.00751714	0.196086	-2.81568
HIST2H2AC	-0.266056	1.50818	-2.73133	0.00752333	0.196086	-2.81641
WIPF1	0.307034	3.1407	2.72784	0.00759736	0.197729	-2.82503
WDR89	0.212916	2.57442	2.72693	0.00761668	0.197808	-2.82726
SCMH1	-0.281672	3.93568	-2.72667	0.00762237	0.197808	-2.82792
TGFBR2	0.324417	4.06449	2.72615	0.00763351	0.197812	-2.8292
CNTN1	0.302002	1.38207	2.72324	0.00769601	0.199135	-2.83638
PHOSPHO1	0.295798	1.12396	2.72275	0.00770666	0.199135	-2.83759
CCL21	0.447246	1.4863	2.72163	0.00773089	0.199212	-2.84035
MYH11	0.356411	1.26873	2.72158	0.00773176	0.199212	-2.84045
C4orf36	-0.114907	2.12377	-2.72072	0.00775045	0.199371	-2.84258
CHKA	-0.274413	4.21459	-2.72028	0.00776006	0.199371	-2.84367
RP11-38L15.2	-0.154372	0.957394	-2.7192	0.00778351	0.199503	-2.84632
JUND	-0.417543	6.74644	-2.71903	0.00778738	0.199503	-2.84676
SHISA4	0.247624	3.40162	2.71734	0.00782418	0.200003	-2.8509
MRGPRF	0.221003	1.39828	2.71712	0.00782911	0.200003	-2.85146
PCDH12	0.111733	0.58863	2.71384	0.00790134	0.201562	-2.85953
STYX	0.125142	2.14938	2.71301	0.0079197	0.201565	-2.86157
ENTPD7	0.187341	1.37981	2.71209	0.00794004	0.201565	-2.86383
KIAA1279	0.18155	3.45466	2.71162	0.00795038	0.201565	-2.86497
C1QTNF7	0.177883	0.493001	2.71122	0.0079594	0.201565	-2.86597
USP2-AS1	-0.202954	1.13035	-2.71115	0.00796096	0.201565	-2.86614
COL13A1	0.405917	2.65582	2.7108	0.00796859	0.201565	-2.86699
RP11-398H6.1	-0.18809	3.64442	-2.71012	0.00798387	0.201668	-2.86867
RP11-589F5.4	-0.0934254	0.207573	-2.70639	0.00806746	0.203494	-2.87782
ARL13B	0.271006	2.66472	2.70481	0.00810318	0.20384	-2.88171
CEACAM1	-0.346809	1.78205	-2.70478	0.00810381	0.20384	-2.88177
FBXO41	-0.193011	1.59378	-2.70421	0.00811677	0.203881	-2.88318
POU5F1	-0.515145	2.9639	-2.70343	0.00813445	0.204041	-2.88509
SGCD	0.170536	0.820378	2.70268	0.00815132	0.20418	-2.88691
KLHL20	0.197997	2.75219	2.7012	0.00818498	0.204568	-2.89053
CARF	0.148546	1.24087	2.70101	0.00818955	0.204568	-2.89102
RALB	0.193587	4.8324	2.69907	0.00823381	0.205193	-2.89576
SLC44A1	0.192156	3.58189	2.69871	0.00824202	0.205193	-2.89663
NSL1	0.21059	3.81354	2.69824	0.00825298	0.205193	-2.8978
SDK1	0.251847	1.26773	2.69792	0.00826014	0.205193	-2.89856
BCAR3	-0.244574	3.20312	-2.69701	0.00828111	0.205431	-2.90079
SESN3	0.284545	2.32509	2.69591	0.00830671	0.205782	-2.9035
HES2	-0.262711	1.49449	-2.69481	0.00833199	0.206125	-2.90617
ITPKC	-0.276537	3.8028	-2.69107	0.00841931	0.208	-2.91532
CREB3L2	0.198683	2.93199	2.68916	0.00846402	0.208471	-2.91997
HSD11B2	-0.302208	2.91639	-2.68813	0.00848831	0.208471	-2.92249
TRIM11	-0.216237	4.24239	-2.688	0.00849147	0.208471	-2.92281
TRIB1	-0.416959	4.39937	-2.68762	0.00850034	0.208471	-2.92373
MT-ND1	-0.490647	12.1205	-2.68748	0.00850374	0.208471	-2.92408
TNFRSF14	-0.374035	4.73174	-2.68685	0.00851846	0.208471	-2.9256
BARX1	0.379426	1.11416	2.68681	0.00851942	0.208471	-2.9257
EML2	-0.26652	4.01671	-2.68456	0.0085729	0.209495	-2.93119
PRSS23	0.423732	5.4896	2.68372	0.0085929	0.209699	-2.93324
RPP25	-0.323783	3.31228	-2.68253	0.00862147	0.210027	-2.93615
BBS10	0.240519	2.249	2.68213	0.00863083	0.210027	-2.9371
TMEM30A	0.221183	4.99638	2.68125	0.00865212	0.210027	-2.93926
NAMPTL	-0.232121	1.08032	-2.68121	0.00865298	0.210027	-2.93935
ZNF28	0.200867	2.71715	2.67979	0.00868724	0.210303	-2.94282
SLC29A3	0.227851	3.06757	2.6795	0.00869422	0.210303	-2.94352
HIST2H2AA3	-0.341398	2.59682	-2.6788	0.00871099	0.210303	-2.94521
RASSF2	0.23441	1.9889	2.6788	0.00871106	0.210303	-2.94522
ZNF304	0.171128	2.00707	2.67827	0.00872371	0.210327	-2.94649
FERMT2	0.206504	3.83476	2.67415	0.00882386	0.212457	-2.95651
STX2	0.193965	1.87077	2.67282	0.0088566	0.212742	-2.95975
CCL14	0.327789	0.941048	2.67209	0.00887431	0.212742	-2.9615
PTPN21	0.153674	1.83999	2.67206	0.00887508	0.212742	-2.96158
ZNF521	0.30485	1.55995	2.67173	0.00888335	0.212742	-2.9624
RP4-781K5.2	-0.519854	4.823	-2.67097	0.00890204	0.212742	-2.96424
EOGT	0.137646	1.39762	2.67078	0.00890657	0.212742	-2.96469
SH2D3A	-0.311289	3.83474	-2.6701	0.00892347	0.212863	-2.96635
MFAP5	0.603847	3.97291	2.66837	0.0089661	0.213247	-2.97053
LYAR	-0.225527	4.02983	-2.66834	0.00896695	0.213247	-2.97061
KRT5	-0.705506	4.09245	-2.66801	0.00897507	0.213247	-2.9714
FPR3	0.41611	2.854	2.66693	0.00900198	0.213604	-2.97403
GGA1	-0.186408	4.35243	-2.6652	0.00904512	0.214185	-2.97822
C5orf15	0.207267	5.06556	2.66499	0.00905022	0.214185	-2.97871
RP11-264B17.3	-0.167089	1.13211	-2.66278	0.00910582	0.215218	-2.98408
GJB5	-0.286093	0.881166	-2.65947	0.00918926	0.216736	-2.99208
EGFL6	0.385082	3.17993	2.65898	0.00920167	0.216736	-2.99326
FAM101B	0.213373	1.65229	2.6588	0.00920619	0.216736	-2.99369
CBLC	-0.359808	4.03794	-2.6576	0.00923692	0.217176	-2.99661
CDK16	-0.260576	6.05766	-2.65683	0.00925654	0.217354	-2.99847
ARHGEF16	-0.262103	3.02791	-2.65566	0.00928642	0.217748	-3.00129
HOXD1	-0.526382	2.92649	-2.65519	0.00929837	0.217748	-3.00242
RNF43	0.226224	2.7001	2.65475	0.00930962	0.217748	-3.00348
IFFO1	0.237071	1.9597	2.65366	0.00933755	0.218118	-3.0061
TTC22	-0.208405	2.48294	-2.6521	0.00937796	0.218779	-3.00988
RRAD	-0.478547	2.73069	-2.6478	0.00948947	0.220815	-3.02023
PUS7L	0.150613	1.5134	2.64779	0.00948977	0.220815	-3.02026
CALCRL	0.214943	1.37746	2.64646	0.00952453	0.221338	-3.02346
SMPD1	0.211427	3.43659	2.64483	0.00956731	0.22202	-3.02739
EFEMP2	0.386906	5.23159	2.6444	0.00957855	0.22202	-3.02841
MSANTD4	0.23975	2.77239	2.64325	0.00960886	0.222364	-3.03118
FRRS1	0.172438	1.28218	2.6429	0.00961808	0.222364	-3.03202
ALG13	-0.230664	3.98324	-2.64102	0.00966778	0.222748	-3.03653
SULT1A4	-0.314618	3.45873	-2.64089	0.00967132	0.222748	-3.03685
RPLP0P2	0.144424	0.682266	2.64005	0.00969369	0.222748	-3.03887
POLR3A	0.13525	2.46985	2.64	0.009695	0.222748	-3.03899
SNHG3	-0.309041	4.7192	-2.63994	0.00969651	0.222748	-3.03913
C2CD4B	-0.395584	1.45998	-2.63532	0.00982027	0.225071	-3.05022
APAF1	0.153231	1.77958	2.63489	0.00983191	0.225071	-3.05126
BYSL	-0.186837	3.82349	-2.63477	0.00983514	0.225071	-3.05155
ZFP14	0.210082	1.48801	2.63379	0.00986159	0.22539	-3.0539
HIST3H2A	-0.359181	4.32033	-2.63294	0.00988437	0.225624	-3.05591
LCA5	0.1561	1.23904	2.6289	0.00999452	0.22785	-3.06561
FAM150B	-0.320023	1.22281	-2.62495	0.0101029	0.23003	-3.07504
HCG4B	-0.105036	0.333861	-2.623	0.0101571	0.230788	-3.07971
FBXL6	-0.296161	4.57309	-2.62268	0.010166	0.230788	-3.08048
AC174470.1	-0.156103	0.393388	-2.62236	0.0101747	0.230788	-3.08123
CD109	0.313957	2.22256	2.62057	0.0102248	0.230879	-3.08552
TRPC1	0.184904	1.21936	2.6203	0.0102321	0.230879	-3.08615
BZW1P2	-0.49687	0.381312	-2.62024	0.010234	0.230879	-3.0863
FMO1	0.257259	1.01622	2.61953	0.0102538	0.230879	-3.088
NR5A1	-0.245124	0.370183	-2.61946	0.0102556	0.230879	-3.08815
OLR1	0.31538	2.31011	2.6194	0.0102573	0.230879	-3.08829
DNAJB5	0.269424	2.61452	2.61901	0.0102684	0.230879	-3.08924
POLR1C	-0.197027	5.09161	-2.61715	0.0103206	0.231764	-3.09367
TNK1	-0.199745	2.49899	-2.61643	0.0103409	0.23193	-3.09539
CBX1	0.238533	5.29523	2.61591	0.0103555	0.231967	-3.09662
CORIN	0.115065	0.269194	2.61281	0.0104435	0.233649	-3.10401
C3orf18	0.195727	1.99511	2.61167	0.0104758	0.233812	-3.10671
MFSD4	-0.216725	0.892255	-2.61164	0.0104768	0.233812	-3.10679
RASA3	0.204796	2.09223	2.61046	0.0105104	0.234016	-3.10959
VIM	0.47401	8.32265	2.61041	0.0105119	0.234016	-3.10971
DIAPH1	-0.221108	5.30414	-2.60968	0.0105329	0.234194	-3.11146
PSMB4	-0.195953	8.19217	-2.60876	0.0105593	0.2344	-3.11365
TMEM51-AS1	-0.18167	0.662974	-2.60794	0.0105827	0.2344	-3.11558
ZC3H12A	-0.534321	3.61009	-2.60774	0.0105885	0.2344	-3.11605
ABHD2	0.239781	2.75856	2.60714	0.0106058	0.2344	-3.11748
PITRM1	-0.241923	5.29786	-2.60709	0.0106072	0.2344	-3.1176
INTS6-AS1	-0.217626	2.14589	-2.60635	0.0106287	0.234586	-3.11936
TMCC3	0.320794	2.08297	2.60507	0.0106658	0.235118	-3.12241
SRPK3	-0.15743	0.545687	-2.603	0.0107258	0.236152	-3.12731
TCTEX1D4	-0.1936	0.651665	-2.60252	0.01074	0.236175	-3.12846
SOS1	0.236005	3.12477	2.60165	0.0107654	0.236445	-3.13052
ME1	-0.257499	1.53108	-2.60107	0.0107825	0.236474	-3.1319
ACADVL	-0.284251	7.59334	-2.60071	0.010793	0.236474	-3.13276
LZTS1	0.177928	0.575429	2.59843	0.01086	0.237272	-3.13816
SYNDIG1L	-0.104975	0.188102	-2.59821	0.0108665	0.237272	-3.13868
CHTOP	-0.120245	5.92446	-2.59813	0.0108689	0.237272	-3.13888
JMJD7	-0.202091	1.48369	-2.5935	0.0110062	0.239979	-3.14983
TMEM125	-0.229044	4.49444	-2.58995	0.0111127	0.242007	-3.15823
NAA38	0.264083	5.43542	2.58939	0.0111294	0.242078	-3.15954
IL3RA	0.130463	0.846408	2.58753	0.0111857	0.242394	-3.16394
CTD-2267D19.3	-0.164866	1.04289	-2.58747	0.0111874	0.242394	-3.16407
RPL13AP20	-0.168292	0.525327	-2.58723	0.0111948	0.242394	-3.16465
LSM11	0.103311	0.916723	2.58713	0.0111978	0.242394	-3.16488
AC011747.4	-0.154375	1.70552	-2.5855	0.0112474	0.242688	-3.16873
WDR92	0.148056	2.6595	2.5851	0.0112595	0.242688	-3.16967
RP1-78O14.1	-0.131941	1.92006	-2.58437	0.0112817	0.242688	-3.17139
MTRNR2L10	-0.454792	5.59674	-2.58431	0.0112836	0.242688	-3.17153
AKIRIN2	-0.20542	4.58393	-2.5838	0.0112992	0.242688	-3.17274
WDHD1	0.180209	2.31288	2.58351	0.0113081	0.242688	-3.17343
RP5-1011O1.3	0.0869524	0.308016	2.58286	0.0113279	0.242688	-3.17495
OVOL2	-0.232242	3.71756	-2.58272	0.0113323	0.242688	-3.17528
LRRC20	0.209246	2.7156	2.5827	0.0113326	0.242688	-3.17531
CWC25	-0.195486	3.18615	-2.58189	0.0113577	0.242936	-3.17724
CTD-2008P7.9	-0.16917	1.29901	-2.57951	0.0114309	0.244211	-3.18284
MGST1	-0.47911	5.13201	-2.57841	0.0114649	0.244464	-3.18543
ATP10D	0.151435	1.35926	2.57799	0.011478	0.244464	-3.18643
ZNF175	0.136479	1.33458	2.57781	0.0114834	0.244464	-3.18683
NXNL2	-0.434525	2.55501	-2.57596	0.0115409	0.245283	-3.19118
ABLIM2	-0.21321	1.68855	-2.5757	0.0115491	0.245283	-3.1918
XXYLT1	0.233117	3.62449	2.57317	0.011628	0.246552	-3.19774
VARS	-0.208215	4.5521	-2.57291	0.0116363	0.246552	-3.19835
CCDC84	-0.304587	3.82333	-2.57233	0.0116544	0.246644	-3.19971
PFDN2	-0.191211	6.58154	-2.5719	0.011668	0.246644	-3.20073
TRIM16L	-0.160402	2.10592	-2.5712	0.0116902	0.246811	-3.20238
NRG3	0.237173	0.620141	2.57068	0.0117065	0.246811	-3.20359
KLF4	-0.506995	3.28296	-2.57035	0.011717	0.246811	-3.20438
ARHGAP8	-0.26952	3.81929	-2.56947	0.0117446	0.24699	-3.20642
SPAG1	-0.284176	2.319	-2.56921	0.0117529	0.24699	-3.20704
LINC00958	-0.284849	2.6227	-2.56724	0.0118156	0.247841	-3.21168
DKK2	0.174072	0.55307	2.567	0.0118231	0.247841	-3.21223
CEP112	0.161239	1.94437	2.56645	0.0118408	0.247841	-3.21353
CARD8	0.178163	3.34806	2.5662	0.0118485	0.247841	-3.2141
GRAMD2	-0.353387	2.69045	-2.56439	0.0119065	0.248461	-3.21835
TNFRSF19	0.333688	2.18122	2.56412	0.0119152	0.248461	-3.21898
DKK3	0.424803	3.34816	2.56398	0.0119195	0.248461	-3.2193
RP11-467H10.1	-0.166437	0.759804	-2.56313	0.0119469	0.248744	-3.2213
NUDT18	0.187414	2.1122	2.5622	0.0119768	0.24879	-3.22347
FOXJ1	-0.454161	4.04697	-2.56184	0.0119885	0.24879	-3.22433
DNM2	-0.243144	5.78558	-2.56159	0.0119965	0.24879	-3.2249
SLC35B3	0.200617	3.89356	2.56111	0.0120121	0.24879	-3.22603
MMEL1	-0.381973	2.90265	-2.56092	0.0120182	0.24879	-3.22647
STX6	0.147838	3.55541	2.55942	0.0120665	0.249503	-3.22997
CYP1B1	0.404057	2.53941	2.55888	0.0120841	0.24958	-3.23123
BCL2L14	-0.226107	1.13531	-2.55754	0.0121276	0.250192	-3.23436
RNF126	-0.23654	4.43188	-2.55664	0.0121572	0.25027	-3.23648
ATG4D	-0.325671	4.30245	-2.55658	0.0121592	0.25027	-3.23662
REST	0.227553	3.26642	2.55568	0.0121883	0.250584	-3.23871
EYS	-0.0827399	0.263042	-2.55506	0.0122087	0.250717	-3.24016
PCDH10	0.204828	0.530473	2.55435	0.0122319	0.250907	-3.24181
FCF1	0.208038	4.38454	2.5537	0.0122535	0.251064	-3.24335
RAP2A	0.223705	2.72685	2.55249	0.0122931	0.251329	-3.24616
LRRC37BP1	0.0908991	0.665953	2.55227	0.0123006	0.251329	-3.24669
C5orf49	-0.350747	1.80912	-2.55171	0.0123191	0.251329	-3.24799
NFKBIA	-0.399034	6.9725	-2.55101	0.0123421	0.251329	-3.24962
RASGEF1A	-0.295498	2.5165	-2.54982	0.0123816	0.251329	-3.2524
PITPNM2	-0.144768	0.785912	-2.5483	0.0124321	0.251329	-3.25593
POT1-AS1	0.087086	0.308844	2.54803	0.012441	0.251329	-3.25656
ANXA6	0.333774	5.04265	2.54789	0.0124457	0.251329	-3.25689
ARL5A	0.185811	3.87481	2.54779	0.0124492	0.251329	-3.25713
CMAHP	0.263477	1.79977	2.54778	0.0124494	0.251329	-3.25714
STAM2	0.158722	2.61231	2.54777	0.0124497	0.251329	-3.25717
BMP1	0.242253	3.65531	2.54774	0.0124509	0.251329	-3.25725
BNIP3L	0.233367	4.77185	2.54751	0.0124584	0.251329	-3.25778
MAP4K4	0.285124	4.21908	2.54741	0.0124618	0.251329	-3.25801
HOXD9	-0.322616	1.92614	-2.54674	0.0124841	0.251498	-3.25957
EIF5A	-0.195515	8.00265	-2.54591	0.0125117	0.251772	-3.26149
CFLAR	-0.213473	4.76484	-2.54442	0.012562	0.252501	-3.26497
CAND2	-0.16635	1.30597	-2.53938	0.0127324	0.255641	-3.27668
ZNF583	0.106963	0.726673	2.53774	0.0127884	0.256479	-3.2805
PCDHGB6	0.125437	0.534775	2.53702	0.012813	0.256674	-3.28217
SLC3A2	-0.273949	6.73454	-2.53662	0.0128266	0.256674	-3.28309
CXXC5	0.238205	6.14157	2.53616	0.0128423	0.256703	-3.28415
PROSER1	-0.176323	3.40516	-2.53469	0.0128928	0.257107	-3.28756
AL590867.1	-0.260252	3.89258	-2.53453	0.0128982	0.257107	-3.28793
FXYD3	-0.548506	6.53694	-2.53429	0.0129066	0.257107	-3.28849
HPDL	-0.240054	2.15447	-2.53316	0.0129456	0.257107	-3.29111
HAS3	0.131646	0.557229	2.53297	0.012952	0.257107	-3.29154
CDHR1	-0.285992	1.23542	-2.53264	0.0129636	0.257107	-3.29232
EMX2	0.416186	5.04287	2.53262	0.0129641	0.257107	-3.29235
EMC3-AS1	-0.170771	1.22565	-2.53226	0.0129767	0.257107	-3.2932
GPC6	0.217054	0.887464	2.53073	0.0130297	0.257638	-3.29674
RNF144A	0.234558	2.38129	2.53027	0.0130458	0.257638	-3.29781
AC007246.3	-0.16512	2.5952	-2.53025	0.0130464	0.257638	-3.29785
RP11-321L2.2	-0.121997	0.723001	-2.52859	0.0131042	0.258495	-3.30169
DNAH11	-0.105785	0.336204	-2.52558	0.0132099	0.260238	-3.30866
TRABD	-0.189308	4.37621	-2.52514	0.0132254	0.260238	-3.30968
GRAMD4P3	-0.110227	0.644608	-2.52484	0.0132359	0.260238	-3.31037
SERPINH1	0.301594	6.92787	2.52401	0.013265	0.260526	-3.31228
FSCN1	0.368443	4.71528	2.52259	0.0133153	0.260801	-3.31556
TMEM45B	-0.350278	2.15559	-2.52256	0.0133164	0.260801	-3.31563
CHI3L2	-0.24768	0.967282	-2.52227	0.0133265	0.260801	-3.31629
C6orf136	-0.244665	4.10821	-2.52198	0.0133369	0.260801	-3.31697
IRAK1	-0.281626	5.88971	-2.52017	0.0134011	0.261229	-3.32114
YY1AP1	-0.145804	5.14618	-2.51975	0.0134163	0.261229	-3.32212
LEPREL1-AS1	-0.200677	0.967886	-2.51955	0.0134235	0.261229	-3.32259
CARM1	-0.209354	4.67235	-2.51937	0.0134298	0.261229	-3.32299
FKBP9L	0.103754	0.612645	2.51834	0.0134666	0.261229	-3.32537
MT-TF	-0.223194	-1.20605	-2.51831	0.0134677	0.261229	-3.32544
WDR41	0.174583	3.46656	2.51784	0.0134846	0.261229	-3.32653
EFNB2	0.378024	3.61127	2.51755	0.0134948	0.261229	-3.32718
CCDC37	-0.265421	0.903368	-2.51691	0.0135179	0.261229	-3.32867
MICU1	0.142162	4.5609	2.51686	0.0135197	0.261229	-3.32878
TRIM17	-0.343215	3.09599	-2.51588	0.013555	0.261229	-3.33105
YPEL2	0.259904	2.5896	2.51578	0.0135584	0.261229	-3.33127
EXOC5	0.209969	3.32558	2.51577	0.0135587	0.261229	-3.33128
USP43	-0.18884	1.82666	-2.51569	0.0135619	0.261229	-3.33148
PPP3CA	0.184059	3.02482	2.515	0.0135865	0.261424	-3.33306
PRR19	-0.150795	1.0463	-2.51381	0.0136295	0.261724	-3.3358
GRK5	0.168683	1.35523	2.51333	0.013647	0.261724	-3.33691
PRAME	-0.474238	5.33318	-2.51287	0.0136637	0.261724	-3.33798
IL7R	0.273273	1.3644	2.51261	0.0136731	0.261724	-3.33857
SLC35A5	0.187523	3.68946	2.51256	0.0136748	0.261724	-3.33868
CTB-151G24.1	-0.191527	2.22265	-2.51202	0.0136943	0.26182	-3.33992
PLEKHA2	0.195158	2.98124	2.51121	0.0137239	0.262107	-3.34179
RP11-777B9.5	-0.441052	8.37998	-2.51016	0.0137624	0.262564	-3.34421
RP11-181G12.2	-0.13406	0.860211	-2.50961	0.0137822	0.262664	-3.34546
MORC2-AS1	-0.16134	1.56792	-2.50845	0.0138247	0.263132	-3.34813
HIST3H2BB	-0.168787	0.721843	-2.50803	0.0138403	0.263132	-3.34911
CLK3	-0.189234	4.96366	-2.50738	0.0138639	0.263132	-3.35059
YRDC	-0.306858	3.95286	-2.50735	0.0138652	0.263132	-3.35067
PFKFB4	0.244159	2.49016	2.50693	0.0138804	0.263144	-3.35162
SRSF2	-0.17157	7.1887	-2.50504	0.0139503	0.264007	-3.35597
CDK19	0.179319	2.52395	2.5049	0.0139553	0.264007	-3.35628
KDR	0.174144	1.359	2.5028	0.014033	0.264653	-3.3611
KAT8	-0.175436	5.10809	-2.50265	0.0140386	0.264653	-3.36144
ECSCR	0.275883	2.01157	2.50241	0.0140475	0.264653	-3.36199
SPTB	-0.150854	0.658858	-2.50239	0.0140482	0.264653	-3.36204
CCNO	-0.370555	2.30683	-2.50075	0.0141092	0.265303	-3.36579
RFT1	0.162737	3.77873	2.50068	0.0141122	0.265303	-3.36597
S100A7	-0.509822	1.26746	-2.49997	0.0141384	0.265519	-3.36759
HSPG2	0.317223	4.85108	2.49956	0.0141538	0.265531	-3.36853
CPNE7	-0.409318	1.7269	-2.4972	0.0142425	0.266195	-3.37394
SCARNA12	-0.144747	0.598693	-2.49706	0.0142477	0.266195	-3.37425
RAD23A	-0.271012	6.34544	-2.49703	0.0142488	0.266195	-3.37432
IGKV1-8	0.426569	0.532776	2.49668	0.0142619	0.266195	-3.37512
TRIM13	-0.172275	3.54201	-2.49615	0.0142819	0.266195	-3.37633
NOP58	-0.179082	6.0613	-2.49605	0.0142859	0.266195	-3.37658
CD164L2	-0.242764	1.30736	-2.49559	0.014303	0.266195	-3.37761
F8A1	-0.284231	4.43534	-2.49548	0.0143074	0.266195	-3.37788
FAM178A	0.161167	2.2823	2.49277	0.0144099	0.267602	-3.38406
PMAIP1	-0.405042	2.94993	-2.4927	0.0144128	0.267602	-3.38423
CLDN16	0.611953	4.60224	2.49221	0.0144314	0.267672	-3.38535
ARF1	-0.17228	8.05114	-2.49009	0.0145123	0.268665	-3.3902
ELMO3	-0.251207	3.80014	-2.49002	0.0145148	0.268665	-3.39034
HGD	-0.354341	1.1952	-2.48859	0.0145696	0.268938	-3.39361
RAB9A	-0.243987	4.05649	-2.48856	0.0145708	0.268938	-3.39368
CALML4	-0.341806	3.35605	-2.48813	0.0145873	0.268938	-3.39466
PGAM1	0.220798	7.20948	2.4874	0.0146154	0.268938	-3.39632
CTD-2544N14.3	0.13622	0.754451	2.48655	0.0146483	0.268938	-3.39827
TJAP1	-0.171204	3.77082	-2.4864	0.0146539	0.268938	-3.3986
SLC7A5	-0.392244	3.33805	-2.48625	0.0146599	0.268938	-3.39896
PEX10	-0.188953	4.46657	-2.4861	0.0146658	0.268938	-3.3993
GMFB	0.205849	4.2154	2.48598	0.0146701	0.268938	-3.39956
PAQR4	-0.361111	3.68705	-2.48576	0.0146788	0.268938	-3.40007
RUSC1	-0.187081	5.01853	-2.48474	0.0147184	0.269389	-3.4024
AC074389.9	-0.408973	1.75379	-2.48164	0.0148387	0.271295	-3.40945
TMEM256-PLSCR3	0.197946	4.18338	2.48128	0.0148527	0.271295	-3.41026
RNF207	-0.382202	3.52972	-2.47955	0.0149205	0.272005	-3.41421
PRR5-ARHGAP8	-0.180611	0.840552	-2.47952	0.0149218	0.272005	-3.41428
MT-ND2	-0.446555	12.4662	-2.47885	0.0149481	0.27221	-3.4158
HEBP2	-0.280301	6.1016	-2.47683	0.0150278	0.273266	-3.4204
DAB2	0.333812	3.1488	2.47643	0.0150434	0.273266	-3.4213
AC017076.5	-0.140787	0.443789	-2.47622	0.0150516	0.273266	-3.42177
ITPK1	-0.201302	4.70318	-2.47287	0.0151847	0.275228	-3.42939
FLT1	0.162942	1.07125	2.47271	0.0151911	0.275228	-3.42975
CNTD2	-0.343285	1.22639	-2.47235	0.0152055	0.275228	-3.43057
ARHGAP26	-0.250467	2.82698	-2.47009	0.015296	0.276314	-3.4357
GCLM	-0.264921	2.87906	-2.47008	0.0152962	0.276314	-3.43571
KLHL30	-0.0819086	0.260375	-2.46916	0.0153332	0.276426	-3.4378
TRABD2A	-0.279201	1.20304	-2.46913	0.0153342	0.276426	-3.43786
RN7SL373P	-0.102122	0.432414	-2.46878	0.0153485	0.276426	-3.43866
EFCAB2	-0.202747	3.01644	-2.46607	0.0154579	0.277978	-3.4448
SDR16C5	-0.176038	0.539503	-2.46473	0.0155121	0.277978	-3.44783
BCAS3	0.232285	2.73964	2.46468	0.0155144	0.277978	-3.44795
LRRC37A17P	0.0874091	0.447315	2.46462	0.0155168	0.277978	-3.44809
S1PR3	0.227087	1.85253	2.46459	0.0155178	0.277978	-3.44815
MNT	-0.172397	2.57398	-2.46436	0.0155273	0.277978	-3.44867
STAR	-0.432955	1.22203	-2.46311	0.0155781	0.278611	-3.4515
TSPAN18	0.245907	1.46642	2.46267	0.0155963	0.278659	-3.4525
TYRO3	-0.270415	2.58821	-2.46161	0.0156392	0.279044	-3.45488
ACSS1	-0.314913	3.38144	-2.46138	0.0156488	0.279044	-3.45541
DIP2B	0.149235	2.39254	2.46087	0.0156695	0.279138	-3.45655
FAM114A2	0.139484	2.57218	2.45943	0.0157288	0.279704	-3.45982
SPOCD1	0.0940278	0.333728	2.45934	0.0157324	0.279704	-3.46001
TAF1C	-0.213307	3.7686	-2.45765	0.0158021	0.280667	-3.46383
CTD-2626G11.2	-0.166309	1.31907	-2.45595	0.0158724	0.281638	-3.46767
FAM109A	0.167135	2.22567	2.45378	0.0159629	0.282752	-3.47258
ZNF137P	0.145543	1.2919	2.45369	0.0159666	0.282752	-3.47278
ST6GALNAC5	0.492368	3.28198	2.45251	0.0160156	0.28334	-3.47542
MYCT1	0.130513	0.251081	2.45125	0.0160685	0.283929	-3.47827
RP11-585P4.5	-0.171925	0.679467	-2.45095	0.0160809	0.283929	-3.47893
AP3M2	0.199177	3.30276	2.45059	0.0160961	0.283929	-3.47975
IRF2BP2	-0.281427	6.28727	-2.44943	0.0161447	0.284507	-3.48235
RP1-80N2.2	-0.234608	0.529296	-2.44702	0.0162467	0.285112	-3.48779
C1S	0.421209	6.29912	2.44693	0.0162506	0.285112	-3.48799
RP11-53M11.3	-0.0800875	0.181242	-2.44682	0.016255	0.285112	-3.48823
PABPC4	-0.272511	6.92175	-2.44678	0.016257	0.285112	-3.48833
PRKAR1A	0.238964	5.85922	2.44654	0.0162669	0.285112	-3.48886
CD36	0.446711	2.64121	2.44587	0.0162952	0.285112	-3.49036
ENTPD1-AS1	0.115765	1.14936	2.44543	0.016314	0.285112	-3.49135
ILF3	-0.211573	6.54913	-2.44519	0.0163241	0.285112	-3.49189
KAT6A	0.234633	2.68128	2.44512	0.0163273	0.285112	-3.49206
DDIT3	-0.277116	5.53457	-2.44488	0.0163373	0.285112	-3.49259
PITX1	-0.450858	2.3298	-2.44438	0.0163587	0.285123	-3.49372
TIPARP	-0.337565	3.53162	-2.4439	0.0163792	0.285123	-3.49479
ZC3H10	0.175516	2.2141	2.44347	0.0163976	0.285123	-3.49576
TNFRSF25	-0.340202	3.73713	-2.44338	0.0164013	0.285123	-3.49596
VASH1	0.239099	2.48175	2.44228	0.0164482	0.285663	-3.49842
CDH5	0.203445	1.58697	2.44128	0.0164911	0.286022	-3.50067
C16orf74	-0.266346	1.28986	-2.44099	0.0165037	0.286022	-3.50133
ZNF737	0.217718	2.17082	2.44069	0.0165165	0.286022	-3.502
EHD2	0.282509	3.20552	2.44024	0.0165359	0.286028	-3.50301
CCDC120	-0.2615	2.98702	-2.43972	0.0165582	0.286028	-3.50418
SPOPL	0.165686	2.48616	2.43957	0.0165645	0.286028	-3.5045
RRS1	-0.184133	4.37651	-2.43832	0.0166187	0.286538	-3.50732
SLC1A5	-0.27565	5.79161	-2.4374	0.0166585	0.286538	-3.50938
TCIRG1	-0.33959	6.12064	-2.43687	0.0166814	0.286538	-3.51056
RP11-573D15.2	-0.247601	2.46254	-2.43644	0.0166999	0.286538	-3.51152
CTA-29F11.1	-0.229089	2.75366	-2.43638	0.0167024	0.286538	-3.51165
FAM189A2	-0.241719	1.34624	-2.43593	0.0167222	0.286538	-3.51267
TRUB1	0.199913	3.31402	2.4359	0.0167234	0.286538	-3.51273
FTO	0.229733	2.72573	2.43533	0.0167481	0.286538	-3.514
ZNF444P1	-0.177873	0.30602	-2.43532	0.0167487	0.286538	-3.51404
PDE4DIP	-0.213987	5.12819	-2.43522	0.0167532	0.286538	-3.51427
PIGV	0.182361	2.72965	2.43375	0.0168169	0.287355	-3.51754
FAM127B	-0.241777	5.76948	-2.43337	0.0168336	0.287368	-3.5184
VEZT	0.180004	4.04322	2.43255	0.0168696	0.287709	-3.52024
MAGI2-AS3	0.291137	2.0568	2.43039	0.0169645	0.289055	-3.52507
RP11-423H2.3	-0.162219	0.827629	-2.42963	0.0169977	0.289346	-3.52676
ZMIZ1	0.245548	4.0753	2.42874	0.017037	0.289742	-3.52875
RP11-374M1.5	-0.153936	0.573481	-2.4279	0.0170741	0.290098	-3.53062
MYO19	-0.240188	4.06748	-2.42745	0.017094	0.290162	-3.53163
RP11-159G9.5	0.171886	1.35234	2.42583	0.0171658	0.291014	-3.53524
HIST1H2BG	-0.386359	2.38565	-2.4256	0.0171765	0.291014	-3.53577
CTD-2033A16.1	-0.162305	0.837225	-2.42393	0.0172506	0.291995	-3.53948
EPCAM	-0.220037	8.03646	-2.42304	0.0172902	0.292334	-3.54146
CKMT1B	-0.428114	3.20778	-2.42276	0.0173031	0.292334	-3.5421
SMAD3	-0.330905	3.1411	-2.42235	0.0173215	0.292371	-3.54302
ZEB2	0.317098	2.44656	2.42148	0.0173603	0.292751	-3.54494
GRP	0.267028	0.375021	2.42111	0.0173769	0.292758	-3.54577
RP11-554I8.2	-0.270205	0.845383	-2.42016	0.0174199	0.293208	-3.5479
ALOXE3	-0.11	0.209557	-2.41823	0.0175069	0.294125	-3.55219
NAT14	0.335031	4.24431	2.41823	0.017507	0.294125	-3.55219
RBBP5	0.14312	2.70115	2.41638	0.0175906	0.295115	-3.55629
ADAM15	-0.302357	5.78891	-2.4152	0.0176447	0.295115	-3.55894
C6orf132	-0.32776	4.17998	-2.41477	0.0176642	0.295115	-3.55989
AC021860.1	-0.0965796	0.510764	-2.41456	0.0176735	0.295115	-3.56034
ATF4	-0.194054	7.83434	-2.41455	0.0176741	0.295115	-3.56037
LMAN2L	0.160633	3.87935	2.41439	0.0176814	0.295115	-3.56073
Z95704.2	-0.163701	1.58806	-2.41434	0.0176835	0.295115	-3.56083
NRF1	-0.106037	2.99715	-2.41405	0.0176971	0.295115	-3.56149
CEP63	0.138844	3.6768	2.41296	0.0177467	0.295276	-3.5639
PIGN	0.17909	2.43796	2.41296	0.0177469	0.295276	-3.56391
SDK2	-0.125565	0.397318	-2.41276	0.0177559	0.295276	-3.56435
LNPEP	0.189652	2.13247	2.41183	0.0177987	0.295429	-3.56642
MB	-0.243669	1.25563	-2.41135	0.0178206	0.295429	-3.56747
ZNF165	-0.192677	1.92378	-2.4113	0.0178232	0.295429	-3.5676
APPBP2	0.182443	2.74096	2.41113	0.0178307	0.295429	-3.56796
SEC24D	0.242505	3.46134	2.4103	0.0178689	0.295789	-3.5698
FAM220A	0.196092	3.13866	2.40963	0.0178999	0.296031	-3.5713
MTX1	-0.179735	5.20994	-2.40886	0.0179355	0.296347	-3.573
XK	-0.135307	0.710061	-2.40824	0.0179642	0.29655	-3.57438
IGHV2-70	0.524673	1.28237	2.40533	0.0180991	0.297989	-3.58082
ARHGAP28	0.13498	0.736179	2.40526	0.0181026	0.297989	-3.58098
PQBP1	-0.23307	5.82943	-2.40368	0.0181762	0.297989	-3.58447
FPGT	0.19038	2.52906	2.40361	0.0181797	0.297989	-3.58464
EYA4	0.357425	1.9288	2.40352	0.018184	0.297989	-3.58484
OSBPL8	0.206334	2.67963	2.4035	0.0181848	0.297989	-3.58488
DBN1	0.220679	5.75761	2.40347	0.0181861	0.297989	-3.58494
ARNTL	0.126864	2.19864	2.40341	0.018189	0.297989	-3.58508
CHI3L1	-0.483666	6.67222	-2.40317	0.0182004	0.297989	-3.58561
RP11-121C2.2	-0.080328	0.310974	-2.40212	0.0182496	0.298261	-3.58794
ACTN1	0.211402	5.82728	2.40211	0.0182501	0.298261	-3.58796
RP3-406A7.7	-0.252457	1.4717	-2.39894	0.0183994	0.300429	-3.59497
AC005013.1	0.214008	1.16265	2.39839	0.0184251	0.300567	-3.59617
SPIN4	0.161562	1.46911	2.39758	0.0184637	0.300567	-3.59796
DUSP5	-0.42415	3.25707	-2.39743	0.0184708	0.300567	-3.59829
SLC2A10	0.215995	2.57078	2.39724	0.0184798	0.300567	-3.59871
SNX17	0.126455	5.77959	2.397	0.0184913	0.300567	-3.59925
ECHDC2	-0.259058	5.28586	-2.39647	0.0185167	0.300708	-3.60043
IGLV3-19	0.664253	2.83882	2.39419	0.018625	0.301695	-3.60544
SNORA67	-0.220285	1.60888	-2.39378	0.0186446	0.301695	-3.60634
MASP2	-0.121952	0.368586	-2.3936	0.0186534	0.301695	-3.60675
FAM179A	-0.179665	0.606559	-2.39345	0.0186605	0.301695	-3.60708
LINC00960	-0.163475	0.698456	-2.39344	0.0186612	0.301695	-3.60711
LOXL3	0.178842	2.10552	2.39299	0.0186827	0.301771	-3.6081
ATXN7L1	-0.137898	1.86372	-2.39209	0.0187258	0.302197	-3.61008
WASH7P	-0.213545	4.76795	-2.39093	0.0187817	0.302596	-3.61264
MMAA	-0.172723	1.9607	-2.3908	0.0187878	0.302596	-3.61292
HIST1H2BC	-0.425362	2.89363	-2.39034	0.0188099	0.302596	-3.61393
UBE2FP1	-0.212119	0.587112	-2.38985	0.0188337	0.302596	-3.61501
CPSF3L	-0.223007	5.89489	-2.38983	0.0188346	0.302596	-3.61505
TPM1	0.298315	6.54762	2.38921	0.0188646	0.302617	-3.61643
RCOR2	0.329452	2.32757	2.38911	0.0188694	0.302617	-3.61664
JAM2	0.223076	1.20584	2.38835	0.0189061	0.302896	-3.61831
FAM83B	-0.122459	0.220508	-2.38806	0.0189205	0.302896	-3.61896
RARRES3	-0.417513	6.05747	-2.3869	0.0189765	0.303523	-3.6215
NRBP1	0.157435	5.7331	2.38603	0.0190191	0.303662	-3.62343
PLOD2	0.348297	4.59669	2.38596	0.0190226	0.303662	-3.62359
B4GALNT3	-0.267108	2.30663	-2.38568	0.0190358	0.303662	-3.62418
PRPF3	-0.189231	4.90279	-2.38376	0.0191297	0.30489	-3.62841
IMPA2	-0.300359	4.29115	-2.38325	0.0191546	0.305018	-3.62953
RP11-347C12.1	-0.370399	3.6874	-2.38238	0.0191975	0.305431	-3.63145
ADAMTS1	0.398498	4.74336	2.382	0.0192162	0.305457	-3.63228
RP11-149I23.3	-0.247001	1.54594	-2.38134	0.0192484	0.3057	-3.63372
SAMHD1	0.289549	4.73381	2.38074	0.0192783	0.305905	-3.63505
ELL3	-0.259651	1.86485	-2.38016	0.0193067	0.306045	-3.63631
PAPSS2	0.212609	1.93572	2.37946	0.0193413	0.306045	-3.63785
CSTF1	0.146844	4.29345	2.37909	0.0193597	0.306045	-3.63867
NPNT	0.334973	2.74788	2.37897	0.0193655	0.306045	-3.63892
CRNDE	-0.457456	3.13206	-2.37884	0.0193721	0.306045	-3.63922
RGS5	0.308872	2.5434	2.37754	0.0194367	0.306453	-3.64207
RPS7P3	-0.132267	0.409938	-2.37731	0.0194479	0.306453	-3.64257
SYNE2	-0.222507	4.56158	-2.377	0.0194633	0.306453	-3.64325
SORBS1	0.196568	1.92668	2.37695	0.019466	0.306453	-3.64336
DDX59	-0.141773	3.38473	-2.3766	0.0194833	0.306457	-3.64413
CCHCR1	-0.259012	4.26526	-2.37535	0.0195453	0.306927	-3.64686
MMP9	0.462321	3.02243	2.37532	0.0195472	0.306927	-3.64694
SMEK1	-0.154486	5.0117	-2.37452	0.0195872	0.306956	-3.64869
EFHC2	-0.208552	1.07437	-2.37447	0.0195892	0.306956	-3.64878
GRB14	-0.249326	1.04059	-2.37426	0.0196002	0.306956	-3.64926
THBS4	-0.317084	1.78942	-2.37368	0.0196288	0.307137	-3.65051
HCG4P7	-0.147677	0.907596	-2.3728	0.0196732	0.307203	-3.65245
GSDMB	-0.385815	3.24809	-2.37219	0.0197036	0.307203	-3.65377
CLN6	-0.225019	4.39224	-2.37212	0.0197073	0.307203	-3.65394
PDLIM1	-0.26839	6.1412	-2.37198	0.0197144	0.307203	-3.65425
CYP2D7P	-0.200796	1.05382	-2.3719	0.0197183	0.307203	-3.65441
JPH2	0.144823	0.717542	2.37121	0.0197531	0.30748	-3.65593
AC125232.1	-0.179332	2.43913	-2.37078	0.0197746	0.307548	-3.65686
PIGA	-0.198629	2.23926	-2.37023	0.0198025	0.307716	-3.65807
AKAP8	-0.187316	3.81092	-2.36842	0.0198938	0.308656	-3.66201
RP5-968P14.2	-0.115918	0.423815	-2.36829	0.0199006	0.308656	-3.66231
SLC39A13	0.142989	4.55785	2.36802	0.0199144	0.308656	-3.6629
IRF2BPL	0.222736	4.66763	2.36736	0.019948	0.308802	-3.66435
CREB5	-0.28232	1.62559	-2.36688	0.0199724	0.308802	-3.6654
OSBPL5	0.167385	2.20015	2.36679	0.019977	0.308802	-3.66559
MYO3A	-0.170348	0.623279	-2.36648	0.0199924	0.308802	-3.66625
SH2D3C	0.131629	1.33578	2.36606	0.0200142	0.308874	-3.66719
VEGFC	0.2376	1.46983	2.36406	0.0201162	0.310182	-3.67155
MID1IP1	-0.177232	4.33058	-2.36076	0.0202855	0.31222	-3.67873
UFM1	-0.183902	5.01413	-2.36057	0.0202957	0.31222	-3.67916
YIPF2	-0.23181	5.80775	-2.36048	0.0203004	0.31222	-3.67936
VIPAS39	0.154827	3.22972	2.35952	0.0203495	0.312298	-3.68143
C9orf24	-0.488466	1.73745	-2.35884	0.020385	0.312298	-3.68292
NFYB	0.182267	4.49163	2.35829	0.0204134	0.312298	-3.68411
BRD2	-0.158521	6.3367	-2.35781	0.0204382	0.312298	-3.68515
DARC	0.269438	1.48092	2.3578	0.0204391	0.312298	-3.68519
MAML1	0.176421	3.39701	2.35773	0.0204426	0.312298	-3.68534
LGALS3	-0.34796	7.39384	-2.35773	0.0204427	0.312298	-3.68534
KCTD11	0.138744	2.84014	2.3577	0.0204441	0.312298	-3.6854
DNMT1	-0.254498	4.76309	-2.35698	0.0204815	0.312501	-3.68697
HOXD-AS1	-0.414407	3.19605	-2.35644	0.0205094	0.312501	-3.68813
TMX3	0.187487	3.20055	2.35644	0.0205095	0.312501	-3.68814
TNS1	0.287499	3.76812	2.35529	0.0205698	0.31289	-3.69065
RP4-773N10.4	-0.14157	1.67222	-2.35529	0.0205698	0.31289	-3.69065
SPDYE8P	-0.0982348	0.615396	-2.35433	0.0206195	0.313382	-3.69272
PPP1R3B	0.171444	1.78753	2.35344	0.0206661	0.31367	-3.69465
H2BFS	-0.186173	0.934071	-2.35321	0.0206784	0.31367	-3.69516
ZNF417	0.132931	1.58384	2.35287	0.0206965	0.31367	-3.69591
DCBLD2	0.232273	3.99934	2.35264	0.0207081	0.31367	-3.69639
GGT5	0.265784	2.38845	2.35202	0.0207411	0.313902	-3.69775
IGIP	0.185597	1.60876	2.3514	0.0207737	0.313902	-3.6991
C1orf159	-0.223421	3.29803	-2.35106	0.0207915	0.313902	-3.69983
RP11-216M21.2	-0.168066	0.549323	-2.35098	0.0207954	0.313902	-3.69999
CDC37	-0.23089	7.0365	-2.3507	0.0208106	0.313902	-3.70062
DAGLA	-0.168827	1.02858	-2.35013	0.0208406	0.313965	-3.70185
DNAJC19P5	-0.137647	0.159491	-2.34996	0.0208496	0.313965	-3.70222
SPATS2	0.189405	3.33948	2.3477	0.0209692	0.31523	-3.70712
FAIM	-0.198446	4.17068	-2.3477	0.0209692	0.31523	-3.70712
TOP1MT	-0.260001	4.92243	-2.34738	0.0209862	0.31523	-3.70781
CCPG1	0.195047	3.79311	2.34606	0.0210563	0.31602	-3.71066
SERPINF2	-0.0973114	0.415913	-2.34572	0.0210749	0.316036	-3.71142
RHOJ	0.11814	0.568774	2.34522	0.0211014	0.31617	-3.7125
GCNT2	-0.25803	1.69033	-2.34361	0.0211875	0.317197	-3.71598
FAM102B	0.137466	1.44899	2.34312	0.0212139	0.317305	-3.71705
CTTN	-0.209077	6.57407	-2.34282	0.02123	0.317305	-3.71769
PTCD1	-0.114581	2.41748	-2.34181	0.0212844	0.31743	-3.71988
ATAD3A	-0.221887	4.4017	-2.34152	0.0212995	0.31743	-3.72049
MRPL9	-0.158504	5.82704	-2.34109	0.0213231	0.31743	-3.72144
ZNF433	-0.163493	1.97606	-2.34105	0.0213248	0.31743	-3.72151
ZNF587	0.171256	2.32276	2.34102	0.0213265	0.31743	-3.72158
MLF2	-0.191967	7.40544	-2.33966	0.0213999	0.318022	-3.72451
PPP1R32	-0.184538	1.12998	-2.33933	0.021418	0.318022	-3.72524
OSGIN1	-0.202796	1.10594	-2.3391	0.0214304	0.318022	-3.72573
KHDC1L	-0.185126	0.249313	-2.33889	0.0214417	0.318022	-3.72618
CTA-221G9.11	-0.0865112	0.382397	-2.33865	0.0214546	0.318022	-3.7267
DLEC1	-0.113075	0.358599	-2.33761	0.0215112	0.318599	-3.72895
ST7-AS1	-0.212351	1.28551	-2.33605	0.0215962	0.319353	-3.73232
EXTL2	0.199727	2.97928	2.33601	0.0215985	0.319353	-3.73241
PER2	-0.201368	1.88517	-2.3357	0.0216153	0.319353	-3.73308
FCGR2B	0.39852	3.55457	2.33536	0.0216336	0.319361	-3.7338
ACTR2	0.218991	5.93527	2.33495	0.0216562	0.319433	-3.7347
ADAMTS7	0.162373	0.926099	2.33437	0.0216881	0.319464	-3.73595
SF3B4	-0.176091	5.41469	-2.33426	0.0216938	0.319464	-3.73618
PERP	-0.308728	6.58056	-2.33339	0.0217416	0.319907	-3.73806
OTUD1	-0.284685	3.54578	-2.33285	0.0217714	0.320084	-3.73923
SSR4P1	0.0878532	0.364996	2.3318	0.0218289	0.320459	-3.74148
LINC00641	-0.231135	1.36964	-2.33173	0.0218325	0.320459	-3.74163
STK24	-0.192264	5.73165	-2.3299	0.0219335	0.321517	-3.74557
ENSA	-0.155531	7.0751	-2.3296	0.0219501	0.321517	-3.74622
RP11-686D22.7	0.134065	1.42967	2.32909	0.0219785	0.321517	-3.74732
AC004893.11	-0.128011	1.00879	-2.32897	0.0219851	0.321517	-3.74758
GNRHR2	-0.127954	2.10334	-2.32881	0.0219939	0.321517	-3.74792
CSRNP2	0.167828	3.15018	2.32799	0.0220397	0.321537	-3.7497
KCNQ4	-0.196198	0.820692	-2.32785	0.0220472	0.321537	-3.74999
ATAD3C	-0.293338	2.56878	-2.32782	0.0220488	0.321537	-3.75005
CHST14	0.15755	3.20984	2.32731	0.022077	0.321688	-3.75114
SEC14L1P1	-0.078794	0.176286	-2.32668	0.0221123	0.3218	-3.75251
NUP62CL	-0.215275	1.49748	-2.32653	0.0221204	0.3218	-3.75282
AC069547.1	-0.124475	0.393358	-2.32605	0.0221472	0.321802	-3.75386
GOSR2	0.169157	4.45081	2.32589	0.0221562	0.321802	-3.75421
RP11-160N1.10	-0.147065	0.775595	-2.32522	0.0221937	0.321992	-3.75565
RELA	-0.177498	5.21876	-2.32501	0.0222051	0.321992	-3.75609
ERCC8	0.143934	2.02717	2.32293	0.0223221	0.323035	-3.76058
KIAA1324L	0.215457	2.02661	2.32189	0.0223801	0.323035	-3.76279
AKT3	0.245302	1.494	2.32173	0.0223893	0.323035	-3.76314
RDH10	-0.365652	2.63786	-2.32159	0.0223974	0.323035	-3.76345
CFH	0.477569	4.10808	2.32156	0.022399	0.323035	-3.76351
KIAA1147	0.192527	3.19181	2.3215	0.022402	0.323035	-3.76363
LA16c-329F2.1	-0.223843	0.564534	-2.32123	0.0224175	0.323035	-3.76422
MAP2K3	-0.245384	4.59583	-2.32115	0.022422	0.323035	-3.76439
C7orf60	0.125539	2.03531	2.32086	0.0224385	0.323035	-3.76502
ATG9B	-0.329265	1.90153	-2.31872	0.0225592	0.324127	-3.7696
FNIP2	0.129256	1.40794	2.3186	0.0225659	0.324127	-3.76985
SLC6A20	-0.205153	0.631071	-2.31833	0.0225812	0.324127	-3.77043
VPS9D1-AS1	-0.263541	2.42069	-2.31824	0.0225866	0.324127	-3.77064
CGGBP1	0.161492	4.62798	2.31793	0.0226043	0.324127	-3.7713
OTUD5	-0.179683	4.93311	-2.31689	0.0226633	0.324688	-3.77353
DZIP1	0.217783	2.43891	2.31618	0.0227036	0.324688	-3.77505
DLG3	-0.163364	3.78625	-2.31609	0.0227089	0.324688	-3.77524
RP11-573D15.9	-0.233261	0.798745	-2.31521	0.0227589	0.324688	-3.77712
DTWD2	0.118317	1.19239	2.31519	0.0227602	0.324688	-3.77717
VPS41	0.170531	4.03549	2.31488	0.0227777	0.324688	-3.77783
SMARCA1	0.234844	3.49285	2.31478	0.0227835	0.324688	-3.77805
TRAF4	-0.30716	5.18434	-2.31471	0.0227876	0.324688	-3.7782
ZNF532	0.216852	3.82956	2.31377	0.0228413	0.324862	-3.78021
CTD-2228K2.5	-0.21618	4.15588	-2.31371	0.0228446	0.324862	-3.78033
AC116407.2	-0.153673	0.862406	-2.31355	0.022854	0.324862	-3.78068
ASXL2	0.16656	2.09425	2.31169	0.0229608	0.325548	-3.78466
CCDC81	-0.129467	0.408939	-2.31157	0.0229676	0.325548	-3.78491
PER1	-0.445435	3.29441	-2.31093	0.0230044	0.325548	-3.78628
SSH1	0.155572	2.54684	2.31064	0.023021	0.325548	-3.78689
IGLV4-60	0.330977	0.0560296	2.31036	0.0230371	0.325548	-3.78749
ASNS	-0.241461	4.88449	-2.30986	0.0230663	0.325548	-3.78857
ZNF490	0.068668	0.273491	2.30967	0.0230773	0.325548	-3.78898
KLF5	-0.244256	5.07787	-2.3094	0.0230928	0.325548	-3.78955
CAPN9	-0.313293	1.3738	-2.30922	0.0231034	0.325548	-3.78994
FGFR4	-0.192511	1.66755	-2.30904	0.0231138	0.325548	-3.79033
CDH13	0.178816	0.85984	2.30897	0.0231175	0.325548	-3.79046
SWI5	0.228604	4.74878	2.30894	0.0231191	0.325548	-3.79052
SLC16A2	0.156075	1.30972	2.30848	0.0231463	0.325675	-3.79152
OSBPL3	-0.265219	3.2687	-2.30706	0.0232286	0.326578	-3.79455
TMEM53	-0.185499	3.06702	-2.30655	0.0232582	0.326739	-3.79564
ARHGEF40	0.278714	3.51612	2.30528	0.023332	0.327512	-3.79834
RPS6KC1	0.140499	2.61472	2.30497	0.0233502	0.327512	-3.799
NLRP2	-0.563783	3.3807	-2.30467	0.0233677	0.327512	-3.79964
GMPS	-0.192177	5.31572	-2.30413	0.0233993	0.327699	-3.80079
AC007405.6	-0.186935	1.85	-2.30269	0.0234838	0.328627	-3.80387
FAM110C	-0.288871	3.03791	-2.30113	0.0235757	0.329657	-3.8072
SYVN1	-0.182581	4.33612	-2.30075	0.0235978	0.32971	-3.808
MTND4P12	-0.226069	1.28693	-2.30023	0.0236286	0.329788	-3.80911
STK4	0.128255	2.73613	2.29974	0.0236576	0.329788	-3.81016
RP11-308D16.4	-0.200634	1.57545	-2.29973	0.0236583	0.329788	-3.81018
E2F4	-0.174033	5.00287	-2.29933	0.0236816	0.329858	-3.81102
QTRT1	-0.304963	5.53344	-2.29891	0.0237068	0.329954	-3.81193
UBR4	-0.208403	5.13198	-2.29853	0.0237288	0.330004	-3.81271
INTS2	0.152034	1.35086	2.29769	0.0237791	0.33005	-3.81452
TTC39B	-0.18856	1.70953	-2.29763	0.0237825	0.33005	-3.81464
RPL23AP7	0.192497	2.57796	2.29737	0.0237976	0.33005	-3.81518
APP	0.264665	7.45989	2.29712	0.023813	0.33005	-3.81573
DUS1L	-0.251448	6.27347	-2.29683	0.0238297	0.33005	-3.81633
SNORD3B-2	-0.280755	0.664154	-2.29663	0.023842	0.33005	-3.81677
TLL1	0.0788459	0.127555	2.29622	0.0238666	0.330136	-3.81765
SPAST	0.148482	2.45969	2.29557	0.0239048	0.330243	-3.81901
LINC00094	0.183823	3.24886	2.29547	0.023911	0.330243	-3.81923
PVT1	-0.409429	4.09256	-2.29516	0.0239294	0.330244	-3.81989
ZNF225	0.103647	0.726873	2.29433	0.0239789	0.330279	-3.82165
CCDC64	-0.322294	3.03871	-2.29428	0.023982	0.330279	-3.82176
BNIP3P1	0.292754	3.85752	2.29389	0.0240052	0.330279	-3.82258
SUMF1	0.18985	4.60406	2.29316	0.0240491	0.330279	-3.82414
CHCHD2P6	-0.0835781	0.320249	-2.293	0.0240586	0.330279	-3.82448
TOE1	-0.144042	2.98552	-2.29286	0.024067	0.330279	-3.82477
MRPS21	-0.250493	6.31048	-2.29239	0.024095	0.330279	-3.82576
GPR37	-0.1956	1.02839	-2.29237	0.0240965	0.330279	-3.82581
TMEM217	-0.146379	0.752659	-2.29236	0.024097	0.330279	-3.82583
MAP3K3	0.146128	3.10175	2.29144	0.0241521	0.330706	-3.82778
MIR4519	-0.1182	1.1952	-2.29039	0.0242158	0.330706	-3.83002
SLC22A17	0.305357	2.43118	2.28987	0.024247	0.330706	-3.83112
CTD-2083E4.4	-0.090549	0.394154	-2.28961	0.0242627	0.330706	-3.83167
FAM166B	-0.361832	1.55331	-2.28957	0.0242648	0.330706	-3.83174
TLCD1	-0.24113	3.38996	-2.28937	0.024277	0.330706	-3.83217
PIM1	-0.299268	4.3481	-2.28922	0.0242863	0.330706	-3.8325
ZDHHC11	-0.272881	2.22818	-2.28911	0.0242931	0.330706	-3.83274
RP11-109J4.1	-0.219512	0.934258	-2.2891	0.0242934	0.330706	-3.83275
TCF12	0.231425	3.72341	2.2886	0.0243238	0.330869	-3.83381
DGKZ	-0.172246	4.42632	-2.28805	0.0243574	0.331076	-3.83498
CHD6	0.169501	2.963	2.28765	0.0243811	0.331149	-3.83581
PLA2G7	0.228277	1.73618	2.28564	0.0245033	0.33238	-3.84007
AP000344.4	-0.0994181	0.135256	-2.28556	0.0245086	0.33238	-3.84026
KCNK5	-0.201062	2.96923	-2.2846	0.0245671	0.332576	-3.84228
FHL3	0.213336	3.27155	2.28413	0.024596	0.332576	-3.84329
C9orf92	-0.15114	0.0551909	-2.2836	0.0246283	0.332576	-3.8444
SHROOM4	0.0971835	0.613811	2.28349	0.0246349	0.332576	-3.84463
SLC4A8	0.160471	0.998902	2.28295	0.0246678	0.332576	-3.84577
GEMIN4	-0.148837	3.02237	-2.28276	0.0246794	0.332576	-3.84617
COL4A5	0.253421	2.52984	2.2827	0.024683	0.332576	-3.84629
HNF1B	-0.222863	0.571565	-2.28261	0.0246889	0.332576	-3.84649
P2RY11	-0.280691	3.06955	-2.2826	0.0246893	0.332576	-3.84651
HSF1	-0.230006	6.09555	-2.28193	0.0247307	0.332885	-3.84793
DHRSX	0.180366	2.88018	2.28128	0.0247704	0.332968	-3.8493
LAMC3	-0.251522	1.39934	-2.28123	0.0247739	0.332968	-3.84942
NOC2L	-0.200939	5.49084	-2.28084	0.0247977	0.33304	-3.85023
LPAR2	-0.211801	4.1438	-2.27889	0.0249179	0.334405	-3.85435
ETV7	-0.245543	2.14571	-2.27834	0.0249519	0.334612	-3.85551
CAP2	0.201987	2.37378	2.27737	0.0250122	0.33517	-3.85756
CLDN11	0.263943	2.11441	2.27687	0.025043	0.335335	-3.85861
CXorf36	0.120383	0.846084	2.27653	0.0250646	0.335374	-3.85934
RP11-173P15.3	0.118103	0.552456	2.27525	0.0251438	0.336185	-3.86203
SOCS5	0.166811	2.90569	2.27324	0.0252698	0.337127	-3.86627
IL16	0.214318	2.00998	2.27317	0.0252736	0.337127	-3.8664
FCGR2A	0.37443	4.04095	2.27303	0.0252825	0.337127	-3.8667
PTBP1	-0.140179	6.42947	-2.27278	0.0252982	0.337127	-3.86723
EPHX1	-0.30716	5.97644	-2.27263	0.0253079	0.337127	-3.86756
FAM229B	0.189322	2.12935	2.27209	0.0253413	0.337197	-3.86868
HIATL2	-0.139738	0.93901	-2.27168	0.0253676	0.337197	-3.86956
ZNF185	-0.273571	4.20286	-2.27165	0.0253693	0.337197	-3.86962
RP11-132A1.4	-0.192618	1.6936	-2.27052	0.0254401	0.337866	-3.87198
ZNF800	-0.165643	2.75462	-2.27016	0.0254631	0.337866	-3.87275
RP11-793H13.8	0.123336	0.542017	2.2699	0.0254793	0.337866	-3.87329
SNORD3A	-0.31739	1.02277	-2.26966	0.0254947	0.337866	-3.87381
S100A6	-0.391864	10.5529	-2.26908	0.0255311	0.33792	-3.87502
RP11-307C12.11	-0.174172	0.977497	-2.26898	0.0255376	0.33792	-3.87524
BCDIN3D	0.170387	2.39702	2.26794	0.0256034	0.33792	-3.87742
OR7E47P	-0.0934141	0.279881	-2.26728	0.0256451	0.33792	-3.87881
USP24	-0.1516	3.21493	-2.26727	0.0256461	0.33792	-3.87884
CDK17	0.160988	2.82103	2.26706	0.0256594	0.33792	-3.87928
CTD-2517M22.14	-0.143604	0.816836	-2.26677	0.0256774	0.33792	-3.87988
NCAPH2	-0.205232	4.53361	-2.26672	0.0256808	0.33792	-3.87999
BCO2	-0.210358	0.868466	-2.26614	0.0257174	0.33792	-3.8812
TEKT2	-0.360055	2.34288	-2.26572	0.0257444	0.33792	-3.88209
BEGAIN	-0.0973802	0.309294	-2.26564	0.0257493	0.33792	-3.88225
TEKT4P2	0.299848	3.16963	2.26512	0.0257823	0.33792	-3.88334
HIST1H2BD	-0.324013	5.00171	-2.26512	0.0257824	0.33792	-3.88334
LINC00887	-0.135798	1.68946	-2.26462	0.0258147	0.33792	-3.8844
DIRAS3	-0.323603	1.50967	-2.26416	0.0258436	0.33792	-3.88536
DDX47	-0.163333	5.40121	-2.26374	0.0258708	0.33792	-3.88625
CTD-3195I5.5	-0.156256	0.684823	-2.26347	0.0258879	0.33792	-3.88681
HCG4P11	-0.123628	0.4336	-2.26346	0.0258885	0.33792	-3.88683
CDK5R1	0.074058	0.301881	2.26344	0.0258894	0.33792	-3.88686
BAZ1A	-0.181518	3.39638	-2.26344	0.0258899	0.33792	-3.88688
ZNF354C	0.137145	1.27106	2.26282	0.0259297	0.33792	-3.88818
PKP3	-0.23226	4.98286	-2.26274	0.0259345	0.33792	-3.88834
CEND1	0.275279	0.55309	2.26263	0.0259417	0.33792	-3.88857
AJUBA	0.252107	3.72267	2.26251	0.0259491	0.33792	-3.88882
RP11-395I6.3	-0.11362	0.461806	-2.26079	0.0260594	0.338927	-3.89242
DAP3	-0.127278	6.33739	-2.26035	0.0260879	0.338927	-3.89335
MCOLN2	-0.196211	1.35514	-2.26	0.0261108	0.338927	-3.89409
CRTAP	0.191	5.35026	2.25985	0.0261199	0.338927	-3.89439
EEA1	0.137858	1.50659	2.25938	0.0261505	0.338927	-3.89538
FHDC1	-0.162688	1.74144	-2.25935	0.0261526	0.338927	-3.89545
RP3-523K23.2	-0.129777	0.432868	-2.25917	0.0261642	0.338927	-3.89583
USP3	-0.199648	3.86572	-2.25897	0.0261769	0.338927	-3.89624
FSBP	-0.15465	0.897989	-2.25864	0.0261982	0.338958	-3.89693
TBC1D22B	-0.133763	2.75226	-2.25814	0.0262309	0.339138	-3.89799
ANKDD1A	-0.156051	1.79529	-2.25663	0.0263283	0.340152	-3.90113
TRAK2	0.153569	2.83761	2.25612	0.0263617	0.340301	-3.90221
C17orf80	0.181067	2.98961	2.25587	0.0263776	0.340301	-3.90272
KIAA1211	0.152541	1.06284	2.25533	0.0264132	0.340516	-3.90387
FAM43A	0.412683	3.07211	2.25481	0.0264467	0.340705	-3.90494
EXOSC9	-0.147303	4.11636	-2.2545	0.0264674	0.340717	-3.90561
CTNNB1	0.189292	6.67541	2.25402	0.0264983	0.340717	-3.9066
ZNF500	0.122625	2.16731	2.2539	0.0265065	0.340717	-3.90686
DUSP14	-0.221437	3.45706	-2.25364	0.0265233	0.340717	-3.9074
SLC27A2	-0.139856	0.883813	-2.25281	0.0265773	0.340931	-3.90912
RP11-363E7.4	-0.226612	1.69065	-2.2528	0.0265779	0.340931	-3.90914
DXO	-0.177692	4.17739	-2.25189	0.0266375	0.341453	-3.91104
RP11-473M20.16	-0.0863382	0.274194	-2.25067	0.0267179	0.34224	-3.9136
DNAJC18	0.141387	1.90366	2.24998	0.0267631	0.342358	-3.91504
AIFM3	-0.166503	0.803063	-2.24967	0.0267838	0.342358	-3.91569
ZMAT3	0.148385	1.68928	2.24966	0.0267841	0.342358	-3.9157
NAMPT	-0.334115	5.13055	-2.24924	0.0268121	0.342472	-3.91659
KIAA1586	0.122428	1.33984	2.24832	0.0268725	0.342871	-3.9185
FA2H	-0.134142	0.572255	-2.24819	0.0268814	0.342871	-3.91878
SNHG12	-0.223392	5.34521	-2.2476	0.0269202	0.343123	-3.92
ZNF260	0.222696	2.56763	2.24672	0.0269787	0.343625	-3.92184
CCDC132	0.149603	2.98514	2.24521	0.027079	0.344659	-3.92499
RP11-88I18.2	0.0960625	0.580767	2.24451	0.0271257	0.344865	-3.92645
MYOF	0.236855	5.20847	2.24439	0.0271335	0.344865	-3.92669
DHX38	-0.161284	4.12018	-2.24369	0.0271801	0.345131	-3.92815
HIST2H3A	-0.105996	0.391067	-2.24299	0.0272268	0.345131	-3.92961
HIST2H3C	-0.105996	0.391067	-2.24299	0.0272268	0.345131	-3.92961
RP11-277L2.4	-0.154702	1.42854	-2.24293	0.027231	0.345131	-3.92974
DPH2	-0.208014	4.47416	-2.24162	0.027319	0.346002	-3.93247
DENND6B	-0.182742	2.83593	-2.24081	0.0273731	0.346353	-3.93415
SCGB2A2	-0.463347	1.05606	-2.24063	0.0273852	0.346353	-3.93452
ILK	0.178565	5.59407	2.23903	0.0274926	0.347309	-3.93784
LRCH3	0.150194	2.8202	2.23889	0.0275022	0.347309	-3.93814
C1QBP	-0.213975	6.46859	-2.23865	0.0275186	0.347309	-3.93864
ALMS1-IT1	-0.0777935	0.246993	-2.23781	0.027575	0.347669	-3.94038
IL15RA	-0.292676	3.2152	-2.23741	0.0276024	0.347669	-3.94122
CMAS	-0.192347	4.83276	-2.23737	0.0276051	0.347669	-3.9413
CXorf30	-0.0962779	0.167696	-2.23605	0.0276944	0.3484	-3.94403
CORT	-0.0818812	0.260022	-2.23594	0.0277017	0.3484	-3.94426
RECQL	0.197183	3.82165	2.23512	0.0277578	0.348472	-3.94597
PIFO	-0.360918	2.49834	-2.23504	0.0277631	0.348472	-3.94613
AMN	-0.3112	2.6848	-2.23486	0.0277756	0.348472	-3.94652
RPS6KB2	-0.177203	5.01914	-2.23472	0.0277848	0.348472	-3.9468
PCDHGC3	0.191241	1.77561	2.23375	0.0278509	0.348545	-3.94881
KIAA1683	-0.263214	1.881	-2.23363	0.0278591	0.348545	-3.94906
INO80E	-0.144798	4.81118	-2.23359	0.0278619	0.348545	-3.94914
DENND3	-0.234996	3.22698	-2.2335	0.0278681	0.348545	-3.94933
MFAP3	0.14993	2.84712	2.23285	0.0279125	0.348858	-3.95068
ATG16L2	-0.224468	3.4094	-2.23169	0.0279915	0.349602	-3.95307
IL1R1	0.306691	4.51912	2.2308	0.0280527	0.350067	-3.95492
SERINC3	0.185515	5.01308	2.23058	0.0280675	0.350067	-3.95537
ZNF121	-0.277003	3.76757	-2.2295	0.0281419	0.350752	-3.95761
NUDT19	-0.186063	2.79342	-2.22916	0.0281653	0.3508	-3.95831
RBBP6	-0.167775	4.77838	-2.22881	0.0281894	0.350858	-3.95904
ARHGAP35	0.164157	3.22726	2.22822	0.0282305	0.350947	-3.96027
CDC73	0.141665	3.2018	2.22814	0.0282355	0.350947	-3.96042
CTSO	0.22163	3.03519	2.22685	0.0283253	0.351668	-3.96311
LINC00202-1	-0.204762	0.716331	-2.22674	0.0283326	0.351668	-3.96333
MT-CO2	-0.349167	13.3284	-2.22628	0.0283647	0.351824	-3.96429
TPSB2	0.4444	0.953485	2.22598	0.0283855	0.35184	-3.96491
IRF1	-0.312614	5.52732	-2.22525	0.0284359	0.351872	-3.96641
ATP1B3	-0.263335	6.08867	-2.22507	0.0284485	0.351872	-3.96678
C1orf192	-0.422111	2.74262	-2.22428	0.0285034	0.351872	-3.96841
RNGTT	0.116355	2.08582	2.22419	0.0285097	0.351872	-3.9686
GUSBP5	-0.127429	0.504693	-2.22418	0.02851	0.351872	-3.96861
LY96	0.352365	3.17243	2.22371	0.0285427	0.351872	-3.96958
MT-CO3	-0.336	13.4557	-2.22368	0.028545	0.351872	-3.96965
ABCC6	-0.185642	1.14781	-2.22368	0.028545	0.351872	-3.96965
MAFB	0.303915	3.74121	2.22314	0.0285826	0.351872	-3.97076
PNPLA3	-0.0728925	0.231264	-2.22304	0.0285898	0.351872	-3.97098
TYK2	-0.283317	5.4209	-2.22282	0.0286049	0.351872	-3.97142
KNOP1	0.166649	4.14484	2.22257	0.0286226	0.351872	-3.97195
ATP10A	0.230932	1.62619	2.22219	0.0286493	0.35196	-3.97273
PUSL1	-0.240546	3.82628	-2.22117	0.0287204	0.352529	-3.97483
MDFIC	0.203216	1.95053	2.2208	0.0287461	0.352529	-3.97559
TUFT1	-0.21857	3.5341	-2.22056	0.0287632	0.352529	-3.97609
ZNF853	0.204728	2.26891	2.22041	0.0287739	0.352529	-3.97641
MCCC2	-0.195777	4.2571	-2.21997	0.0288047	0.352667	-3.97731
CATSPER2	-0.173656	1.40227	-2.21968	0.0288247	0.352672	-3.9779
RBM28	-0.154745	3.75239	-2.21845	0.0289115	0.353266	-3.98044
FAM229A	-0.25722	2.12146	-2.21838	0.0289166	0.353266	-3.98059
ANKS1B	0.117319	1.15196	2.21792	0.0289489	0.353266	-3.98154
AMDHD1	-0.163432	2.10961	-2.21788	0.0289518	0.353266	-3.98162
TSPYL2	-0.242227	3.76373	-2.21757	0.0289734	0.353291	-3.98225
HIST1H3H	-0.205384	1.46448	-2.21719	0.0290004	0.353382	-3.98304
PTK7	0.187561	5.48431	2.21648	0.0290507	0.353702	-3.9845
RP1-315G1.3	-0.129474	0.610272	-2.21626	0.029066	0.353702	-3.98495
AC006978.6	-0.255888	2.53778	-2.21549	0.0291205	0.354125	-3.98653
DSEL	0.115793	0.589421	2.21497	0.0291576	0.354273	-3.98761
ZNF770	0.294037	3.07164	2.21477	0.029172	0.354273	-3.98803
REXO1	-0.217529	3.02182	-2.21431	0.0292047	0.354322	-3.98897
ZBTB34	0.112767	1.52636	2.21386	0.0292366	0.354322	-3.9899
C1orf204	-0.119953	0.872626	-2.21375	0.0292443	0.354322	-3.99012
RP11-384K6.2	-0.159324	1.84077	-2.21361	0.0292547	0.354322	-3.99042
ZNF92	0.155029	2.45991	2.21292	0.0293038	0.35448	-3.99184
ESYT3	-0.115577	0.613052	-2.21223	0.0293526	0.35448	-3.99324
G2E3	0.154376	2.47269	2.21195	0.0293728	0.35448	-3.99383
CAMTA1	-0.19202	5.89975	-2.21181	0.0293824	0.35448	-3.9941
DERA	-0.169761	4.4521	-2.21136	0.0294148	0.35448	-3.99503
LPIN2	0.17352	3.13375	2.21133	0.0294171	0.35448	-3.9951
EXD2	0.147343	3.10059	2.21123	0.029424	0.35448	-3.9953
TDRD5	-0.166208	1.01064	-2.21101	0.02944	0.35448	-3.99576
HSBP1L1	-0.253782	4.33809	-2.21094	0.0294448	0.35448	-3.9959
SGPL1	0.183862	4.56136	2.21008	0.0295068	0.354894	-3.99767
SPRR2F	-0.206717	-0.0143777	-2.20991	0.0295186	0.354894	-3.99801
RGS20	-0.107915	0.342233	-2.20933	0.0295606	0.35493	-3.99921
NEK9	0.177226	3.87656	2.20932	0.0295611	0.35493	-3.99923
ANKRD44	0.156301	1.16934	2.20892	0.0295897	0.354952	-4.00004
PRR15L	0.320371	3.70689	2.20875	0.0296024	0.354952	-4.0004
ADAT3	-0.171904	1.77486	-2.20802	0.0296547	0.355344	-4.0019
CLDN7	-0.241362	6.76949	-2.2077	0.0296779	0.355385	-4.00256
PPP3CB	0.149109	4.09556	2.20703	0.0297258	0.355722	-4.00392
GPR34	0.280624	2.00043	2.20619	0.0297869	0.356217	-4.00566
SERP1	-0.169896	6.60503	-2.20589	0.0298082	0.356235	-4.00626
MSTO2P	-0.169793	2.17795	-2.20541	0.0298428	0.35634	-4.00724
MAML3	0.153227	1.17492	2.20434	0.0299211	0.35634	-4.00945
RP11-782C8.1	0.155001	1.04837	2.20417	0.0299331	0.35634	-4.00979
PENK	0.326451	0.397041	2.20395	0.029949	0.35634	-4.01024
PPAN	-0.298937	5.03667	-2.20376	0.0299632	0.35634	-4.01064
SALL2	0.233626	2.29481	2.20362	0.0299732	0.35634	-4.01092
CCDC57	-0.256138	4.46873	-2.2035	0.0299816	0.35634	-4.01116
XPR1	0.275969	4.57643	2.2034	0.0299893	0.35634	-4.01137
UBXN10	-0.218938	1.9738	-2.20332	0.0299951	0.35634	-4.01154
MRAP2	-0.229448	0.877379	-2.20281	0.0300318	0.356355	-4.01257
RELB	-0.288039	4.24627	-2.20249	0.0300557	0.356355	-4.01324
THUMPD2	-0.150675	3.2048	-2.20234	0.0300661	0.356355	-4.01354
PCDHGA10	0.18729	1.28083	2.20221	0.0300755	0.356355	-4.0138
BTRC	0.110135	2.06791	2.20171	0.0301123	0.356557	-4.01483
FGFR1	0.36725	4.64569	2.20127	0.0301444	0.356702	-4.01573
TPRG1	-0.488273	2.55355	-2.2008	0.0301791	0.356878	-4.0167
KDM4A-AS1	-0.136069	0.994911	-2.20018	0.0302241	0.357176	-4.01796
EID1	0.174488	5.94103	2.19965	0.0302631	0.357402	-4.01905
TMTC2	0.153552	2.12979	2.19913	0.0303009	0.357614	-4.0201
EPDR1	0.290248	2.54055	2.19753	0.0304191	0.358774	-4.02339
VTCN1	-0.480885	5.66774	-2.19688	0.0304667	0.358874	-4.02471
LY6G6C	-0.377859	1.93879	-2.19687	0.0304674	0.358874	-4.02473
RPGRIP1L	0.122352	1.95007	2.19589	0.03054	0.359438	-4.02674
MT-ND6	-0.34197	11.4468	-2.19568	0.0305552	0.359438	-4.02716
GATA4	-0.208352	0.495912	-2.19468	0.030629	0.359818	-4.02919
VAT1	0.21098	5.24394	2.19417	0.0306672	0.359818	-4.03024
RP11-498C9.15	-0.133323	0.71574	-2.19384	0.0306914	0.359818	-4.03091
ADARB1	0.1427	2.05291	2.19373	0.0306999	0.359818	-4.03114
SESN2	-0.301823	2.94798	-2.19366	0.0307048	0.359818	-4.03127
DUS3L	-0.215896	3.86305	-2.19332	0.0307306	0.359818	-4.03198
RP11-468E2.4	-0.102563	0.37817	-2.19323	0.0307369	0.359818	-4.03216
ZNF671	0.118547	0.879317	2.19309	0.0307473	0.359818	-4.03244
ARHGEF28	-0.205738	2.66821	-2.19277	0.0307709	0.359859	-4.03309
NRCAM	0.284176	2.79293	2.19133	0.0308786	0.36074	-4.03604
MTMR9	0.103767	1.0247	2.19123	0.0308863	0.36074	-4.03625
HHIPL1	0.0745596	0.353838	2.19026	0.0309581	0.36104	-4.03821
RP11-290F20.1	-0.0835351	0.265484	-2.19016	0.0309662	0.36104	-4.03843
PKD1P5	-0.257564	1.4335	-2.18978	0.0309943	0.36104	-4.03919
CECR5-AS1	-0.113691	0.468866	-2.18964	0.0310048	0.36104	-4.03948
GPNMB	0.369044	5.58735	2.18954	0.0310121	0.36104	-4.03968
AGO2	-0.243963	2.83872	-2.18835	0.0311017	0.361849	-4.04211
MFF	-0.132241	5.60305	-2.18739	0.0311737	0.362452	-4.04406
ARSJ	0.15934	0.861271	2.18695	0.031207	0.362606	-4.04496
RPP21	-0.216193	5.82883	-2.18603	0.0312765	0.363061	-4.04683
IDH3G	-0.244607	5.18137	-2.18589	0.0312866	0.363061	-4.04711
HIST1H1C	-0.447969	5.84503	-2.18547	0.0313187	0.363201	-4.04797
PSEN1	0.115298	4.34304	2.18496	0.0313567	0.363383	-4.04899
FLI1	0.183162	1.66899	2.18472	0.0313748	0.363383	-4.04948
FAM46A	0.186975	1.95167	2.1843	0.0314071	0.36341	-4.05035
CASK	0.146471	3.057	2.18416	0.0314175	0.36341	-4.05062
CHMP7	0.154552	3.55901	2.18327	0.0314852	0.363959	-4.05244
TMC5	-0.31913	2.18057	-2.18164	0.0316093	0.365048	-4.05575
LINC00657	0.198986	6.39239	2.18143	0.0316251	0.365048	-4.05617
WDR49	-0.184844	0.760636	-2.18123	0.0316402	0.365048	-4.05658
RP11-571E6.3	-0.0840936	0.37369	-2.18076	0.0316758	0.365225	-4.05752
SNCG	-0.568621	6.32621	-2.18028	0.0317123	0.365412	-4.0585
ZNF394	-0.131994	3.60945	-2.17843	0.0318546	0.366817	-4.06227
TMEM206	0.150389	2.44268	2.17813	0.0318775	0.366833	-4.06287
HCG4P5	-0.194483	1.59699	-2.17788	0.0318967	0.366833	-4.06338
ASCC1	0.148453	4.08642	2.17739	0.031934	0.366995	-4.06436
BET1L	0.132745	4.24219	2.17693	0.0319691	0.366995	-4.06529
SIRT7	-0.198453	4.15491	-2.17678	0.0319814	0.366995	-4.06561
WIPF3	-0.139816	0.818887	-2.17663	0.0319924	0.366995	-4.0659
PRPF8	-0.187853	5.48736	-2.1754	0.0320873	0.367444	-4.0684
SNRPA1	-0.221441	5.69866	-2.1751	0.0321101	0.367444	-4.069
ABHD3	-0.276894	3.09281	-2.1749	0.0321259	0.367444	-4.06941
COL18A1	0.277741	6.42564	2.1746	0.0321489	0.367444	-4.07001
TAPBPL	-0.256555	4.74571	-2.17458	0.0321508	0.367444	-4.07006
CBR3-AS1	-0.12537	0.730125	-2.17442	0.0321628	0.367444	-4.07038
RP11-71E19.1	-0.116977	0.144802	-2.17428	0.0321743	0.367444	-4.07068
RP11-389K14.3	-0.194695	1.2599	-2.17365	0.0322223	0.367721	-4.07193
SKAP2	0.235545	2.6711	2.17343	0.0322394	0.367721	-4.07238
ZFP90	0.143027	2.36746	2.17253	0.0323094	0.368287	-4.07421
GSPT2	-0.183271	1.50718	-2.17209	0.0323433	0.36844	-4.07509
MEX3A	0.295081	2.67772	2.17135	0.0324011	0.368864	-4.07659
DDA1	-0.243473	5.00297	-2.17	0.0325066	0.369518	-4.07933
SPRY1	0.299077	4.5	2.16946	0.0325485	0.369518	-4.08041
PAQR6	-0.262179	1.93063	-2.16926	0.0325645	0.369518	-4.08082
PHKG2	-0.200836	4.88852	-2.16915	0.0325727	0.369518	-4.08104
TIGD2	-0.143833	1.51271	-2.16862	0.0326142	0.369518	-4.08211
PPP1R9B	0.187912	3.71468	2.1686	0.032616	0.369518	-4.08215
RP11-3B12.5	0.19553	0.0959594	2.16852	0.0326221	0.369518	-4.08231
DNTTIP2	-0.200216	5.32485	-2.16851	0.0326226	0.369518	-4.08232
RCE1	-0.1737	4.31241	-2.16702	0.0327397	0.370412	-4.08534
ZNF654	0.115802	1.72213	2.16698	0.0327427	0.370412	-4.08542
RP11-2C24.4	-0.241112	1.12638	-2.16609	0.0328132	0.370715	-4.08723
RP1-102E24.8	-0.149894	0.748233	-2.16594	0.0328242	0.370715	-4.08751
CDK11A	-0.249075	4.71669	-2.1654	0.0328675	0.370715	-4.08862
NLK	0.112268	2.48682	2.16526	0.0328779	0.370715	-4.08888
BOD1	0.156351	5.45518	2.16518	0.0328846	0.370715	-4.08905
ULK3	-0.248191	4.64367	-2.16477	0.032917	0.370715	-4.08988
KIAA1244	-0.124432	0.678407	-2.16448	0.0329399	0.370715	-4.09047
CTC-548K16.1	-0.124651	0.473876	-2.16433	0.0329512	0.370715	-4.09076
RP4-693M11.3	0.106197	0.649782	2.16429	0.0329547	0.370715	-4.09085
KIF3C	0.178967	2.15357	2.16328	0.0330345	0.371271	-4.09288
GMEB2	-0.153242	3.25428	-2.16314	0.0330454	0.371271	-4.09316
CLDN9	0.373997	2.41848	2.16267	0.033083	0.371462	-4.09411
TMPRSS13	-0.291407	1.87063	-2.16232	0.0331104	0.371538	-4.09481
KREMEN2	-0.346598	2.27133	-2.16198	0.0331373	0.371609	-4.09549
EPHA10	-0.15408	0.623357	-2.16153	0.0331733	0.371781	-4.09641
CDHR4	-0.20282	0.668788	-2.16086	0.0332265	0.371994	-4.09775
DYNLT3	0.154495	3.62831	2.16075	0.0332349	0.371994	-4.09797
ADRBK1	-0.155447	5.19855	-2.16051	0.0332543	0.371994	-4.09846
ZNF408	-0.14929	2.92488	-2.1598	0.0333111	0.372398	-4.09989
AC015971.2	-0.160252	0.43356	-2.1594	0.0333428	0.372521	-4.10069
PMF1	-0.182111	5.5227	-2.15814	0.0334435	0.373154	-4.10322
ITGA4	0.194357	1.32714	2.15807	0.0334493	0.373154	-4.10337
RNF20	0.15816	3.48298	2.15791	0.0334616	0.373154	-4.10368
SCGB2A1	-0.599026	6.15608	-2.15719	0.0335199	0.373204	-4.10514
CACFD1	0.168365	3.58696	2.15691	0.0335419	0.373204	-4.10569
TP73	-0.0982271	0.460261	-2.15671	0.0335579	0.373204	-4.1061
NRG2	-0.200064	0.70904	-2.15663	0.0335645	0.373204	-4.10626
LMCD1	0.287203	3.89095	2.15656	0.0335704	0.373204	-4.10641
ATHL1	-0.454936	5.58751	-2.15624	0.0335956	0.373204	-4.10704
ACSL4	0.237338	3.52908	2.15605	0.0336112	0.373204	-4.10743
DKC1	-0.197439	5.4047	-2.15557	0.0336497	0.373402	-4.10839
TMCO4	-0.197183	3.85887	-2.15436	0.0337475	0.373689	-4.11083
SGPP1	0.150519	1.7481	2.15348	0.0338178	0.373689	-4.11258
NAE1	-0.159082	4.87067	-2.15344	0.0338211	0.373689	-4.11266
CBX4	-0.232823	3.66167	-2.15332	0.0338308	0.373689	-4.1129
HYDIN	-0.157595	1.45208	-2.15331	0.0338318	0.373689	-4.11293
RP11-206L10.1	-0.232583	2.75006	-2.15331	0.0338318	0.373689	-4.11293
WDR13	-0.237689	5.78165	-2.153	0.0338572	0.373689	-4.11356
AC009336.24	-0.26571	2.37632	-2.15295	0.0338613	0.373689	-4.11366
YPEL3	-0.209414	6.1686	-2.1529	0.033865	0.373689	-4.11375
TNFRSF18	-0.371359	1.85158	-2.15268	0.0338832	0.373689	-4.1142
ZNF766	0.144031	2.95805	2.15242	0.0339039	0.373689	-4.11471
SART3	0.148763	4.06328	2.15166	0.0339655	0.373975	-4.11624
PCSK6	-0.219104	1.13103	-2.15159	0.0339713	0.373975	-4.11638
CAMK2D	0.197853	2.26417	2.15117	0.0340053	0.37412	-4.11722
C1orf194	-0.448798	1.93583	-2.15059	0.0340524	0.374171	-4.11839
CCDC149	-0.144591	2.24308	-2.15022	0.0340823	0.374171	-4.11912
ZNF17	0.115215	1.58331	2.15021	0.0340835	0.374171	-4.11915
MICB	-0.236258	2.0235	-2.15001	0.0340992	0.374171	-4.11954
ZBTB7B	-0.137152	4.32954	-2.14963	0.0341304	0.374171	-4.12031
FLII	-0.206618	5.81272	-2.14958	0.0341345	0.374171	-4.12041
NEIL2	0.181115	3.0998	2.1483	0.0342385	0.374908	-4.12296
TCEA3	-0.349294	5.2255	-2.14805	0.0342595	0.374908	-4.12348
MTL5	-0.204074	3.3695	-2.14798	0.0342653	0.374908	-4.12362
RP11-262H14.1	-0.1033	0.62691	-2.14756	0.0342996	0.374908	-4.12446
MANEA	0.150702	1.78749	2.14748	0.0343059	0.374908	-4.12461
GPRC5B	0.275833	4.85924	2.14635	0.0343982	0.375689	-4.12687
KIAA1462	0.232187	1.75815	2.14415	0.0345789	0.377434	-4.13127
DUS4L	-0.110633	2.65523	-2.1438	0.0346079	0.377522	-4.13197
CIR1	-0.136275	4.74611	-2.14326	0.0346525	0.37778	-4.13305
KCNK2	0.126623	0.459619	2.14254	0.0347119	0.378198	-4.13449
SMARCD3	0.330352	4.87633	2.14202	0.0347545	0.378391	-4.13552
IGHV3-48	0.560969	2.41868	2.14174	0.0347779	0.378391	-4.13608
SLC7A4	-0.20553	0.96352	-2.14156	0.0347926	0.378391	-4.13644
FAM69A	0.182177	1.73814	2.1411	0.0348307	0.378576	-4.13736
ATP6V1B2	0.191434	4.75977	2.14039	0.0348897	0.378923	-4.13878
TRBV5-4	0.117471	0.0999485	2.14021	0.0349046	0.378923	-4.13914
RNF180	0.121418	0.533655	2.13918	0.0349902	0.379341	-4.14119
TSC22D3	0.284095	5.36237	2.13912	0.0349956	0.379341	-4.14132
SF3A2	-0.200291	4.58543	-2.13835	0.0350594	0.379341	-4.14285
SLC36A4	-0.17101	1.57368	-2.13827	0.0350663	0.379341	-4.14301
RP11-608O21.1	-0.0948279	0.408161	-2.13801	0.0350876	0.379341	-4.14352
RMND5B	0.150232	4.33468	2.13685	0.0351844	0.379341	-4.14583
RP13-516M14.1	-0.178352	1.58348	-2.13681	0.0351885	0.379341	-4.14593
RP11-57H12.3	-0.0663156	0.20988	-2.13625	0.035235	0.379341	-4.14704
AC093388.3	-0.145123	0.454834	-2.13602	0.0352541	0.379341	-4.14749
CACNA1F	-0.0869068	0.276051	-2.13582	0.0352707	0.379341	-4.14789
KIAA0586	0.108106	1.88084	2.13579	0.0352739	0.379341	-4.14796
ANKRD50	0.136913	1.42109	2.13558	0.0352908	0.379341	-4.14836
GIMAP4	0.299567	2.88055	2.13536	0.0353098	0.379341	-4.14882
LINC00205	0.133975	1.63866	2.13532	0.0353126	0.379341	-4.14888
KCNJ4	-0.10963	0.208925	-2.13527	0.0353171	0.379341	-4.14899
EIF3FP3	-0.170814	1.75449	-2.13514	0.0353283	0.379341	-4.14926
KCTD12	0.269244	4.33439	2.13504	0.0353364	0.379341	-4.14945
ATXN7L2	-0.146909	2.12919	-2.13498	0.0353414	0.379341	-4.14957
UBAP1L	-0.145647	0.555943	-2.13458	0.0353753	0.379341	-4.15037
LINC00894	-0.26468	2.36629	-2.13453	0.0353789	0.379341	-4.15045
HYI	-0.241274	4.60679	-2.13444	0.0353865	0.379341	-4.15064
FOXL2	-0.171515	0.463829	-2.1342	0.0354066	0.379341	-4.15111
TNC	0.376597	3.04118	2.1334	0.0354744	0.379596	-4.15271
ZNF573	0.115762	0.679329	2.13321	0.0354902	0.379596	-4.15309
RP11-30K9.6	-0.119034	1.1144	-2.13317	0.0354936	0.379596	-4.15317
ZNF697	0.0740449	0.496541	2.13187	0.0356033	0.380436	-4.15576
ZNF543	0.0752847	0.750795	2.13174	0.0356144	0.380436	-4.15602
IGFBP2	0.412058	8.62316	2.13129	0.0356521	0.380511	-4.1569
LINC00086	-0.124176	0.877354	-2.13092	0.0356834	0.380511	-4.15764
TMEM52	-0.226445	1.47976	-2.13091	0.0356848	0.380511	-4.15767
DVL1	-0.215206	5.07642	-2.13054	0.0357158	0.380617	-4.1584
CTC1	-0.153939	2.61675	-2.1299	0.0357703	0.380772	-4.15968
MSTO1	-0.167759	4.67584	-2.12987	0.0357727	0.380772	-4.15973
IWS1	0.129707	4.19493	2.12888	0.0358563	0.381436	-4.16169
MYO1D	0.198935	3.32127	2.12813	0.0359207	0.381828	-4.16319
B3GNT7	-0.263428	2.4588	-2.12795	0.0359355	0.381828	-4.16354
C8orf82	-0.235208	4.50966	-2.12762	0.0359638	0.381903	-4.1642
MYL5	-0.267275	3.58226	-2.12731	0.0359901	0.381958	-4.16481
TM4SF1	-0.361903	7.76748	-2.12679	0.0360348	0.382206	-4.16585
RRNAD1	-0.200587	4.32127	-2.12626	0.0360794	0.382213	-4.16689
ABCB1	-0.240698	0.723046	-2.12616	0.0360884	0.382213	-4.1671
PTCHD4	-0.0982264	0.31161	-2.12593	0.0361079	0.382213	-4.16755
RP11-690D19.3	-0.119545	0.481851	-2.12577	0.0361214	0.382213	-4.16786
HMGN2P4	-0.0854537	0.47904	-2.12525	0.0361666	0.382213	-4.16891
GPHA2	-0.0963992	0.290408	-2.12522	0.036169	0.382213	-4.16896
RP11-16E12.2	-0.0953535	0.302886	-2.12489	0.0361971	0.382213	-4.16961
HIST1H2BF	-0.116919	0.525479	-2.12479	0.0362052	0.382213	-4.1698
FAM214A	-0.187295	3.29027	-2.12442	0.0362371	0.382326	-4.17054
PARP6	-0.230146	5.31629	-2.12404	0.0362697	0.382446	-4.17129
ARC	-0.175781	0.593412	-2.12292	0.0363658	0.382469	-4.17351
MAMLD1	-0.237564	1.787	-2.12281	0.0363758	0.382469	-4.17374
CNTNAP3	-0.134922	0.407837	-2.12248	0.0364039	0.382469	-4.17439
MLPH	-0.401898	4.35622	-2.12224	0.0364244	0.382469	-4.17486
WDR86	0.275881	2.16497	2.1219	0.0364544	0.382469	-4.17555
TRIO	-0.246244	3.93442	-2.12185	0.0364579	0.382469	-4.17563
TIA1	0.261661	5.56816	2.12181	0.0364621	0.382469	-4.17572
AP000580.1	-0.218162	2.06111	-2.12138	0.0364986	0.382469	-4.17656
C5orf66	-0.148811	0.897865	-2.12095	0.0365363	0.382469	-4.17743
DZIP3	0.144321	2.03662	2.12089	0.0365414	0.382469	-4.17754
CCSER1	-0.118982	0.828215	-2.12083	0.036546	0.382469	-4.17765
IL23A	-0.199645	1.13794	-2.12081	0.0365483	0.382469	-4.1777
EFHD2	-0.241336	5.20428	-2.12054	0.0365716	0.382469	-4.17823
TOMM6	-0.208861	7.62701	-2.12027	0.0365946	0.382469	-4.17876
ZDHHC14	-0.124918	1.77576	-2.11991	0.0366255	0.382469	-4.17947
CLUH	-0.187976	4.61444	-2.11944	0.0366664	0.382469	-4.1804
CTD-2517M14.5	-0.161333	0.956403	-2.11938	0.0366714	0.382469	-4.18052
KRI1	-0.202794	4.26663	-2.11924	0.0366836	0.382469	-4.18079
FAM211B	0.270642	2.49275	2.11918	0.0366894	0.382469	-4.18092
DMGDH	-0.113718	0.41273	-2.11875	0.0367261	0.382469	-4.18176
LRPPRC	-0.175569	5.42593	-2.11875	0.0367267	0.382469	-4.18178
IPPK	-0.143699	2.48429	-2.11813	0.03678	0.382469	-4.18299
TGM2	0.463755	5.19281	2.11789	0.0368011	0.382469	-4.18347
ADM2	-0.143658	0.825183	-2.11746	0.0368384	0.382469	-4.18432
AP006216.11	-0.0939606	0.298026	-2.11733	0.0368496	0.382469	-4.18457
ANKRD18A	-0.204177	0.928734	-2.11725	0.0368564	0.382469	-4.18473
POP7	-0.165289	5.30354	-2.11717	0.0368633	0.382469	-4.18488
PTCH2	-0.113706	0.411829	-2.11714	0.0368665	0.382469	-4.18496
MT-ND4	-0.325989	12.6379	-2.11603	0.0369627	0.382742	-4.18714
PITPNM1	-0.179847	4.00548	-2.116	0.0369658	0.382742	-4.18721
ACTR6	0.165568	3.90546	2.1159	0.0369746	0.382742	-4.18741
MAP3K6	-0.260575	3.52479	-2.11586	0.0369779	0.382742	-4.18748
ANKRD13D	-0.20092	4.60629	-2.11507	0.037047	0.383238	-4.18904
ARHGAP39	-0.172671	3.14455	-2.11445	0.0371013	0.383298	-4.19027
RP11-423O2.5	0.0912487	0.429045	2.11428	0.0371156	0.383298	-4.19059
GTPBP3	-0.179576	3.73189	-2.11427	0.0371167	0.383298	-4.19061
AC005276.1	-0.122876	0.63353	-2.11388	0.0371514	0.383437	-4.1914
RP5-1085F17.3	-0.229228	1.59943	-2.11298	0.03723	0.383625	-4.19316
PTPDC1	0.120876	1.64476	2.11286	0.0372405	0.383625	-4.1934
LCN2	-0.549287	7.68825	-2.11275	0.0372498	0.383625	-4.19361
ACSL6	-0.0695671	0.220159	-2.1127	0.0372548	0.383625	-4.19372
CDSN	-0.180436	0.140129	-2.11192	0.0373228	0.384105	-4.19525
CNKSR3	-0.177366	1.7551	-2.11154	0.0373568	0.384235	-4.19601
RASA4	-0.165155	3.22793	-2.11096	0.0374077	0.384539	-4.19715
ELF3	-0.299829	7.95935	-2.10992	0.0374994	0.384639	-4.19919
NFKBIZ	-0.44242	3.44213	-2.10992	0.0374996	0.384639	-4.1992
SSU72	-0.187253	6.85315	-2.10969	0.0375195	0.384639	-4.19964
ZNF815P	0.110068	0.989992	2.10938	0.0375473	0.384639	-4.20026
DNPEP	-0.188408	5.5452	-2.10926	0.0375581	0.384639	-4.2005
RP4-800M22.1	-0.170406	0.462612	-2.10919	0.0375641	0.384639	-4.20064
ZBTB41	0.157699	1.33036	2.10909	0.0375726	0.384639	-4.20083
TESC	-0.176839	1.01757	-2.10869	0.0376087	0.384639	-4.20163
WDR19	-0.202688	3.93943	-2.10847	0.0376281	0.384639	-4.20206
SYDE1	0.218581	2.23654	2.10807	0.0376629	0.384639	-4.20283
SLC25A1	-0.199599	5.04857	-2.10781	0.0376859	0.384639	-4.20334
GAK	-0.235809	5.03035	-2.10723	0.0377376	0.384639	-4.20449
SCNM1	-0.194926	5.20623	-2.10705	0.0377534	0.384639	-4.20484
GATC	0.157355	3.24972	2.10697	0.0377606	0.384639	-4.205
PRRG4	-0.171494	1.87693	-2.1066	0.037794	0.384639	-4.20574
STK32B	-0.201472	0.7133	-2.10641	0.037811	0.384639	-4.20611
DNAJC11	-0.164028	4.40994	-2.10555	0.0378872	0.384639	-4.2078
C2CD4A	-0.167115	0.326114	-2.10532	0.0379079	0.384639	-4.20825
GOLGA6L4	-0.12801	0.970309	-2.10528	0.0379111	0.384639	-4.20832
LINC00491	0.120293	0.675873	2.10522	0.0379168	0.384639	-4.20845
SH3RF2	-0.211581	1.4922	-2.10455	0.0379763	0.384639	-4.20976
FAM27A	-0.215667	1.51148	-2.10402	0.0380241	0.384639	-4.21081
TRAP1	-0.183599	5.8183	-2.10401	0.0380247	0.384639	-4.21082
FASTKD5	-0.165529	3.43859	-2.10367	0.0380553	0.384639	-4.21149
LPAR6	0.352612	3.46244	2.10351	0.0380695	0.384639	-4.21181
NSF	0.1651	3.4498	2.10315	0.0381013	0.384639	-4.2125
WNT3	-0.0885121	0.33551	-2.10306	0.0381098	0.384639	-4.21269
EPB41L4B	-0.218968	2.55917	-2.10286	0.0381276	0.384639	-4.21308
FAM132A	-0.251754	1.74534	-2.10276	0.0381367	0.384639	-4.21328
CHRAC1	-0.195836	4.6183	-2.1022	0.0381865	0.384639	-4.21437
ING2	-0.17609	3.62974	-2.10175	0.0382269	0.384639	-4.21525
IGLV3-25	0.616043	2.94994	2.10173	0.0382288	0.384639	-4.2153
RP11-583F2.1	-0.183604	1.25591	-2.10171	0.0382308	0.384639	-4.21534
ACOX1	0.153898	3.36535	2.1017	0.0382313	0.384639	-4.21535
RP11-872D17.8	-0.132801	0.550814	-2.10115	0.0382812	0.384639	-4.21644
ITPRIPL2	0.180748	2.25514	2.10111	0.0382844	0.384639	-4.21651
RP11-834C11.7	-0.126903	0.770095	-2.10089	0.0383048	0.384639	-4.21695
SMYD3	0.20422	3.97823	2.10084	0.0383086	0.384639	-4.21704
RP11-366F6.2	-0.298449	0.655938	-2.10076	0.0383162	0.384639	-4.2172
IGLV6-57	0.563828	2.46197	2.10073	0.0383192	0.384639	-4.21727
ZNF584	0.141749	2.3139	2.1006	0.0383307	0.384639	-4.21752
CLSTN1	-0.18347	5.8608	-2.10003	0.0383822	0.384639	-4.21864
ACTR8	0.145302	3.40026	2.09989	0.0383946	0.384639	-4.21891
MRPL4	-0.246169	5.86681	-2.09979	0.0384038	0.384639	-4.21911
HSF4	-0.322664	3.7871	-2.09965	0.0384159	0.384639	-4.21937
RP11-505K9.1	-0.174616	1.24066	-2.09965	0.0384161	0.384639	-4.21938
GSTP1	-0.242684	9.47868	-2.0996	0.0384212	0.384639	-4.21949
HIST1H2AM	-0.133475	0.790505	-2.09819	0.0385482	0.385506	-4.22225
CERK	0.182221	3.59779	2.09816	0.0385506	0.385506	-4.2223
FAM81B	-0.300444	1.40659	-2.09706	0.0386505	0.386291	-4.22446
CCDC67	-0.128975	0.494953	-2.09674	0.0386795	0.386366	-4.22508
FAM183A	-0.393807	2.07343	-2.09576	0.0387688	0.386816	-4.22701
ZNF487	-0.148244	2.27976	-2.09507	0.0388314	0.386816	-4.22836
HS2ST1	0.141385	3.11472	2.09505	0.0388332	0.386816	-4.22839
UNC93B1	-0.249109	5.47968	-2.09408	0.0389214	0.386816	-4.23029
DPH1	-0.163349	3.99779	-2.09404	0.0389255	0.386816	-4.23038
RP11-469M7.1	-0.161557	0.652954	-2.09396	0.0389329	0.386816	-4.23054
CTD-2147F2.1	-0.323816	1.21664	-2.0939	0.0389378	0.386816	-4.23064
XCL1	-0.127296	0.648228	-2.09387	0.0389409	0.386816	-4.23071
ETV5	0.262328	2.91584	2.09384	0.0389438	0.386816	-4.23077
SLC24A3	0.179689	1.37446	2.09376	0.0389503	0.386816	-4.23091
RPL10P3	-0.192126	1.47913	-2.09365	0.0389608	0.386816	-4.23113
MPHOSPH8	0.141715	3.77704	2.09244	0.0390718	0.387704	-4.23351
DUSP8	-0.23291	1.56703	-2.09163	0.0391458	0.388224	-4.23509
MYO5B	-0.216258	3.79591	-2.09047	0.0392519	0.389063	-4.23735
INTS12	-0.116016	3.27343	-2.08949	0.0393419	0.389248	-4.23926
INHA	-0.224746	1.15957	-2.08946	0.0393445	0.389248	-4.23931
GDPD3	-0.258488	2.48028	-2.08914	0.0393744	0.389248	-4.23995
TTC23	0.148764	2.67114	2.08908	0.0393802	0.389248	-4.24007
PPM1L	-0.0935988	0.351724	-2.08886	0.0393998	0.389248	-4.24048
ZNF549	0.103948	1.41092	2.08876	0.0394094	0.389248	-4.24069
SLC19A3	-0.188565	0.99582	-2.08862	0.0394219	0.389248	-4.24095
DDX28	-0.143855	2.76986	-2.08837	0.039445	0.389263	-4.24144
EMX2OS	0.363044	4.02728	2.08791	0.0394882	0.389475	-4.24235
C19orf38	-0.191149	1.31862	-2.08758	0.0395183	0.389559	-4.24299
CANT1	0.137798	4.30617	2.08675	0.0395954	0.390105	-4.24461
OTX1	-0.152307	0.756643	-2.08605	0.0396599	0.39036	-4.24597
RP11-764K9.4	-0.0919786	0.398294	-2.086	0.0396645	0.39036	-4.24607
SSH3	-0.198538	4.42707	-2.08529	0.0397302	0.390792	-4.24745
MAGOH	-0.161129	6.25251	-2.08488	0.039769	0.390961	-4.24826
GTF2H4	-0.164296	4.35672	-2.0845	0.0398039	0.391062	-4.249
H2AFY2	0.268026	4.39555	2.0843	0.0398228	0.391062	-4.24939
TCTN3	0.139367	4.34193	2.08388	0.0398619	0.391091	-4.25021
EMC4	-0.146617	6.21639	-2.0838	0.0398692	0.391091	-4.25036
BBS9	0.115218	2.11055	2.08324	0.0399214	0.391391	-4.25145
OR2A1-AS1	-0.170596	3.32421	-2.08283	0.0399595	0.391399	-4.25225
PROS1	0.259544	2.91671	2.08256	0.039985	0.391399	-4.25278
ZNF470	0.102777	0.854358	2.08253	0.0399874	0.391399	-4.25283
AL590822.2	-0.109134	0.818235	-2.08163	0.040072	0.392013	-4.25459
KIDINS220	0.193732	3.56334	2.08111	0.0401201	0.392138	-4.25559
MPZL1	0.153365	5.11687	2.08097	0.0401337	0.392138	-4.25587
C14orf23	-0.249022	0.856072	-2.08079	0.0401501	0.392138	-4.25621
UTRN	0.227907	3.15873	2.07901	0.0403178	0.39346	-4.25969
MT-TE	-0.27638	-1.00572	-2.07889	0.0403291	0.39346	-4.25992
DOK1	0.141707	3.29729	2.07807	0.0404059	0.393919	-4.26151
TFPI2	-0.531928	3.97036	-2.07792	0.0404199	0.393919	-4.26179
NUP54	-0.162773	4.29064	-2.07767	0.0404432	0.39393	-4.26228
CPA4	-0.362911	1.54353	-2.07745	0.0404648	0.39393	-4.26272
TIPIN	-0.163667	2.84794	-2.07687	0.0405187	0.394116	-4.26383
AHDC1	0.187368	3.49357	2.07678	0.0405276	0.394116	-4.26401
ZNF70	0.0555208	0.209553	2.07647	0.0405573	0.394192	-4.26462
EVPLL	0.146156	0.772941	2.07511	0.0406856	0.395054	-4.26725
CTD-2540F13.2	-0.137586	0.629876	-2.07506	0.0406899	0.395054	-4.26734
C1orf35	-0.166256	4.29742	-2.07439	0.0407541	0.395464	-4.26865
PKD1L2	-0.154069	0.80335	-2.07403	0.0407885	0.395585	-4.26936
ZNF619	0.103857	1.12284	2.07334	0.0408539	0.395688	-4.27069
SLC6A16	-0.0721709	0.228807	-2.07327	0.0408606	0.395688	-4.27083
CTD-3232M19.2	-0.335276	3.49605	-2.07322	0.040865	0.395688	-4.27092
ARL10	0.0898249	0.685412	2.0725	0.0409335	0.39604	-4.27231
CXCL2	-0.444437	2.72564	-2.07221	0.0409613	0.39604	-4.27288
YIPF4	0.143601	4.45881	2.07215	0.0409673	0.39604	-4.273
RP11-375B1.3	-0.182927	0.298507	-2.07133	0.0410452	0.396579	-4.27458
MITF	0.168102	1.494	2.07068	0.0411078	0.396971	-4.27585
TTC34	-0.0681418	0.215812	-2.07013	0.0411601	0.397095	-4.27691
AC006995.8	-0.0870756	0.583691	-2.06984	0.0411876	0.397095	-4.27746
CCDC24	-0.221491	3.99365	-2.06962	0.0412093	0.397095	-4.2779
RBM26-AS1	-0.0908524	0.495517	-2.06949	0.0412213	0.397095	-4.27814
CASZ1	-0.173871	2.19569	-2.06939	0.0412308	0.397095	-4.27834
DBF4	-0.144546	3.19482	-2.0689	0.0412778	0.397335	-4.27928
RP11-317N12.1	-0.126337	0.301739	-2.06841	0.0413249	0.397376	-4.28023
CLIC4	0.239985	5.11385	2.06825	0.0413407	0.397376	-4.28055
BBS5	-0.131553	2.52719	-2.06763	0.0414002	0.397376	-4.28175
WASH6P	-0.172324	5.03305	-2.06754	0.0414089	0.397376	-4.28192
SMARCA4	-0.234478	5.44165	-2.06752	0.0414106	0.397376	-4.28196
HERC2P5	-0.163211	2.13404	-2.06736	0.0414263	0.397376	-4.28227
LINC01067	-0.12183	1.18368	-2.06725	0.0414366	0.397376	-4.28248
SRSF7	-0.111683	6.82727	-2.06679	0.0414806	0.397587	-4.28336
PRMT6	0.170975	3.20646	2.06604	0.0415532	0.397907	-4.28482
ABCA4	-0.193297	1.25124	-2.06599	0.0415582	0.397907	-4.28492
LDLR	-0.325285	3.36127	-2.06563	0.0415929	0.398028	-4.28561
EFNB1	-0.244615	4.57606	-2.06527	0.0416279	0.398051	-4.28631
GYS1	0.138004	3.81357	2.06514	0.0416396	0.398051	-4.28655
USP3-AS1	-0.117546	0.946425	-2.06412	0.0417389	0.398789	-4.28853
LSAMP	0.130839	0.566665	2.0638	0.0417701	0.398876	-4.28915
PRKCZ	-0.173178	3.85968	-2.06187	0.0419571	0.400412	-4.29286
MRPS6	-0.202854	5.88821	-2.06168	0.0419755	0.400412	-4.29323
CARD10	-0.200538	2.51306	-2.06095	0.0420472	0.400884	-4.29465
SMKR1	-0.26097	2.97038	-2.0606	0.0420813	0.400964	-4.29532
ZNF445	0.109801	1.4405	2.06021	0.0421187	0.400964	-4.29606
ZMYND15	-0.201968	1.90744	-2.06018	0.0421224	0.400964	-4.29613
VWA5A	-0.250522	3.33481	-2.05964	0.0421749	0.401252	-4.29717
KTI12	-0.148772	2.979	-2.05925	0.0422131	0.401352	-4.29792
RP11-152F13.8	-0.0741138	0.16058	-2.05876	0.0422604	0.401352	-4.29885
RP13-608F4.8	-0.0741138	0.16058	-2.05876	0.0422604	0.401352	-4.29885
CYBA	-0.2837	8.03124	-2.05861	0.0422756	0.401352	-4.29915
HLA-F-AS1	-0.103009	0.326368	-2.05839	0.0422969	0.401352	-4.29957
CTPS1	-0.213917	4.27986	-2.05772	0.0423627	0.401695	-4.30086
Z83851.4	-0.0822212	0.372994	-2.05711	0.0424231	0.401695	-4.30205
IQCA1	0.248476	2.73039	2.05706	0.0424273	0.401695	-4.30213
DUOX1	-0.158255	1.1881	-2.05702	0.0424315	0.401695	-4.30221
PDSS1	-0.121012	2.63275	-2.05689	0.0424445	0.401695	-4.30247
STAT2	0.176303	5.33305	2.05573	0.0425582	0.402383	-4.30469
ZNF616	0.120239	1.6571	2.05537	0.0425935	0.402383	-4.30538
GALNT12	-0.247116	3.0816	-2.05511	0.0426197	0.402383	-4.30589
LAMTOR5	-0.177634	6.71331	-2.05508	0.0426223	0.402383	-4.30594
SYTL1	-0.237931	3.6686	-2.05456	0.0426743	0.402383	-4.30695
CD99L2	0.150149	3.39321	2.05427	0.0427028	0.402383	-4.30751
NECAP1	-0.140477	3.71824	-2.05419	0.0427101	0.402383	-4.30765
RP11-274B21.3	-0.21024	2.91482	-2.05395	0.0427343	0.402383	-4.30812
SLC9A3R1	-0.246002	5.46454	-2.05389	0.0427398	0.402383	-4.30823
PPP1R1B	-0.527004	4.24579	-2.05379	0.0427499	0.402383	-4.30842
SRRT	-0.168847	5.99774	-2.05366	0.0427629	0.402383	-4.30868
NFKB2	-0.187508	4.63402	-2.05319	0.0428098	0.402491	-4.30959
AKAP14	-0.149075	0.284206	-2.05309	0.0428191	0.402491	-4.30977
RABGGTB	-0.15022	5.86673	-2.05186	0.0429416	0.403333	-4.31214
LINC00893	-0.214654	1.69454	-2.05174	0.0429535	0.403333	-4.31237
ANO9	-0.256164	4.05233	-2.0508	0.0430465	0.403718	-4.31417
AC078941.1	-0.251784	0.92755	-2.05051	0.0430757	0.403718	-4.31473
IL18R1	0.117879	0.711167	2.0502	0.0431058	0.403718	-4.31531
RP3-467N11.1	-0.113302	1.12354	-2.04976	0.0431498	0.403718	-4.31616
CXCR4	0.398965	5.3606	2.04958	0.0431683	0.403718	-4.31652
CTC-429P9.3	-0.179999	1.93699	-2.04951	0.043175	0.403718	-4.31664
RP11-298I3.1	0.100975	0.55705	2.04948	0.0431782	0.403718	-4.31671
TEX2	0.154999	3.26018	2.04888	0.0432378	0.403718	-4.31785
BNIP3	0.295068	5.56462	2.04862	0.0432634	0.403718	-4.31834
MICALL1	-0.236602	3.1384	-2.04859	0.0432671	0.403718	-4.31841
DGKE	-0.114968	0.994252	-2.04852	0.0432737	0.403718	-4.31854
ADCK5	-0.224004	3.72408	-2.04834	0.0432922	0.403718	-4.31889
SHARPIN	-0.195764	5.8666	-2.04796	0.0433298	0.403718	-4.31962
ASH1L-AS1	-0.15318	1.94875	-2.04795	0.0433314	0.403718	-4.31965
FNTB	0.176653	2.48902	2.04764	0.0433623	0.403718	-4.32024
IKZF4	0.102601	1.24055	2.0475	0.0433764	0.403718	-4.32051
EME2	-0.211868	2.10986	-2.04741	0.0433846	0.403718	-4.32066
FRRS1L	-0.065067	0.205781	-2.04728	0.043398	0.403718	-4.32092
LTV1	-0.146374	4.2041	-2.04683	0.0434427	0.403925	-4.32178
CST4	0.146225	-0.0960598	2.04582	0.0435444	0.404507	-4.32372
Z83851.3	-0.061745	0.19494	-2.04576	0.0435502	0.404507	-4.32383
IMPDH1	-0.212445	4.67695	-2.0452	0.0436069	0.404729	-4.32491
AADAC	-0.244244	1.65064	-2.04429	0.043698	0.404729	-4.32664
AP000253.1	-0.0667086	0.211026	-2.04425	0.0437028	0.404729	-4.32673
TRIM25	-0.170215	3.93901	-2.04417	0.0437104	0.404729	-4.32687
RC3H1	-0.0913943	1.79845	-2.04411	0.0437168	0.404729	-4.327
FUNDC2	-0.162767	6.42896	-2.04402	0.0437253	0.404729	-4.32716
FUT8	0.241962	4.4201	2.04346	0.0437822	0.404729	-4.32824
UBE2D3	-0.141736	6.68033	-2.0433	0.0437982	0.404729	-4.32854
FAM98A	0.119254	3.73465	2.04328	0.0438003	0.404729	-4.32858
TBC1D23	0.130858	3.67873	2.04315	0.0438136	0.404729	-4.32883
KCNIP1	-0.224774	0.860159	-2.04307	0.0438213	0.404729	-4.32898
TRPV1	-0.0740263	0.23472	-2.04278	0.0438505	0.404791	-4.32953
KIAA1257	-0.0757656	0.240299	-2.04232	0.0438973	0.405016	-4.33042
NCAM1	0.335358	2.16405	2.04156	0.043974	0.405289	-4.33186
HOGA1	-0.112113	0.5979	-2.04144	0.0439861	0.405289	-4.33209
IGLV8-61	0.42016	1.28054	2.04136	0.0439945	0.405289	-4.33225
PSMD4	-0.188402	7.17475	-2.04006	0.0441265	0.406004	-4.33474
SEMA4C	0.183665	4.25391	2.03969	0.0441639	0.406004	-4.33544
MT-ATP6	-0.298634	13.0992	-2.03962	0.0441717	0.406004	-4.33559
ECI2	0.236084	4.53506	2.03952	0.0441811	0.406004	-4.33576
CDCA7	-0.264449	2.9362	-2.03939	0.0441944	0.406004	-4.33601
AC009299.4	-0.144095	0.504898	-2.03927	0.0442073	0.406004	-4.33625
ZSWIM3	0.103216	1.18031	2.03863	0.0442725	0.406395	-4.33748
FAM27E3	-0.110621	0.675329	-2.03808	0.0443279	0.406697	-4.33851
FAM160A1	-0.137398	0.844879	-2.03729	0.0444084	0.407227	-4.34002
METTL6	0.129722	3.3774	2.03691	0.0444479	0.407227	-4.34076
GNA12	0.170383	3.46308	2.03636	0.044504	0.407227	-4.3418
CTC-534A2.2	-0.104648	1.28936	-2.03629	0.0445114	0.407227	-4.34194
PRSS16	-0.227267	3.27238	-2.03599	0.0445422	0.407227	-4.34251
CTC-479C5.12	-0.131546	0.987174	-2.03597	0.0445434	0.407227	-4.34253
CDC40	0.123514	2.79298	2.03597	0.044544	0.407227	-4.34255
REPS1	-0.161569	3.95023	-2.03565	0.0445767	0.407319	-4.34315
DOCK11	0.166065	1.39464	2.03519	0.0446241	0.40741	-4.34403
PELI3	-0.135388	2.42472	-2.03511	0.0446319	0.40741	-4.34418
TSPAN32	-0.0990289	0.521221	-2.03458	0.0446864	0.407701	-4.34519
SMS	-0.159312	5.86952	-2.03404	0.0447418	0.407888	-4.34622
KB-1460A1.5	-0.112104	0.510996	-2.03394	0.0447522	0.407888	-4.34641
BCL2L15	-0.236591	1.18319	-2.03285	0.0448644	0.40857	-4.34849
GJB7	-0.0958561	0.232578	-2.03277	0.0448724	0.40857	-4.34863
C2orf44	0.139106	1.86018	2.03201	0.044951	0.408912	-4.35009
ZNF569	0.153778	1.42771	2.03191	0.0449611	0.408912	-4.35027
COQ5	0.165881	4.25048	2.03153	0.0450004	0.408912	-4.351
C10orf10	-0.34676	4.72931	-2.03149	0.0450044	0.408912	-4.35107
SNHG18	0.265411	2.73843	2.03116	0.0450388	0.408912	-4.3517
GDF15	-0.52486	3.68977	-2.03109	0.0450461	0.408912	-4.35184
RP4-816N1.6	-0.137641	0.624143	-2.03086	0.0450703	0.408925	-4.35228
CAMSAP2	0.146072	3.02658	2.03047	0.04511	0.408929	-4.35301
RP11-192H23.4	-0.248093	3.71255	-2.02974	0.0451862	0.408929	-4.35441
GRAMD1B	-0.168738	1.22851	-2.02961	0.0451997	0.408929	-4.35466
STMND1	-0.10729	0.339971	-2.0294	0.0452212	0.408929	-4.35505
ACO1	0.14478	3.00552	2.02938	0.0452236	0.408929	-4.3551
RAD51D	0.0932174	1.8885	2.02937	0.0452242	0.408929	-4.35511
FBXL8	-0.186134	2.4046	-2.02932	0.0452297	0.408929	-4.35521
SLC16A1-AS1	-0.0831692	0.516931	-2.0289	0.0452738	0.408952	-4.35601
AIM1L	-0.236646	1.71304	-2.02864	0.0453	0.408952	-4.35649
RPS14P3	-0.181006	1.04069	-2.02864	0.0453004	0.408952	-4.3565
WDR82	0.171788	4.79707	2.02813	0.0453534	0.409225	-4.35747
DIRAS2	0.147617	0.790716	2.02787	0.0453805	0.409245	-4.35796
[truncated: 16,013 more rows]

## Sheet: gsea_report_for_ICGC_highMI_vs
List of GSEA canonical pathways for ICGC MIhigh vs MI low. A filter has been applied to illustrate pathways with FDR < 0.1.
NAME	SIZE	ES	NES	NOM p-val	FDR q-val	FWER p-val
NABA_CORE_MATRISOME	211	0.723026	3.51162	0	0	0
REACTOME_EXTRACELLULAR_MATRIX_ORGANIZATION	66	0.83217	3.37183	0	0	0
PID_INTEGRIN1_PATHWAY	58	0.812693	3.23834	0	0	0
REACTOME_COLLAGEN_FORMATION	50	0.836189	3.18199	0	0	0
NABA_ECM_GLYCOPROTEINS	151	0.67076	3.12379	0	0	0
NABA_COLLAGENS	37	0.834198	2.96483	0	0	0
PID_AVB3_INTEGRIN_PATHWAY	70	0.724117	2.93013	0	0	0
PID_SYNDECAN_1_PATHWAY	44	0.788909	2.92349	0	0	0
NABA_ECM_REGULATORS	151	0.608103	2.84636	0	0	0
KEGG_ECM_RECEPTOR_INTERACTION	69	0.6961	2.8408	0	0	0
PID_INTEGRIN3_PATHWAY	36	0.777803	2.73292	0	0	0
KEGG_FOCAL_ADHESION	176	0.557661	2.65869	0	0	0
NABA_PROTEOGLYCANS	23	0.825773	2.62478	0	0	0
REACTOME_INTEGRIN_CELL_SURFACE_INTERACTIONS	70	0.626421	2.57084	0	0	0
REACTOME_CHONDROITIN_SULFATE_DERMATAN_SULFATE_METABOLISM	42	0.695931	2.55685	0	0	0
NABA_MATRISOME_ASSOCIATED	458	0.485657	2.53171	0	0	0
REACTOME_SMOOTH_MUSCLE_CONTRACTION	23	0.786481	2.50945	0	0	0
PID_UPA_UPAR_PATHWAY	31	0.743093	2.48978	0	0	0
PID_INTEGRIN5_PATHWAY	15	0.867461	2.43862	0	0	0
REACTOME_NCAM1_INTERACTIONS	27	0.729809	2.41594	0	0	0
REACTOME_GLYCOSAMINOGLYCAN_METABOLISM	93	0.557913	2.40693	0	5.64059e-05	0.001
KEGG_GLYCOSAMINOGLYCAN_BIOSYNTHESIS_CHONDROITIN_SULFATE	20	0.785746	2.3734	0	5.3842e-05	0.001
NABA_BASEMENT_MEMBRANES	33	0.68058	2.36881	0	5.1501e-05	0.001
PID_LYMPH_ANGIOGENESIS_PATHWAY	24	0.735827	2.3363	0	9.92049e-05	0.002
REACTOME_CHONDROITIN_SULFATE_BIOSYNTHESIS	16	0.813799	2.32329	0	9.52367e-05	0.002
REACTOME_MUSCLE_CONTRACTION	37	0.661156	2.31192	0	0.000184262	0.004
REACTOME_DEGRADATION_OF_THE_EXTRACELLULAR_MATRIX	16	0.820881	2.29592	0	0.000223121	0.005
REACTOME_NCAM_SIGNALING_FOR_NEURITE_OUT_GROWTH	51	0.590352	2.26829	0	0.000256314	0.006
REACTOME_AXON_GUIDANCE	208	0.459405	2.24362	0	0.000290097	0.007
PID_INTEGRIN2_PATHWAY	22	0.719003	2.21971	0	0.000479069	0.012
REACTOME_SIGNALING_BY_PDGF	113	0.498643	2.19693	0	0.000577139	0.015
PID_SYNDECAN_4_PATHWAY	27	0.660596	2.19339	0.00195695	0.00059757	0.016
PID_INTEGRIN_A9B1_PATHWAY	20	0.711431	2.17517	0	0.000686317	0.019
REACTOME_GENERIC_TRANSCRIPTION_PATHWAY	315	0.428096	2.17012	0	0.000769856	0.022
REACTOME_A_TETRASACCHARIDE_LINKER_SEQUENCE_IS_REQUIRED_FOR_GAG_SYNTHESIS	21	0.707445	2.16932	0	0.00074786	0.022
PID_INTEGRIN_A4B1_PATHWAY	32	0.622839	2.15271	0	0.00082648	0.025
ST_WNT_BETA_CATENIN_PATHWAY	29	0.643919	2.14415	0	0.000901229	0.028
BIOCARTA_CALCINEURIN_PATHWAY	18	0.727664	2.14401	0	0.000877513	0.028
KEGG_TGF_BETA_SIGNALING_PATHWAY	75	0.50952	2.13092	0	0.00100439	0.033
PID_ALK1_PATHWAY	24	0.653362	2.11527	0	0.00121653	0.041
PID_S1P_S1P1_PATHWAY	21	0.67283	2.10216	0	0.00156172	0.054
PID_S1P_META_PATHWAY	19	0.693743	2.08776	0	0.00184039	0.065
REACTOME_TRANSPORT_TO_THE_GOLGI_AND_SUBSEQUENT_MODIFICATION	30	0.608455	2.08099	0	0.00199077	0.072
KEGG_LEUKOCYTE_TRANSENDOTHELIAL_MIGRATION	102	0.471915	2.05242	0	0.00251055	0.09
REACTOME_RESPONSE_TO_ELEVATED_PLATELET_CYTOSOLIC_CA2_	67	0.503772	2.0331	0	0.00313951	0.113
PID_GLYPICAN_1PATHWAY	23	0.64533	2.02433	0.00206612	0.00325152	0.119
REACTOME_SEMAPHORIN_INTERACTIONS	64	0.492466	2.02092	0	0.00325792	0.122
ST_INTEGRIN_SIGNALING_PATHWAY	75	0.488215	2.01707	0	0.00333866	0.126
KEGG_HYPERTROPHIC_CARDIOMYOPATHY_HCM	61	0.510175	2.01483	0	0.00341849	0.13
PID_INTEGRIN_CS_PATHWAY	23	0.645544	2.01321	0	0.00339807	0.132
KEGG_AXON_GUIDANCE	116	0.441285	1.99107	0	0.0043758	0.173
KEGG_GAP_JUNCTION	74	0.482134	1.98414	0	0.00486494	0.195
KEGG_ARRHYTHMOGENIC_RIGHT_VENTRICULAR_CARDIOMYOPATHY_ARVC	57	0.503257	1.98049	0	0.00499739	0.202
KEGG_MELANOMA	56	0.505612	1.95695	0	0.00675703	0.269
NABA_SECRETED_FACTORS	191	0.404749	1.95461	0	0.00676659	0.272
NABA_ECM_AFFILIATED	116	0.441875	1.94722	0	0.00732641	0.294
PID_S1P_S1P3_PATHWAY	28	0.586657	1.94238	0	0.00765756	0.311
REACTOME_HEPARAN_SULFATE_HEPARIN_HS_GAG_METABOLISM	41	0.521554	1.93928	0	0.00797788	0.325
REACTOME_DEVELOPMENTAL_BIOLOGY	321	0.376679	1.91758	0	0.00971706	0.38
REACTOME_POST_TRANSLATIONAL_PROTEIN_MODIFICATION	159	0.405416	1.91395	0	0.0102299	0.396
REACTOME_OTHER_SEMAPHORIN_INTERACTIONS	15	0.683146	1.91059	0.00207469	0.0105925	0.414
BIOCARTA_ALK_PATHWAY	30	0.573393	1.90968	0	0.0104794	0.416
REACTOME_METABOLISM_OF_CARBOHYDRATES	201	0.388049	1.90819	0	0.0106709	0.425
KEGG_REGULATION_OF_ACTIN_CYTOSKELETON	174	0.405224	1.90023	0	0.0114549	0.456
PID_FGF_PATHWAY	47	0.505718	1.8951	0	0.0118302	0.473
KEGG_DILATED_CARDIOMYOPATHY	67	0.477882	1.8936	0	0.0118308	0.48
KEGG_WNT_SIGNALING_PATHWAY	131	0.416967	1.88275	0	0.0131564	0.525
KEGG_O_GLYCAN_BIOSYNTHESIS	23	0.586173	1.87536	0.00402414	0.014079	0.556
KEGG_VASCULAR_SMOOTH_MUSCLE_CONTRACTION	95	0.434338	1.86713	0	0.0152341	0.597
REACTOME_MYOGENESIS	21	0.589579	1.8586	0.00389105	0.0162764	0.622
PID_WNT_SIGNALING_PATHWAY	24	0.586434	1.853	0	0.0168698	0.646
PID_SYNDECAN_2_PATHWAY	30	0.553114	1.85133	0	0.0169484	0.651
REACTOME_CELL_SURFACE_INTERACTIONS_AT_THE_VASCULAR_WALL	79	0.442574	1.83904	0	0.0188093	0.693
PID_FAK_PATHWAY	56	0.475233	1.83777	0.0019305	0.0186977	0.694
REACTOME_NITRIC_OXIDE_STIMULATES_GUANYLATE_CYCLASE	20	0.607789	1.83463	0.00389864	0.0190661	0.707
REACTOME_SIGNALING_BY_BMP	19	0.604653	1.83291	0.00429185	0.0191116	0.714
SIG_REGULATION_OF_THE_ACTIN_CYTOSKELETON_BY_RHO_GTPASES	29	0.532581	1.80135	0	0.0253533	0.813
PID_CXCR4_PATHWAY	98	0.411895	1.79477	0	0.0267708	0.827
REACTOME_SHC_MEDIATED_CASCADE	15	0.626338	1.78823	0	0.0279643	0.847
PID_ARF6_TRAFFICKING_PATHWAY	45	0.480666	1.78403	0	0.0288856	0.862
REACTOME_PLATELET_ACTIVATION_SIGNALING_AND_AGGREGATION	166	0.380027	1.77161	0	0.0320921	0.888
KEGG_CELL_ADHESION_MOLECULES_CAMS	112	0.401069	1.76909	0	0.0322921	0.892
KEGG_GLYCOSPHINGOLIPID_BIOSYNTHESIS_GANGLIO_SERIES	15	0.614672	1.76627	0.01417	0.032764	0.896
BIOCARTA_NOS1_PATHWAY	16	0.615866	1.76219	0.0106383	0.0334475	0.906
REACTOME_MHC_CLASS_II_ANTIGEN_PRESENTATION	84	0.413603	1.76204	0	0.0330954	0.906
REACTOME_ASPARAGINE_N_LINKED_GLYCOSYLATION	77	0.424015	1.75979	0	0.0332648	0.909
PID_AMB2_NEUTROPHILS_PATHWAY	36	0.495122	1.75016	0.00199601	0.0360828	0.926
PID_BMP_PATHWAY	38	0.487103	1.7489	0.0037594	0.0362112	0.928
BIOCARTA_NO1_PATHWAY	25	0.527208	1.74638	0.00616016	0.0366316	0.933
REACTOME_CELL_JUNCTION_ORGANIZATION	65	0.43281	1.73583	0.00570342	0.0396837	0.95
PID_FRA_PATHWAY	36	0.49656	1.72961	0.00583658	0.0414811	0.958
REACTOME_KERATAN_SULFATE_KERATIN_METABOLISM	27	0.536781	1.72878	0.00819672	0.0412722	0.958
KEGG_GLYCOSAMINOGLYCAN_BIOSYNTHESIS_HEPARAN_SULFATE	20	0.566905	1.72747	0.0121951	0.0413096	0.96
KEGG_PATHWAYS_IN_CANCER	289	0.343367	1.72109	0	0.0431297	0.967
REACTOME_CGMP_EFFECTS	16	0.603165	1.71554	0.00792079	0.0447771	0.971
KEGG_CYTOKINE_CYTOKINE_RECEPTOR_INTERACTION	177	0.362334	1.71026	0	0.0462888	0.976
KEGG_COMPLEMENT_AND_COAGULATION_CASCADES	44	0.45736	1.71006	0.00204082	0.0458848	0.977
REACTOME_HEMOSTASIS	375	0.330231	1.69911	0	0.0501461	0.984
BIOCARTA_RAC1_PATHWAY	22	0.539517	1.68884	0.0138889	0.0539881	0.988
REACTOME_KERATAN_SULFATE_BIOSYNTHESIS	23	0.544152	1.67202	0.0191898	0.0618204	0.994
KEGG_HEDGEHOG_SIGNALING_PATHWAY	40	0.460432	1.66105	0.0151515	0.0669216	0.997
PID_ILK_PATHWAY	45	0.447696	1.65828	0.0159011	0.067875	0.997
KEGG_BASAL_CELL_CARCINOMA	43	0.448185	1.65037	0.00582524	0.0710633	0.998
BIOCARTA_PAR1_PATHWAY	36	0.458396	1.62928	0.0189753	0.0828777	0.999
PID_RAC1_REG_PATHWAY	36	0.464852	1.62922	0.00978474	0.0821108	0.999
REACTOME_N_GLYCAN_ANTENNAE_ELONGATION_IN_THE_MEDIAL_TRANS_GOLGI	15	0.575621	1.62212	0.0232068	0.0862107	0.999
REACTOME_SIGNALING_BY_ROBO_RECEPTOR	28	0.489073	1.61426	0.0125523	0.0903872	1
REACTOME_FRS2_MEDIATED_CASCADE	23	0.516962	1.61339	0.0352251	0.0902218	1
BIOCARTA_CDC42RAC_PATHWAY	16	0.566627	1.60718	0.0338983	0.0937453	1
REACTOME_O_LINKED_GLYCOSYLATION_OF_MUCINS	41	0.441344	1.6055	0.0135135	0.0939345	1
REACTOME_SPHINGOLIPID_METABOLISM	59	0.403759	1.58357	0.0119284	0.108775	1
BIOCARTA_EDG1_PATHWAY	26	0.486	1.58128	0.0169173	0.1096	1
BIOCARTA_MYOSIN_PATHWAY	30	0.465698	1.58022	0.0142276	0.109542	1
PID_NCADHERIN_PATHWAY	30	0.465819	1.57711	0.026616	0.111059	1
PID_BETA_CATENIN_NUC_PATHWAY	65	0.395407	1.57218	0.0117878	0.114105	1
PID_ER_NONGENOMIC_PATHWAY	39	0.442208	1.57012	0.019685	0.114716	1
PID_HIF2PATHWAY	33	0.449113	1.56894	0.0281426	0.114655	1
BIOCARTA_NFAT_PATHWAY	44	0.419021	1.56221	0.0236686	0.119278	1
PID_NOTCH_PATHWAY	55	0.403423	1.55023	0.0172745	0.128538	1
REACTOME_PLATELET_AGGREGATION_PLUG_FORMATION	27	0.459343	1.5446	0.030426	0.132792	1
REACTOME_ADHERENS_JUNCTIONS_INTERACTIONS	21	0.499339	1.54129	0.0446602	0.135054	1
BIOCARTA_CCR5_PATHWAY	17	0.530667	1.53656	0.0411523	0.138598	1
REACTOME_SIGNALING_BY_FGFR_MUTANTS	33	0.437967	1.52858	0.04	0.144773	1
KEGG_PROSTATE_CANCER	83	0.360285	1.52517	0.00766283	0.14691	1
BIOCARTA_TGFB_PATHWAY	19	0.508291	1.51893	0.0574949	0.152232	1
REACTOME_CELL_CELL_COMMUNICATION	101	0.347417	1.51389	0.00560748	0.156353	1
KEGG_BETA_ALANINE_METABOLISM	17	0.520839	1.51065	0.0645833	0.158861	1
REACTOME_PHOSPHOLIPASE_C_MEDIATED_CASCADE	38	0.419958	1.50262	0.0429688	0.166338	1
REACTOME_GPCR_LIGAND_BINDING	193	0.311403	1.50096	0.00183486	0.166908	1
REACTOME_CELL_CELL_JUNCTION_ORGANIZATION	44	0.402875	1.49527	0.0486381	0.172114	1
PID_HES_HEY_PATHWAY	43	0.409078	1.49509	0.0432331	0.170927	1
BIOCARTA_NKT_PATHWAY	21	0.481274	1.48314	0.048	0.184096	1
KEGG_MELANOGENESIS	86	0.352228	1.48211	0.00934579	0.183894	1
KEGG_LYSOSOME	114	0.334085	1.48045	0.00749064	0.184696	1
REACTOME_PLATELET_HOMEOSTASIS	60	0.376384	1.47631	0.0212355	0.188318	1
KEGG_ADHERENS_JUNCTION	70	0.367904	1.47571	0.0244821	0.187686	1
PID_PDGFRB_PATHWAY	127	0.328841	1.47432	0.00880282	0.187976	1
REACTOME_NEGATIVE_REGULATION_OF_FGFR_SIGNALING	23	0.461276	1.47117	0.0654397	0.190624	1
KEGG_GLIOMA	60	0.369104	1.46378	0.0354478	0.198859	1
REACTOME_PRE_NOTCH_PROCESSING_IN_GOLGI	16	0.505898	1.45529	0.0638298	0.208247	1
REACTOME_GPVI_MEDIATED_ACTIVATION_CASCADE	31	0.429468	1.45405	0.0420842	0.208325	1
REACTOME_L1CAM_INTERACTIONS	71	0.354674	1.45247	0.0233463	0.208943	1
PID_WNT_NONCANONICAL_PATHWAY	31	0.426783	1.45085	0.0456432	0.209376	1
BIOCARTA_PTEN_PATHWAY	18	0.492339	1.44983	0.0749465	0.209363	1
PID_TXA2PATHWAY	51	0.381256	1.43434	0.0367505	0.229333	1
REACTOME_SIGNALING_BY_RHO_GTPASES	109	0.322618	1.43345	0.0182482	0.228863	1
REACTOME_PTM_GAMMA_CARBOXYLATION_HYPUSINE_FORMATION_AND_ARYLSULFATASE_ACTIVATION	20	0.455447	1.42905	0.072549	0.233485	1
KEGG_PPAR_SIGNALING_PATHWAY	56	0.365572	1.42771	0.0535055	0.233929	1
PID_SHP2_PATHWAY	55	0.372181	1.42608	0.0456274	0.234826	1
WNT_SIGNALING	77	0.34336	1.42221	0.0374532	0.238804	1
BIOCARTA_CTCF_PATHWAY	23	0.452456	1.41907	0.0755467	0.241815	1
REACTOME_HOMOLOGOUS_RECOMBINATION_REPAIR_OF_REPLICATION_INDEPENDENT_DOUBLE_STRAND_BREAKS	16	0.48711	1.4189	0.0940695	0.240488	1
KEGG_NEUROACTIVE_LIGAND_RECEPTOR_INTERACTION	101	0.327709	1.41887	0.0301318	0.238962	1
REACTOME_GLYCOSPHINGOLIPID_METABOLISM	31	0.41669	1.41808	0.0789981	0.238452	1
REACTOME_RAP1_SIGNALLING	15	0.498484	1.41327	0.0936255	0.244048	1
BIOCARTA_BAD_PATHWAY	24	0.437526	1.41111	0.0954274	0.245717	1
REACTOME_HS_GAG_BIOSYNTHESIS	24	0.430485	1.40624	0.0846774	0.25127	1
REACTOME_G_ALPHA_I_SIGNALLING_EVENTS	107	0.320275	1.40512	0.0299296	0.251459	1
PID_ANTHRAX_PATHWAY	17	0.487907	1.40468	0.0925926	0.250582	1
BIOCARTA_CREB_PATHWAY	25	0.435511	1.4043	0.0851927	0.249514	1
BIOCARTA_FCER1_PATHWAY	38	0.386397	1.4018	0.0712831	0.251482	1
BIOCARTA_TOB1_PATHWAY	17	0.468777	1.39766	0.107724	0.255983	1
PID_FCER1_PATHWAY	59	0.34968	1.39582	0.0352941	0.257212	1
KEGG_COLORECTAL_CANCER	60	0.353574	1.3958	0.0518518	0.255658	1
KEGG_VASOPRESSIN_REGULATED_WATER_REABSORPTION	39	0.388255	1.39489	0.0770791	0.255412	1
PID_TOLL_ENDOGENOUS_PATHWAY	24	0.43502	1.39398	0.0956175	0.25505	1
SIG_CHEMOTAXIS	39	0.379421	1.39249	0.0607287	0.255777	1
REACTOME_SPHINGOLIPID_DE_NOVO_BIOSYNTHESIS	28	0.413304	1.39183	0.0661479	0.255284	1
BIOCARTA_MCALPAIN_PATHWAY	20	0.465167	1.3908	0.100193	0.255261	1
REACTOME_CLASS_A1_RHODOPSIN_LIKE_RECEPTORS	136	0.305867	1.39046	0.0175747	0.254224	1
REACTOME_SIGNAL_TRANSDUCTION_BY_L1	33	0.407505	1.38978	0.083503	0.253584	1
REACTOME_INTEGRIN_ALPHAIIB_BETA3_SIGNALING	24	0.435479	1.38448	0.109914	0.259943	1
BIOCARTA_HDAC_PATHWAY	27	0.419416	1.38394	0.0862745	0.259196	1
REACTOME_TGF_BETA_RECEPTOR_SIGNALING_ACTIVATES_SMADS	24	0.422301	1.38331	0.0935551	0.258832	1
REACTOME_CLASS_B_2_SECRETIN_FAMILY_RECEPTORS	54	0.35933	1.38282	0.0662768	0.258149	1
REACTOME_DARPP_32_EVENTS	23	0.427047	1.3812	0.113821	0.25912	1
KEGG_PATHOGENIC_ESCHERICHIA_COLI_INFECTION	50	0.362559	1.37683	0.0688976	0.264077	1
KEGG_SPHINGOLIPID_METABOLISM	35	0.388584	1.37285	0.0883459	0.268747	1
BIOCARTA_TFF_PATHWAY	20	0.448929	1.37137	0.12069	0.269686	1
PID_IL4_2PATHWAY	51	0.349936	1.36506	0.0634921	0.278013	1
REACTOME_SIGNALING_BY_GPCR	359	0.263587	1.36122	0.0152542	0.282689	1
PID_TCPTP_PATHWAY	41	0.36966	1.36094	0.0884615	0.281583	1
REACTOME_YAP1_AND_WWTR1_TAZ_STIMULATED_GENE_EXPRESSION	21	0.439897	1.3545	0.137725	0.290535	1
PID_AP1_PATHWAY	62	0.342828	1.35279	0.0735294	0.291605	1
PID_AVB3_OPN_PATHWAY	31	0.397391	1.34427	0.0983936	0.304105	1
BIOCARTA_NDKDYNAMIN_PATHWAY	18	0.452599	1.33971	0.124521	0.310291	1
PID_AJDISS_2PATHWAY	43	0.362095	1.33762	0.0998043	0.31217	1
BIOCARTA_G1_PATHWAY	28	0.405435	1.33713	0.0919765	0.311357	1
REACTOME_DOWNREGULATION_OF_TGF_BETA_RECEPTOR_SIGNALING	21	0.437254	1.31306	0.124224	0.352679	1
PID_ANGIOPOIETIN_RECEPTOR_PATHWAY	44	0.354184	1.31301	0.0978474	0.350917	1
KEGG_CALCIUM_SIGNALING_PATHWAY	116	0.295338	1.31297	0.0537037	0.34921	1
BIOCARTA_AGR_PATHWAY	31	0.389076	1.31185	0.109848	0.349536	1
REACTOME_FORMATION_OF_FIBRIN_CLOT_CLOTTING_CASCADE	15	0.4704	1.31118	0.141717	0.348959	1
BIOCARTA_CARDIACEGF_PATHWAY	16	0.445233	1.30904	0.16499	0.351348	1
PID_TCR_CALCIUM_PATHWAY	22	0.414036	1.30896	0.122845	0.349673	1
BIOCARTA_INTEGRIN_PATHWAY	34	0.379419	1.30883	0.134146	0.348204	1
REACTOME_DOUBLE_STRAND_BREAK_REPAIR	22	0.424697	1.30817	0.122699	0.347739	1
REACTOME_HS_GAG_DEGRADATION	18	0.428855	1.30796	0.134921	0.346387	1
PID_RET_PATHWAY	37	0.36463	1.3013	0.131048	0.357008	1
REACTOME_METAL_ION_SLC_TRANSPORTERS	18	0.445428	1.30001	0.162325	0.357583	1
PID_VEGFR1_PATHWAY	26	0.397408	1.29955	0.157563	0.356648	1
REACTOME_LIPID_DIGESTION_MOBILIZATION_AND_TRANSPORT	31	0.380693	1.29843	0.136179	0.356963	1
KEGG_NOTCH_SIGNALING_PATHWAY	44	0.345155	1.29613	0.119318	0.359192	1
KEGG_STARCH_AND_SUCROSE_METABOLISM	26	0.398708	1.29606	0.136929	0.357576	1
PID_P38_ALPHA_BETA_PATHWAY	29	0.388908	1.29085	0.128713	0.365666	1
REACTOME_GAP_JUNCTION_TRAFFICKING	20	0.430928	1.29081	0.162933	0.363982	1
REACTOME_SIGNALING_BY_FGFR1_MUTANTS	22	0.408859	1.29025	0.155738	0.363444	1
PID_SMAD2_3NUCLEAR_PATHWAY	76	0.312243	1.28923	0.0982143	0.36383	1
ST_MYOCYTE_AD_PATHWAY	19	0.4274	1.28588	0.167339	0.368824	1
KEGG_RENAL_CELL_CARCINOMA	67	0.317322	1.28567	0.102612	0.367423	1
REACTOME_RECYCLING_PATHWAY_OF_L1	25	0.38435	1.28369	0.161885	0.3696	1
BIOCARTA_GPCR_PATHWAY	33	0.370719	1.28194	0.145221	0.371125	1
PID_THROMBIN_PAR1_PATHWAY	38	0.362401	1.27987	0.126733	0.373417	1
REACTOME_GPCR_DOWNSTREAM_SIGNALING	280	0.254349	1.27843	0.0388513	0.374358	1
BIOCARTA_VIP_PATHWAY	23	0.394309	1.27704	0.141393	0.375357	1
REACTOME_RNA_POL_III_CHAIN_ELONGATION	17	0.432971	1.27676	0.175705	0.374104	1
SA_PTEN_PATHWAY	17	0.429437	1.27543	0.161765	0.374973	1
REACTOME_REGULATION_OF_SIGNALING_BY_CBL	18	0.427969	1.27175	0.157895	0.380449	1
BIOCARTA_BCR_PATHWAY	34	0.368554	1.26981	0.155378	0.382367	1
BIOCARTA_GSK3_PATHWAY	25	0.394345	1.26097	0.183716	0.398281	1
REACTOME_SIGNALING_BY_EGFR_IN_CANCER	101	0.286301	1.25797	0.0920578	0.402609	1
REACTOME_PEPTIDE_LIGAND_BINDING_RECEPTORS	88	0.295427	1.25511	0.115385	0.406459	1
REACTOME_EGFR_DOWNREGULATION	22	0.401542	1.25311	0.193416	0.408805	1
PID_TGFBR_PATHWAY	54	0.325624	1.25212	0.150659	0.408826	1
PID_FOXM1_PATHWAY	38	0.341864	1.2485	0.163776	0.414523	1
REACTOME_INSULIN_RECEPTOR_SIGNALLING_CASCADE	68	0.309604	1.24005	0.139785	0.429966	1
REACTOME_PI3K_CASCADE	53	0.316088	1.23718	0.134538	0.434162	1
REACTOME_DOWNSTREAM_SIGNALING_OF_ACTIVATED_FGFR	82	0.298931	1.23711	0.129213	0.432387	1
BIOCARTA_BIOPEPTIDES_PATHWAY	38	0.339032	1.23648	0.160305	0.431766	1
KEGG_PANCREATIC_CANCER	68	0.306836	1.23573	0.164179	0.431491	1
BIOCARTA_WNT_PATHWAY	24	0.3749	1.23103	0.201195	0.439649	1
REACTOME_GLYCOLYSIS	22	0.39462	1.22995	0.201172	0.440089	1
KEGG_HEMATOPOIETIC_CELL_LINEAGE	65	0.306617	1.2292	0.152805	0.439868	1
BIOCARTA_SPPA_PATHWAY	21	0.393184	1.22669	0.195565	0.443201	1
KEGG_N_GLYCAN_BIOSYNTHESIS	46	0.330579	1.22537	0.165138	0.444372	1
KEGG_GLYCOSAMINOGLYCAN_BIOSYNTHESIS_KERATAN_SULFATE	15	0.438493	1.22316	0.192982	0.447064	1
REACTOME_SIGNALING_BY_FGFR	93	0.285579	1.22299	0.135084	0.445563	1
BIOCARTA_STATHMIN_PATHWAY	16	0.424149	1.22254	0.217204	0.444604	1
PID_RETINOIC_ACID_PATHWAY	30	0.354057	1.21885	0.189084	0.451062	1
REACTOME_RNA_POL_III_TRANSCRIPTION_TERMINATION	19	0.409083	1.21836	0.205179	0.450233	1
PID_AURORA_B_PATHWAY	38	0.340371	1.21507	0.180039	0.455559	1
REACTOME_DOWNSTREAM_SIGNAL_TRANSDUCTION	89	0.285087	1.21255	0.143389	0.459278	1
PID_ERBB1_RECEPTOR_PROXIMAL_PATHWAY	34	0.346452	1.21117	0.184211	0.460217	1
REACTOME_REGULATION_OF_INSULIN_SECRETION	67	0.297999	1.21056	0.188679	0.459695	1
BIOCARTA_CTLA4_PATHWAY	18	0.412674	1.21024	0.220503	0.45849	1
REACTOME_INHIBITION_OF_INSULIN_SECRETION_BY_ADRENALINE_NORADRENALINE	21	0.39145	1.20941	0.218935	0.458178	1
PID_NECTIN_PATHWAY	30	0.357611	1.20124	0.223108	0.47447	1
KEGG_BLADDER_CANCER	40	0.332669	1.20049	0.196787	0.474181	1
REACTOME_KINESINS	21	0.390171	1.19794	0.248337	0.477733	1
PID_ENDOTHELIN_PATHWAY	59	0.309675	1.19786	0.200385	0.475981	1
REACTOME_PI_3K_CASCADE	41	0.331127	1.19786	0.183099	0.474098	1
PID_IGF1_PATHWAY	30	0.345746	1.1939	0.233663	0.480986	1
REACTOME_ANTIGEN_ACTIVATES_B_CELL_RECEPTOR_LEADING_TO_GENERATION_OF_SECOND_MESSENGERS	28	0.358996	1.18867	0.201961	0.490959	1
REACTOME_RNA_POL_III_TRANSCRIPTION_INITIATION_FROM_TYPE_2_PROMOTER	23	0.374216	1.18202	0.254582	0.504255	1
REACTOME_SIGNALLING_TO_ERKS	33	0.341392	1.17888	0.234951	0.509306	1
BIOCARTA_RARRXR_PATHWAY	15	0.411216	1.17705	0.259657	0.511578	1
REACTOME_GENERATION_OF_SECOND_MESSENGER_MOLECULES	25	0.349952	1.1742	0.242972	0.516321	1
REACTOME_NEPHRIN_INTERACTIONS	16	0.408203	1.16569	0.283582	0.534474	1
PID_IL12_STAT4_PATHWAY	29	0.343657	1.16447	0.259843	0.535207	1
REACTOME_NETRIN1_SIGNALING	29	0.350452	1.15464	0.257019	0.557043	1
BIOCARTA_MPR_PATHWAY	32	0.338952	1.15437	0.254132	0.555605	1
REACTOME_ENDOSOMAL_SORTING_COMPLEX_REQUIRED_FOR_TRANSPORT_ESCRT	26	0.351331	1.15201	0.255624	0.559217	1
KEGG_LONG_TERM_POTENTIATION	58	0.293004	1.15138	0.237828	0.558578	1
KEGG_SMALL_CELL_LUNG_CANCER	81	0.273827	1.15079	0.227687	0.557875	1
REACTOME_TIE2_SIGNALING	16	0.408623	1.14954	0.294979	0.558829	1
KEGG_MISMATCH_REPAIR	22	0.361633	1.14495	0.265748	0.568072	1
KEGG_LONG_TERM_DEPRESSION	53	0.29213	1.141	0.227184	0.575626	1
REACTOME_MEMBRANE_TRAFFICKING	116	0.258372	1.13957	0.220952	0.577215	1
PID_EPHRINB_REV_PATHWAY	26	0.356406	1.13912	0.273663	0.576081	1
KEGG_FC_GAMMA_R_MEDIATED_PHAGOCYTOSIS	93	0.264246	1.13444	0.23049	0.58553	1
PID_PS1_PATHWAY	44	0.307411	1.13392	0.265625	0.584623	1
PID_BCR_5PATHWAY	65	0.278913	1.13114	0.242604	0.589379	1
PID_EPHA_FWDPATHWAY	29	0.33163	1.126	0.288719	0.600479	1
KEGG_ENDOCYTOSIS	170	0.239727	1.12549	0.212727	0.599619	1
PID_ECADHERIN_STABILIZATION_PATHWAY	40	0.316641	1.1236	0.289308	0.602198	1
KEGG_MAPK_SIGNALING_PATHWAY	222	0.22815	1.11962	0.2	0.610562	1
PID_KIT_PATHWAY	49	0.294727	1.11925	0.266667	0.609252	1
KEGG_OLFACTORY_TRANSDUCTION	19	0.368411	1.11919	0.309623	0.607219	1
PID_INSULIN_PATHWAY	43	0.304174	1.1143	0.307273	0.617697	1
REACTOME_SIGNALING_BY_TGF_BETA_RECEPTOR_COMPLEX	60	0.277434	1.11395	0.275992	0.61642	1
REACTOME_SIGNALING_BY_FGFR_IN_DISEASE	107	0.25428	1.1133	0.255357	0.6159	1
REACTOME_PHOSPHORYLATION_OF_CD3_AND_TCR_ZETA_CHAINS	15	0.390293	1.11007	0.317021	0.621932	1
PID_LYSOPHOSPHOLIPID_PATHWAY	64	0.274607	1.10999	0.282243	0.619888	1
KEGG_PROPANOATE_METABOLISM	30	0.329364	1.10717	0.287698	0.625029	1
REACTOME_REGULATION_OF_INSULIN_SECRETION_BY_GLUCAGON_LIKE_PEPTIDE1	32	0.323501	1.10575	0.315498	0.626415	1
REACTOME_RNA_POL_III_TRANSCRIPTION_INITIATION_FROM_TYPE_3_PROMOTER	26	0.339434	1.10449	0.307847	0.627315	1
BIOCARTA_ACTINY_PATHWAY	18	0.370324	1.10396	0.336842	0.626459	1
KEGG_OOCYTE_MEIOSIS	100	0.253856	1.10251	0.271028	0.628033	1
REACTOME_INTEGRATION_OF_ENERGY_METABOLISM	91	0.257095	1.10002	0.293073	0.632268	1
REACTOME_CTLA4_INHIBITORY_SIGNALING	21	0.352816	1.09841	0.332657	0.634293	1
PID_VEGFR1_2_PATHWAY	68	0.272269	1.09776	0.290385	0.633718	1
BIOCARTA_BCELLSURVIVAL_PATHWAY	16	0.378025	1.09678	0.33125	0.63412	1
REACTOME_G_PROTEIN_BETA_GAMMA_SIGNALLING	25	0.336098	1.09666	0.311579	0.632284	1
PID_NFAT_3PATHWAY	51	0.285749	1.09523	0.298507	0.63382	1
KEGG_TIGHT_JUNCTION	109	0.247143	1.09226	0.273921	0.639422	1
BIOCARTA_P53_PATHWAY	16	0.381029	1.09172	0.350763	0.638682	1
BIOCARTA_IGF1MTOR_PATHWAY	20	0.355945	1.09032	0.340336	0.640264	1
REACTOME_G_ALPHA1213_SIGNALLING_EVENTS	67	0.265259	1.0901	0.328767	0.63869	1
PID_E2F_PATHWAY	71	0.26327	1.08885	0.291417	0.63983	1
REACTOME_PRE_NOTCH_EXPRESSION_AND_PROCESSING	38	0.300888	1.08851	0.316327	0.638591	1
PID_NEPHRIN_NEPH1_PATHWAY	27	0.332998	1.08595	0.320463	0.643302	1
REACTOME_POST_TRANSLATIONAL_MODIFICATION_SYNTHESIS_OF_GPI_ANCHORED_PROTEINS	26	0.326531	1.08397	0.345528	0.646327	1
REACTOME_PHOSPHOLIPID_METABOLISM	177	0.226771	1.08154	0.241319	0.650803	1
REACTOME_LOSS_OF_NLP_FROM_MITOTIC_CENTROSOMES	56	0.279619	1.0813	0.322642	0.649238	1
PID_PDGFRA_PATHWAY	21	0.34312	1.08068	0.354528	0.648779	1
PID_MYC_REPRESS_PATHWAY	60	0.27459	1.07989	0.32967	0.648798	1
PID_PTP1B_PATHWAY	45	0.287441	1.07587	0.330784	0.65687	1
REACTOME_GLUCOSE_METABOLISM	55	0.276712	1.07473	0.332083	0.657818	1
PID_HEDGEHOG_GLI_PATHWAY	47	0.282	1.07334	0.358491	0.659392	1
REACTOME_DIABETES_PATHWAYS	116	0.237658	1.06782	0.320285	0.671794	1
PID_INSULIN_GLUCOSE_PATHWAY	23	0.342918	1.06704	0.355236	0.6718	1
REACTOME_IL_3_5_AND_GM_CSF_SIGNALING	38	0.29337	1.06145	0.355212	0.684153	1
PID_P38_MK2_PATHWAY	20	0.343476	1.06145	0.393214	0.681979	1
ST_PHOSPHOINOSITIDE_3_KINASE_PATHWAY	37	0.298573	1.06031	0.384466	0.682867	1
REACTOME_SEMA4D_IN_SEMAPHORIN_SIGNALING	30	0.310957	1.05853	0.350305	0.685633	1
KEGG_PURINE_METABOLISM	138	0.231224	1.05559	0.358974	0.691195	1
PID_A6B1_A6B4_INTEGRIN_PATHWAY	44	0.287731	1.0548	0.376016	0.691092	1
REACTOME_CREB_PHOSPHORYLATION_THROUGH_THE_ACTIVATION_OF_RAS	20	0.354396	1.05442	0.412955	0.689964	1
BIOCARTA_CHREBP2_PATHWAY	39	0.293139	1.05358	0.348571	0.690003	1
KEGG_NICOTINATE_AND_NICOTINAMIDE_METABOLISM	19	0.357475	1.05349	0.371069	0.688082	1
REACTOME_CA_DEPENDENT_EVENTS	27	0.317805	1.05065	0.40121	0.693334	1
REACTOME_G_BETA_GAMMA_SIGNALLING_THROUGH_PI3KGAMMA	22	0.332801	1.0501	0.37751	0.692689	1
KEGG_GLYCOSYLPHOSPHATIDYLINOSITOL_GPI_ANCHOR_BIOSYNTHESIS	23	0.332798	1.04878	0.390593	0.694089	1
BIOCARTA_ECM_PATHWAY	23	0.333346	1.04871	0.37605	0.692147	1
REACTOME_GLUCAGON_SIGNALING_IN_METABOLIC_REGULATION	27	0.314755	1.04801	0.366534	0.691993	1
BIOCARTA_MET_PATHWAY	36	0.301108	1.04514	0.389734	0.697698	1
PID_REELIN_PATHWAY	27	0.314555	1.04112	0.419223	0.706367	1
REACTOME_LIPOPROTEIN_METABOLISM	20	0.340395	1.03992	0.38856	0.707278	1
BIOCARTA_ARF_PATHWAY	17	0.353562	1.03765	0.404977	0.711248	1
BIOCARTA_P38MAPK_PATHWAY	40	0.285809	1.03352	0.404517	0.720282	1
BIOCARTA_VEGF_PATHWAY	29	0.304816	1.03203	0.401623	0.722289	1
REACTOME_OPIOID_SIGNALLING	69	0.253027	1.02746	0.39548	0.732524	1
REACTOME_PROSTACYCLIN_SIGNALLING_THROUGH_PROSTACYCLIN_RECEPTOR	16	0.353941	1.02617	0.440501	0.733911	1
REACTOME_DAG_AND_IP3_SIGNALING	29	0.311556	1.02617	0.416834	0.731714	1
REACTOME_G_ALPHA_S_SIGNALLING_EVENTS	67	0.253919	1.02604	0.41187	0.729849	1
BIOCARTA_MEF2D_PATHWAY	17	0.34592	1.02327	0.387234	0.735144	1
REACTOME_NGF_SIGNALLING_VIA_TRKA_FROM_THE_PLASMA_MEMBRANE	127	0.223673	1.02317	0.408663	0.733222	1
REACTOME_SYNTHESIS_OF_PA	23	0.317735	1.02093	0.416838	0.737108	1
SA_TRKA_RECEPTOR	16	0.345704	1.01411	0.40812	0.753381	1
REACTOME_GLUCAGON_TYPE_LIGAND_RECEPTORS	18	0.340359	1.01405	0.428571	0.751287	1
REACTOME_PROLONGED_ERK_ACTIVATION_EVENTS	18	0.340984	1.0134	0.416318	0.750733	1
PID_PI3KCI_PATHWAY	48	0.262577	1.00868	0.429719	0.761348	1
REACTOME_ACTIVATED_AMPK_STIMULATES_FATTY_ACID_OXIDATION_IN_MUSCLE	17	0.343598	1.00725	0.431535	0.763034	1
REACTOME_SIGNALING_BY_INSULIN_RECEPTOR	86	0.23404	1.00651	0.445507	0.762814	1
PID_CDC42_REG_PATHWAY	29	0.301345	1.0064	0.441955	0.760954	1
REACTOME_ADAPTIVE_IMMUNE_SYSTEM	477	0.188611	1.00602	0.427432	0.759878	1
PID_HIF1_TFPATHWAY	61	0.256219	1.00246	0.437743	0.767298	1
KEGG_GNRH_SIGNALING_PATHWAY	84	0.241297	1.00132	0.444245	0.768119	1
REACTOME_TIGHT_JUNCTION_INTERACTIONS	23	0.318967	0.999381	0.479371	0.771059	1
KEGG_VEGF_SIGNALING_PATHWAY	67	0.244905	0.996406	0.436229	0.777018	1
REACTOME_IL_RECEPTOR_SHC_SIGNALING	22	0.322595	0.993312	0.460446	0.783503	1
REACTOME_RECRUITMENT_OF_MITOTIC_CENTROSOME_PROTEINS_AND_COMPLEXES	63	0.246663	0.991921	0.458252	0.785077	1
PID_RAC1_PATHWAY	53	0.260551	0.991125	0.462998	0.78487	1
REACTOME_FACTORS_INVOLVED_IN_MEGAKARYOCYTE_DEVELOPMENT_AND_PLATELET_PRODUCTION	100	0.224461	0.988876	0.476099	0.788635	1
REACTOME_RNA_POL_III_TRANSCRIPTION	33	0.287645	0.988658	0.456107	0.787011	1
REACTOME_SYNTHESIS_OF_GLYCOSYLPHOSPHATIDYLINOSITOL_GPI	17	0.331272	0.98727	0.438976	0.788648	1
PID_S1P_S1P2_PATHWAY	23	0.311521	0.985662	0.501023	0.790915	1
REACTOME_PLC_BETA_MEDIATED_EVENTS	38	0.272892	0.984939	0.452055	0.790611	1
BIOCARTA_RHO_PATHWAY	31	0.286852	0.983099	0.507071	0.793469	1
REACTOME_SIGNAL_AMPLIFICATION	26	0.302947	0.982812	0.46988	0.792064	1
PID_LIS1_PATHWAY	25	0.303078	0.982103	0.475104	0.79201	1
REACTOME_SYNTHESIS_OF_PC	16	0.340466	0.980603	0.457143	0.794147	1
PID_TNF_PATHWAY	46	0.258866	0.977929	0.453975	0.799278	1
REACTOME_ADP_SIGNALLING_THROUGH_P2RY12	17	0.339294	0.977903	0.463265	0.797147	1
REACTOME_TCR_SIGNALING	48	0.26084	0.975368	0.503861	0.801982	1
BIOCARTA_INFLAM_PATHWAY	17	0.336444	0.974603	0.513131	0.801959	1
REACTOME_TRANSCRIPTIONAL_ACTIVITY_OF_SMAD2_SMAD3_SMAD4_HETEROTRIMER	36	0.274274	0.974569	0.473141	0.799848	1
PID_TCR_PATHWAY	65	0.241377	0.97428	0.485207	0.798436	1
PID_P73PATHWAY	73	0.240421	0.974049	0.506641	0.796951	1
PID_AR_PATHWAY	58	0.248137	0.973446	0.507843	0.796352	1
KEGG_BIOSYNTHESIS_OF_UNSATURATED_FATTY_ACIDS	20	0.31375	0.972742	0.50495	0.796015	1
REACTOME_REGULATION_OF_WATER_BALANCE_BY_RENAL_AQUAPORINS	36	0.281527	0.969225	0.50947	0.803265	1
KEGG_GALACTOSE_METABOLISM	21	0.316974	0.965929	0.505837	0.809821	1
PID_FANCONI_PATHWAY	47	0.25746	0.964345	0.509434	0.811884	1
REACTOME_INSULIN_SYNTHESIS_AND_PROCESSING	18	0.325974	0.962672	0.508547	0.814232	1
REACTOME_THROMBIN_SIGNALLING_THROUGH_PROTEINASE_ACTIVATED_RECEPTORS_PARS	26	0.296567	0.957716	0.508637	0.825433	1
KEGG_B_CELL_RECEPTOR_SIGNALING_PATHWAY	72	0.236375	0.953368	0.529637	0.835481	1
PID_CMYB_PATHWAY	72	0.231444	0.953069	0.537864	0.834053	1
KEGG_MTOR_SIGNALING_PATHWAY	49	0.253734	0.952989	0.514644	0.832131	1
BIOCARTA_IGF1R_PATHWAY	22	0.299821	0.952668	0.543967	0.830876	1
REACTOME_G_ALPHA_Z_SIGNALLING_EVENTS	40	0.264276	0.952553	0.525813	0.829035	1
BIOCARTA_CSK_PATHWAY	21	0.307381	0.951824	0.50813	0.828782	1
BIOCARTA_PDGF_PATHWAY	32	0.2814	0.950412	0.548757	0.830419	1
BIOCARTA_TCR_PATHWAY	44	0.260082	0.950187	0.553903	0.828824	1
REACTOME_POST_NMDA_RECEPTOR_ACTIVATION_EVENTS	25	0.294679	0.949387	0.526423	0.828683	1
REACTOME_SIGNALING_BY_HIPPO	20	0.306436	0.94796	0.53012	0.830388	1
BIOCARTA_IL1R_PATHWAY	30	0.275457	0.945265	0.544031	0.835543	1
KEGG_CHEMOKINE_SIGNALING_PATHWAY	162	0.200613	0.93967	0.605852	0.848229	1
PID_PRL_SIGNALING_EVENTS_PATHWAY	23	0.297552	0.939589	0.531568	0.846268	1
PID_EPHB_FWD_PATHWAY	39	0.256236	0.939442	0.557252	0.844488	1
REACTOME_SIGNALLING_TO_RAS	25	0.295792	0.938914	0.534836	0.843726	1
REACTOME_NEUROTRANSMITTER_RECEPTOR_BINDING_AND_DOWNSTREAM_TRANSMISSION_IN_THE_POSTSYNAPTIC_CELL	86	0.222351	0.938634	0.577438	0.84236	1
REACTOME_POST_CHAPERONIN_TUBULIN_FOLDING_PATHWAY	15	0.334344	0.938557	0.537657	0.840418	1
KEGG_ENDOMETRIAL_CANCER	49	0.248939	0.937771	0.568519	0.840356	1
REACTOME_AQUAPORIN_MEDIATED_TRANSPORT	40	0.259667	0.936581	0.562762	0.841442	1
KEGG_CHRONIC_MYELOID_LEUKEMIA	71	0.228553	0.933555	0.590038	0.847345	1
ST_G_ALPHA_I_PATHWAY	32	0.272548	0.932991	0.544355	0.846599	1
PID_DELTA_NP63_PATHWAY	43	0.257968	0.932449	0.55	0.84592	1
KEGG_LYSINE_DEGRADATION	44	0.250237	0.931984	0.597249	0.844873	1
REACTOME_SIGNALING_BY_CONSTITUTIVELY_ACTIVE_EGFR	16	0.325531	0.93149	0.545643	0.844132	1
REACTOME_GASTRIN_CREB_SIGNALLING_PATHWAY_VIA_PKC_AND_MAPK	124	0.204132	0.926431	0.616412	0.855297	1
BIOCARTA_CCR3_PATHWAY	19	0.304358	0.925637	0.528926	0.855276	1
SIG_INSULIN_RECEPTOR_PATHWAY_IN_CARDIAC_MYOCYTES	48	0.248168	0.925534	0.581081	0.853419	1
KEGG_FATTY_ACID_METABOLISM	35	0.265994	0.924039	0.56705	0.855333	1
REACTOME_METABOLISM_OF_LIPIDS_AND_LIPOPROTEINS	406	0.176275	0.923178	0.673139	0.855416	1
BIOCARTA_IGF1_PATHWAY	21	0.299223	0.922816	0.575937	0.854254	1
REACTOME_TRANSPORT_OF_VITAMINS_NUCLEOSIDES_AND_RELATED_MOLECULES	25	0.283975	0.922109	0.564516	0.853966	1
REACTOME_ACTIVATED_NOTCH1_TRANSMITS_SIGNAL_TO_THE_NUCLEUS	25	0.280665	0.922006	0.59481	0.85213	1
REACTOME_SYNTHESIS_AND_INTERCONVERSION_OF_NUCLEOTIDE_DI_AND_TRIPHOSPHATES	18	0.3131	0.92184	0.577154	0.850482	1
PID_P53_DOWNSTREAM_PATHWAY	132	0.200698	0.917838	0.639556	0.858706	1
PID_CERAMIDE_PATHWAY	47	0.244346	0.917471	0.571142	0.857514	1
KEGG_FC_EPSILON_RI_SIGNALING_PATHWAY	66	0.23094	0.916773	0.604569	0.857244	1
KEGG_JAK_STAT_SIGNALING_PATHWAY	102	0.209614	0.915644	0.625239	0.857949	1
KEGG_ARACHIDONIC_ACID_METABOLISM	39	0.251344	0.915264	0.595463	0.856783	1
PID_ATM_PATHWAY	34	0.258486	0.915213	0.617476	0.854838	1
SIG_BCR_SIGNALING_PATHWAY	44	0.247453	0.912863	0.622137	0.858667	1
BIOCARTA_ERK_PATHWAY	28	0.271506	0.912509	0.567729	0.857477	1
PID_IL1_PATHWAY	33	0.263223	0.909809	0.581781	0.862155	1
REACTOME_DOWNREGULATION_OF_SMAD2_3_SMAD4_TRANSCRIPTIONAL_ACTIVITY	19	0.307198	0.90924	0.564315	0.861482	1
REACTOME_G_BETA_GAMMA_SIGNALLING_THROUGH_PLC_BETA	17	0.308829	0.907514	0.583665	0.863902	1
PID_PLK1_PATHWAY	45	0.241043	0.903264	0.621782	0.872413	1
PID_RHOA_PATHWAY	40	0.247468	0.901001	0.635644	0.875874	1
PID_RAS_PATHWAY	29	0.263416	0.900525	0.60039	0.874993	1
REACTOME_ACTIVATION_OF_NMDA_RECEPTOR_UPON_GLUTAMATE_BINDING_AND_POSTSYNAPTIC_EVENTS	26	0.273744	0.898881	0.605469	0.877118	1
REACTOME_THROMBOXANE_SIGNALLING_THROUGH_TP_RECEPTOR	19	0.297551	0.898086	0.573864	0.876971	1
REACTOME_ACTIVATION_OF_KAINATE_RECEPTORS_UPON_GLUTAMATE_BINDING	25	0.277987	0.897852	0.613169	0.875504	1
REACTOME_FORMATION_OF_INCISION_COMPLEX_IN_GG_NER	21	0.291175	0.897278	0.58502	0.874903	1
PID_ECADHERIN_NASCENT_AJ_PATHWAY	39	0.248507	0.897192	0.621154	0.873097	1
REACTOME_CTNNB1_PHOSPHORYLATION_CASCADE	15	0.316513	0.885156	0.574468	0.900674	1
KEGG_HOMOLOGOUS_RECOMBINATION	27	0.266233	0.882488	0.642436	0.905293	1
KEGG_PROGESTERONE_MEDIATED_OOCYTE_MATURATION	79	0.210907	0.881487	0.677298	0.905515	1
KEGG_GLYCOLYSIS_GLUCONEOGENESIS	48	0.233031	0.879578	0.655706	0.908099	1
BIOCARTA_SPRY_PATHWAY	16	0.304891	0.879041	0.626016	0.907251	1
KEGG_PYRIMIDINE_METABOLISM	91	0.204868	0.874587	0.705986	0.916105	1
BIOCARTA_PGC1A_PATHWAY	21	0.285224	0.874527	0.62572	0.91413	1
PID_RXR_VDR_PATHWAY	25	0.271159	0.872962	0.641075	0.915708	1
REACTOME_G_ALPHA_Q_SIGNALLING_EVENTS	104	0.198218	0.872481	0.720074	0.914748	1
KEGG_VALINE_LEUCINE_AND_ISOLEUCINE_DEGRADATION	44	0.233143	0.87167	0.681018	0.914499	1
REACTOME_BIOSYNTHESIS_OF_THE_N_GLYCAN_PRECURSOR_DOLICHOL_LIPID_LINKED_OLIGOSACCHARIDE_LLO_AND_TRANSFER_TO_A_NASCENT_PROTEIN	28	0.258763	0.871385	0.641975	0.913104	1
REACTOME_FORMATION_OF_TUBULIN_FOLDING_INTERMEDIATES_BY_CCT_TRIC	18	0.289594	0.870273	0.646718	0.913749	1
PID_CDC42_PATHWAY	65	0.213845	0.866569	0.73913	0.92075	1
REACTOME_MITOTIC_G2_G2_M_PHASES	78	0.20887	0.864266	0.72	0.924265	1
PID_EPO_PATHWAY	32	0.256213	0.864109	0.664729	0.922523	1
REACTOME_PROCESSIVE_SYNTHESIS_ON_THE_LAGGING_STRAND	15	0.301747	0.863653	0.641631	0.921447	1
PID_AR_TF_PATHWAY	48	0.22786	0.863593	0.705534	0.919518	1
KEGG_GLYCEROLIPID_METABOLISM	41	0.231593	0.86199	0.680297	0.921168	1
REACTOME_FANCONI_ANEMIA_PATHWAY	20	0.281415	0.861355	0.623506	0.920471	1
REACTOME_SIGNALING_BY_NOTCH	94	0.201579	0.85977	0.726755	0.921896	1
KEGG_PORPHYRIN_AND_CHLOROPHYLL_METABOLISM	22	0.271408	0.857657	0.675351	0.924842	1
BIOCARTA_ARAP_PATHWAY	16	0.30203	0.85603	0.665158	0.926476	1
REACTOME_SIGNALLING_BY_NGF	201	0.175719	0.852673	0.828473	0.932132	1
ST_ADRENERGIC	29	0.249329	0.849785	0.665347	0.936532	1
PID_WNT_CANONICAL_PATHWAY	19	0.283613	0.849523	0.671429	0.935041	1
KEGG_APOPTOSIS	81	0.202435	0.849482	0.724335	0.933083	1
KEGG_P53_SIGNALING_PATHWAY	67	0.21229	0.849103	0.74026	0.931874	1
PID_MET_PATHWAY	78	0.200018	0.840147	0.782288	0.949785	1
KEGG_DRUG_METABOLISM_CYTOCHROME_P450	37	0.237625	0.838522	0.711656	0.951247	1
PID_FOXO_PATHWAY	48	0.22367	0.837258	0.751953	0.95187	1
KEGG_RNA_POLYMERASE	29	0.253714	0.834645	0.712245	0.955449	1
KEGG_GLYCOSAMINOGLYCAN_DEGRADATION	18	0.28048	0.834014	0.681275	0.954716	1
REACTOME_TRAFFICKING_OF_AMPA_RECEPTORS	18	0.277006	0.831233	0.702213	0.958512	1
KEGG_LEISHMANIA_INFECTION	66	0.205617	0.82951	0.772815	0.960105	1
REACTOME_BOTULINUM_NEUROTOXICITY	17	0.279135	0.829177	0.672165	0.958755	1
BIOCARTA_PPARA_PATHWAY	51	0.217974	0.829101	0.752515	0.956845	1
KEGG_TRYPTOPHAN_METABOLISM	31	0.24324	0.828544	0.726547	0.955903	1
REACTOME_ENERGY_DEPENDENT_REGULATION_OF_MTOR_BY_LKB1_AMPK	16	0.287596	0.826993	0.695296	0.95711	1
REACTOME_CHEMOKINE_RECEPTORS_BIND_CHEMOKINES	38	0.231389	0.825569	0.749495	0.957996	1
REACTOME_COMPLEMENT_CASCADE	19	0.268757	0.824186	0.697341	0.958809	1
REACTOME_METABOLISM_OF_PROTEINS	399	0.156489	0.822739	0.947279	0.959701	1
PID_FAS_PATHWAY	38	0.229836	0.822647	0.785571	0.957852	1
KEGG_TASTE_TRANSDUCTION	20	0.265916	0.820656	0.72807	0.959759	1
REACTOME_ARMS_MEDIATED_ACTIVATION	16	0.287202	0.818648	0.710359	0.961813	1
KEGG_TOLL_LIKE_RECEPTOR_SIGNALING_PATHWAY	86	0.191873	0.817924	0.804067	0.961247	1
BIOCARTA_PTDINS_PATHWAY	23	0.255658	0.817279	0.728421	0.960544	1
REACTOME_TRIGLYCERIDE_BIOSYNTHESIS	37	0.231888	0.814686	0.757812	0.963512	1
REACTOME_SEMA4D_INDUCED_CELL_MIGRATION_AND_GROWTH_CONE_COLLAPSE	25	0.248942	0.814605	0.752049	0.961651	1
KEGG_BUTANOATE_METABOLISM	28	0.249544	0.810469	0.755789	0.967507	1
REACTOME_TRANSMISSION_ACROSS_CHEMICAL_SYNAPSES	118	0.18119	0.809972	0.840149	0.966401	1
REACTOME_PHOSPHORYLATION_OF_THE_APC_C	17	0.274011	0.809589	0.721074	0.965137	1
REACTOME_FATTY_ACID_TRIACYLGLYCEROL_AND_KETONE_BODY_METABOLISM	156	0.171555	0.809446	0.898734	0.963425	1
PID_P75_NTR_PATHWAY	65	0.206359	0.809149	0.807487	0.961987	1
REACTOME_SMAD2_SMAD3_SMAD4_HETEROTRIMER_REGULATES_TRANSCRIPTION	25	0.248006	0.808881	0.757455	0.96055	1
PID_CXCR3_PATHWAY	42	0.221104	0.804438	0.784114	0.967092	1
PID_HIF1A_PATHWAY	19	0.26954	0.802001	0.730097	0.969746	1
REACTOME_NRAGE_SIGNALS_DEATH_THROUGH_JNK	41	0.218744	0.801262	0.785141	0.969075	1
REACTOME_G_PROTEIN_ACTIVATION	21	0.261216	0.798969	0.748988	0.971376	1
KEGG_NEUROTROPHIN_SIGNALING_PATHWAY	119	0.179846	0.796693	0.885714	0.973663	1
REACTOME_PROTEOLYTIC_CLEAVAGE_OF_SNARE_COMPLEX_PROTEINS	16	0.278948	0.794627	0.730769	0.975504	1
REACTOME_ANTIGEN_PRESENTATION_FOLDING_ASSEMBLY_AND_PEPTIDE_LOADING_OF_CLASS_I_MHC	21	0.257069	0.793999	0.733193	0.974679	1
REACTOME_PPARA_ACTIVATES_GENE_EXPRESSION	94	0.1845	0.793355	0.86406	0.973956	1
REACTOME_ADP_SIGNALLING_THROUGH_P2RY1	21	0.25806	0.792479	0.775681	0.973522	1
KEGG_FRUCTOSE_AND_MANNOSE_METABOLISM	31	0.232725	0.791817	0.778828	0.972666	1
PID_CASPASE_PATHWAY	50	0.209453	0.791548	0.815951	0.971129	1
REACTOME_PKA_MEDIATED_PHOSPHORYLATION_OF_CREB	16	0.274491	0.788742	0.725572	0.973993	1
PID_ERBB1_INTERNALIZATION_PATHWAY	39	0.222342	0.788613	0.793037	0.972251	1
REACTOME_TOLL_RECEPTOR_CASCADES	110	0.182696	0.788414	0.893657	0.970564	1
REACTOME_DOWNSTREAM_TCR_SIGNALING	32	0.226628	0.785394	0.78389	0.973914	1
REACTOME_THE_ROLE_OF_NEF_IN_HIV1_REPLICATION_AND_DISEASE_PATHOGENESIS	28	0.237239	0.785364	0.781312	0.972003	1
ST_DIFFERENTIATION_PATHWAY_IN_PC12_CELLS	38	0.217165	0.783562	0.838521	0.97323	1
BIOCARTA_41BB_PATHWAY	15	0.277464	0.781724	0.773305	0.974352	1
REACTOME_DNA_STRAND_ELONGATION	30	0.226527	0.780471	0.8	0.974551	1
REACTOME_SHC_RELATED_EVENTS	15	0.276685	0.77931	0.775934	0.974596	1
REACTOME_CIRCADIAN_REPRESSION_OF_EXPRESSION_BY_REV_ERBA	22	0.242318	0.771779	0.787698	0.985427	1
REACTOME_INHIBITION_OF_THE_PROTEOLYTIC_ACTIVITY_OF_APC_C_REQUIRED_FOR_THE_ONSET_OF_ANAPHASE_BY_MITOTIC_SPINDLE_CHECKPOINT_COMPONENTS	18	0.256536	0.769585	0.773931	0.987018	1
REACTOME_SYNTHESIS_OF_PIPS_AT_THE_GOLGI_MEMBRANE	15	0.275285	0.768796	0.763326	0.986364	1
REACTOME_INTERFERON_ALPHA_BETA_SIGNALING	49	0.199806	0.766276	0.836653	0.988291	1
REACTOME_SIGNALING_BY_NOTCH1	66	0.190892	0.764596	0.881092	0.988877	1
SIG_PIP3_SIGNALING_IN_B_LYMPHOCYTES	33	0.218533	0.76247	0.833659	0.99026	1
REACTOME_LAGGING_STRAND_SYNTHESIS	19	0.248569	0.759287	0.795407	0.993248	1
REACTOME_RNA_POL_I_TRANSCRIPTION_TERMINATION	21	0.248917	0.758456	0.805031	0.992606	1
REACTOME_STRIATED_MUSCLE_CONTRACTION	18	0.256581	0.757086	0.802875	0.992667	1
KEGG_NON_SMALL_CELL_LUNG_CANCER	53	0.197109	0.756827	0.866038	0.991091	1
KEGG_SNARE_INTERACTIONS_IN_VESICULAR_TRANSPORT	38	0.208604	0.75252	0.838835	0.995376	1
PID_CD8_TCR_PATHWAY	52	0.19485	0.748972	0.873134	0.998383	1
PID_TRKR_PATHWAY	58	0.191254	0.748627	0.879406	0.996977	1
BIOCARTA_CXCR4_PATHWAY	23	0.239443	0.747029	0.823293	0.99729	1
KEGG_VIRAL_MYOCARDITIS	58	0.18757	0.743265	0.879921	1	1
PID_ECADHERIN_KERATINOCYTE_PATHWAY	19	0.246678	0.740915	0.832272	1	1
PID_SYNDECAN_3_PATHWAY	15	0.261004	0.737452	0.796258	1	1
PID_ERBB1_DOWNSTREAM_PATHWAY	103	0.163623	0.725985	0.942408	1	1
REACTOME_SIGNALING_BY_FGFR1_FUSION_MUTANTS	18	0.249007	0.72332	0.872611	1	1
PID_HEDGEHOG_2PATHWAY	18	0.245858	0.721785	0.828221	1	1
REACTOME_DNA_REPAIR	104	0.166405	0.720975	0.944972	1	1
REACTOME_NUCLEAR_SIGNALING_BY_ERBB4	32	0.210168	0.718368	0.885481	1	1
REACTOME_NUCLEAR_EVENTS_KINASE_AND_TRANSCRIPTION_FACTOR_ACTIVATION	24	0.224761	0.715192	0.862903	1	1
BIOCARTA_NGF_PATHWAY	18	0.229876	0.714234	0.879837	1	1
REACTOME_IL_2_SIGNALING	36	0.200439	0.710685	0.87574	1	1
REACTOME_MITOTIC_PROMETAPHASE	82	0.172384	0.710436	0.952029	1	1
KEGG_ASTHMA	18	0.240115	0.707603	0.835907	1	1
REACTOME_MAPK_TARGETS_NUCLEAR_EVENTS_MEDIATED_BY_MAP_KINASES	30	0.208332	0.707048	0.921162	1	1
KEGG_PROXIMAL_TUBULE_BICARBONATE_RECLAMATION	17	0.241725	0.704621	0.852008	1	1
SIG_PIP3_SIGNALING_IN_CARDIAC_MYOCTES	63	0.17514	0.700155	0.941767	1	1
PID_IL3_PATHWAY	25	0.21765	0.698591	0.889764	1	1
KEGG_T_CELL_RECEPTOR_SIGNALING_PATHWAY	98	0.158926	0.695514	0.974406	1	1
KEGG_CYTOSOLIC_DNA_SENSING_PATHWAY	42	0.189854	0.690043	0.933868	1	1
BIOCARTA_MTOR_PATHWAY	23	0.217548	0.68802	0.88998	1	1
PID_NETRIN_PATHWAY	30	0.202657	0.687135	0.903158	1	1
KEGG_ADIPOCYTOKINE_SIGNALING_PATHWAY	61	0.172579	0.684148	0.942486	1	1
REACTOME_APC_C_CDC20_MEDIATED_DEGRADATION_OF_CYCLIN_B	19	0.227964	0.681045	0.890792	1	1
SA_MMP_CYTOKINE_CONNECTION	15	0.238367	0.678546	0.878296	1	1
BIOCARTA_TNFR1_PATHWAY	29	0.198804	0.672775	0.922917	1	1
REACTOME_IMMUNOREGULATORY_INTERACTIONS_BETWEEN_A_LYMPHOID_AND_A_NON_LYMPHOID_CELL	51	0.175495	0.671099	0.959854	1	1
PID_ERA_GENOMIC_PATHWAY	55	0.172205	0.671081	0.963178	1	1
REACTOME_REGULATION_OF_KIT_SIGNALING	16	0.231762	0.658621	0.902041	1	1
REACTOME_APC_CDC20_MEDIATED_DEGRADATION_OF_NEK2A	21	0.218732	0.656814	0.910042	1	1
REACTOME_SIGNALING_BY_ILS	99	0.151166	0.656676	0.98524	1	1
PID_PI3K_PLC_TRK_PATHWAY	32	0.192929	0.656288	0.943137	1	1
BIOCARTA_TPO_PATHWAY	22	0.205303	0.655444	0.933602	1	1
REACTOME_PROCESSING_OF_CAPPED_INTRONLESS_PRE_MRNA	23	0.20937	0.653041	0.905433	1	1
BIOCARTA_PYK2_PATHWAY	28	0.196179	0.651029	0.926316	1	1
REACTOME_REGULATION_OF_HYPOXIA_INDUCIBLE_FACTOR_HIF_BY_OXYGEN	22	0.208559	0.650929	0.932406	1	1
PID_GMCSF_PATHWAY	35	0.181108	0.645374	0.958932	1	1
REACTOME_CELL_DEATH_SIGNALLING_VIA_NRAGE_NRIF_AND_NADE	56	0.164449	0.638556	0.975472	1	1
PID_ERBB2_ERBB3_PATHWAY	44	0.175226	0.63803	0.95155	1	1
REACTOME_INWARDLY_RECTIFYING_K_CHANNELS	22	0.202978	0.636005	0.934043	1	1
REACTOME_CONVERSION_FROM_APC_C_CDC20_TO_APC_C_CDH1_IN_LATE_ANAPHASE	16	0.217453	0.63374	0.911417	1	1
PID_SMAD2_3PATHWAY	17	0.213737	0.633584	0.927565	1	1
REACTOME_RORA_ACTIVATES_CIRCADIAN_EXPRESSION	23	0.200248	0.62797	0.935353	1	1
KEGG_BASE_EXCISION_REPAIR	34	0.179008	0.627898	0.958848	1	1
KEGG_AMINO_SUGAR_AND_NUCLEOTIDE_SUGAR_METABOLISM	43	0.170592	0.61986	0.973585	1	1
BIOCARTA_EGF_PATHWAY	30	0.17834	0.618997	0.955466	1	1
REACTOME_SYNTHESIS_OF_PIPS_AT_THE_PLASMA_MEMBRANE	29	0.185858	0.616722	0.969466	1	1
KEGG_TYPE_II_DIABETES_MELLITUS	36	0.170869	0.608726	0.973978	1	1
BIOCARTA_ERK5_PATHWAY	17	0.206546	0.605499	0.940937	1	1
ST_INTERLEUKIN_4_PATHWAY	23	0.189663	0.60366	0.954639	1	1
REACTOME_ERK_MAPK_TARGETS	21	0.194933	0.602707	0.962343	1	1
PID_EPHA2_FWD_PATHWAY	19	0.200275	0.598604	0.946612	1	1
PID_P53_REGULATION_PATHWAY	59	0.150131	0.597338	0.986842	1	1
BIOCARTA_CHEMICAL_PATHWAY	22	0.192339	0.592018	0.954348	1	1
REACTOME_NUCLEOTIDE_EXCISION_REPAIR	49	0.156376	0.587641	0.990119	1	1
REACTOME_COSTIMULATION_BY_THE_CD28_FAMILY	60	0.146923	0.583679	0.994059	1	1
REACTOME_CD28_CO_STIMULATION	30	0.170987	0.581391	0.990458	1	1
BIOCARTA_IL7_PATHWAY	17	0.194693	0.565072	0.969957	1	1
REACTOME_TRANSCRIPTION_COUPLED_NER_TC_NER	44	0.150274	0.563389	0.995927	1	1
KEGG_NATURAL_KILLER_CELL_MEDIATED_CYTOTOXICITY	95	0.12724	0.556408	1	1	1
SIG_IL4RECEPTOR_IN_B_LYPHOCYTES	27	0.167319	0.552594	0.979879	1	1
REACTOME_RESOLUTION_OF_AP_SITES_VIA_THE_MULTIPLE_NUCLEOTIDE_PATCH_REPLACEMENT_PATHWAY	17	0.188539	0.551783	0.967603	1	1
REACTOME_PD1_SIGNALING	17	0.186303	0.549635	0.976939	1	1
REACTOME_NEUROTRANSMITTER_RELEASE_CYCLE	21	0.173795	0.54412	0.977035	1	1
REACTOME_E2F_MEDIATED_REGULATION_OF_DNA_REPLICATION	34	0.155738	0.53691	0.99596	1	1
PID_IL8_CXCR1_PATHWAY	26	0.160378	0.528479	0.994094	1	1
REACTOME_PYRUVATE_METABOLISM	18	0.178016	0.526281	0.985507	1	1
REACTOME_GLOBAL_GENOMIC_NER_GG_NER	33	0.149085	0.519848	0.996233	1	1
REACTOME_BASE_EXCISION_REPAIR	19	0.170338	0.513857	0.979879	1	1
REACTOME_INFLAMMASOMES	15	0.183948	0.513361	0.983178	1	1
PID_IL2_1PATHWAY	53	0.133924	0.512413	1	1	1
REACTOME_PI3K_AKT_ACTIVATION	35	0.14268	0.503132	1	1	1
PID_IL6_7_PATHWAY	43	0.138658	0.501663	0.996183	1	1
PID_PI3KCI_AKT_PATHWAY	35	0.141697	0.493971	1	1	1
PID_IL8_CXCR2_PATHWAY	32	0.143415	0.487494	0.996032	1	1
ST_GRANULE_CELL_SURVIVAL_PATHWAY	25	0.150217	0.483591	1	1	1
PID_ATR_PATHWAY	39	0.132926	0.480639	0.996032	1	1
REACTOME_CYCLIN_A_B1_ASSOCIATED_EVENTS_DURING_G2_M_TRANSITION	15	0.169881	0.479702	0.994	1	1
REACTOME_MRNA_CAPPING	29	0.139151	0.468671	0.99604	1	1
REACTOME_FORMATION_OF_TRANSCRIPTION_COUPLED_NER_TC_NER_REPAIR_COMPLEX	29	0.135989	0.454071	1	1	1
KEGG_PRIMARY_IMMUNODEFICIENCY	28	0.127257	0.422196	0.998043	1	1
REACTOME_CHOLESTEROL_BIOSYNTHESIS	20	0.134833	0.407983	1	0.999517	1
REACTOME_RNA_POL_I_PROMOTER_OPENING	38	-0.668117	-2.46213	0	0	0
REACTOME_PACKAGING_OF_TELOMERE_ENDS	31	-0.634805	-2.20508	0	0.00160965	0.004
REACTOME_RNA_POL_I_TRANSCRIPTION	63	-0.499571	-2.06383	0	0.00991517	0.036
REACTOME_DESTABILIZATION_OF_MRNA_BY_AUF1_HNRNP_D0	49	-0.523414	-2.06189	0	0.00743638	0.036
REACTOME_ER_PHAGOSOME_PATHWAY	58	-0.5034	-2.04341	0	0.00801022	0.049
REACTOME_MEIOTIC_RECOMBINATION	56	-0.507961	-2.04309	0	0.00667519	0.049
REACTOME_DEPOSITION_OF_NEW_CENPA_CONTAINING_NUCLEOSOMES_AT_THE_CENTROMERE	45	-0.519068	-1.99375	0	0.0116797	0.098
KEGG_SYSTEMIC_LUPUS_ERYTHEMATOSUS	92	-0.44657	-1.96855	0	0.0143135	0.135
REACTOME_MITOCHONDRIAL_PROTEIN_IMPORT	49	-0.495331	-1.96219	0	0.0137917	0.147
REACTOME_VIF_MEDIATED_DEGRADATION_OF_APOBEC3G	48	-0.495939	-1.95887	0	0.0128949	0.152
REACTOME_TELOMERE_MAINTENANCE	58	-0.474419	-1.94663	0	0.013194	0.171
REACTOME_AMYLOIDS	48	-0.49463	-1.92057	0	0.0175829	0.237
REACTOME_REGULATION_OF_ORNITHINE_DECARBOXYLASE_ODC	47	-0.493449	-1.90029	0	0.0212319	0.29
KEGG_PROTEASOME	42	-0.499816	-1.89399	0	0.0213259	0.3
REACTOME_MEIOTIC_SYNAPSIS	50	-0.486116	-1.88693	0	0.0213411	0.321
KEGG_SPLICEOSOME	125	-0.401199	-1.88265	0	0.0210227	0.332
REACTOME_ASSEMBLY_OF_THE_PRE_REPLICATIVE_COMPLEX	62	-0.444794	-1.82226	0.0020284	0.0397047	0.559
REACTOME_MEIOSIS	80	-0.419478	-1.80727	0	0.0435361	0.612
REACTOME_AUTODEGRADATION_OF_THE_E3_UBIQUITIN_LIGASE_COP1	46	-0.463595	-1.80427	0.00207039	0.0426393	0.626
REACTOME_RESPIRATORY_ELECTRON_TRANSPORT_ATP_SYNTHESIS_BY_CHEMIOSMOTIC_COUPLING_AND_HEAT_PRODUCTION_BY_UNCOUPLING_PROTEINS_	78	-0.416393	-1.79605	0	0.0449281	0.665
REACTOME_P53_INDEPENDENT_G1_S_DNA_DAMAGE_CHECKPOINT	47	-0.467614	-1.7851	0.00206612	0.0479258	0.698
REACTOME_CDK_MEDIATED_PHOSPHORYLATION_AND_REMOVAL_OF_CDC6	45	-0.462965	-1.78332	0	0.0466869	0.709
REACTOME_ACTIVATION_OF_THE_MRNA_UPON_BINDING_OF_THE_CAP_BINDING_COMPLEX_AND_EIFS_AND_SUBSEQUENT_BINDING_TO_43S	57	-0.433247	-1.77574	0	0.0484248	0.742
REACTOME_RESPIRATORY_ELECTRON_TRANSPORT	63	-0.42163	-1.76319	0.00204499	0.0526746	0.776
REACTOME_VOLTAGE_GATED_POTASSIUM_CHANNELS	16	-0.586199	-1.72263	0.01341	0.076	0.898
REACTOME_CYTOSOLIC_TRNA_AMINOACYLATION	24	-0.511107	-1.71421	0.00203252	0.0784879	0.913
REACTOME_METABOLISM_OF_AMINO_ACIDS_AND_DERIVATIVES	159	-0.349883	-1.71009	0	0.0786802	0.92
BIOCARTA_CDMAC_PATHWAY	16	-0.575429	-1.70741	0.00753296	0.0781089	0.925
REACTOME_CDT1_ASSOCIATION_WITH_THE_CDC6_ORC_ORIGIN_COMPLEX	53	-0.42811	-1.70164	0.0021645	0.0796117	0.936
REACTOME_P53_DEPENDENT_G1_DNA_DAMAGE_RESPONSE	52	-0.435012	-1.70003	0.0059761	0.0780656	0.937
REACTOME_GLUTATHIONE_CONJUGATION	20	-0.53763	-1.67899	0.0115163	0.0935378	0.971
REACTOME_SCF_BETA_TRCP_MEDIATED_DEGRADATION_OF_EMI1	48	-0.421407	-1.66505	0.0102041	0.103048	0.984
REACTOME_TRANSPORT_OF_MATURE_TRANSCRIPT_TO_CYTOPLASM	52	-0.415068	-1.65884	0.00642398	0.105684	0.987
BIOCARTA_PROTEASOME_PATHWAY	28	-0.46956	-1.63004	0.0130719	0.131417	0.997
REACTOME_SULFUR_AMINO_ACID_METABOLISM	23	-0.493872	-1.62259	0.01875	0.135871	0.998
REACTOME_ORC1_REMOVAL_FROM_CHROMATIN	64	-0.386914	-1.61678	0.00630252	0.138139	0.998
REACTOME_FORMATION_OF_THE_TERNARY_COMPLEX_AND_SUBSEQUENTLY_THE_43S_COMPLEX	49	-0.415346	-1.61213	0.00443459	0.139389	0.998
REACTOME_CROSS_PRESENTATION_OF_SOLUBLE_EXOGENOUS_ANTIGENS_ENDOSOMES	46	-0.422371	-1.60945	0.0147992	0.138851	0.998
REACTOME_M_G1_TRANSITION	76	-0.377002	-1.60312	0.00201207	0.142886	0.999
REACTOME_3_UTR_MEDIATED_TRANSLATIONAL_REGULATION	106	-0.35026	-1.59834	0.00239808	0.145295	0.999
REACTOME_RIG_I_MDA5_MEDIATED_INDUCTION_OF_IFN_ALPHA_BETA_PATHWAYS	59	-0.391992	-1.59093	0.00845666	0.150433	0.999
REACTOME_RNA_POL_I_RNA_POL_III_AND_MITOCHONDRIAL_TRANSCRIPTION	96	-0.357214	-1.58884	0	0.149677	0.999
REACTOME_TCA_CYCLE_AND_RESPIRATORY_ELECTRON_TRANSPORT	114	-0.345754	-1.58823	0	0.146946	0.999
REACTOME_ACTIVATION_OF_GENES_BY_ATF4	24	-0.480576	-1.57849	0.0302419	0.155808	1
REACTOME_REGULATION_OF_MRNA_STABILITY_BY_PROTEINS_THAT_BIND_AU_RICH_ELEMENTS	80	-0.368597	-1.56448	0.00892857	0.169968	1
KEGG_PARKINSONS_DISEASE	104	-0.338314	-1.55606	0.00431965	0.176485	1
REACTOME_REGULATION_OF_APOPTOSIS	54	-0.38284	-1.55205	0.0162413	0.177946	1
REACTOME_INFLUENZA_VIRAL_RNA_TRANSCRIPTION_AND_REPLICATION	101	-0.342216	-1.54731	0.00631579	0.180206	1
REACTOME_SCFSKP2_MEDIATED_DEGRADATION_OF_P27_P21	53	-0.383768	-1.54206	0.00824742	0.183768	1
PID_TAP63_PATHWAY	50	-0.381956	-1.5105	0.0264317	0.227946	1
REACTOME_ACTIVATION_OF_NF_KAPPAB_IN_B_CELLS	60	-0.366624	-1.50977	0.0190678	0.224711	1
PID_HNF3B_PATHWAY	31	-0.434245	-1.5007	0.0332681	0.234592	1
REACTOME_CHROMOSOME_MAINTENANCE	96	-0.334123	-1.49906	0.0111111	0.232921	1
REACTOME_APC_C_CDH1_MEDIATED_DEGRADATION_OF_CDC20_AND_OTHER_APC_C_CDH1_TARGETED_PROTEINS_IN_LATE_MITOSIS_EARLY_G1	63	-0.359652	-1.49541	0.0193548	0.23427	1
REACTOME_TRANSLATION	146	-0.310349	-1.48866	0.00700935	0.241279	1
REACTOME_PHASE_II_CONJUGATION	44	-0.38957	-1.48344	0.0303644	0.24565	1
REACTOME_AUTODEGRADATION_OF_CDH1_BY_CDH1_APC_C	56	-0.364544	-1.47015	0.0292887	0.264178	1
PID_CD40_PATHWAY	27	-0.43596	-1.46891	0.0327198	0.261983	1
REACTOME_NEGATIVE_REGULATORS_OF_RIG_I_MDA5_SIGNALING	30	-0.41786	-1.4624	0.0256917	0.269596	1
REACTOME_PERK_REGULATED_GENE_EXPRESSION	27	-0.432483	-1.46165	0.0513834	0.266491	1
KEGG_OXIDATIVE_PHOSPHORYLATION	107	-0.320025	-1.45836	0.0177778	0.2676	1
REACTOME_PEPTIDE_CHAIN_ELONGATION	85	-0.330583	-1.45415	0.0148305	0.270563	1
REACTOME_CYCLIN_E_ASSOCIATED_EVENTS_DURING_G1_S_TRANSITION_	62	-0.353352	-1.45086	0.0436782	0.272856	1
REACTOME_BIOLOGICAL_OXIDATIONS	88	-0.32583	-1.44981	0.0193548	0.270616	1
REACTOME_PROCESSING_OF_CAPPED_INTRON_CONTAINING_PRE_MRNA	135	-0.307369	-1.44591	0.00847458	0.273572	1
KEGG_RIBOSOME	84	-0.327186	-1.44569	0.0185567	0.269911	1
REACTOME_MRNA_SPLICING	106	-0.317027	-1.4436	0.0167015	0.269864	1
SIG_CD40PATHWAYMAP	34	-0.398022	-1.43534	0.0659794	0.280661	1
REACTOME_METABOLISM_OF_MRNA	208	-0.283014	-1.42998	0.00938967	0.286457	1
REACTOME_METABOLISM_OF_RNA	253	-0.276269	-1.42724	0	0.28748	1
REACTOME_NONSENSE_MEDIATED_DECAY_ENHANCED_BY_THE_EXON_JUNCTION_COMPLEX	106	-0.314887	-1.42623	0.0149254	0.285471	1
KEGG_CYSTEINE_AND_METHIONINE_METABOLISM	29	-0.409708	-1.40859	0.0689655	0.315098	1
REACTOME_TRNA_AMINOACYLATION	42	-0.37308	-1.40708	0.0561331	0.313725	1
REACTOME_TRANSCRIPTION	177	-0.282127	-1.3965	0.021327	0.331293	1
REACTOME_APC_C_CDC20_MEDIATED_DEGRADATION_OF_MITOTIC_PROTEINS	64	-0.336225	-1.3949	0.0418502	0.330319	1
REACTOME_INTERACTIONS_OF_VPR_WITH_HOST_CELLULAR_PROTEINS	32	-0.387372	-1.39259	0.0729783	0.330823	1
REACTOME_APOPTOSIS	135	-0.292442	-1.38046	0.016092	0.35176	1
REACTOME_HOST_INTERACTIONS_OF_HIV_FACTORS	121	-0.29231	-1.37523	0.0220264	0.35909	1
REACTOME_UNFOLDED_PROTEIN_RESPONSE	78	-0.323297	-1.37231	0.047191	0.361429	1
REACTOME_SRP_DEPENDENT_COTRANSLATIONAL_PROTEIN_TARGETING_TO_MEMBRANE	108	-0.295628	-1.36952	0.0303688	0.362766	1
ST_TUMOR_NECROSIS_FACTOR_PATHWAY	29	-0.392585	-1.36168	0.0866935	0.376928	1
REACTOME_DOWNSTREAM_SIGNALING_EVENTS_OF_B_CELL_RECEPTOR_BCR	91	-0.304397	-1.359	0.0315315	0.378443	1
REACTOME_MRNA_SPLICING_MINOR_PATHWAY	42	-0.365336	-1.35813	0.0704846	0.375799	1
REACTOME_ANTIGEN_PROCESSING_CROSS_PRESENTATION	72	-0.319364	-1.35335	0.0466102	0.381624	1
REACTOME_TAK1_ACTIVATES_NFKB_BY_PHOSPHORYLATION_AND_ACTIVATION_OF_IKKS_COMPLEX	23	-0.416181	-1.34704	0.104536	0.39199	1
KEGG_ANTIGEN_PROCESSING_AND_PRESENTATION	55	-0.331517	-1.33904	0.064833	0.406099	1
REACTOME_CELL_CYCLE_CHECKPOINTS	110	-0.290507	-1.32551	0.0443459	0.434308	1
REACTOME_TRANSPORT_OF_MATURE_MRNA_DERIVED_FROM_AN_INTRONLESS_TRANSCRIPT	32	-0.370844	-1.32417	0.118474	0.432638	1
KEGG_NITROGEN_METABOLISM	17	-0.439317	-1.31186	0.137037	0.458508	1
REACTOME_GROWTH_HORMONE_RECEPTOR_SIGNALING	19	-0.422299	-1.31181	0.143133	0.453558	1
ST_GAQ_PATHWAY	27	-0.385008	-1.3111	0.112186	0.450125	1
PID_HDAC_CLASSI_PATHWAY	64	-0.317802	-1.3072	0.080786	0.455278	1
REACTOME_AMINO_ACID_TRANSPORT_ACROSS_THE_PLASMA_MEMBRANE	25	-0.393233	-1.30452	0.122661	0.457476	1
PID_ARF6_DOWNSTREAM_PATHWAY	15	-0.459303	-1.30451	0.153398	0.452618	1
KEGG_ABC_TRANSPORTERS	30	-0.364688	-1.29657	0.119608	0.467861	1
REACTOME_APOPTOTIC_EXECUTION_PHASE	46	-0.330769	-1.29033	0.118236	0.479333	1
BIOCARTA_TNFR2_PATHWAY	17	-0.429711	-1.28747	0.153696	0.482136	1
REACTOME_METABOLISM_OF_POLYAMINES	15	-0.44705	-1.28653	0.175758	0.47984	1
KEGG_AMINOACYL_TRNA_BIOSYNTHESIS	41	-0.3413	-1.28554	0.12474	0.477663	1
ST_ERK1_ERK2_MAPK_PATHWAY	31	-0.358177	-1.28492	0.130261	0.474472	1
PID_IL23_PATHWAY	26	-0.376771	-1.28454	0.154176	0.470945	1
REACTOME_EFFECTS_OF_PIP2_HYDROLYSIS	17	-0.432881	-1.27984	0.166667	0.477953	1
REACTOME_CITRIC_ACID_CYCLE_TCA_CYCLE	19	-0.413427	-1.27725	0.16996	0.479958	1
KEGG_RIG_I_LIKE_RECEPTOR_SIGNALING_PATHWAY	52	-0.31442	-1.27368	0.120507	0.484215	1
REACTOME_INFLUENZA_LIFE_CYCLE	135	-0.267009	-1.27361	0.0492958	0.479803	1
KEGG_GLUTATHIONE_METABOLISM	44	-0.328099	-1.26994	0.111801	0.484793	1
REACTOME_JNK_C_JUN_KINASES_PHOSPHORYLATION_AND_ACTIVATION_MEDIATED_BY_ACTIVATED_HUMAN_TAK1	16	-0.440861	-1.2565	0.170297	0.51629	1
REACTOME_SIGNALING_BY_WNT	61	-0.302161	-1.25132	0.133333	0.525624	1
BIOCARTA_ETS_PATHWAY	18	-0.414533	-1.24711	0.180293	0.532693	1
REACTOME_ENOS_ACTIVATION_AND_REGULATION	19	-0.408165	-1.24381	0.20396	0.537171	1
KEGG_ONE_CARBON_POOL_BY_FOLATE	17	-0.410355	-1.2416	0.188139	0.538827	1
REACTOME_MITOTIC_G1_G1_S_PHASES	130	-0.260057	-1.24152	0.0842572	0.534201	1
REACTOME_STEROID_HORMONES	18	-0.401522	-1.23724	0.188259	0.541415	1
ST_P38_MAPK_PATHWAY	37	-0.331872	-1.23086	0.156504	0.554593	1
KEGG_GLYCINE_SERINE_AND_THREONINE_METABOLISM	25	-0.369113	-1.22485	0.185629	0.566803	1
REACTOME_G1_S_TRANSITION	106	-0.270846	-1.22373	0.104911	0.565322	1
REACTOME_POTASSIUM_CHANNELS	53	-0.308371	-1.22371	0.14876	0.560531	1
REACTOME_TRANSFERRIN_ENDOCYTOSIS_AND_RECYCLING	22	-0.384898	-1.22347	0.197183	0.556361	1
KEGG_PHENYLALANINE_METABOLISM	15	-0.431432	-1.22322	0.229287	0.552374	1
PID_NFKAPPAB_CANONICAL_PATHWAY	23	-0.375188	-1.22292	0.193939	0.54854	1
PID_MYC_PATHWAY	25	-0.37041	-1.22159	0.206564	0.547803	1
REACTOME_REGULATION_OF_GLUCOKINASE_BY_GLUCOKINASE_REGULATORY_PROTEIN	26	-0.371253	-1.21948	0.199593	0.549055	1
REACTOME_MRNA_PROCESSING	153	-0.249182	-1.20151	0.098434	0.596289	1
REACTOME_LATENT_INFECTION_OF_HOMO_SAPIENS_WITH_MYCOBACTERIUM_TUBERCULOSIS	25	-0.366914	-1.20097	0.204239	0.593086	1
BIOCARTA_TID_PATHWAY	17	-0.404721	-1.19852	0.220907	0.595053	1
REACTOME_DEADENYLATION_DEPENDENT_MRNA_DECAY	43	-0.314561	-1.19599	0.187373	0.597486	1
BIOCARTA_MTA3_PATHWAY	18	-0.386977	-1.18746	0.251984	0.617739	1
REACTOME_SYNTHESIS_OF_DNA	89	-0.269757	-1.18178	0.157447	0.629696	1
BIOCARTA_ATM_PATHWAY	20	-0.381438	-1.17618	0.219124	0.641615	1
REACTOME_FATTY_ACYL_COA_BIOSYNTHESIS	17	-0.396008	-1.17318	0.263359	0.645447	1
PID_CIRCADIAN_PATHWAY	15	-0.410669	-1.17174	0.245509	0.644828	1
BIOCARTA_EIF_PATHWAY	16	-0.391483	-1.16926	0.250973	0.647484	1
KEGG_ALLOGRAFT_REJECTION	30	-0.3296	-1.16714	0.216387	0.6493	1
BIOCARTA_IL2RB_PATHWAY	37	-0.315867	-1.16564	0.239754	0.648751	1
REACTOME_APOPTOTIC_CLEAVAGE_OF_CELLULAR_PROTEINS	34	-0.324587	-1.16402	0.235977	0.648682	1
REACTOME_MRNA_3_END_PROCESSING	33	-0.322748	-1.16066	0.217742	0.653988	1
KEGG_HISTIDINE_METABOLISM	24	-0.348385	-1.15717	0.275862	0.660087	1
BIOCARTA_RAS_PATHWAY	23	-0.351567	-1.15278	0.246628	0.669003	1
KEGG_RETINOL_METABOLISM	21	-0.366208	-1.15117	0.237911	0.669072	1
REACTOME_TRAF6_MEDIATED_NFKB_ACTIVATION	21	-0.36102	-1.14212	0.275049	0.692634	1
REACTOME_TRAF6_MEDIATED_IRF7_ACTIVATION	17	-0.38328	-1.142	0.303327	0.688092	1
KEGG_DRUG_METABOLISM_OTHER_ENZYMES	23	-0.347028	-1.13747	0.267347	0.697596	1
BIOCARTA_IL6_PATHWAY	22	-0.354532	-1.13702	0.28629	0.6942	1
REACTOME_CLEAVAGE_OF_GROWING_TRANSCRIPT_IN_THE_TERMINATION_REGION_	42	-0.297019	-1.13683	0.277419	0.689998	1
PID_TELOMERASE_PATHWAY	66	-0.272911	-1.13661	0.242105	0.686023	1
REACTOME_S_PHASE	105	-0.245565	-1.13341	0.198704	0.691393	1
PID_IL27_PATHWAY	21	-0.356521	-1.1271	0.300199	0.706062	1
REACTOME_ACTIVATED_TAK1_MEDIATES_P38_MAPK_ACTIVATION	17	-0.38065	-1.12464	0.301115	0.709005	1
REACTOME_INSULIN_RECEPTOR_RECYCLING	19	-0.360398	-1.12461	0.297917	0.704318	1
REACTOME_AMINO_ACID_AND_OLIGOPEPTIDE_SLC_TRANSPORTERS	32	-0.317605	-1.12036	0.28169	0.712756	1
REACTOME_DESTABILIZATION_OF_MRNA_BY_TRISTETRAPROLIN_TTP	17	-0.375595	-1.11669	0.312253	0.719777	1
KEGG_GLYCOSPHINGOLIPID_BIOSYNTHESIS_LACTO_AND_NEOLACTO_SERIES	19	-0.36317	-1.11423	0.312139	0.72301	1
BIOCARTA_RELA_PATHWAY	16	-0.377975	-1.11268	0.317025	0.723157	1
BIOCARTA_IL2_PATHWAY	21	-0.351403	-1.11105	0.303435	0.723583	1
BIOCARTA_MAL_PATHWAY	18	-0.365321	-1.10428	0.323353	0.740531	1
REACTOME_METABOLISM_OF_STEROID_HORMONES_AND_VITAMINS_A_AND_D	20	-0.347491	-1.10392	0.321773	0.736929	1
REACTOME_REGULATION_OF_MITOTIC_CELL_CYCLE	76	-0.257745	-1.10319	0.28913	0.734624	1
KEGG_PHOSPHATIDYLINOSITOL_SIGNALING_SYSTEM	71	-0.256284	-1.10111	0.247241	0.736684	1
BIOCARTA_BARRESTIN_SRC_PATHWAY	15	-0.384852	-1.10053	0.335893	0.734003	1
REACTOME_ABC_FAMILY_PROTEINS_MEDIATED_TRANSPORT	22	-0.336438	-1.0925	0.333333	0.755266	1
REACTOME_MICRORNA_MIRNA_BIOGENESIS	18	-0.358605	-1.08986	0.339921	0.75925	1
PID_HDAC_CLASSIII_PATHWAY	24	-0.33109	-1.08844	0.340726	0.759259	1
REACTOME_RIP_MEDIATED_NFKB_ACTIVATION_VIA_DAI	18	-0.361662	-1.08684	0.325142	0.759458	1
KEGG_STEROID_HORMONE_BIOSYNTHESIS	23	-0.329467	-1.08631	0.33121	0.756644	1
KEGG_PENTOSE_PHOSPHATE_PATHWAY	22	-0.331914	-1.07194	0.350598	0.798518	1
KEGG_METABOLISM_OF_XENOBIOTICS_BY_CYTOCHROME_P450	36	-0.292833	-1.07124	0.314402	0.796097	1
REACTOME_ELONGATION_ARREST_AND_RECOVERY	27	-0.316613	-1.07081	0.355691	0.792741	1
REACTOME_PYRUVATE_METABOLISM_AND_CITRIC_ACID_TCA_CYCLE	40	-0.284001	-1.07024	0.340681	0.789996	1
REACTOME_GLYCOGEN_BREAKDOWN_GLYCOGENOLYSIS	15	-0.377106	-1.06932	0.358268	0.788254	1
REACTOME_REGULATORY_RNA_PATHWAYS	21	-0.335245	-1.06667	0.366599	0.792377	1
REACTOME_PHASE1_FUNCTIONALIZATION_OF_COMPOUNDS	44	-0.277386	-1.06461	0.340956	0.794439	1
REACTOME_DESTABILIZATION_OF_MRNA_BY_KSRP	17	-0.358871	-1.061	0.373984	0.801653	1
REACTOME_ACTIVATION_OF_CHAPERONE_GENES_BY_XBP1S	46	-0.27529	-1.05965	0.347092	0.801516	1
REACTOME_ACTIVATION_OF_BH3_ONLY_PROTEINS	16	-0.364893	-1.05815	0.395131	0.80191	1
REACTOME_METABOLISM_OF_NON_CODING_RNA	48	-0.266187	-1.05723	0.347917	0.800357	1
REACTOME_ION_CHANNEL_TRANSPORT	33	-0.293266	-1.05503	0.367769	0.802853	1
BIOCARTA_DEATH_PATHWAY	32	-0.299256	-1.05477	0.362745	0.799184	1
KEGG_PYRUVATE_METABOLISM	34	-0.293385	-1.05309	0.366255	0.799828	1
PID_AURORA_A_PATHWAY	29	-0.301054	-1.05012	0.398113	0.805113	1
REACTOME_CYTOCHROME_P450_ARRANGED_BY_SUBSTRATE_TYPE	29	-0.300546	-1.04937	0.376321	0.803052	1
ST_T_CELL_SIGNAL_TRANSDUCTION	42	-0.272684	-1.04749	0.380855	0.804838	1
REACTOME_TRIF_MEDIATED_TLR3_SIGNALING	72	-0.247496	-1.04505	0.376168	0.808727	1
ST_FAS_SIGNALING_PATHWAY	63	-0.255963	-1.0445	0.387712	0.806014	1
REACTOME_NEP_NS2_INTERACTS_WITH_THE_CELLULAR_EXPORT_MACHINERY	27	-0.312823	-1.04372	0.404715	0.804191	1
REACTOME_PREFOLDIN_MEDIATED_TRANSFER_OF_SUBSTRATE_TO_CCT_TRIC	24	-0.319388	-1.04108	0.383838	0.808594	1
KEGG_RNA_DEGRADATION	56	-0.252374	-1.03632	0.397463	0.819567	1
PID_ARF6_PATHWAY	31	-0.298984	-1.03449	0.410256	0.821154	1
REACTOME_NUCLEAR_RECEPTOR_TRANSCRIPTION_PATHWAY	37	-0.284745	-1.03405	0.396484	0.818209	1
REACTOME_SIGNALING_BY_THE_B_CELL_RECEPTOR_BCR	119	-0.220367	-1.0328	0.367391	0.817949	1
REACTOME_CELL_CYCLE	373	-0.191525	-1.03229	0.337629	0.815193	1
PID_MYC_ACTIV_PATHWAY	77	-0.241975	-1.03199	0.402415	0.811848	1
REACTOME_GLUCOSE_TRANSPORT	34	-0.284751	-1.02169	0.429672	0.840624	1
KEGG_TYPE_I_DIABETES_MELLITUS	34	-0.281911	-1.02048	0.423892	0.839943	1
PID_MTOR_4PATHWAY	69	-0.241562	-1.01915	0.408081	0.839788	1
REACTOME_TRANSMEMBRANE_TRANSPORT_OF_SMALL_MOLECULES	293	-0.191765	-1.0183	0.396594	0.83814	1
REACTOME_TRAF6_MEDIATED_INDUCTION_OF_NFKB_AND_MAP_KINASES_UPON_TLR7_8_OR_9_ACTIVATION	74	-0.236006	-1.01297	0.434498	0.851312	1
KEGG_GLYCEROPHOSPHOLIPID_METABOLISM	65	-0.245753	-1.01142	0.414938	0.852045	1
REACTOME_HIV_INFECTION	190	-0.203296	-1.01009	0.432243	0.851963	1
PID_IL2_PI3K_PATHWAY	33	-0.282443	-1.00851	0.452138	0.852888	1
REACTOME_BASIGIN_INTERACTIONS	25	-0.305666	-1.00477	0.447423	0.860627	1
REACTOME_TRANSPORT_OF_RIBONUCLEOPROTEINS_INTO_THE_HOST_NUCLEUS	27	-0.299073	-1.00245	0.429436	0.863546	1
BIOCARTA_NO2IL12_PATHWAY	15	-0.344734	-0.999074	0.45491	0.870218	1
BIOCARTA_NTHI_PATHWAY	24	-0.302497	-0.99622	0.431034	0.875083	1
KEGG_TYROSINE_METABOLISM	31	-0.285402	-0.994169	0.457426	0.877436	1
KEGG_GRAFT_VERSUS_HOST_DISEASE	30	-0.276684	-0.981591	0.470103	0.913549	1
REACTOME_MITOCHONDRIAL_TRNA_AMINOACYLATION	21	-0.317266	-0.979654	0.482422	0.915243	1
PID_REG_GR_PATHWAY	68	-0.236616	-0.97796	0.509719	0.916368	1
PID_LKB1_PATHWAY	47	-0.247565	-0.974536	0.502947	0.9231	1
KEGG_NOD_LIKE_RECEPTOR_SIGNALING_PATHWAY	58	-0.239693	-0.973584	0.516878	0.921804	1
KEGG_INSULIN_SIGNALING_PATHWAY	122	-0.203708	-0.972072	0.5181	0.922186	1
KEGG_SELENOAMINO_ACID_METABOLISM	26	-0.28875	-0.971786	0.487179	0.918842	1
REACTOME_TRANSPORT_OF_GLUCOSE_AND_OTHER_SUGARS_BILE_SALTS_AND_ORGANIC_ACIDS_METAL_IONS_AND_AMINE_COMPOUNDS	57	-0.239828	-0.965876	0.505133	0.933705	1
REACTOME_NOD1_2_SIGNALING_PATHWAY	29	-0.279055	-0.962757	0.517928	0.939432	1
BIOCARTA_RACCYCD_PATHWAY	26	-0.286011	-0.957157	0.500975	0.953352	1
REACTOME_INNATE_IMMUNE_SYSTEM	199	-0.189382	-0.951382	0.581292	0.967172	1
BIOCARTA_KERATINOCYTE_PATHWAY	45	-0.24561	-0.949464	0.53125	0.968629	1
KEGG_HUNTINGTONS_DISEASE	160	-0.195688	-0.94824	0.595023	0.968297	1
PID_NFKAPPAB_ATYPICAL_PATHWAY	17	-0.32219	-0.94742	0.535211	0.966478	1
REACTOME_GOLGI_ASSOCIATED_VESICLE_BIOGENESIS	49	-0.241497	-0.947017	0.530815	0.963307	1
BIOCARTA_P53HYPOXIA_PATHWAY	22	-0.290452	-0.946258	0.524462	0.961471	1
REACTOME_ACTIVATED_TLR4_SIGNALLING	90	-0.210626	-0.94596	0.579918	0.957982	1
BIOCARTA_MCM_PATHWAY	18	-0.315374	-0.943905	0.531549	0.96007	1
BIOCARTA_FMLP_PATHWAY	35	-0.260529	-0.943022	0.528112	0.958631	1
BIOCARTA_FAS_PATHWAY	30	-0.265494	-0.934672	0.559838	0.980625	1
KEGG_INTESTINAL_IMMUNE_NETWORK_FOR_IGA_PRODUCTION	36	-0.255574	-0.933035	0.545657	0.981425	1
KEGG_CITRATE_CYCLE_TCA_CYCLE	29	-0.263154	-0.932284	0.591102	0.979436	1
BIOCARTA_AT1R_PATHWAY	32	-0.259788	-0.929202	0.561753	0.984947	1
REACTOME_TRANSCRIPTIONAL_REGULATION_OF_WHITE_ADIPOCYTE_DIFFERENTIATION	68	-0.220845	-0.927797	0.564732	0.98482	1
REACTOME_MYD88_MAL_CASCADE_INITIATED_ON_PLASMA_MEMBRANE	80	-0.211508	-0.922466	0.625268	0.997166	1
PID_ATF2_PATHWAY	53	-0.2331	-0.921287	0.585417	0.996556	1
KEGG_THYROID_CANCER	28	-0.270526	-0.918011	0.556452	1	1
BIOCARTA_NFKB_PATHWAY	22	-0.287265	-0.915578	0.576046	1	1
REACTOME_SLC_MEDIATED_TRANSMEMBRANE_TRANSPORT	168	-0.187357	-0.915244	0.694805	1	1
KEGG_PROTEIN_EXPORT	23	-0.280882	-0.914834	0.602128	0.999166	1
KEGG_ACUTE_MYELOID_LEUKEMIA	56	-0.228609	-0.91172	0.618661	1	1
BIOCARTA_STRESS_PATHWAY	24	-0.275982	-0.909916	0.59375	1	1
REACTOME_PROTEIN_FOLDING	48	-0.236485	-0.909136	0.616883	1	1
KEGG_INOSITOL_PHOSPHATE_METABOLISM	51	-0.231036	-0.90236	0.660832	1	1
KEGG_AUTOIMMUNE_THYROID_DISEASE	29	-0.258277	-0.90031	0.600823	1	1
REACTOME_DESTABILIZATION_OF_MRNA_BY_BRF1	17	-0.301404	-0.898848	0.606119	1	1
REACTOME_ANTIGEN_PROCESSING_UBIQUITINATION_PROTEASOME_DEGRADATION	185	-0.180323	-0.895098	0.775656	1	1
BIOCARTA_GLEEVEC_PATHWAY	23	-0.274179	-0.893545	0.628231	1	1
BIOCARTA_HER2_PATHWAY	22	-0.271076	-0.893322	0.60355	1	1
KEGG_VIBRIO_CHOLERAE_INFECTION	49	-0.225185	-0.890525	0.670782	1	1
PID_NFAT_TFPATHWAY	37	-0.241503	-0.888871	0.627119	1	1
REACTOME_GLYCEROPHOSPHOLIPID_BIOSYNTHESIS	74	-0.203166	-0.883568	0.698381	1	1
PID_P38_MKK3_6PATHWAY	26	-0.269887	-0.883039	0.62069	1	1
PID_MAPK_TRK_PATHWAY	33	-0.243887	-0.882928	0.65362	1	1
PID_P38_ALPHA_BETA_DOWNSTREAM_PATHWAY	37	-0.237809	-0.881578	0.660606	1	1
REACTOME_BRANCHED_CHAIN_AMINO_ACID_CATABOLISM	17	-0.293645	-0.880998	0.636711	1	1
ST_B_CELL_ANTIGEN_RECEPTOR	39	-0.235836	-0.880717	0.656842	1	1
KEGG_REGULATION_OF_AUTOPHAGY	20	-0.276103	-0.879676	0.647173	1	1
REACTOME_ION_TRANSPORT_BY_P_TYPE_ATPASES	27	-0.261611	-0.879216	0.645349	1	1
KEGG_UBIQUITIN_MEDIATED_PROTEOLYSIS	129	-0.188196	-0.878769	0.742004	1	1
REACTOME_NFKB_AND_MAP_KINASES_ACTIVATION_MEDIATED_BY_TLR4_SIGNALING_REPERTOIRE	70	-0.208284	-0.873339	0.7119	1	1
REACTOME_BMAL1_CLOCK_NPAS2_ACTIVATES_CIRCADIAN_EXPRESSION	33	-0.244572	-0.868416	0.667315	1	1
REACTOME_GRB2_EVENTS_IN_ERBB2_SIGNALING	21	-0.278161	-0.868246	0.667355	1	1
BIOCARTA_GCR_PATHWAY	18	-0.29339	-0.867679	0.666667	1	1
KEGG_ERBB_SIGNALING_PATHWAY	81	-0.200593	-0.867296	0.746939	1	1
BIOCARTA_TOLL_PATHWAY	35	-0.240353	-0.867117	0.660256	1	1
REACTOME_CIRCADIAN_CLOCK	49	-0.218713	-0.867038	0.717622	1	1
SA_CASPASE_CASCADE	19	-0.282289	-0.866463	0.663498	1	1
REACTOME_MITOTIC_M_M_G1_PHASES	162	-0.178171	-0.864341	0.795238	1	1
KEGG_CARDIAC_MUSCLE_CONTRACTION	52	-0.217374	-0.862995	0.696774	1	1
REACTOME_NUCLEOTIDE_BINDING_DOMAIN_LEUCINE_RICH_REPEAT_CONTAINING_RECEPTOR_NLR_SIGNALING_PATHWAYS	43	-0.226634	-0.862626	0.689441	1	1
KEGG_ALZHEIMERS_DISEASE	144	-0.179624	-0.862565	0.809745	1	1
REACTOME_MAP_KINASE_ACTIVATION_IN_TLR_CASCADE	49	-0.220606	-0.862081	0.69163	1	1
REACTOME_IRON_UPTAKE_AND_TRANSPORT	33	-0.247879	-0.861672	0.69	1	1
REACTOME_PI3K_EVENTS_IN_ERBB2_SIGNALING	41	-0.228911	-0.861268	0.673428	1	1
REACTOME_ANTIVIRAL_MECHANISM_BY_IFN_STIMULATED_GENES	65	-0.208672	-0.860329	0.741127	1	1
KEGG_ARGININE_AND_PROLINE_METABOLISM	45	-0.228261	-0.857393	0.685654	1	1
PID_RB_1PATHWAY	61	-0.204866	-0.856758	0.726908	1	1
REACTOME_ACYL_CHAIN_REMODELLING_OF_PE	15	-0.297873	-0.856166	0.64486	1	1
KEGG_EPITHELIAL_CELL_SIGNALING_IN_HELICOBACTER_PYLORI_INFECTION	61	-0.208933	-0.856153	0.73706	1	1
BIOCARTA_CARM_ER_PATHWAY	34	-0.237368	-0.851868	0.67319	1	1
PID_BARD1_PATHWAY	29	-0.247371	-0.843867	0.736328	1	1
BIOCARTA_EPO_PATHWAY	18	-0.280689	-0.842924	0.685114	1	1
REACTOME_PURINE_METABOLISM	30	-0.243426	-0.838995	0.69877	1	1
BIOCARTA_HCMV_PATHWAY	17	-0.281403	-0.836905	0.700201	1	1
REACTOME_TRANSPORT_OF_INORGANIC_CATIONS_ANIONS_AND_AMINO_ACIDS_OLIGOPEPTIDES	59	-0.205215	-0.836616	0.793177	1	1
ST_GA13_PATHWAY	35	-0.231136	-0.836011	0.732906	1	1
PID_HIV_NEF_PATHWAY	35	-0.228992	-0.82945	0.746562	1	1
BIOCARTA_G2_PATHWAY	24	-0.261019	-0.827293	0.729249	1	1
PID_IL2_STAT5_PATHWAY	27	-0.243436	-0.826853	0.740741	1	1
REACTOME_TRANS_GOLGI_NETWORK_VESICLE_BUDDING	56	-0.206433	-0.823774	0.780041	1	1
REACTOME_NOTCH1_INTRACELLULAR_DOMAIN_REGULATES_TRANSCRIPTION	43	-0.213694	-0.819501	0.771368	1	1
REACTOME_IL1_SIGNALING	37	-0.222733	-0.818301	0.765217	1	1
REACTOME_RNA_POL_I_TRANSCRIPTION_INITIATION	24	-0.25131	-0.816792	0.721992	1	1
REACTOME_NEURONAL_SYSTEM	169	-0.166446	-0.813493	0.908019	1	1
REACTOME_RNA_POL_II_TRANSCRIPTION	97	-0.180225	-0.812026	0.878652	1	1
REACTOME_OXYGEN_DEPENDENT_PROLINE_HYDROXYLATION_OF_HYPOXIA_INDUCIBLE_FACTOR_ALPHA	16	-0.27709	-0.804546	0.734615	1	1
REACTOME_METABOLISM_OF_VITAMINS_AND_COFACTORS	51	-0.202513	-0.802651	0.812632	1	1
REACTOME_PRE_NOTCH_TRANSCRIPTION_AND_TRANSLATION	23	-0.247557	-0.801068	0.77	1	1
REACTOME_SIGNALING_BY_ERBB2	94	-0.178048	-0.796608	0.91258	1	1
REACTOME_SHC1_EVENTS_IN_ERBB4_SIGNALING	20	-0.253609	-0.792698	0.760825	1	1
REACTOME_G1_PHASE	35	-0.214623	-0.789385	0.818363	1	1
PID_IFNG_PATHWAY	39	-0.213378	-0.788886	0.796296	1	1
BIOCARTA_IL10_PATHWAY	16	-0.267257	-0.785358	0.763566	1	1
BIOCARTA_MAPK_PATHWAY	86	-0.179516	-0.784658	0.87472	1	1
REACTOME_ACYL_CHAIN_REMODELLING_OF_PC	16	-0.26569	-0.782342	0.775926	1	1
BIOCARTA_CERAMIDE_PATHWAY	22	-0.242161	-0.781435	0.7842	1	1
PID_IL12_2PATHWAY	57	-0.194884	-0.779135	0.876596	1	1
KEGG_CELL_CYCLE	121	-0.165648	-0.77865	0.901674	1	1
KEGG_PEROXISOME	71	-0.18601	-0.777964	0.895178	1	1
REACTOME_ASSOCIATION_OF_TRIC_CCT_WITH_TARGET_PROTEINS_DURING_BIOSYNTHESIS	26	-0.229609	-0.768848	0.810277	1	1
REACTOME_NEF_MEDIATES_DOWN_MODULATION_OF_CELL_SURFACE_RECEPTORS_BY_RECRUITING_THEM_TO_CLATHRIN_ADAPTERS	21	-0.241444	-0.767677	0.793651	1	1
BIOCARTA_MITOCHONDRIA_PATHWAY	21	-0.238627	-0.766215	0.80754	1	1
BIOCARTA_PML_PATHWAY	16	-0.26223	-0.764689	0.796813	1	1
PID_HNF3A_PATHWAY	32	-0.21617	-0.763056	0.837398	1	1
REACTOME_GABA_B_RECEPTOR_ACTIVATION	31	-0.216953	-0.759381	0.817289	1	1
REACTOME_CLASS_I_MHC_MEDIATED_ANTIGEN_PROCESSING_PRESENTATION	223	-0.149442	-0.759105	0.992288	1	1
BIOCARTA_ATRBRCA_PATHWAY	21	-0.236656	-0.755052	0.814664	1	1
KEGG_ALDOSTERONE_REGULATED_SODIUM_REABSORPTION	37	-0.203899	-0.7498	0.87605	1	1
REACTOME_PI3K_EVENTS_IN_ERBB4_SIGNALING	36	-0.203163	-0.746519	0.875	1	1
REACTOME_LYSOSOME_VESICLE_BIOGENESIS	22	-0.229562	-0.741641	0.830189	1	1
PID_CD8_TCR_DOWNSTREAM_PATHWAY	51	-0.185575	-0.740941	0.904762	1	1
ST_WNT_CA2_CYCLIC_GMP_PATHWAY	16	-0.257634	-0.737352	0.813559	1	1
BIOCARTA_AKT_PATHWAY	21	-0.231072	-0.737207	0.853333	1	1
REACTOME_GLUCONEOGENESIS	26	-0.218429	-0.735982	0.852207	1	1
KEGG_ALANINE_ASPARTATE_AND_GLUTAMATE_METABOLISM	27	-0.216337	-0.731196	0.865462	1	1
KEGG_ETHER_LIPID_METABOLISM	25	-0.22137	-0.729853	0.844262	1	1
REACTOME_INHIBITION_OF_VOLTAGE_GATED_CA2_CHANNELS_VIA_GBETA_GAMMA_SUBUNITS	18	-0.231625	-0.728444	0.848771	1	1
REACTOME_P75_NTR_RECEPTOR_MEDIATED_SIGNALLING	75	-0.170248	-0.728303	0.934354	1	1
REACTOME_GABA_RECEPTOR_ACTIVATION	35	-0.202367	-0.7265	0.893305	1	1
REACTOME_SIGNALING_BY_ERBB4	80	-0.166905	-0.726398	0.956616	1	1
REACTOME_AMINO_ACID_SYNTHESIS_AND_INTERCONVERSION_TRANSAMINATION	16	-0.250044	-0.726038	0.828402	1	1
REACTOME_G2_M_CHECKPOINTS	41	-0.189359	-0.722487	0.905782	1	1
BIOCARTA_NKCELLS_PATHWAY	16	-0.243281	-0.722255	0.87037	1	1
REACTOME_ACTIVATION_OF_THE_PRE_REPLICATIVE_COMPLEX	29	-0.208153	-0.719335	0.884462	1	1
REACTOME_ABORTIVE_ELONGATION_OF_HIV1_TRANSCRIPT_IN_THE_ABSENCE_OF_TAT	19	-0.234526	-0.718974	0.859615	1	1
PID_RHOA_REG_PATHWAY	44	-0.187625	-0.718779	0.925403	1	1
REACTOME_DNA_REPLICATION	182	-0.145302	-0.713854	0.991435	1	1
PID_BETA_CATENIN_DEG_PATHWAY	17	-0.231996	-0.710567	0.845529	1	1
KEGG_DORSO_VENTRAL_AXIS_FORMATION	19	-0.229753	-0.704366	0.855967	1	1
ST_JNK_MAPK_PATHWAY	38	-0.190945	-0.703994	0.903564	1	1
REACTOME_INTERFERON_SIGNALING	137	-0.145725	-0.703174	0.991886	1	1
REACTOME_FORMATION_OF_RNA_POL_II_ELONGATION_COMPLEX_	39	-0.185994	-0.701268	0.92779	1	1
REACTOME_CYTOKINE_SIGNALING_IN_IMMUNE_SYSTEM	235	-0.135881	-0.700845	1	1	1
REACTOME_ACTIVATION_OF_ATR_IN_RESPONSE_TO_REPLICATION_STRESS	35	-0.19378	-0.699645	0.911579	1	1
REACTOME_HIV_LIFE_CYCLE	111	-0.150706	-0.69884	0.982646	1	1
REACTOME_METABOLISM_OF_NUCLEOTIDES	63	-0.170666	-0.698568	0.945674	1	1
REACTOME_INTERFERON_GAMMA_SIGNALING	56	-0.171876	-0.694476	0.934211	1	1
PID_TRAIL_PATHWAY	28	-0.20006	-0.692238	0.909274	1	1
REACTOME_LATE_PHASE_OF_HIV_LIFE_CYCLE	97	-0.151841	-0.688886	0.973799	1	1
BIOCARTA_CASPASE_PATHWAY	23	-0.213939	-0.685171	0.906067	1	1
REACTOME_INTERACTION_BETWEEN_L1_AND_ANKYRINS	15	-0.234026	-0.682729	0.877863	1	1
KEGG_PRION_DISEASES	28	-0.196888	-0.681617	0.927235	1	1
REACTOME_PI_METABOLISM	45	-0.177226	-0.676901	0.960861	1	1
BIOCARTA_EIF4_PATHWAY	24	-0.207111	-0.675516	0.913828	1	1
PID_ALPHA_SYNUCLEIN_PATHWAY	29	-0.198653	-0.67453	0.923868	1	1
PID_ERBB4_PATHWAY	34	-0.190124	-0.668431	0.93913	1	1
BIOCARTA_HIVNEF_PATHWAY	58	-0.166898	-0.668204	0.96334	1	1
REACTOME_PIP3_ACTIVATES_AKT_SIGNALING	27	-0.197427	-0.667849	0.93159	1	1
BIOCARTA_IL12_PATHWAY	20	-0.21154	-0.665488	0.89901	1	1
PID_HDAC_CLASSII_PATHWAY	32	-0.188687	-0.65754	0.924644	1	1
BIOCARTA_GH_PATHWAY	26	-0.198194	-0.655903	0.933333	1	1
KEGG_AMYOTROPHIC_LATERAL_SCLEROSIS_ALS	42	-0.171365	-0.645882	0.967245	1	1
PID_DNA_PK_PATHWAY	15	-0.221753	-0.638984	0.932377	1	1
ST_GA12_PATHWAY	21	-0.201356	-0.637096	0.94152	1	1
REACTOME_CD28_DEPENDENT_PI3K_AKT_SIGNALING	21	-0.197494	-0.630462	0.932939	1	1
REACTOME_DEADENYLATION_OF_MRNA	18	-0.209878	-0.629721	0.958258	1	1
KEGG_DNA_REPLICATION	35	-0.171405	-0.625613	0.973631	1	1
REACTOME_SIGNALING_BY_SCF_KIT	73	-0.147101	-0.617106	0.997807	1	1
KEGG_STEROID_BIOSYNTHESIS	15	-0.210547	-0.604732	0.959064	1	1
PID_AR_NONGENOMIC_PATHWAY	30	-0.171104	-0.604131	0.974026	1	1
REACTOME_RNA_POL_II_PRE_TRANSCRIPTION_EVENTS	55	-0.151953	-0.602927	0.989362	1	1
REACTOME_INTRINSIC_PATHWAY_FOR_APOPTOSIS	29	-0.174038	-0.601322	0.976645	1	1
BIOCARTA_CELLCYCLE_PATHWAY	23	-0.179262	-0.587453	0.976238	1	1
KEGG_BASAL_TRANSCRIPTION_FACTORS	32	-0.166037	-0.583289	0.98646	1	1
REACTOME_CELL_CYCLE_MITOTIC	303	-0.108618	-0.581618	1	1	1
BIOCARTA_INSULIN_PATHWAY	21	-0.179101	-0.57397	0.975904	1	1
REACTOME_G1_S_SPECIFIC_TRANSCRIPTION	18	-0.188043	-0.567694	0.967181	1	1
REACTOME_GAB1_SIGNALOSOME	35	-0.156467	-0.567017	0.989316	1	1
REACTOME_PEROXISOMAL_LIPID_METABOLISM	20	-0.172852	-0.550001	0.988212	1	1
BIOCARTA_TEL_PATHWAY	18	-0.172297	-0.534724	0.99435	1	1
REACTOME_RNA_POL_II_TRANSCRIPTION_PRE_INITIATION_AND_PROMOTER_OPENING	40	-0.140486	-0.531685	0.989384	1	1
PID_ARF_3PATHWAY	19	-0.17241	-0.528779	0.986487	1	1
REACTOME_EXTENSION_OF_TELOMERES	27	-0.151304	-0.521966	0.994209	1	1
BIOCARTA_TH1TH2_PATHWAY	15	-0.180967	-0.518633	0.986538	1	1
REACTOME_PYRIMIDINE_METABOLISM	18	-0.167809	-0.50836	0.994329	1	1
SA_B_CELL_RECEPTOR_COMPLEXES	23	-0.154908	-0.505689	0.993878	1	1
KEGG_OTHER_GLYCAN_DEGRADATION	15	-0.178087	-0.503007	0.988281	1	1
KEGG_NUCLEOTIDE_EXCISION_REPAIR	42	-0.132678	-0.500729	0.996101	1	1
REACTOME_FORMATION_OF_THE_HIV1_EARLY_ELONGATION_COMPLEX	29	-0.144242	-0.492193	0.998024	1	1
REACTOME_PKB_MEDIATED_EVENTS	27	-0.142719	-0.481901	1	1	1
REACTOME_G0_AND_EARLY_G1	23	-0.139267	-0.44337	1	1	1
REACTOME_BILE_ACID_AND_BILE_SALT_METABOLISM	17	-0.143573	-0.428411	0.998028	0.999328	1
