# Supplementary material for: A human multi-cellular model shows how platelets drive production of diseased extracellular matrix and tissue invasion
Source: iScience. 2021 May 29;24(6):102676. doi: 10.1016/j.isci.2021.102676 (PMC8215303; doi:10.1016/j.isci.2021.102676)
Supplement: Table S2. DE genes from RNASequencing of penta-vs tetra-cultures, Related to Figure 3 [file mmc3.xlsx]

## Sheet: 2_DE_MCM.TPvsMCM.T_all
Supplemental Table 2. Related to Fig. 3 DE genes from RNASequencing of penta- vs tetra- cultures.
List of differentially expressed genes in penta- vs tetra-cultures. Filter has been applied to display P.Value < 0.05 and protein coding genes.
Ensembl.geneid	Gene.name	Gene.description	Chromosome.scaffold.name	Gene.type	logFC	AveExpr	t	P.Value	adj.P.Val	B
ENSG00000247400	DNAJC3-AS1	DNAJC3 antisense RNA 1 (head to head) [Source:HGNC Symbol;Acc:39808]	13	lincRNA	0.0264375	0.408363	0.139694	0.891521	0.988794	-4.97973
ENSG00000225674	IPO7P2	importin 7 pseudogene 2 [Source:HGNC Symbol;Acc:39838]	13	pseudogene	-0.00131504	4.8279	-0.0174734	0.986384	0.997902	-5.87987
ENSG00000233662	CALM2P4	calmodulin 2 pseudogene 4 [Source:HGNC Symbol;Acc:39661]	13	pseudogene	-0.0470732	0.801584	-0.223566	0.827346	0.981856	-5.03641
ENSG00000234152	TCEB2P1	transcription elongation factor B (SIII), polypeptide 2 (18kDa, elongin B) pseudogene 1 [Source:HGNC Symbol;Acc:39719]	13	pseudogene	-0.0434486	-0.0695169	-0.192525	0.85097	0.985323	-4.90709
ENSG00000228889	UBAC2-AS1	UBAC2 antisense RNA 1 [Source:HGNC Symbol;Acc:42502]	13	lincRNA	-0.0534337	0.843116	-0.27936	0.785344	0.978107	-5.0347
ENSG00000218502	H2AFZP3	H2A histone family, member Z pseudogene 3 [Source:HGNC Symbol;Acc:38013]	13	pseudogene	-0.132465	5.3085	-1.18056	0.26359	0.852661	-5.27922
ENSG00000261485	PAN3-AS1	PAN3 antisense RNA 1 [Source:HGNC Symbol;Acc:39932]	13	antisense	-0.530393	-0.331217	-1.76407	0.106475	0.736266	-4.27609
ENSG00000233588	CYP51A1P2	cytochrome P450, family 51, subfamily A, polypeptide 1 pseudogene 2 [Source:HGNC Symbol;Acc:20251]	13	pseudogene	-0.0379824	5.32449	-0.589824	0.567669	0.946583	-5.7719
ENSG00000272143	FGF14-AS2	FGF14 antisense RNA 2 [Source:HGNC Symbol;Acc:44368]	13	lincRNA	0.0568667	0.111505	0.215457	0.8335	0.982114	-4.92844
ENSG00000215049	PRDX2P1	peroxiredoxin 2 pseudogene 1 [Source:HGNC Symbol;Acc:30020]	13	pseudogene	0.244916	-0.0916953	1.09103	0.299438	0.865439	-4.63073
ENSG00000236094	LINC00545	long intergenic non-protein coding RNA 545 [Source:HGNC Symbol;Acc:43680]	13	lincRNA	-0.228519	-0.222853	-0.996453	0.341234	0.88165	-4.66741
ENSG00000198618	PPIAP22	peptidylprolyl isomerase A (cyclophilin A) pseudogene 22 [Source:HGNC Symbol;Acc:17236]	21	pseudogene	-0.0314409	10.0111	-0.553855	0.59117	0.951609	-5.85332
ENSG00000229152	ANKRD10-IT1	ANKRD10 intronic transcript 1 (non-protein coding) [Source:HGNC Symbol;Acc:39891]	13	sense_intronic	-0.00455168	1.58137	-0.020772	0.983813	0.997902	-5.21069
ENSG00000227105	PARP1P1	poly (ADP-ribose) polymerase family, member 1 pseudogene 1 [Source:HGNC Symbol;Acc:275]	13	pseudogene	0.0142809	1.82587	0.091288	0.928966	0.991588	-5.26015
ENSG00000233695	GAS6-AS1	GAS6 antisense RNA 1 [Source:HGNC Symbol;Acc:39826]	13	antisense	0.256621	0.6343	1.25452	0.23661	0.834068	-4.57455
ENSG00000227068	RP11-12A16.3		9	antisense	1.38923	-3.29479	3.16884	0.00933506	0.477547	-4.15158
ENSG00000260910	LINC00565	long intergenic non-protein coding RNA 565 [Source:HGNC Symbol;Acc:43709]	13	lincRNA	0.0817326	0.0460185	0.309975	0.762589	0.973414	-4.90631
ENSG00000228825	LAMTOR3P1	late endosomal/lysosomal adaptor, MAPK and MTOR activator 3 pseudogene 1 [Source:HGNC Symbol;Acc:39726]	13	pseudogene	-0.241586	2.48168	-2.10195	0.0603333	0.674826	-3.84399
ENSG00000138593	SECISBP2L	SECIS binding protein 2-like [Source:HGNC Symbol;Acc:28997]	15	protein_coding	-0.0367096	6.51994	-0.68814	0.506145	0.934991	-5.79773
ENSG00000229456	RLIMP1	ring finger protein, LIM domain interacting pseudogene 1 [Source:HGNC Symbol;Acc:39682]	13	pseudogene	-0.320316	-0.678327	-1.09282	0.298686	0.864393	-4.60948
ENSG00000207652	MIR621	microRNA 621 [Source:HGNC Symbol;Acc:32877]	13	miRNA	0.105887	1.16446	0.661823	0.522213	0.938055	-4.97066
ENSG00000215482	CALM2P3	calmodulin 2 pseudogene 3 [Source:HGNC Symbol;Acc:1448]	13	pseudogene	0.02708	5.86751	0.467691	0.649474	0.959625	-5.8883
ENSG00000237484	AP000476.1		21	lincRNA	-0.319767	-1.26408	-0.868854	0.404172	0.90593	-4.66544
ENSG00000229696	KARSP1	lysyl-tRNA synthetase pseudogene 1 [Source:HGNC Symbol;Acc:39207]	13	pseudogene	0.26103	1.1687	1.58557	0.142195	0.77012	-4.34838
ENSG00000237263	MAPK6PS3	mitogen-activated protein kinase 6 pseudogene 3 [Source:HGNC Symbol;Acc:18977]	13	pseudogene	-0.00454255	2.41333	-0.0450942	0.964871	0.996181	-5.38903
ENSG00000234213	FHP1	fumarate hydratase pseudogene 1 [Source:HGNC Symbol;Acc:39442]	13	pseudogene	-0.086858	0.869311	-0.538362	0.601449	0.952416	-4.97049
ENSG00000188985	DHFRP1	dihydrofolate reductase pseudogene 1 [Source:HGNC Symbol;Acc:2862]	18	pseudogene	-0.0425178	3.21999	-0.55696	0.589121	0.951321	-5.4231
ENSG00000271216	LINC01050	long intergenic non-protein coding RNA 1050 [Source:HGNC Symbol;Acc:49044]	13	lincRNA	0.0222754	-0.331411	0.0741957	0.942236	0.9937	-4.88272
ENSG00000263829	FAM60BP	family with sequence similarity 60, member B pseudogene [Source:HGNC Symbol;Acc:19052]	18	pseudogene	-0.0219694	2.70179	-0.23395	0.819481	0.981856	-5.42773
ENSG00000263846	CIAPIN1P	cytokine induced apoptosis inhibitor 1 pseudogene [Source:HGNC Symbol;Acc:31087]	18	pseudogene	-0.0254014	3.49533	-0.3498	0.73334	0.970937	-5.56845
ENSG00000260372	AQP4-AS1	AQP4 antisense RNA 1 [Source:HGNC Symbol;Acc:26399]	18	antisense	-0.323235	-1.45059	-0.808825	0.436395	0.915302	-4.67396
ENSG00000179611	DGKZP1	diacylglycerol kinase, zeta pseudogene 1 [Source:HGNC Symbol;Acc:39263]	13	pseudogene	-0.0197184	3.98062	-0.249807	0.807512	0.981015	-5.6975
ENSG00000168675	LDLRAD4	low density lipoprotein receptor class A domain containing 4 [Source:HGNC Symbol;Acc:1224]	18	protein_coding	0.060073	3.63762	0.869183	0.403999	0.905918	-5.30676
ENSG00000266184	RP11-552O4.2		18	pseudogene	-0.0672311	3.41853	-0.788773	0.447528	0.918382	-5.32358
ENSG00000230793	SMARCE1P5	SWI/SNF related, matrix associated, actin dependent regulator of chromatin, subfamily e, member 1 pseudogene 5 [Source:HGNC Symbol;Acc:39734]	13	pseudogene	-0.0252633	3.34412	-0.335877	0.743518	0.972034	-5.54046
ENSG00000273149	RP11-290D2.6		13	antisense	0.0868818	2.75094	0.511762	0.61931	0.954696	-5.3461
ENSG00000185272	RBM11	RNA binding motif protein 11 [Source:HGNC Symbol;Acc:9897]	21	protein_coding	-0.0259132	1.34632	-0.138731	0.892263	0.988844	-5.1538
ENSG00000170919	TPT1-AS1	TPT1 antisense RNA 1 [Source:HGNC Symbol;Acc:43686]	13	antisense	0.088411	1.99234	0.749365	0.469942	0.922211	-5.07429
ENSG00000155304	HSPA13	heat shock protein 70kDa family, member 13 [Source:HGNC Symbol;Acc:11375]	21	protein_coding	0.0249086	7.31993	0.481862	0.639699	0.956299	-5.93218
ENSG00000214455	RCN1P2	reticulocalbin 1, EF-hand calcium binding domain pseudogene 2 [Source:HGNC Symbol;Acc:39204]	13	pseudogene	0.0786366	6.95221	1.4423	0.178107	0.794643	-5.07019
ENSG00000166200	COPS2	COP9 signalosome subunit 2 [Source:HGNC Symbol;Acc:30747]	15	protein_coding	0.00145503	6.75136	0.027846	0.978302	0.997902	-6.04321
ENSG00000155307	SAMSN1	SAM domain, SH3 domain and nuclear localization signals 1 [Source:HGNC Symbol;Acc:10528]	21	protein_coding	0.0559679	1.62963	0.298715	0.770932	0.974208	-5.18625
ENSG00000205105	COX17P1	COX17 cytochrome c oxidase copper chaperone pseudogene 1 [Source:HGNC Symbol;Acc:24341]	13	pseudogene	-0.078486	3.59488	-0.619353	0.548765	0.943305	-5.46743
ENSG00000234145	NAP1L4P3	nucleosome assembly protein 1-like 4 pseudogene 3 [Source:HGNC Symbol;Acc:39738]	13	pseudogene	0.057979	5.45393	1.17151	0.267056	0.853998	-5.30314
ENSG00000177197	PCNPP5	PEST containing nuclear protein pseudogene 5 [Source:HGNC Symbol;Acc:41977]	13	pseudogene	0.142535	2.70638	1.32041	0.214499	0.820952	-4.73848
ENSG00000180530	NRIP1	nuclear receptor interacting protein 1 [Source:HGNC Symbol;Acc:8001]	21	protein_coding	-0.0728883	7.316	-1.16771	0.268519	0.853998	-5.38955
ENSG00000225131	PSME2P2	proteasome activator subunit 2 pseudogene 2 [Source:HGNC Symbol;Acc:30160]	13	pseudogene	-0.0874837	4.78752	-1.48821	0.165831	0.786694	-4.86655
ENSG00000235957	COX7CP1	cytochrome c oxidase subunit VIIc pseudogene 1 [Source:HGNC Symbol;Acc:2293]	13	pseudogene	-0.0487626	3.61569	-0.448593	0.662757	0.960867	-5.55674
ENSG00000137824	RMDN3	regulator of microtubule dynamics 3 [Source:HGNC Symbol;Acc:25550]	15	protein_coding	-0.00168569	5.0015	-0.0226118	0.98238	0.997902	-5.90515
ENSG00000266296	ARIH2P1	ariadne homolog 2 pseudogene 1 [Source:HGNC Symbol;Acc:31732]	18	pseudogene	0.107964	3.08035	1.18621	0.26145	0.850574	-4.92812
ENSG00000181358	CTAGE10P	CTAGE family, member 10, pseudogene [Source:HGNC Symbol;Acc:37288]	13	pseudogene	-0.0168697	0.668571	-0.0923523	0.92814	0.991588	-5.02618
ENSG00000231607	DLEU2	deleted in lymphocytic leukemia 2 (non-protein coding) [Source:HGNC Symbol;Acc:13748]	13	processed_transcript	0.00109558	1.76511	0.00755995	0.994108	0.99923	-5.25037
ENSG00000213885	RPL13AP7	ribosomal protein L13a pseudogene 7 [Source:HGNC Symbol;Acc:23755]	21	pseudogene	-0.0141597	0.405934	-0.0738904	0.942474	0.9937	-4.98357
ENSG00000234883	MIR155HG	MIR155 host gene (non-protein coding) [Source:HGNC Symbol;Acc:35460]	21	lincRNA	0.0575374	0.421012	0.296814	0.772343	0.974473	-4.96138
ENSG00000232150	ST13P4	suppression of tumorigenicity 13 (colon carcinoma) (Hsp70 interacting protein) pseudogene 4 [Source:HGNC Symbol;Acc:18487]	13	pseudogene	-0.0336113	4.93275	-0.523658	0.611289	0.952453	-5.75878
ENSG00000137880	GCHFR	GTP cyclohydrolase I feedback regulator [Source:HGNC Symbol;Acc:4194]	15	protein_coding	-0.146572	3.65245	-1.87113	0.0891629	0.713874	-4.22829
ENSG00000263772	RP11-549B18.3		18	pseudogene	-0.0846066	-0.283658	-0.373949	0.715814	0.968255	-4.8561
ENSG00000104435	STMN2	stathmin-like 2 [Source:HGNC Symbol;Acc:10577]	8	protein_coding	1.2331	2.36112	3.07612	0.0109813	0.49429	-2.69461
ENSG00000265273	PGDP1	phosphogluconate dehydrogenase pseudogene 1 [Source:HGNC Symbol;Acc:8892]	18	pseudogene	-0.0495638	5.91369	-0.683412	0.509009	0.935843	-5.76853
ENSG00000215492	HNRNPA1P7	heterogeneous nuclear ribonucleoprotein A1 pseudogene 7 [Source:HGNC Symbol;Acc:31015]	18	pseudogene	0.0786005	7.89749	1.40426	0.188858	0.803317	-5.11762
ENSG00000260389	WBP11P1	WW domain binding protein 11 pseudogene 1 [Source:HGNC Symbol;Acc:26250]	18	pseudogene	0.14912	0.421657	0.765775	0.460523	0.920618	-4.81952
ENSG00000104129	DNAJC17	DnaJ (Hsp40) homolog, subfamily C, member 17 [Source:HGNC Symbol;Acc:25556]	15	protein_coding	-0.0431361	2.59822	-0.394965	0.7007	0.965591	-5.36115
ENSG00000177150	FAM210A	family with sequence similarity 210, member A [Source:HGNC Symbol;Acc:28346]	18	protein_coding	0.009189	4.84556	0.109074	0.915181	0.991086	-5.87664
ENSG00000155313	USP25	ubiquitin specific peptidase 25 [Source:HGNC Symbol;Acc:12624]	21	protein_coding	0.00485813	6.09846	0.0955485	0.925662	0.991588	-6.01136
ENSG00000101638	ST8SIA5	ST8 alpha-N-acetyl-neuraminide alpha-2,8-sialyltransferase 5 [Source:HGNC Symbol;Acc:17827]	18	protein_coding	-0.385577	-0.33563	-1.35107	0.204806	0.81378	-4.49749
ENSG00000236778	INTS6-AS1	INTS6 antisense RNA 1 [Source:HGNC Symbol;Acc:42691]	13	antisense	-0.190508	0.451133	-1.01883	0.330975	0.877948	-4.70163
ENSG00000224892	RPS4XP16	ribosomal protein S4X pseudogene 16 [Source:HGNC Symbol;Acc:36365]	13	pseudogene	0.120912	2.45421	1.14966	0.275564	0.855743	-4.85986
ENSG00000231856	RP11-327P2.5		13	antisense	0.049836	-0.395299	0.197019	0.84754	0.984709	-4.86747
ENSG00000154639	CXADR	coxsackie virus and adenovirus receptor [Source:HGNC Symbol;Acc:2559]	21	protein_coding	-0.127408	5.11986	-1.88934	0.0864898	0.713048	-4.37404
ENSG00000101654	RNMT	RNA (guanine-7-) methyltransferase [Source:HGNC Symbol;Acc:10075]	18	protein_coding	0.00497705	5.99031	0.0886208	0.931035	0.991588	-6.0048
ENSG00000078043	PIAS2	protein inhibitor of activated STAT, 2 [Source:HGNC Symbol;Acc:17311]	18	protein_coding	-0.033155	4.9347	-0.553755	0.591236	0.951609	-5.7431
ENSG00000156958	GALK2	galactokinase 2 [Source:HGNC Symbol;Acc:4119]	15	protein_coding	0.0135834	4.94001	0.224368	0.826737	0.981856	-5.87129
ENSG00000154640	BTG3	BTG family, member 3 [Source:HGNC Symbol;Acc:1132]	21	protein_coding	0.0527353	5.08539	0.857132	0.410332	0.906168	-5.55638
ENSG00000163736	PPBP	pro-platelet basic protein (chemokine (C-X-C motif) ligand 7) [Source:HGNC Symbol;Acc:9240]	4	protein_coding	1.13519	4.92055	3.85128	0.00288111	0.372973	-1.39552
ENSG00000188277	C15orf62	chromosome 15 open reading frame 62 [Source:HGNC Symbol;Acc:34489]	15	protein_coding	0.120855	0.602349	0.688192	0.506114	0.934991	-4.87391
ENSG00000232079	AL035610.1		21	processed_transcript	-0.654284	-1.23985	-1.85783	0.0911646	0.71818	-4.307
ENSG00000166105	GLB1L3	galactosidase, beta 1-like 3 [Source:HGNC Symbol;Acc:25147]	11	protein_coding	1.05004	-1.08386	3.07015	0.0110969	0.49429	-3.79388
ENSG00000157021	FAM92A1P1	family with sequence similarity 92, member A1 pseudogene 1 [Source:HGNC Symbol;Acc:32278]	15	pseudogene	0.101598	2.85016	0.874153	0.401407	0.905699	-5.15054
ENSG00000259956	RBM15B	RNA binding motif protein 15B [Source:HGNC Symbol;Acc:24303]	HG186_PATCH	protein_coding	0.044247	5.83548	0.794192	0.444501	0.917085	-5.68257
ENSG00000154642	C21orf91	chromosome 21 open reading frame 91 [Source:HGNC Symbol;Acc:16459]	21	protein_coding	-0.101655	4.31895	-1.59477	0.140121	0.769059	-4.67119
ENSG00000247556	OIP5-AS1	OIP5 antisense RNA 1 [Source:HGNC Symbol;Acc:43563]	15	processed_transcript	-0.0349085	7.02408	-0.608781	0.555492	0.943669	-5.86035
ENSG00000163687	DNASE1L3	deoxyribonuclease I-like 3 [Source:HGNC Symbol;Acc:2959]	3	protein_coding	1.02517	-1.66981	3.04049	0.0116898	0.49429	-3.95001
ENSG00000257267	ZNF271	zinc finger protein 271 [Source:HGNC Symbol;Acc:13065]	18	pseudogene	0.0573662	5.16574	1.09969	0.295814	0.863478	-5.34636
ENSG00000267583	RP11-322E11.5		18	lincRNA	-0.275139	-1.73005	-0.902905	0.386636	0.901009	-4.64203
ENSG00000140577	CRTC3	CREB regulated transcription coactivator 3 [Source:HGNC Symbol;Acc:26148]	15	protein_coding	0.0042008	4.27373	0.0432729	0.966288	0.996181	-5.78353
ENSG00000166140	ZFYVE19	zinc finger, FYVE domain containing 19 [Source:HGNC Symbol;Acc:20758]	15	protein_coding	0.0344668	4.02277	0.540285	0.600168	0.952416	-5.59488
ENSG00000260552	RP11-49I11.1		18	antisense	-0.348967	-0.271057	-1.28962	0.224611	0.825357	-4.52858
ENSG00000101138	CSTF1	cleavage stimulation factor, 3' pre-RNA, subunit 1, 50kDa [Source:HGNC Symbol;Acc:2483]	20	protein_coding	-0.0920714	5.01638	-1.64046	0.130215	0.76351	-4.70107
ENSG00000267374	LINC00669	long intergenic non-protein coding RNA 669 [Source:HGNC Symbol;Acc:44332]	18	lincRNA	0.00491953	0.227298	0.0190154	0.985182	0.997902	-4.95779
ENSG00000175886	RPL7AP66	ribosomal protein L7a pseudogene 66 [Source:HGNC Symbol;Acc:35682]	18	pseudogene	-0.127796	3.16787	-1.4069	0.188095	0.803317	-4.71845
ENSG00000259838	TCEB1P2	transcription elongation factor B (SIII), polypeptide 1 pseudogene 2 [Source:HGNC Symbol;Acc:17762]	15	pseudogene	-0.0844009	3.17526	-0.832074	0.423717	0.909584	-5.24447
ENSG00000267586	LINC00907	long intergenic non-protein coding RNA 907 [Source:HGNC Symbol;Acc:44327]	18	lincRNA	0.127256	-0.682695	0.457929	0.656248	0.959625	-4.80082
ENSG00000101365	IDH3B	isocitrate dehydrogenase 3 (NAD+) beta [Source:HGNC Symbol;Acc:5385]	20	protein_coding	-0.00340777	6.56127	-0.0694503	0.945924	0.994538	-6.03565
ENSG00000168676	KCTD19	potassium channel tetramerization domain containing 19 [Source:HGNC Symbol;Acc:24753]	16	protein_coding	0.955936	-1.06566	2.83839	0.0166776	0.529341	-3.87728
ENSG00000124116	WFDC3	WAP four-disulfide core domain 3 [Source:HGNC Symbol;Acc:15957]	20	protein_coding	-0.246443	1.49616	-1.79985	0.100375	0.729728	-4.1591
ENSG00000136149	RPL13AP25	ribosomal protein L13a pseudogene 25 [Source:HGNC Symbol;Acc:36981]	13	pseudogene	0.488375	-0.0457142	2.10911	0.0595982	0.674348	-4.03975
ENSG00000117971	CHRNB4	cholinergic receptor, nicotinic, beta 4 (neuronal) [Source:HGNC Symbol;Acc:1964]	15	protein_coding	0.927171	-1.31268	3.23274	0.0083488	0.461782	-3.7954
ENSG00000259493	RP11-621H8.2		15	pseudogene	-0.105479	0.0962601	-0.45652	0.657228	0.959625	-4.88325
ENSG00000166262	FAM227B	family with sequence similarity 227, member B [Source:HGNC Symbol;Acc:26543]	15	protein_coding	0.00601751	2.06317	0.0479129	0.962677	0.996181	-5.31374
ENSG00000226332	RP11-157P1.4		20	antisense	-0.242177	0.0424544	-0.991721	0.343433	0.88165	-4.68521
ENSG00000229207	SERPINH1P1	serpin peptidase inhibitor, clade H1, pseudogene 1 [Source:HGNC Symbol;Acc:19917]	9	pseudogene	0.413857	2.11904	2.18102	0.0526701	0.662282	-3.75033
ENSG00000103642	LACTB	lactamase, beta [Source:HGNC Symbol;Acc:16468]	15	protein_coding	-0.0798776	5.62514	-1.39797	0.190689	0.804389	-5.0639
ENSG00000197299	BLM	Bloom syndrome, RecQ helicase-like [Source:HGNC Symbol;Acc:1058]	15	protein_coding	0.0906113	2.55027	0.95316	0.36174	0.890823	-5.03687
ENSG00000230074	RP11-195F19.9		9	antisense	-0.0573269	1.66968	-0.422656	0.680993	0.963652	-5.16039
ENSG00000154719	MRPL39	mitochondrial ribosomal protein L39 [Source:HGNC Symbol;Acc:14027]	21	protein_coding	-0.0684705	4.23701	-0.987514	0.345397	0.88354	-5.31719
ENSG00000175322	ZNF519	zinc finger protein 519 [Source:HGNC Symbol;Acc:30574]	18	protein_coding	0.0937609	2.28533	0.944906	0.365748	0.89154	-4.99734
ENSG00000101160	CTSZ	cathepsin Z [Source:HGNC Symbol;Acc:2547]	20	protein_coding	0.0228512	7.99925	0.436521	0.671217	0.961821	-5.94987
ENSG00000178723	GLULP4	glutamate-ammonia ligase (glutamine synthetase) pseudogene 4 [Source:HGNC Symbol;Acc:4345]	9	pseudogene	-0.0757481	2.20775	-0.539524	0.600675	0.952416	-5.22421
ENSG00000022277	RTFDC1	replication termination factor 2 domain containing 1 [Source:HGNC Symbol;Acc:15890]	20	protein_coding	0.0040339	6.64276	0.0689679	0.946299	0.994548	-6.03817
ENSG00000215198	RP11-182N22.7		9	pseudogene	0.0434105	0.564546	0.232216	0.820793	0.981856	-4.99432
ENSG00000204542	C6orf15	chromosome 6 open reading frame 15 [Source:HGNC Symbol;Acc:13927]	6	protein_coding	0.917785	0.358378	2.53789	0.028292	0.583706	-3.68176
ENSG00000214269	LGMNP1	legumain pseudogene 1 [Source:HGNC Symbol;Acc:23079]	13	pseudogene	-0.114553	4.02869	-1.23351	0.244039	0.838495	-5.04373
ENSG00000259770	RP11-81A1.3		15	pseudogene	0.182593	2.31103	1.2523	0.237386	0.834575	-4.74696
ENSG00000267293	RP11-8H2.1		18	pseudogene	0.158323	3.52162	1.88139	0.0876485	0.713874	-4.19889
ENSG00000236565	HNRNPA3P5	heterogeneous nuclear ribonucleoprotein A3 pseudogene 5 [Source:HGNC Symbol;Acc:39774]	13	pseudogene	0.201342	1.02628	1.00363	0.337916	0.880757	-4.76738
ENSG00000225978	HAR1A	highly accelerated region 1A (non-protein coding) [Source:HGNC Symbol;Acc:33117]	20	lincRNA	0.33767	-0.209346	1.28335	0.226716	0.826454	-4.53229
ENSG00000088881	EBF4	early B-cell factor 4 [Source:HGNC Symbol;Acc:29278]	20	protein_coding	0.192488	2.73283	2.08626	0.0619746	0.676944	-3.87184
ENSG00000232442	CTD-3184A7.4		20	antisense	-0.135415	1.52669	-0.883917	0.396348	0.904064	-4.91314
ENSG00000269900	RMRP	RNA component of mitochondrial RNA processing endoribonuclease [Source:HGNC Symbol;Acc:10031]	9	lincRNA	0.172392	13.0063	1.92965	0.080834	0.707197	-4.28539
ENSG00000140285	FGF7	fibroblast growth factor 7 [Source:HGNC Symbol;Acc:3685]	15	protein_coding	0.118215	7.71928	0.889125	0.393667	0.902947	-5.65629
ENSG00000260490	RP11-265N6.3		15	pseudogene	0.111006	4.44409	1.58351	0.142663	0.77012	-4.70208
ENSG00000101457	DNTTIP1	deoxynucleotidyltransferase, terminal, interacting protein 1 [Source:HGNC Symbol;Acc:16160]	20	protein_coding	-0.156532	3.84209	-2.09694	0.0608522	0.674901	-3.94557
ENSG00000154721	JAM2	junctional adhesion molecule 2 [Source:HGNC Symbol;Acc:14686]	21	protein_coding	-0.116837	1.41837	-0.711315	0.492246	0.931208	-4.99173
ENSG00000235387	LINC00961	long intergenic non-protein coding RNA 961 [Source:HGNC Symbol;Acc:27244]	9	lincRNA	0.317092	-1.4743	0.947992	0.364246	0.890939	-4.63678
ENSG00000230750	SDAD1P2	SDA1 domain containing 1 pseudogene 2 [Source:HGNC Symbol;Acc:31404]	20	pseudogene	-0.0309492	3.37633	-0.308021	0.764034	0.973421	-5.55582
ENSG00000196421	LINC00176	long intergenic non-protein coding RNA 176 [Source:HGNC Symbol;Acc:27655]	20	lincRNA	-0.188044	2.22574	-1.30876	0.218279	0.823174	-4.6845
ENSG00000124172	ATP5E	ATP synthase, H+ transporting, mitochondrial F1 complex, epsilon subunit [Source:HGNC Symbol;Acc:838]	20	protein_coding	0.0367254	5.23326	0.460792	0.654258	0.959625	-5.8283
ENSG00000235036	RP5-1099D15.1		20	pseudogene	-0.0656711	3.59368	-0.645552	0.532295	0.942301	-5.45191
ENSG00000232380	ZDHHC20P4	zinc finger, DHHC-type containing 20 pseudogene 4 [Source:HGNC Symbol;Acc:39776]	13	pseudogene	0.0514405	3.87214	0.699212	0.499476	0.932753	-5.47321
ENSG00000213866	YBX1P10	Y box binding protein 1 pseudogene 10 [Source:HGNC Symbol;Acc:42432]	9	pseudogene	0.142296	5.12642	1.90047	0.0848926	0.712648	-4.35837
ENSG00000185088	RPS27L	ribosomal protein S27-like [Source:HGNC Symbol;Acc:18476]	15	protein_coding	0.0700797	6.64079	0.885744	0.395406	0.90368	-5.65012
ENSG00000267156	TPMTP1	thiopurine S-methyltransferase pseudogene 1 [Source:HGNC Symbol;Acc:17490]	18	pseudogene	0.0259349	3.1819	0.309267	0.763112	0.973414	-5.51306
ENSG00000166128	RAB8B	RAB8B, member RAS oncogene family [Source:HGNC Symbol;Acc:30273]	15	protein_coding	-0.00271343	6.27402	-0.0467596	0.963574	0.996181	-6.02484
ENSG00000228941	UBE3AP2	ubiquitin protein ligase E3A pseudogene 2 [Source:HGNC Symbol;Acc:12498]	21	pseudogene	0.0347332	2.95081	0.409364	0.690423	0.965404	-5.43031
ENSG00000235698	PA2G4P2	proliferation-associated 2G4 pseudogene 2 [Source:HGNC Symbol;Acc:16531]	20	pseudogene	0.0162768	2.01361	0.13924	0.891871	0.988844	-5.29601
ENSG00000175063	UBE2C	ubiquitin-conjugating enzyme E2C [Source:HGNC Symbol;Acc:15937]	20	protein_coding	0.0581217	3.44338	0.637472	0.537344	0.942593	-5.42554
ENSG00000232041	PSMD10P3	proteasome 26S subunit, non-ATPase, 10 pseudogene 3 [Source:HGNC Symbol;Acc:30152]	13	pseudogene	0.0447398	4.51293	0.514838	0.617231	0.954361	-5.69691
ENSG00000230870	FBXW11P1	F-box and WD repeat domain containing 11 pseudogene 1 [Source:HGNC Symbol;Acc:1145]	21	pseudogene	0.0697671	2.97478	0.720486	0.486811	0.928514	-5.27956
ENSG00000236972	FABP5P1	fatty acid binding protein 5 pseudogene 1 [Source:HGNC Symbol;Acc:31059]	13	pseudogene	-0.122137	-0.700288	-0.46339	0.652454	0.959625	-4.79849
ENSG00000101166	SLMO2	slowmo homolog 2 (Drosophila) [Source:HGNC Symbol;Acc:15892]	20	protein_coding	-0.0787316	6.74074	-1.38823	0.193551	0.80621	-5.13245
ENSG00000167220	HDHD2	haloacid dehalogenase-like hydrolase domain containing 2 [Source:HGNC Symbol;Acc:25364]	18	protein_coding	0.102759	4.2699	1.43261	0.180796	0.797046	-4.86015
ENSG00000187988	RP11-405L18.2		9	pseudogene	0.377335	0.408077	1.37263	0.198212	0.809157	-4.49034
ENSG00000154723	ATP5J	ATP synthase, H+ transporting, mitochondrial Fo complex, subunit F6 [Source:HGNC Symbol;Acc:847]	21	protein_coding	-0.0562435	4.82363	-0.817988	0.431368	0.913807	-5.55245
ENSG00000234160	RP11-613M10.6		9	antisense	0.104764	1.21667	0.723539	0.48501	0.928402	-4.95057
ENSG00000233111	RAB1C	RAB1C, member RAS oncogene family pseudogene [Source:HGNC Symbol;Acc:23683]	9	pseudogene	0.0755679	5.74929	1.21328	0.251369	0.843805	-5.28476
ENSG00000171448	ZBTB26	zinc finger and BTB domain containing 26 [Source:HGNC Symbol;Acc:23383]	9	protein_coding	-0.0360215	2.62361	-0.359308	0.72642	0.969974	-5.37824
ENSG00000232454	RP11-3J10.7		9	pseudogene	-0.00785357	3.66409	-0.104913	0.918404	0.991086	-5.65744
ENSG00000104047	DTWD1	DTW domain containing 1 [Source:HGNC Symbol;Acc:30926]	15	protein_coding	0.0536446	4.55004	0.835313	0.421971	0.909473	-5.49654
ENSG00000088882	CPXM1	carboxypeptidase X (M14 family), member 1 [Source:HGNC Symbol;Acc:15771]	20	protein_coding	0.00991702	5.72866	0.187133	0.85509	0.985323	-5.97011
ENSG00000213839	RP11-3J10.4		9	pseudogene	0.00782049	3.91364	0.115027	0.910574	0.990461	-5.70798
ENSG00000225254	RP11-403F21.1		9	pseudogene	-0.293528	0.123981	-1.52231	0.157189	0.78036	-4.39644
ENSG00000205771	CATSPER2P1	cation channel, sperm associated 2 pseudogene 1 [Source:HGNC Symbol;Acc:31054]	15	pseudogene	0.179506	0.865845	1.15648	0.272884	0.853998	-4.65433
ENSG00000163735	CXCL5	chemokine (C-X-C motif) ligand 5 [Source:HGNC Symbol;Acc:10642]	4	protein_coding	0.873242	6.14195	4.19557	0.00162199	0.334148	-0.87674
ENSG00000140564	FURIN	furin (paired basic amino acid cleaving enzyme) [Source:HGNC Symbol;Acc:8568]	15	protein_coding	-0.0654811	5.94799	-0.882698	0.396977	0.904105	-5.61983
ENSG00000140157	NIPA2	non imprinted in Prader-Willi/Angelman syndrome 2 [Source:HGNC Symbol;Acc:17044]	15	protein_coding	0.0428887	6.03201	0.843214	0.417731	0.908716	-5.65785
ENSG00000232241	DYNLT3P1	dynein, light chain, Tctex-type 3 pseudogene 1 [Source:HGNC Symbol;Acc:16571]	20	pseudogene	0.0240183	1.99715	0.18511	0.856637	0.985323	-5.28631
ENSG00000204860	FAM201A	family with sequence similarity 201, member A [Source:HGNC Symbol;Acc:27239]	9	antisense	-0.0227562	0.103063	-0.115641	0.910099	0.990428	-4.93641
ENSG00000154727	GABPA	GA binding protein transcription factor, alpha subunit 60kDa [Source:HGNC Symbol;Acc:4071]	21	protein_coding	0.00149296	4.87403	0.0241488	0.981183	0.997902	-5.88664
ENSG00000087510	TFAP2C	transcription factor AP-2 gamma (activating enhancer binding protein 2 gamma) [Source:HGNC Symbol;Acc:11744]	20	protein_coding	-0.172966	2.21585	-1.40631	0.188265	0.803317	-4.59079
ENSG00000212232	SNORD17	small nucleolar RNA, C/D box 17 [Source:HGNC Symbol;Acc:32713]	20	snoRNA	0.329493	2.38613	1.38415	0.194761	0.807532	-4.63115
ENSG00000124203	ZNF831	zinc finger protein 831 [Source:HGNC Symbol;Acc:16167]	20	protein_coding	0.45119	-1.41361	1.05668	0.314145	0.87137	-4.6066
ENSG00000228002	DHX9P1	DEAH (Asp-Glu-Ala-His) box polypeptide 9 pseudogene 1 [Source:HGNC Symbol;Acc:2751]	13	pseudogene	0.00501375	5.33302	0.0800122	0.937718	0.9937	-5.9441
ENSG00000105146	AURKC	aurora kinase C [Source:HGNC Symbol;Acc:11391]	19	protein_coding	0.860979	-0.502786	2.71494	0.0207256	0.557265	-3.79
ENSG00000104142	VPS18	vacuolar protein sorting 18 homolog (S. cerevisiae) [Source:HGNC Symbol;Acc:15972]	15	protein_coding	0.0485944	5.71217	0.833155	0.423134	0.909584	-5.64195
ENSG00000265182	SRP72P1	signal recognition particle 72kDa pseudogene 1 [Source:HGNC Symbol;Acc:31095]	18	pseudogene	0.146162	2.42346	1.33314	0.210431	0.81705	-4.68673
ENSG00000138613	APH1B	APH1B gamma secretase subunit [Source:HGNC Symbol;Acc:24080]	15	protein_coding	-0.0819824	4.16108	-1.03794	0.322395	0.876887	-5.25863
ENSG00000227973	PIN4P1	protein (peptidylprolyl cis/trans isomerase) NIMA-interacting, 4 pseudogene 1 [Source:HGNC Symbol;Acc:44193]	15	pseudogene	-0.0925778	3.4796	-0.766669	0.460013	0.920449	-5.35122
ENSG00000011454	RABGAP1	RAB GTPase activating protein 1 [Source:HGNC Symbol;Acc:17155]	9	protein_coding	-0.0836972	5.82202	-1.52465	0.156611	0.780004	-4.92279
ENSG00000134049	IER3IP1	immediate early response 3 interacting protein 1 [Source:HGNC Symbol;Acc:18550]	18	protein_coding	-0.0106072	4.67102	-0.132258	0.897258	0.988844	-5.84623
ENSG00000225511	LINC00475	long intergenic non-protein coding RNA 475 [Source:HGNC Symbol;Acc:23569]	9	processed_transcript	-0.0214251	0.957261	-0.109136	0.915133	0.991086	-5.07798
ENSG00000128917	DLL4	delta-like 4 (Drosophila) [Source:HGNC Symbol;Acc:2910]	15	protein_coding	-0.119993	1.69758	-0.70549	0.495718	0.932192	-5.04499
ENSG00000214612	RPS19P1	ribosomal protein S19 pseudogene 1 [Source:HGNC Symbol;Acc:16534]	20	pseudogene	-0.0167363	8.48595	-0.35393	0.730331	0.970303	-5.97735
ENSG00000232388	LINC00493	long intergenic non-protein coding RNA 493 [Source:HGNC Symbol;Acc:43430]	20	lincRNA	-0.0648219	3.59718	-0.569038	0.581187	0.949808	-5.49559
ENSG00000180777	ANKRD30B	ankyrin repeat domain 30B [Source:HGNC Symbol;Acc:24165]	18	protein_coding	0.0328226	-0.471594	0.13542	0.894817	0.988844	-4.86378
ENSG00000101144	BMP7	bone morphogenetic protein 7 [Source:HGNC Symbol;Acc:1074]	20	protein_coding	-0.324347	1.94828	-2.02142	0.0692167	0.691049	-3.9308
ENSG00000273148	RP5-1068E13.7		20	lincRNA	-0.3817	0.136858	-1.98309	0.0738651	0.697897	-4.09643
ENSG00000172785	CBWD1	COBW domain containing 1 [Source:HGNC Symbol;Acc:17134]	9	protein_coding	-0.0571615	2.97308	-0.519872	0.613836	0.952662	-5.38922
ENSG00000230584	CCT5P2	chaperonin containing TCP1, subunit 5 (epsilon) pseudogene 2 [Source:HGNC Symbol;Acc:35139]	13	pseudogene	0.112402	3.8298	1.70665	0.11697	0.748962	-4.46208
ENSG00000233895	RP1-122P22.2		20	lincRNA	-0.224683	1.04387	-1.4227	0.183581	0.800063	-4.47622
ENSG00000227354	RBM26-AS1	RBM26 antisense RNA 1 [Source:HGNC Symbol;Acc:39805]	13	antisense	-0.12561	1.29009	-0.785712	0.449244	0.918382	-4.9314
ENSG00000132635	PCED1A	PC-esterase domain containing 1A [Source:HGNC Symbol;Acc:16212]	20	protein_coding	-0.0533514	5.21172	-0.934666	0.370765	0.895032	-5.50647
ENSG00000179523	EIF3J-AS1	EIF3J antisense RNA 1 (head to head) [Source:HGNC Symbol;Acc:48616]	15	lincRNA	0.0439547	2.82145	0.501584	0.626214	0.9562	-5.36555
ENSG00000238197	PAXBP1-AS1	PAXBP1 antisense RNA 1 [Source:HGNC Symbol;Acc:39603]	21	antisense	-0.0909772	-0.495105	-0.335783	0.743587	0.972034	-4.83994
ENSG00000259479	CTD-2008A1.2		15	pseudogene	-0.036606	-0.956185	-0.109415	0.914917	0.991086	-4.8168
ENSG00000214182	PTMAP5	prothymosin, alpha pseudogene 5 [Source:HGNC Symbol;Acc:9628]	13	pseudogene	0.0118553	6.53261	0.203612	0.842513	0.984078	-6.01575
ENSG00000175387	SMAD2	SMAD family member 2 [Source:HGNC Symbol;Acc:6768]	18	protein_coding	-0.00292422	7.25285	-0.0614177	0.952169	0.995667	-6.0487
ENSG00000232239	RBPJP5	RBPJ pseudogene 5 [Source:HGNC Symbol;Acc:37485]	9	pseudogene	0.0817281	0.222959	0.382465	0.709674	0.968255	-4.91624
ENSG00000204837	RP11-204M4.2		9	lincRNA	-0.376974	-0.125162	-1.8668	0.0898099	0.713874	-4.19814
ENSG00000104043	ATP8B4	ATPase, class I, type 8B, member 4 [Source:HGNC Symbol;Acc:13536]	15	protein_coding	0.0808064	2.41007	0.732396	0.479809	0.927292	-5.16223
ENSG00000165209	STRBP	spermatid perinuclear RNA binding protein [Source:HGNC Symbol;Acc:16462]	9	protein_coding	-0.0513855	4.77297	-0.833155	0.423134	0.909584	-5.53323
ENSG00000182511	FES	feline sarcoma oncogene [Source:HGNC Symbol;Acc:3657]	15	protein_coding	0.145437	3.60789	1.91282	0.0831531	0.710315	-4.16791
ENSG00000170113	NIPA1	non imprinted in Prader-Willi/Angelman syndrome 1 [Source:HGNC Symbol;Acc:17043]	15	protein_coding	0.0552147	4.3923	0.82968	0.425011	0.90997	-5.47467
ENSG00000088970	PLK1S1	polo-like kinase 1 substrate 1 [Source:HGNC Symbol;Acc:15865]	20	processed_transcript	0.0161406	4.2513	0.22924	0.823045	0.981856	-5.75423
ENSG00000166035	LIPC	lipase, hepatic [Source:HGNC Symbol;Acc:6619]	15	protein_coding	0.857116	-0.770196	3.12063	0.0101571	0.481157	-3.67566
ENSG00000087495	PHACTR3	phosphatase and actin regulator 3 [Source:HGNC Symbol;Acc:15833]	20	protein_coding	-0.0697466	1.36933	-0.509177	0.62106	0.954768	-5.07086
ENSG00000225530	SP3P	Sp3 transcription factor pseudogene [Source:HGNC Symbol;Acc:35430]	13	pseudogene	0.365805	0.462954	1.96782	0.0757972	0.697897	-4.07239
ENSG00000067900	ROCK1	Rho-associated, coiled-coil containing protein kinase 1 [Source:HGNC Symbol;Acc:10251]	18	protein_coding	0.0396013	6.69083	0.835083	0.422094	0.909473	-5.69351
ENSG00000235879	FAR1P1	fatty acyl CoA reductase 1 pseudogene 1 [Source:HGNC Symbol;Acc:39675]	13	pseudogene	0.0262098	1.16431	0.187541	0.854778	0.985323	-5.11049
ENSG00000128965	CHAC1	ChaC, cation transport regulator homolog 1 (E. coli) [Source:HGNC Symbol;Acc:28680]	15	protein_coding	-0.00208795	2.45679	-0.0140478	0.989053	0.99923	-5.39914
ENSG00000227115	RP11-267C16.1		18	lincRNA	0.0302622	-1.10363	0.0922594	0.928212	0.991588	-4.80447
ENSG00000215417	MIR17HG	miR-17-92 cluster host gene (non-protein coding) [Source:HGNC Symbol;Acc:23564]	13	processed_transcript	-0.0789639	2.34826	-0.402001	0.69567	0.965404	-5.30685
ENSG00000226721	EEF1DP2	eukaryotic translation elongation factor 1 delta pseudogene 2 [Source:HGNC Symbol;Acc:33523]	9	pseudogene	0.136715	0.938854	0.787409	0.448292	0.918382	-4.87592
ENSG00000214535	RPS15AP1	ribosomal protein S15a pseudogene 1 [Source:HGNC Symbol;Acc:16598]	20	pseudogene	0.0160103	8.94152	0.254023	0.804338	0.981015	-6.00171
ENSG00000197805	BX649597.1		9	pseudogene	-0.255329	-0.315769	-0.779327	0.452836	0.918496	-4.74558
ENSG00000124104	SNX21	sorting nexin family member 21 [Source:HGNC Symbol;Acc:16154]	20	protein_coding	0.0135503	4.71275	0.198106	0.84671	0.984646	-5.84212
ENSG00000229489	ATP5A1P5	ATP synthase, H+ transporting, mitochondrial F1 complex, alpha subunit 1 pseudogene 5 [Source:HGNC Symbol;Acc:825]	9	pseudogene	-0.013179	0.183743	-0.0508805	0.960367	0.996181	-4.95082
ENSG00000237945	LINC00649	long intergenic non-protein coding RNA 649 [Source:HGNC Symbol;Acc:44305]	21	antisense	-0.0540252	0.359075	-0.311719	0.7613	0.973414	-4.94964
ENSG00000264350	SNRPGP2	small nuclear ribonucleoprotein polypeptide G pseudogene 2 [Source:HGNC Symbol;Acc:30999]	18	pseudogene	0.102417	4.95983	1.32403	0.213337	0.820952	-5.08165
ENSG00000227063	RPL41P1	ribosomal protein L41 pseudogene 1 [Source:HGNC Symbol;Acc:10356]	20	pseudogene	0.123939	8.56865	1.49354	0.164453	0.783788	-5.00023
ENSG00000148204	CRB2	crumbs homolog 2 (Drosophila) [Source:HGNC Symbol;Acc:18688]	9	protein_coding	-0.29769	2.04197	-1.82638	0.0960598	0.724371	-4.14429
ENSG00000101146	RAE1	ribonucleic acid export 1 [Source:HGNC Symbol;Acc:9828]	20	protein_coding	-0.0719798	5.07361	-1.28944	0.224671	0.825357	-5.13483
ENSG00000267013	CTD-2171N6.1		18	lincRNA	-0.202744	3.02368	-1.29599	0.222487	0.82454	-4.81159
ENSG00000215305	VPS16	vacuolar protein sorting 16 homolog (S. cerevisiae) [Source:HGNC Symbol;Acc:14584]	20	protein_coding	0.0118241	5.39636	0.24131	0.813919	0.981478	-5.9248
ENSG00000267327	CTD-2008L17.1		18	lincRNA	0.314152	0.312119	1.43738	0.179468	0.795886	-4.44812
ENSG00000142192	APP	amyloid beta (A4) precursor protein [Source:HGNC Symbol;Acc:620]	21	protein_coding	-0.0219081	9.0585	-0.427268	0.677734	0.963652	-5.93942
ENSG00000101473	ACOT8	acyl-CoA thioesterase 8 [Source:HGNC Symbol;Acc:15919]	20	protein_coding	-0.106672	4.56852	-1.78995	0.102031	0.733346	-4.45031
ENSG00000128908	INO80	INO80 complex subunit [Source:HGNC Symbol;Acc:26956]	15	protein_coding	0.0697896	5.10892	1.08072	0.303796	0.866284	-5.35832
ENSG00000140284	SLC27A2	solute carrier family 27 (fatty acid transporter), member 2 [Source:HGNC Symbol;Acc:10996]	15	protein_coding	-0.146404	0.6643	-0.696431	0.501146	0.933431	-4.87925
ENSG00000225069	RP5-1025A1.2		20	pseudogene	-0.0464589	0.35443	-0.237313	0.816938	0.981659	-4.96077
ENSG00000235601	RP11-231K24.2		9	lincRNA	0.230487	-0.515119	0.85842	0.409653	0.906168	-4.70429
ENSG00000213742	ZNF337-AS1	ZNF337 antisense RNA 1 [Source:HGNC Symbol;Acc:40759]	20	antisense	-0.175227	1.54897	-0.964001	0.356523	0.889225	-4.86512
ENSG00000269946	RP11-2B6.3		9	lincRNA	-0.112246	0.0236068	-0.576866	0.576076	0.949164	-4.84246
ENSG00000269929	RP11-2B6.2		9	lincRNA	0.00167248	0.515583	0.0050949	0.996029	0.999306	-5.00287
ENSG00000253228	NRBF2P4	nuclear receptor binding factor 2 pseudogene 4 [Source:HGNC Symbol;Acc:44607]	8	pseudogene	0.854981	-0.512878	2.56285	0.0270791	0.583529	-3.87046
ENSG00000107099	DOCK8	dedicator of cytokinesis 8 [Source:HGNC Symbol;Acc:19191]	9	protein_coding	0.0150094	2.05827	0.130976	0.898247	0.988844	-5.30648
ENSG00000119522	DENND1A	DENN/MADD domain containing 1A [Source:HGNC Symbol;Acc:29324]	9	protein_coding	0.0157014	3.10653	0.145689	0.886901	0.98865	-5.53102
ENSG00000115507	OTX1	orthodenticle homeobox 1 [Source:HGNC Symbol;Acc:8521]	2	protein_coding	0.832526	-0.703877	2.64998	0.0232348	0.564633	-3.87084
ENSG00000232063	RP11-307E17.8		9	lincRNA	0.0306171	-0.473088	0.114056	0.911325	0.990731	-4.86485
ENSG00000213862	CTD-2270N23.1		15	pseudogene	0.16961	3.54752	1.766	0.106139	0.736266	-4.34948
ENSG00000166265	CYYR1	cysteine/tyrosine-rich 1 [Source:HGNC Symbol;Acc:16274]	21	protein_coding	-0.0805905	0.0156557	-0.272021	0.790832	0.980114	-4.90847
ENSG00000196074	SYCP2	synaptonemal complex protein 2 [Source:HGNC Symbol;Acc:11490]	20	protein_coding	0.132524	2.07812	1.05092	0.316667	0.872397	-4.88317
ENSG00000140287	HDC	histidine decarboxylase [Source:HGNC Symbol;Acc:4855]	15	protein_coding	0.371649	-1.55352	0.96761	0.354799	0.889225	-4.62946
ENSG00000140455	USP3	ubiquitin specific peptidase 3 [Source:HGNC Symbol;Acc:12626]	15	protein_coding	0.00380057	5.7598	0.0740353	0.942361	0.9937	-5.98797
ENSG00000184828	ZBTB7C	zinc finger and BTB domain containing 7C [Source:HGNC Symbol;Acc:31700]	18	protein_coding	-0.052581	1.70941	-0.411013	0.68925	0.965404	-5.17227
ENSG00000138892	TTLL8	tubulin tyrosine ligase-like family, member 8 [Source:HGNC Symbol;Acc:34000]	22	protein_coding	0.82292	-1.31427	2.42842	0.0342716	0.602751	-4.08858
ENSG00000267787	RP11-35G9.5		18	antisense	-0.187947	-0.348085	-0.75069	0.469177	0.922211	-4.75285
ENSG00000224628	RP5-854E16.2		20	pseudogene	0.0461011	4.25069	0.68854	0.505903	0.934991	-5.55041
ENSG00000231544	RSL24D1P11	ribosomal L24 domain containing 1 pseudogene 11 [Source:HGNC Symbol;Acc:37881]	18	pseudogene	0.237479	1.04948	1.63531	0.131301	0.76351	-4.30512
ENSG00000230221	RP11-173G21.1		9	pseudogene	0.0520349	0.172071	0.213639	0.834882	0.982293	-4.93709
ENSG00000237086	RBPJP2	RBPJ pseudogene 2 [Source:HGNC Symbol;Acc:5726]	9	pseudogene	0.0312043	0.505301	0.176573	0.863172	0.985815	-4.99165
ENSG00000154736	ADAMTS5	ADAM metallopeptidase with thrombospondin type 1 motif, 5 [Source:HGNC Symbol;Acc:221]	21	protein_coding	0.194401	5.28518	1.14649	0.276815	0.856835	-5.31141
ENSG00000235217	TSPY26P	testis specific protein, Y-linked 26, pseudogene [Source:HGNC Symbol;Acc:16256]	20	pseudogene	-0.10097	2.49316	-0.781256	0.451749	0.918382	-5.14796
ENSG00000196199	MPHOSPH8	M-phase phosphoprotein 8 [Source:HGNC Symbol;Acc:29810]	13	protein_coding	0.104925	5.07727	1.70328	0.117615	0.748962	-4.62421
ENSG00000163017	ACTG2	actin, gamma 2, smooth muscle, enteric [Source:HGNC Symbol;Acc:145]	2	protein_coding	0.787285	0.68272	2.45563	0.0326791	0.60045	-3.66687
ENSG00000175730	BAK1P1	BCL2-antagonist/killer 1 pseudogene 1 [Source:HGNC Symbol;Acc:996]	20	pseudogene	-0.011658	3.07918	-0.140324	0.891035	0.988794	-5.5258
ENSG00000260257	RP5-1085F17.3		20	lincRNA	-0.124415	2.50564	-0.688305	0.506045	0.934991	-5.20691
ENSG00000234380	AP000330.8		21	antisense	-0.206952	0.813123	-1.15702	0.272673	0.853998	-4.64998
ENSG00000156239	N6AMT1	N-6 adenine-specific DNA methyltransferase 1 (putative) [Source:HGNC Symbol;Acc:16021]	21	protein_coding	0.169382	2.57752	1.46563	0.171776	0.791921	-4.57364
ENSG00000234665	RP11-262H14.3		9	lincRNA	-0.174603	1.27686	-1.05542	0.314698	0.871853	-4.76579
ENSG00000170161	RP11-262H14.4		9	lincRNA	-0.147604	0.00285812	-0.685382	0.507815	0.935574	-4.80585
ENSG00000196547	MAN2A2	mannosidase, alpha, class 2A, member 2 [Source:HGNC Symbol;Acc:6825]	15	protein_coding	-0.0287356	4.65101	-0.28975	0.777597	0.975617	-5.80976
ENSG00000107104	KANK1	KN motif and ankyrin repeat domains 1 [Source:HGNC Symbol;Acc:19309]	9	protein_coding	-0.0211315	5.65647	-0.255926	0.802906	0.981015	-5.9479
ENSG00000175611	LINC00476	long intergenic non-protein coding RNA 476 [Source:HGNC Symbol;Acc:27858]	9	processed_transcript	0.0622397	1.92779	0.486011	0.636851	0.956217	-5.18974
ENSG00000121390	PSPC1	paraspeckle component 1 [Source:HGNC Symbol;Acc:20320]	13	protein_coding	0.00278581	5.25603	0.0538602	0.958048	0.996181	-5.93674
ENSG00000228265	RP5-1125A11.1		20	lincRNA	-0.542529	-0.176289	-2.09493	0.0610624	0.675729	-4.06584
ENSG00000214185	XPOTP1	exportin, tRNA (nuclear export receptor for tRNAs) pseudogene 1 [Source:HGNC Symbol;Acc:16586]	20	pseudogene	-0.0225251	6.22337	-0.446702	0.664079	0.960867	-5.92143
ENSG00000259707	RP11-752G15.4		15	pseudogene	-0.0660177	2.19098	-0.530428	0.606749	0.952453	-5.22488
ENSG00000236456	RP4-785G19.2		20	pseudogene	-0.117697	3.71901	-1.52899	0.155545	0.778245	-4.6645
ENSG00000189089	RIMKLBP1	ribosomal modification protein rimK-like family member B pseudogene 1 [Source:HGNC Symbol;Acc:34034]	21	pseudogene	0.030044	1.78844	0.157203	0.87804	0.986838	-5.24546
ENSG00000186466	AQP7P1	aquaporin 7 pseudogene 1 [Source:HGNC Symbol;Acc:32048]	9	pseudogene	-0.194059	-0.902449	-0.692401	0.503572	0.934896	-4.73115
ENSG00000181741	FDX1P1	ferredoxin 1 pseudogene 1 [Source:HGNC Symbol;Acc:3640]	20	pseudogene	-0.0634079	2.15916	-0.469394	0.648296	0.959506	-5.24359
ENSG00000119408	NEK6	NIMA-related kinase 6 [Source:HGNC Symbol;Acc:7749]	9	protein_coding	-0.00633103	5.21514	-0.088498	0.931131	0.991588	-5.92933
ENSG00000250988	RP11-752G15.6		15	antisense	0.281911	-0.178833	1.10753	0.292564	0.862045	-4.61918
ENSG00000226054	MEMO1P1	mediator of cell motility 1 pseudogene 1 [Source:HGNC Symbol;Acc:23274]	21	pseudogene	0.0539225	4.10769	0.830258	0.424699	0.90997	-5.42432
ENSG00000237238	BMS1P10	BMS1 pseudogene 10 [Source:HGNC Symbol;Acc:49154]	9	pseudogene	-0.544515	-0.240824	-2.11646	0.0588516	0.673127	-4.06213
ENSG00000252690	SCARNA15	small Cajal body-specific RNA 15 [Source:HGNC Symbol;Acc:32572]	15	processed_transcript	0.0372271	0.194669	0.123303	0.904174	0.989506	-4.94882
ENSG00000104064	GABPB1	GA binding protein transcription factor, beta subunit 1 [Source:HGNC Symbol;Acc:4074]	15	protein_coding	0.067741	5.41996	1.12654	0.284796	0.860022	-5.34642
ENSG00000179455	MKRN3	makorin ring finger protein 3 [Source:HGNC Symbol;Acc:7114]	15	protein_coding	-0.226696	1.9597	-1.35712	0.202937	0.813199	-4.60782
ENSG00000224546	EIF4BP3	eukaryotic translation initiation factor 4B pseudogene 3 [Source:HGNC Symbol;Acc:37936]	9	pseudogene	0.115946	7.14496	2.20958	0.050138	0.653158	-3.99635
ENSG00000134030	CTIF	CBP80/20-dependent translation initiation factor [Source:HGNC Symbol;Acc:23925]	18	protein_coding	-0.0203099	4.73416	-0.314608	0.759165	0.973414	-5.81584
ENSG00000126005	MMP24-AS1	MMP24 antisense RNA 1 [Source:HGNC Symbol;Acc:44421]	20	antisense	-0.0403912	3.68782	-0.441331	0.66784	0.961505	-5.57476
ENSG00000238251	RP11-172F4.2		9	pseudogene	-0.0750828	4.23658	-0.910096	0.383001	0.900668	-5.38372
ENSG00000236830	CBR3-AS1	CBR3 antisense RNA 1 [Source:HGNC Symbol;Acc:43664]	21	processed_transcript	0.262595	0.426523	1.10724	0.292686	0.862045	-4.65087
ENSG00000229230	MT1P3	metallothionein 1 pseudogene 3 [Source:HGNC Symbol;Acc:16120]	20	pseudogene	-0.0138806	0.0165553	-0.0540818	0.957876	0.996181	-4.92734
ENSG00000132950	ZMYM5	zinc finger, MYM-type 5 [Source:HGNC Symbol;Acc:13029]	13	protein_coding	-0.0435233	4.06339	-0.608723	0.555529	0.943669	-5.56536
ENSG00000198862	LTN1	listerin E3 ubiquitin protein ligase 1 [Source:HGNC Symbol;Acc:13082]	21	protein_coding	-0.0111035	6.16179	-0.206728	0.840139	0.98345	-5.99793
ENSG00000182636	NDN	necdin, melanoma antigen (MAGE) family member [Source:HGNC Symbol;Acc:7675]	15	protein_coding	0.0463824	5.33679	0.813764	0.433681	0.91451	-5.62037
ENSG00000232815	LINC00537	long intergenic non-protein coding RNA 537 [Source:HGNC Symbol;Acc:43654]	9	pseudogene	0.111062	-0.0155917	0.40326	0.694771	0.965404	-4.88114
ENSG00000259726	CSPG4P11	chondroitin sulfate proteoglycan 4 pseudogene 11 [Source:HGNC Symbol;Acc:48363]	15	pseudogene	0.31112	0.815034	1.9296	0.0808412	0.707197	-4.06979
ENSG00000132801	ZSWIM3	zinc finger, SWIM-type containing 3 [Source:HGNC Symbol;Acc:16157]	20	protein_coding	-0.0817514	2.38565	-0.667998	0.518415	0.937529	-5.19513
ENSG00000215548	RP11-764K9.4		9	pseudogene	-0.114946	1.02419	-0.586457	0.569847	0.94749	-4.97878
ENSG00000136930	PSMB7	proteasome (prosome, macropain) subunit, beta type, 7 [Source:HGNC Symbol;Acc:9544]	9	protein_coding	0.0443432	7.15452	0.829063	0.425345	0.910036	-5.70601
ENSG00000173253	DMRT2	doublesex and mab-3 related transcription factor 2 [Source:HGNC Symbol;Acc:2935]	9	protein_coding	-0.00599591	-0.261942	-0.022306	0.982618	0.997902	-4.89229
ENSG00000168612	ZSWIM1	zinc finger, SWIM-type containing 1 [Source:HGNC Symbol;Acc:16155]	20	protein_coding	-0.046077	2.65137	-0.393938	0.701436	0.965591	-5.37265
ENSG00000124092	CTCFL	CCCTC-binding factor (zinc finger protein)-like [Source:HGNC Symbol;Acc:16234]	20	protein_coding	0.178066	-0.984243	0.484405	0.637953	0.956217	-4.7712
ENSG00000187446	CHP1	calcineurin-like EF-hand protein 1 [Source:HGNC Symbol;Acc:17433]	15	protein_coding	0.0526183	6.00093	0.929175	0.373475	0.895765	-5.58316
ENSG00000124257	NEURL2	neuralized E3 ubiquitin protein ligase 2 [Source:HGNC Symbol;Acc:16156]	20	protein_coding	-0.281481	1.6697	-1.85228	0.0920101	0.719621	-4.10832
ENSG00000225151	GOLGA2P7	golgin A2 pseudogene 7 [Source:HGNC Symbol;Acc:49516]	15	pseudogene	0.00266652	1.47489	0.0177177	0.986193	0.997902	-5.18791
ENSG00000180264	GPR144	G protein-coupled receptor 144 [Source:HGNC Symbol;Acc:18651]	9	protein_coding	0.111727	-0.711018	0.328721	0.748769	0.972437	-4.81957
ENSG00000104147	OIP5	Opa interacting protein 5 [Source:HGNC Symbol;Acc:20300]	15	protein_coding	0.158888	1.92612	1.31732	0.215495	0.820952	-4.63926
ENSG00000088340	FER1L4	fer-1-like 4 (C. elegans), pseudogene [Source:HGNC Symbol;Acc:15801]	20	pseudogene	0.162015	3.29155	1.05053	0.316836	0.872457	-5.08987
ENSG00000242375	RP11-498P14.3		9	lincRNA	-0.355789	-0.124426	-1.4631	0.172453	0.792155	-4.43587
ENSG00000188801	ZNF322P1	zinc finger protein 322 pseudogene 1 [Source:HGNC Symbol;Acc:14003]	9	pseudogene	-0.0017993	1.17589	-0.0116386	0.99093	0.99923	-5.12547
ENSG00000156253	RWDD2B	RWD domain containing 2B [Source:HGNC Symbol;Acc:1302]	21	protein_coding	0.0604493	4.70167	0.966561	0.355299	0.889225	-5.41046
ENSG00000267497	NFE2L3P1	nuclear factor, erythroid 2-like 3 pseudogene 1 [Source:HGNC Symbol;Acc:22278]	18	pseudogene	-0.0564688	0.636164	-0.30034	0.769726	0.974011	-4.99509
ENSG00000101665	SMAD7	SMAD family member 7 [Source:HGNC Symbol;Acc:6773]	18	protein_coding	0.0598656	5.32039	1.09714	0.296878	0.863478	-5.36587
ENSG00000196227	FAM217B	family with sequence similarity 217, member B [Source:HGNC Symbol;Acc:16170]	20	protein_coding	-0.129204	3.64905	-1.4427	0.177998	0.794582	-4.7538
ENSG00000267742	FAM60CP	family with sequence similarity 60, member C pseudogene [Source:HGNC Symbol;Acc:31737]	18	pseudogene	-0.0504145	4.55168	-0.667488	0.518728	0.937529	-5.61657
ENSG00000132670	PTPRA	protein tyrosine phosphatase, receptor type, A [Source:HGNC Symbol;Acc:9664]	20	protein_coding	-0.0383224	5.64875	-0.750405	0.469341	0.922211	-5.69975
ENSG00000267620	RP11-795H16.2		18	pseudogene	-0.0604805	2.85007	-0.612921	0.552852	0.943367	-5.31723
ENSG00000132825	PPP1R3D	protein phosphatase 1, regulatory subunit 3D [Source:HGNC Symbol;Acc:9294]	20	protein_coding	-0.057169	3.12975	-0.68616	0.507344	0.935436	-5.3325
ENSG00000225357	RPF2P1	ribosome production factor 2 homolog (S. cerevisiae) pseudogene 1 [Source:HGNC Symbol;Acc:16186]	20	pseudogene	-0.0631275	3.48746	-0.75207	0.468381	0.922211	-5.36273
ENSG00000128739	SNRPN	small nuclear ribonucleoprotein polypeptide N [Source:HGNC Symbol;Acc:11164]	15	protein_coding	-0.130988	0.639726	-0.51472	0.617311	0.954361	-4.94191
ENSG00000259488	RP11-154J22.1		15	antisense	0.0502998	-0.365425	0.230477	0.822109	0.981856	-4.86746
ENSG00000259705	RP11-227D13.1		15	lincRNA	-0.124033	-0.18038	-0.499529	0.627613	0.9562	-4.84092
ENSG00000259216	RP11-227D13.2		15	pseudogene	0.0947698	2.64584	0.867915	0.404662	0.905994	-5.11705
ENSG00000260032	LINC00657	long intergenic non-protein coding RNA 657 [Source:HGNC Symbol;Acc:44311]	20	lincRNA	-0.0510817	9.86041	-0.887271	0.39462	0.903059	-5.62313
ENSG00000267279	RP11-879F14.2		18	lincRNA	0.367167	-0.222493	1.54917	0.150661	0.771577	-4.3905
ENSG00000148200	NR6A1	nuclear receptor subfamily 6, group A, member 1 [Source:HGNC Symbol;Acc:7985]	9	protein_coding	0.092497	1.46299	0.575102	0.577226	0.949164	-5.06218
ENSG00000259531	RP11-295H24.3		15	pseudogene	0.0112871	4.29871	0.139627	0.891572	0.988794	-5.77944
ENSG00000159496	RGL4	ral guanine nucleotide dissociation stimulator-like 4 [Source:HGNC Symbol;Acc:31911]	22	protein_coding	0.179483	-2.17246	0.467386	0.649685	0.959625	-4.7042
ENSG00000259388	CTD-2647E9.1		15	pseudogene	-0.116737	1.30439	-0.767117	0.459758	0.920449	-4.94362
ENSG00000064601	CTSA	cathepsin A [Source:HGNC Symbol;Acc:9251]	20	protein_coding	-0.107032	6.59693	-1.92309	0.0817308	0.70829	-4.41503
ENSG00000237438	CECR7	cat eye syndrome chromosome region, candidate 7 (non-protein coding) [Source:HGNC Symbol;Acc:1845]	22	lincRNA	0.471604	-0.823693	1.18579	0.261607	0.850574	-4.56961
ENSG00000244879	GABPB1-AS1	GABPB1 antisense RNA 1 [Source:HGNC Symbol;Acc:44157]	15	processed_transcript	-0.00680076	3.63835	-0.0511007	0.960196	0.996181	-5.65602
ENSG00000230479	AP000695.6		21	antisense	0.11629	0.790273	0.624429	0.545551	0.943305	-4.92591
ENSG00000235485	RP1-101G11.2		22	pseudogene	-0.239147	1.23032	-1.55233	0.14991	0.771577	-4.37859
ENSG00000224025	RP11-274B18.3		9	pseudogene	0.13229	0.971501	0.916995	0.379537	0.897884	-4.81186
ENSG00000176318	FOXN3P1	forkhead box N3 pseudogene 1 [Source:HGNC Symbol;Acc:43882]	X	pseudogene	0.762705	-1.06361	2.84781	0.0164034	0.52744	-3.86826
ENSG00000196756	SNHG17	small nucleolar RNA host gene 17 (non-protein coding) [Source:HGNC Symbol;Acc:48600]	20	processed_transcript	0.151708	2.49348	1.20009	0.25624	0.847357	-4.8209
ENSG00000156256	USP16	ubiquitin specific peptidase 16 [Source:HGNC Symbol;Acc:12614]	21	protein_coding	0.0667207	6.28457	1.34166	0.207741	0.81378	-5.17261
ENSG00000141446	ESCO1	establishment of sister chromatid cohesion N-acetyltransferase 1 [Source:HGNC Symbol;Acc:24645]	18	protein_coding	-0.0284696	5.43499	-0.529597	0.607305	0.952453	-5.81731
ENSG00000121741	ZMYM2	zinc finger, MYM-type 2 [Source:HGNC Symbol;Acc:12989]	13	protein_coding	0.0356937	6.60118	0.586146	0.570048	0.94749	-5.86479
ENSG00000259378	DCAF13P3	DDB1 and CUL4 associated factor 13 pseudogene 3 [Source:HGNC Symbol;Acc:43868]	15	pseudogene	0.0443709	3.6788	0.501874	0.626017	0.956133	-5.54558
ENSG00000148513	ANKRD30A	ankyrin repeat domain 30A [Source:HGNC Symbol;Acc:17234]	10	protein_coding	0.75487	-0.551544	2.41898	0.0348417	0.602751	-3.95151
ENSG00000204706	MAMDC2-AS1	MAMDC2 antisense RNA 1 [Source:HGNC Symbol;Acc:48719]	9	antisense	-0.139105	-0.398951	-0.548659	0.594607	0.951609	-4.807
ENSG00000268364	SMC5-AS1	SMC5 antisense RNA 1 (head to head) [Source:HGNC Symbol;Acc:48718]	9	antisense	0.0430034	-0.162245	0.174942	0.864422	0.985874	-4.89692
ENSG00000233818	AP000695.4		21	antisense	0.224923	0.0149211	1.0438	0.319801	0.874998	-4.65872
ENSG00000236801	RPL24P8	ribosomal protein L24 pseudogene 8 [Source:HGNC Symbol;Acc:36409]	9	pseudogene	0.0852867	7.26788	1.2388	0.24215	0.838229	-5.31193
ENSG00000080503	SMARCA2	SWI/SNF related, matrix associated, actin dependent regulator of chromatin, subfamily a, member 2 [Source:HGNC Symbol;Acc:11098]	9	protein_coding	0.0464248	6.26992	0.978369	0.349694	0.886793	-5.55409
ENSG00000136942	RPL35	ribosomal protein L35 [Source:HGNC Symbol;Acc:10344]	9	protein_coding	-0.00389733	3.8282	-0.0417168	0.9675	0.996349	-5.69624
ENSG00000230373	GOLGA6L5P	golgin A6 family-like 5, pseudogene [Source:HGNC Symbol;Acc:30472]	15	pseudogene	0.00955188	-0.278314	0.0394781	0.969243	0.996832	-4.89001
ENSG00000233388	RP4-569D19.5		22	pseudogene	-0.00671645	0.174811	-0.0323862	0.974766	0.997229	-4.94995
ENSG00000259632	RP11-56B16.1		15	pseudogene	-0.0209048	2.56567	-0.202263	0.843541	0.984078	-5.40471
ENSG00000224437	PIGUP1	phosphatidylinositol glycan anchor biosynthesis, class U pseudogene 1 [Source:HGNC Symbol;Acc:45158]	9	pseudogene	-0.00262729	0.978498	-0.0157621	0.987717	0.998595	-5.08602
ENSG00000229814	RPL35AP21	ribosomal protein L35a pseudogene 21 [Source:HGNC Symbol;Acc:36814]	9	pseudogene	-0.167213	2.62342	-1.41942	0.18451	0.800883	-4.62783
ENSG00000236060	HSPB1P1	heat shock 27kDa protein 1 pseudogene 1 [Source:HGNC Symbol;Acc:5251]	9	pseudogene	-0.148338	1.25594	-0.971545	0.352926	0.889029	-4.81778
ENSG00000136950	ARPC5L	actin related protein 2/3 complex, subunit 5-like [Source:HGNC Symbol;Acc:23366]	9	protein_coding	-0.0415621	5.17235	-0.764329	0.461348	0.920618	-5.63912
ENSG00000224820	BTF3P4	basic transcription factor 3 pseudogene 4 [Source:HGNC Symbol;Acc:38566]	9	pseudogene	0.0602485	1.25067	0.418797	0.683725	0.964206	-5.07759
ENSG00000237406	NDUFA9P1	NADH dehydrogenase (ubiquinone) 1 alpha subcomplex, 9, pseudogene 1 [Source:HGNC Symbol;Acc:19252]	22	pseudogene	-0.0175227	3.72369	-0.187963	0.854456	0.985323	-5.65836
ENSG00000225434	RP11-63P12.6		9	lincRNA	-0.149373	0.10785	-0.672775	0.51549	0.936807	-4.821
ENSG00000174365	SNHG11	small nucleolar RNA host gene 11 (non-protein coding) [Source:HGNC Symbol;Acc:25046]	20	processed_transcript	0.0444869	2.91688	0.538799	0.601158	0.952416	-5.36825
ENSG00000187792	ZNF70	zinc finger protein 70 [Source:HGNC Symbol;Acc:13140]	22	protein_coding	0.0110727	3.26272	0.132599	0.896994	0.988844	-5.56712
ENSG00000167088	SNRPD1	small nuclear ribonucleoprotein D1 polypeptide 16kDa [Source:HGNC Symbol;Acc:11158]	18	protein_coding	0.0368783	4.04807	0.399538	0.697429	0.965404	-5.66319
ENSG00000138592	USP8	ubiquitin specific peptidase 8 [Source:HGNC Symbol;Acc:12631]	15	protein_coding	-0.0296393	5.44086	-0.549893	0.59379	0.951609	-5.80706
ENSG00000179242	CDH4	cadherin 4, type 1, R-cadherin (retinal) [Source:HGNC Symbol;Acc:1763]	20	protein_coding	0.262024	0.601847	1.11429	0.289781	0.860651	-4.6592
ENSG00000197421	GGT3P	gamma-glutamyltransferase 3 pseudogene [Source:HGNC Symbol;Acc:4252]	22	pseudogene	-0.109485	-0.891762	-0.379388	0.71189	0.968255	-4.79642
ENSG00000136935	GOLGA1	golgin A1 [Source:HGNC Symbol;Acc:4424]	9	protein_coding	0.00156793	4.05263	0.0235572	0.981643	0.997902	-5.74183
ENSG00000173281	PPP1R3B	protein phosphatase 1, regulatory subunit 3B [Source:HGNC Symbol;Acc:14942]	8	protein_coding	-0.044479	4.81658	-0.603624	0.55879	0.944203	-5.69767
ENSG00000221844	RP11-404E6.1		9	pseudogene	-0.235876	0.750202	-1.43651	0.17971	0.795886	-4.45498
ENSG00000103657	HERC1	HECT and RLD domain containing E3 ubiquitin protein ligase family member 1 [Source:HGNC Symbol;Acc:4867]	15	protein_coding	0.0701404	6.785	0.801182	0.440617	0.9159	-5.72261
ENSG00000158201	ABHD3	abhydrolase domain containing 3 [Source:HGNC Symbol;Acc:18718]	18	protein_coding	-0.015644	3.17223	-0.187354	0.854921	0.985323	-5.53916
ENSG00000248626	GAPDHP40	glyceraldehyde 3 phosphate dehydrogenase pseudogene 40 [Source:HGNC Symbol;Acc:37797]	5	pseudogene	0.719605	0.729165	4.01227	0.00219841	0.3544	-2.52059
ENSG00000189136	UBE2Q2P1	ubiquitin-conjugating enzyme E2Q family member 2 pseudogene 1 [Source:HGNC Symbol;Acc:37439]	15	pseudogene	0.000191974	1.07858	0.00115149	0.999103	0.999973	-5.1058
ENSG00000124253	PCK1	phosphoenolpyruvate carboxykinase 1 (soluble) [Source:HGNC Symbol;Acc:8724]	20	protein_coding	-0.328325	5.75932	-1.97026	0.0754857	0.697897	-4.30941
ENSG00000121743	GJA3	gap junction protein, alpha 3, 46kDa [Source:HGNC Symbol;Acc:4277]	13	protein_coding	0.0841454	-0.13085	0.354704	0.729767	0.970298	-4.87678
ENSG00000141627	DYM	dymeclin [Source:HGNC Symbol;Acc:21317]	18	protein_coding	-0.0177581	5.32978	-0.352464	0.731398	0.970432	-5.88401
ENSG00000165474	GJB2	gap junction protein, beta 2, 26kDa [Source:HGNC Symbol;Acc:4284]	13	protein_coding	0.0466965	4.05665	0.527669	0.608597	0.952453	-5.60763
ENSG00000234764	AC008132.12		22	pseudogene	-0.145504	2.0779	-1.21423	0.251018	0.843805	-4.74971
ENSG00000140553	UNC45A	unc-45 homolog A (C. elegans) [Source:HGNC Symbol;Acc:30594]	15	protein_coding	-0.038888	6.28891	-0.65285	0.527759	0.940564	-5.81148
ENSG00000102309	PIN4	protein (peptidylprolyl cis/trans isomerase) NIMA-interacting, 4 (parvulin) [Source:HGNC Symbol;Acc:8992]	X	protein_coding	-0.180239	1.73065	-1.00381	0.337837	0.880732	-4.86534
ENSG00000231231	AP001422.3		21	lincRNA	0.73394	-1.69497	2.17714	0.0530235	0.664133	-4.23488
ENSG00000259728	LINC00933	long intergenic non-protein coding RNA 933 [Source:HGNC Symbol;Acc:48625]	15	pseudogene	-0.362475	-0.676051	-1.29461	0.222947	0.82454	-4.52486
ENSG00000099953	MMP11	matrix metallopeptidase 11 (stromelysin 3) [Source:HGNC Symbol;Acc:7157]	22	protein_coding	-0.0524488	4.49531	-0.487187	0.636044	0.956217	-5.70776
ENSG00000237517	DGCR5	DiGeorge syndrome critical region gene 5 (non-protein coding) [Source:HGNC Symbol;Acc:16757]	22	antisense	-0.118156	-0.312508	-0.485148	0.637443	0.956217	-4.83049
ENSG00000173611	SCAI	suppressor of cancer cell invasion [Source:HGNC Symbol;Acc:26709]	9	protein_coding	-0.0996937	3.46115	-1.26277	0.233743	0.832576	-4.91785
ENSG00000156261	CCT8	chaperonin containing TCP1, subunit 8 (theta) [Source:HGNC Symbol;Acc:1623]	21	protein_coding	0.0222556	5.23186	0.353801	0.730425	0.970303	-5.87187
ENSG00000233947	RP11-336N8.2		9	pseudogene	-0.0226586	-0.129274	-0.107467	0.916426	0.991086	-4.90598
ENSG00000225973	RP11-139H15.1		15	antisense	0.0446782	2.49834	0.32572	0.750975	0.972437	-5.36158
ENSG00000234819	RP11-336N8.4		9	pseudogene	-0.320992	-0.178606	-1.21775	0.249732	0.843805	-4.56601
ENSG00000173273	TNKS	tankyrase, TRF1-interacting ankyrin-related ADP-ribose polymerase [Source:HGNC Symbol;Acc:11941]	8	protein_coding	-0.00295628	5.97189	-0.0441291	0.965622	0.996181	-6.00658
ENSG00000267390	RP11-635N19.1		18	antisense	-0.18228	-0.150172	-0.873133	0.401938	0.905699	-4.72311
ENSG00000130699	TAF4	TAF4 RNA polymerase II, TATA box binding protein (TBP)-associated factor, 135kDa [Source:HGNC Symbol;Acc:11537]	20	protein_coding	-0.0280294	2.28097	-0.212931	0.835421	0.982293	-5.34215
ENSG00000147852	VLDLR	very low density lipoprotein receptor [Source:HGNC Symbol;Acc:12698]	9	protein_coding	0.0415125	5.51856	0.576962	0.576014	0.949164	-5.79988
ENSG00000186871	ERCC6L	excision repair cross-complementing rodent repair deficiency, complementation group 6-like [Source:HGNC Symbol;Acc:20794]	X	protein_coding	0.0656791	2.37451	0.603639	0.55878	0.944203	-5.22647
ENSG00000260036	RP11-178D12.2		15	pseudogene	0.329631	0.46176	1.52967	0.155378	0.778078	-4.38689
ENSG00000266074	BAHCC1	BAH domain and coiled-coil containing 1 [Source:HGNC Symbol;Acc:29279]	HG271_PATCH	protein_coding	0.0427538	2.60406	0.363729	0.723211	0.969736	-5.3725
ENSG00000186940	CHCHD2P9	coiled-coil-helix-coiled-coil-helix domain containing 2 pseudogene 9 [Source:HGNC Symbol;Acc:23676]	9	pseudogene	-0.0427753	5.18199	-0.6758	0.513642	0.936762	-5.70194
ENSG00000165475	CRYL1	crystallin, lambda 1 [Source:HGNC Symbol;Acc:18246]	13	protein_coding	0.0695315	3.78404	0.607789	0.556125	0.943684	-5.51172
ENSG00000230183	CNOT6LP1	CCR4-NOT transcription complex, subunit 6-like pseudogene 1 [Source:HGNC Symbol;Acc:32355]	15	pseudogene	0.0388162	2.12434	0.302828	0.767881	0.973598	-5.28927
ENSG00000035664	DAPK2	death-associated protein kinase 2 [Source:HGNC Symbol;Acc:2675]	15	protein_coding	-0.0620044	2.95377	-0.746613	0.471533	0.922499	-5.25913
ENSG00000137806	NDUFAF1	NADH dehydrogenase (ubiquinone) complex I, assembly factor 1 [Source:HGNC Symbol;Acc:18828]	15	protein_coding	-0.00644078	4.46964	-0.0814507	0.936601	0.993453	-5.81706
ENSG00000099956	SMARCB1	SWI/SNF related, matrix associated, actin dependent regulator of chromatin, subfamily b, member 1 [Source:HGNC Symbol;Acc:11103]	22	protein_coding	0.0981326	5.0417	1.24453	0.24012	0.836126	-5.18019
ENSG00000198034	RPS4X	ribosomal protein S4, X-linked [Source:HGNC Symbol;Acc:10424]	X	protein_coding	0.0501484	7.26436	0.766615	0.460044	0.920449	-5.75516
ENSG00000223891	OSER1-AS1	OSER1 antisense RNA 1 (head to head) [Source:HGNC Symbol;Acc:48585]	20	lincRNA	-0.0320988	2.25781	-0.30746	0.76445	0.973562	-5.31637
ENSG00000244627	RP3-449O17.1		22	pseudogene	-0.0556023	1.04227	-0.301911	0.768561	0.973598	-5.06723
ENSG00000177576	C18orf32	chromosome 18 open reading frame 32 [Source:HGNC Symbol;Acc:31690]	18	protein_coding	0.113015	1.08114	0.786849	0.448606	0.918382	-4.89727
ENSG00000176700	SCAND2P	SCAN domain containing 2 pseudogene [Source:HGNC Symbol;Acc:10567]	15	pseudogene	0.101203	2.8124	0.711764	0.491979	0.931208	-5.25251
ENSG00000226243	RPL37AP1	ribosomal protein L37a pseudogene 1 [Source:HGNC Symbol;Acc:16548]	20	pseudogene	0.0742516	10.3909	0.905645	0.385248	0.901009	-5.59078
ENSG00000260578	CTD-2541J13.1		18	lincRNA	-0.174143	-0.477275	-0.545039	0.597008	0.951609	-4.80066
ENSG00000119414	PPP6C	protein phosphatase 6, catalytic subunit [Source:HGNC Symbol;Acc:9323]	9	protein_coding	-0.0937569	5.00199	-1.48125	0.167643	0.78909	-4.90107
ENSG00000244558	RP11-445H22.4		20	antisense	-0.234665	-0.0516919	-0.905501	0.385321	0.901009	-4.71694
ENSG00000254414	RP11-182J1.1		15	antisense	-0.0469414	-1.00065	-0.16195	0.874391	0.986761	-4.81006
ENSG00000137815	RTF1	Rtf1, Paf1/RNA polymerase II complex component, homolog (S. cerevisiae) [Source:HGNC Symbol;Acc:28996]	15	protein_coding	0.0207654	5.53071	0.354503	0.729914	0.970298	-5.90494
ENSG00000101752	MIB1	mindbomb E3 ubiquitin protein ligase 1 [Source:HGNC Symbol;Acc:21086]	18	protein_coding	0.0266625	7.75333	0.577087	0.575932	0.949164	-5.88029
ENSG00000124256	ZBP1	Z-DNA binding protein 1 [Source:HGNC Symbol;Acc:16176]	20	protein_coding	-0.372485	-0.988397	-0.761053	0.463221	0.921912	-4.70768
ENSG00000228274	RP3-508I15.9		22	antisense	-0.16603	0.843031	-0.983159	0.347438	0.884674	-4.75914
ENSG00000273311	DGCR11	DiGeorge syndrome critical region gene 11 (non-protein coding) [Source:HGNC Symbol;Acc:17226]	22	sense_intronic	-0.192443	-0.0851819	-0.780194	0.452347	0.918496	-4.76394
ENSG00000229598	PRDX3P1	peroxiredoxin 3 pseudogene 1 [Source:HGNC Symbol;Acc:39264]	22	pseudogene	0.0110936	2.9412	0.115909	0.909891	0.990428	-5.49832
ENSG00000260924	AC004463.6		22	antisense	-0.180731	0.952294	-1.07439	0.306498	0.867734	-4.71574
ENSG00000260747	RP11-421N8.1		18	pseudogene	-0.0288081	3.57097	-0.355631	0.729093	0.970298	-5.58265
ENSG00000166797	FAM96A	family with sequence similarity 96, member A [Source:HGNC Symbol;Acc:26235]	15	protein_coding	-0.0742043	4.79075	-1.03559	0.323441	0.876887	-5.36067
ENSG00000229897	SEPT7P7	septin 7 pseudogene 7 [Source:HGNC Symbol;Acc:38043]	9	pseudogene	0.139998	4.88004	2.10857	0.0596525	0.674348	-4.03634
ENSG00000230360	DDX10P2	DEAD (Asp-Glu-Ala-Asp) box polypeptide 10 pseudogene 2 [Source:HGNC Symbol;Acc:44961]	9	pseudogene	-0.0747564	3.15225	-0.622568	0.546728	0.943305	-5.37416
ENSG00000235776	AC000089.3		22	pseudogene	0.0517878	1.28673	0.371743	0.717408	0.968777	-5.09797
ENSG00000125901	MRPS26	mitochondrial ribosomal protein S26 [Source:HGNC Symbol;Acc:14045]	20	protein_coding	-0.096798	5.73492	-2.02593	0.0686888	0.690845	-4.22712
ENSG00000204044	RP11-465L10.10		20	antisense	0.277029	-0.53564	0.831732	0.423902	0.909675	-4.71211
ENSG00000205622	AF064858.6		21	lincRNA	-0.191241	-1.17868	-0.628749	0.542825	0.942877	-4.72931
ENSG00000124102	PI3	peptidase inhibitor 3, skin-derived [Source:HGNC Symbol;Acc:8947]	20	protein_coding	0.702699	0.282107	3.00906	0.012353	0.502096	-3.37722
ENSG00000149657	LSM14B	LSM14B, SCD6 homolog B (S. cerevisiae) [Source:HGNC Symbol;Acc:15887]	20	protein_coding	-0.0343549	5.65517	-0.664518	0.520553	0.937529	-5.75966
ENSG00000136933	RABEPK	Rab9 effector protein with kelch motifs [Source:HGNC Symbol;Acc:16896]	9	protein_coding	-0.0261189	4.68806	-0.44599	0.664577	0.960867	-5.75879
ENSG00000149575	SCN2B	sodium channel, voltage-gated, type II, beta subunit [Source:HGNC Symbol;Acc:10589]	11	protein_coding	0.702077	-0.0939175	2.71145	0.020853	0.557265	-3.68023
ENSG00000102100	SLC35A2	solute carrier family 35 (UDP-galactose transporter), member A2 [Source:HGNC Symbol;Acc:11022]	X	protein_coding	-0.0317386	5.28043	-0.493404	0.63179	0.9562	-5.81856
ENSG00000226085	UQCRFS1P1	ubiquinol-cytochrome c reductase, Rieske iron-sulfur polypeptide 1 pseudogene 1 [Source:HGNC Symbol;Acc:12588]	22	pseudogene	-0.15217	4.3264	-2.12797	0.0577016	0.672831	-3.95218
ENSG00000080608	KIAA0020	KIAA0020 [Source:HGNC Symbol;Acc:29676]	9	protein_coding	-0.00432426	5.19702	-0.0702393	0.945311	0.994466	-5.92859
ENSG00000032742	IFT88	intraflagellar transport 88 homolog (Chlamydomonas) [Source:HGNC Symbol;Acc:20606]	13	protein_coding	0.114187	3.8381	1.46987	0.170645	0.791216	-4.75124
ENSG00000254473	RP11-522I20.3		9	antisense	-0.183647	0.71204	-0.867252	0.40501	0.905994	-4.80673
ENSG00000230071	RPL4P6	ribosomal protein L4 pseudogene 6 [Source:HGNC Symbol;Acc:35611]	22	pseudogene	0.478497	-0.274562	1.93646	0.0799128	0.707197	-4.17316
ENSG00000145864	GABRB2	gamma-aminobutyric acid (GABA) A receptor, beta 2 [Source:HGNC Symbol;Acc:4082]	5	protein_coding	0.69293	-0.748854	2.47164	0.0317759	0.594867	-3.96339
ENSG00000156265	MAP3K7CL	MAP3K7 C-terminal like [Source:HGNC Symbol;Acc:16457]	21	protein_coding	0.212468	2.74726	1.90151	0.0847458	0.712648	-4.0986
ENSG00000237214	RP11-12M9.3		22	pseudogene	-0.0181534	8.19277	-0.309119	0.763222	0.973414	-5.99616
ENSG00000235513	RP4-756G23.5		22	antisense	-0.179581	1.11472	-1.20588	0.25409	0.846347	-4.64323
ENSG00000271503	CCL5	chemokine (C-C motif) ligand 5 [Source:HGNC Symbol;Acc:10632]	HG385_PATCH	protein_coding	0.688793	0.446488	3.20029	0.00883565	0.463674	-3.18842
ENSG00000175806	MSRA	methionine sulfoxide reductase A [Source:HGNC Symbol;Acc:7377]	8	protein_coding	0.0196495	1.29132	0.100191	0.922063	0.991086	-5.14556
ENSG00000165121	RP11-213G2.3		9	pseudogene	-0.0576812	0.637005	-0.303975	0.767031	0.973598	-4.99455
ENSG00000227173	MYL6P3	myosin, light chain 6 pseudogene 3 [Source:HGNC Symbol;Acc:37812]	10	pseudogene	0.683984	-0.372231	2.85156	0.0162955	0.526839	-3.67942
ENSG00000172458	IL17D	interleukin 17D [Source:HGNC Symbol;Acc:5984]	13	protein_coding	-0.324482	-0.222313	-0.985909	0.346148	0.883885	-4.67188
ENSG00000028528	SNX1	sorting nexin 1 [Source:HGNC Symbol;Acc:11172]	15	protein_coding	0.0425795	5.70746	0.614152	0.552068	0.943367	-5.79595
ENSG00000226284	ARPC3P1	actin related protein 2/3 complex, subunit 3 pseudogene 1 [Source:HGNC Symbol;Acc:16092]	20	pseudogene	0.0630818	4.58594	1.02255	0.329293	0.877496	-5.34208
ENSG00000237037	NDUFA6-AS1	NDUFA6 antisense RNA 1 (head to head) [Source:HGNC Symbol;Acc:45273]	22	processed_transcript	-0.13967	0.0991364	-0.729224	0.481668	0.927981	-4.79994
ENSG00000226237	RP11-276H19.1		9	lincRNA	0.182293	0.995873	1.04989	0.317118	0.872611	-4.73532
ENSG00000133460	SLC2A11	solute carrier family 2 (facilitated glucose transporter), member 11 [Source:HGNC Symbol;Acc:14239]	22	protein_coding	-0.0592865	2.40038	-0.61315	0.552706	0.943367	-5.22715
ENSG00000092439	TRPM7	transient receptor potential cation channel, subfamily M, member 7 [Source:HGNC Symbol;Acc:17994]	15	protein_coding	-0.0307887	6.77483	-0.544053	0.597662	0.951715	-5.89336
ENSG00000143340	FAM163A	family with sequence similarity 163, member A [Source:HGNC Symbol;Acc:28274]	1	protein_coding	0.666083	-0.162385	2.41909	0.034835	0.602751	-3.87099
ENSG00000169762	TAPT1	transmembrane anterior posterior transformation 1 [Source:HGNC Symbol;Acc:26887]	4	protein_coding	0.104304	4.38908	1.60541	0.137756	0.768438	-4.66708
ENSG00000224887	RP11-276H19.4		9	pseudogene	-0.186743	0.079604	-0.817066	0.431873	0.913869	-4.76411
ENSG00000150456	N6AMT2	N-6 adenine-specific DNA methyltransferase 2 (putative) [Source:HGNC Symbol;Acc:27351]	13	protein_coding	-0.0130872	2.8116	-0.135153	0.895023	0.988844	-5.46788
ENSG00000265681	RPL17	ribosomal protein L17 [Source:HGNC Symbol;Acc:10307]	18	protein_coding	0.0903571	2.1798	0.578376	0.575093	0.949164	-5.20026
ENSG00000102096	PIM2	pim-2 oncogene [Source:HGNC Symbol;Acc:8987]	X	protein_coding	0.0691417	2.25592	0.557229	0.588944	0.951321	-5.22535
ENSG00000219928	RP11-40C6.2		9	pseudogene	0.105984	7.39184	0.923497	0.376292	0.896024	-5.62749
ENSG00000213790	OLA1P1	Obg-like ATPase 1 pseudogene 1 [Source:HGNC Symbol;Acc:45274]	22	pseudogene	-0.0387959	5.93515	-0.72835	0.48218	0.928326	-5.73898
ENSG00000177410	ZFAS1	ZNFX1 antisense RNA 1 [Source:HGNC Symbol;Acc:33101]	20	antisense	-0.0471624	8.09294	-0.562885	0.585222	0.951227	-5.88518
ENSG00000259353	RP11-30K9.5		15	antisense	-0.0755608	-0.663021	-0.273323	0.789857	0.97963	-4.83149
ENSG00000101182	PSMA7	proteasome (prosome, macropain) subunit, alpha type, 7 [Source:HGNC Symbol;Acc:9536]	20	protein_coding	-0.0196859	7.89022	-0.394664	0.700916	0.965591	-5.96867
ENSG00000114062	UBE3A	ubiquitin protein ligase E3A [Source:HGNC Symbol;Acc:12496]	15	protein_coding	0.0163712	6.7817	0.358853	0.726751	0.969974	-5.97813
ENSG00000182057	Z83851.3		22	lincRNA	-0.296335	-0.361945	-0.794507	0.444325	0.917085	-4.73685
ENSG00000176731	C8orf59	chromosome 8 open reading frame 59 [Source:HGNC Symbol;Acc:32235]	8	protein_coding	-0.0222809	5.9103	-0.329704	0.748047	0.972437	-5.94747
ENSG00000209042	SNORD12C	small nucleolar RNA, C/D box 12C [Source:HGNC Symbol;Acc:10105]	20	snoRNA	0.135618	0.135397	0.547331	0.595487	0.951609	-4.86354
ENSG00000222365	SNORD12B	small nucleolar RNA, C/D box 12B [Source:HGNC Symbol;Acc:33573]	20	snoRNA	0.204734	-0.0908196	0.741254	0.474642	0.924312	-4.77708
ENSG00000156273	BACH1	BTB and CNC homology 1, basic leucine zipper transcription factor 1 [Source:HGNC Symbol;Acc:935]	21	protein_coding	0.013235	7.20672	0.232278	0.820746	0.981856	-6.02251
ENSG00000080298	RFX3	regulatory factor X, 3 (influences HLA class II expression) [Source:HGNC Symbol;Acc:9984]	9	protein_coding	-0.113061	2.91553	-1.28654	0.225645	0.826129	-4.80417
ENSG00000231878	SNRPFP1	small nuclear ribonucleoprotein polypeptide F pseudogene 1 [Source:HGNC Symbol;Acc:16551]	20	pseudogene	0.308798	0.02694	1.13735	0.28045	0.858644	-4.61305
ENSG00000237788	RP5-1041C10.3		20	pseudogene	-0.0674517	1.26653	-0.438933	0.669523	0.961505	-5.0749
ENSG00000231566	RP5-1158E12.3		X	lincRNA	0.188484	0.857764	0.972047	0.352687	0.889029	-4.76661
ENSG00000205426	KRT81	keratin 81 [Source:HGNC Symbol;Acc:6458]	12	protein_coding	0.659283	3.13005	3.68511	0.0038206	0.388008	-1.78587
ENSG00000214009	PCNAP3	proliferating cell nuclear antigen pseudogene 3 [Source:HGNC Symbol;Acc:43736]	X	pseudogene	0.156761	1.44547	1.20506	0.254397	0.846542	-4.67728
ENSG00000137825	ITPKA	inositol-trisphosphate 3-kinase A [Source:HGNC Symbol;Acc:6178]	15	protein_coding	-0.219265	1.26291	-1.57979	0.14351	0.77012	-4.35617
ENSG00000224397	RP11-290F20.3		20	lincRNA	0.0668154	1.11292	0.347769	0.734821	0.971081	-5.07005
ENSG00000132953	XPO4	exportin 4 [Source:HGNC Symbol;Acc:17796]	13	protein_coding	0.0143617	4.93737	0.200498	0.844886	0.984172	-5.87603
ENSG00000203999	RP11-290F20.1		20	lincRNA	0.0522171	0.214046	0.223541	0.827364	0.981856	-4.94183
ENSG00000186416	NKRF	NFKB repressing factor [Source:HGNC Symbol;Acc:19374]	X	protein_coding	-0.0985396	3.14446	-0.943748	0.366313	0.89154	-5.15336
ENSG00000182841	RRP7B	ribosomal RNA processing 7 homolog B (S. cerevisiae) [Source:HGNC Symbol;Acc:30454]	22	pseudogene	0.00106722	2.02168	0.00735385	0.994269	0.99923	-5.30581
ENSG00000185019	UBOX5	U-box domain containing 5 [Source:HGNC Symbol;Acc:17777]	20	protein_coding	-0.0665082	2.98975	-0.637271	0.537469	0.942593	-5.33244
ENSG00000068308	OTUD5	OTU domain containing 5 [Source:HGNC Symbol;Acc:25402]	X	protein_coding	-0.0380213	5.08132	-0.663329	0.521285	0.937559	-5.69753
ENSG00000123908	AGO2	argonaute RISC catalytic component 2 [Source:HGNC Symbol;Acc:3263]	8	protein_coding	0.0536519	5.51247	0.542435	0.598738	0.952416	-5.81839
ENSG00000187954	CYHR1	cysteine/histidine-rich 1 [Source:HGNC Symbol;Acc:17806]	8	protein_coding	0.00872833	5.13269	0.151071	0.882757	0.988098	-5.9114
ENSG00000125931	CITED1	Cbp/p300-interacting transactivator, with Glu/Asp-rich carboxy-terminal domain, 1 [Source:HGNC Symbol;Acc:1986]	X	protein_coding	-0.377949	1.11856	-1.97031	0.0754793	0.697897	-4.01195
ENSG00000270022	RNU12	RNA, U12 small nuclear [Source:HGNC Symbol;Acc:19380]	22	lincRNA	-0.0114341	0.451708	-0.049872	0.961152	0.996181	-4.99173
ENSG00000240972	MIF	macrophage migration inhibitory factor (glycosylation-inhibiting factor) [Source:HGNC Symbol;Acc:7097]	22	protein_coding	0.251129	3.98795	1.92249	0.0818132	0.70829	-4.1988
ENSG00000234009	RPL5P34	ribosomal protein L5 pseudogene 34 [Source:HGNC Symbol;Acc:36463]	22	pseudogene	0.0841898	6.97679	1.24558	0.239749	0.835895	-5.30185
ENSG00000141448	GATA6	GATA binding protein 6 [Source:HGNC Symbol;Acc:4174]	18	protein_coding	0.233619	5.40525	2.04539	0.0664516	0.683298	-4.17399
ENSG00000215251	FASTKD5	FAST kinase domains 5 [Source:HGNC Symbol;Acc:25790]	20	protein_coding	-0.034812	4.7644	-0.494318	0.631166	0.9562	-5.74852
ENSG00000218537	AP000350.4	Uncharacterized protein [Source:UniProtKB/TrEMBL;Acc:B5MCZ7]	22	protein_coding	-0.193735	1.57654	-1.58121	0.143186	0.77012	-4.36843
ENSG00000124224	PPP4R1L	protein phosphatase 4, regulatory subunit 1-like [Source:HGNC Symbol;Acc:15755]	20	protein_coding	0.0349022	2.91516	0.408755	0.690856	0.965404	-5.42289
ENSG00000233347	ERP29P1	endoplasmic reticulum lumenal protein 29 pseudogene 1 [Source:HGNC Symbol;Acc:24625]	20	pseudogene	0.10292	3.12738	1.05506	0.314854	0.871878	-5.05623
ENSG00000234948	RP4-723E3.1		20	lincRNA	0.664978	-0.547416	1.57815	0.143885	0.77012	-4.38896
ENSG00000062524	LTK	leukocyte receptor tyrosine kinase [Source:HGNC Symbol;Acc:6721]	15	protein_coding	-0.13911	-0.574816	-0.528518	0.608028	0.952453	-4.79584
ENSG00000235297	FAUP1	FBR-MuSV-associated ubiquitously expressed (fox derived) pseudogene 1 [Source:HGNC Symbol;Acc:17984]	18	pseudogene	-0.0061166	7.24521	-0.118421	0.907948	0.990355	-6.04336
ENSG00000088899	LZTS3	Homo sapiens leucine zipper, putative tumor suppressor family member 3 (LZTS3), mRNA. [Source:RefSeq mRNA;Acc:NM_001282533]	20	protein_coding	-0.135854	4.73705	-1.96589	0.0760448	0.697897	-4.22712
ENSG00000232294	RP4-715N11.2		20	lincRNA	-0.413234	-1.29491	-1.03072	0.325618	0.877496	-4.61691
ENSG00000212710	CTAGE1	cutaneous T-cell lymphoma-associated antigen 1 [Source:HGNC Symbol;Acc:24346]	18	protein_coding	-0.0590588	3.40823	-0.634956	0.538921	0.942593	-5.4201
ENSG00000224856	RP4-796I17.5		22	pseudogene	-0.155495	5.77184	-1.87604	0.0884349	0.713874	-4.44564
ENSG00000264247	LINC00909	long intergenic non-protein coding RNA 909 [Source:HGNC Symbol;Acc:44331]	18	lincRNA	-0.0613039	2.87331	-0.622711	0.546638	0.943305	-5.31668
ENSG00000107249	GLIS3	GLIS family zinc finger 3 [Source:HGNC Symbol;Acc:28510]	9	protein_coding	0.0735472	4.49473	0.912078	0.382004	0.899715	-5.42507
ENSG00000150457	LATS2	large tumor suppressor kinase 2 [Source:HGNC Symbol;Acc:6515]	13	protein_coding	0.0691562	4.82618	0.928544	0.373787	0.895765	-5.46195
ENSG00000260454	RP11-367F23.2		9	lincRNA	0.114811	1.00217	0.387248	0.706235	0.967132	-5.03912
ENSG00000235587	GAPDHP65	glyceraldehyde 3 phosphate dehydrogenase pseudogene 65 [Source:HGNC Symbol;Acc:4143]	X	pseudogene	0.216807	5.89308	2.07356	0.063334	0.680472	-4.16571
ENSG00000230844	ZNF674-AS1	ZNF674 antisense RNA 1 (head to head) [Source:HGNC Symbol;Acc:44266]	X	lincRNA	0.203601	1.19097	1.13032	0.28327	0.860022	-4.70345
ENSG00000173597	SULT1B1	sulfotransferase family, cytosolic, 1B, member 1 [Source:HGNC Symbol;Acc:17845]	4	protein_coding	0.639444	-0.15552	2.58214	0.0261772	0.574878	-3.77162
ENSG00000099977	DDT	D-dopachrome tautomerase [Source:HGNC Symbol;Acc:2732]	22	protein_coding	-0.142903	2.28787	-0.416622	0.685267	0.964579	-5.28934
ENSG00000226328	CTA-217C2.1		22	lincRNA	0.0246705	2.53197	0.237541	0.816766	0.981659	-5.3905
ENSG00000215284	RP11-198M15.1		X	pseudogene	-0.00733267	6.74573	-0.120863	0.90606	0.990233	-6.03593
ENSG00000259657	PIGHP1	phosphatidylinositol glycan anchor biosynthesis, class H pseudogene 1 [Source:HGNC Symbol;Acc:45152]	15	pseudogene	0.459716	-0.460109	1.88041	0.0877922	0.713874	-4.2237
ENSG00000234797	RPS3AP6	ribosomal protein S3A pseudogene 6 [Source:HGNC Symbol;Acc:18630]	15	pseudogene	0.109471	9.9204	1.47563	0.169119	0.790907	-4.99764
ENSG00000184402	SS18L1	synovial sarcoma translocation gene on chromosome 18-like 1 [Source:HGNC Symbol;Acc:15592]	20	protein_coding	-0.109833	4.16931	-1.52619	0.156233	0.779492	-4.73432
ENSG00000150459	SAP18	Sin3A-associated protein, 18kDa [Source:HGNC Symbol;Acc:10530]	13	protein_coding	0.0129304	6.23975	0.218209	0.83141	0.981856	-5.99962
ENSG00000019186	CYP24A1	cytochrome P450, family 24, subfamily A, polypeptide 1 [Source:HGNC Symbol;Acc:2602]	20	protein_coding	0.636161	4.88915	3.86504	0.00281496	0.372973	-1.37406
ENSG00000183638	RP1L1	retinitis pigmentosa 1-like 1 [Source:HGNC Symbol;Acc:15946]	8	protein_coding	0.335879	-0.466636	1.05139	0.316459	0.872175	-4.63274
ENSG00000231711	LINC00899	long intergenic non-protein coding RNA 899 [Source:HGNC Symbol;Acc:48583]	22	processed_transcript	0.0454934	1.44547	0.315323	0.758638	0.973414	-5.14428
ENSG00000241990	RP6-109B7.3		22	antisense	0.181488	0.343712	0.840238	0.419325	0.908716	-4.77884
ENSG00000125877	ITPA	inosine triphosphatase (nucleoside triphosphate pyrophosphatase) [Source:HGNC Symbol;Acc:6176]	20	protein_coding	-0.0548844	5.96799	-1.02771	0.326966	0.877496	-5.4906
ENSG00000214541	RPS4XP3	ribosomal protein S4X pseudogene 3 [Source:HGNC Symbol;Acc:16251]	20	pseudogene	-0.0160571	3.76548	-0.162286	0.874133	0.986696	-5.67143
ENSG00000165219	GAPVD1	GTPase activating protein and VPS9 domains 1 [Source:HGNC Symbol;Acc:23375]	9	protein_coding	-0.0029421	6.07847	-0.0511958	0.960121	0.996181	-6.01341
ENSG00000101670	LIPG	lipase, endothelial [Source:HGNC Symbol;Acc:6623]	18	protein_coding	-0.104284	4.36236	-1.64957	0.128316	0.760868	-4.6078
ENSG00000165480	SKA3	spindle and kinetochore associated complex subunit 3 [Source:HGNC Symbol;Acc:20262]	13	protein_coding	0.213276	1.64582	1.78363	0.1031	0.733346	-4.17652
ENSG00000106688	SLC1A1	solute carrier family 1 (neuronal/epithelial high affinity glutamate transporter, system Xag), member 1 [Source:HGNC Symbol;Acc:10939]	9	protein_coding	-0.0612034	5.05106	-1.0191	0.330852	0.877896	-5.41081
ENSG00000225536	RP6-145B8.3		X	pseudogene	-0.112845	5.91838	-1.64411	0.129451	0.762209	-4.77401
ENSG00000260708	CTA-29F11.1		22	antisense	0.014212	1.87638	0.0823871	0.935874	0.993268	-5.27159
ENSG00000172007	RAB33B	RAB33B, member RAS oncogene family [Source:HGNC Symbol;Acc:16075]	4	protein_coding	-0.0722407	3.64892	-0.950858	0.362854	0.890823	-5.24349
ENSG00000161509	GRIN2C	glutamate receptor, ionotropic, N-methyl D-aspartate 2C [Source:HGNC Symbol;Acc:4587]	17	protein_coding	0.635713	-0.0201463	2.38872	0.0367322	0.607223	-3.85981
ENSG00000224271	RP11-191L9.4		22	lincRNA	-0.473827	-0.455348	-1.3269	0.212415	0.819821	-4.50965
ENSG00000138600	SPPL2A	signal peptide peptidase like 2A [Source:HGNC Symbol;Acc:30227]	15	protein_coding	0.00620235	5.39447	0.121726	0.905393	0.990172	-5.94671
ENSG00000184508	HDDC3	HD domain containing 3 [Source:HGNC Symbol;Acc:30522]	15	protein_coding	-0.0309521	3.68064	-0.398067	0.698481	0.965404	-5.59046
ENSG00000124209	RAB22A	RAB22A, member RAS oncogene family [Source:HGNC Symbol;Acc:9764]	20	protein_coding	-0.0232596	6.40209	-0.410062	0.689926	0.965404	-5.94592
ENSG00000235636	NUS1P1	nuclear undecaprenyl pyrophosphate synthase 1 homolog (S. cerevisiae) pseudogene 1 [Source:HGNC Symbol;Acc:38472]	X	pseudogene	0.143795	2.69027	1.08639	0.301394	0.866222	-4.95253
ENSG00000147548	WHSC1L1	Wolf-Hirschhorn syndrome candidate 1-like 1 [Source:HGNC Symbol;Acc:12767]	8	protein_coding	-0.0855937	6.87373	-1.27447	0.229729	0.830484	-5.26797
ENSG00000157734	SNX22	sorting nexin 22 [Source:HGNC Symbol;Acc:16315]	15	protein_coding	-0.191823	-0.0648521	-0.703432	0.496947	0.932192	-4.79308
ENSG00000253738	GS1-251I9.4		8	antisense	-0.0897399	4.73955	-1.54799	0.150945	0.771577	-4.78653
ENSG00000185015	CA13	carbonic anhydrase XIII [Source:HGNC Symbol;Acc:14914]	8	protein_coding	0.160983	2.8842	1.49768	0.163391	0.783788	-4.57878
ENSG00000173141	MRP63	mitochondrial ribosomal protein 63 [Source:HGNC Symbol;Acc:14514]	13	protein_coding	-0.0511435	4.22628	-0.760929	0.463292	0.921912	-5.49703
ENSG00000254093	PINX1	PIN2/TERF1 interacting, telomerase inhibitor 1 [Source:HGNC Symbol;Acc:30046]	8	protein_coding	0.127209	2.10323	1.17125	0.267153	0.853998	-4.78932
ENSG00000205420	KRT6A	keratin 6A [Source:HGNC Symbol;Acc:6443]	12	protein_coding	0.628648	1.37376	2.50533	0.0299544	0.588219	-3.48008
ENSG00000231290	APCDD1L-AS1	APCDD1L antisense RNA 1 (head to head) [Source:HGNC Symbol;Acc:27152]	20	processed_transcript	0.05411	1.55849	0.285444	0.780804	0.97656	-5.17433
ENSG00000167702	KIFC2	kinesin family member C2 [Source:HGNC Symbol;Acc:29530]	8	protein_coding	0.0302605	4.22989	0.335899	0.743502	0.972034	-5.72058
ENSG00000166104	hsa-mir-7162	hsa-mir-7162 [Source:miRBase;Acc:MI0023623]	15	pseudogene	-0.609167	-1.30973	-1.93328	0.0803418	0.707197	-4.28237
ENSG00000166965	RCCD1	RCC1 domain containing 1 [Source:HGNC Symbol;Acc:30457]	15	protein_coding	0.00647391	3.91252	0.0898357	0.930093	0.991588	-5.71028
ENSG00000224097	RP11-472B18.1		4	pseudogene	0.0862105	1.55013	0.630541	0.541696	0.942593	-5.0541
ENSG00000166794	PPIB	peptidylprolyl isomerase B (cyclophilin B) [Source:HGNC Symbol;Acc:9255]	15	protein_coding	0.0953928	9.17775	1.87368	0.0887844	0.713874	-4.47901
ENSG00000249348	UGDH-AS1	UGDH antisense RNA 1 [Source:HGNC Symbol;Acc:40601]	4	antisense	-0.0950597	1.25005	-0.666566	0.519295	0.937529	-4.98379
ENSG00000273253	RP3-402G11.26		22	antisense	-0.123957	0.443451	-0.572909	0.578656	0.949164	-4.89512
ENSG00000261549	RP11-320A16.1		15	pseudogene	0.0420067	4.97066	0.657046	0.525161	0.939541	-5.68676
ENSG00000231686	RP1-203P18.1		X	pseudogene	0.112038	0.336358	0.52106	0.613037	0.952453	-4.89655
ENSG00000145391	SETD7	SET domain containing (lysine methyltransferase) 7 [Source:HGNC Symbol;Acc:30412]	4	protein_coding	0.0489382	7.33248	1.00407	0.337718	0.880681	-5.55394
ENSG00000235590	GNAS-AS1	GNAS antisense RNA 1 [Source:HGNC Symbol;Acc:24872]	20	antisense	0.0696539	0.682091	0.333305	0.745404	0.972181	-4.99591
ENSG00000272821	CTA-384D8.36		22	antisense	-0.046765	-0.325564	-0.214911	0.833916	0.982114	-4.87375
ENSG00000171044	XKR6	XK, Kell blood group complex subunit-related family, member 6 [Source:HGNC Symbol;Acc:27806]	8	protein_coding	-0.117443	2.13794	-0.992904	0.342882	0.88165	-4.93775
ENSG00000170006	TMEM154	transmembrane protein 154 [Source:HGNC Symbol;Acc:26489]	4	protein_coding	0.0624472	3.90252	0.837057	0.421032	0.909237	-5.3816
ENSG00000203650	RP4-562J12.2		X	lincRNA	0.0686741	0.283428	0.312188	0.760953	0.973414	-4.93833
ENSG00000180776	ZDHHC20	zinc finger, DHHC-type containing 20 [Source:HGNC Symbol;Acc:20749]	13	protein_coding	0.00297077	6.71987	0.0548489	0.957279	0.996181	-6.04127
ENSG00000103932	RPAP1	RNA polymerase II associated protein 1 [Source:HGNC Symbol;Acc:24567]	15	protein_coding	0.035873	3.54196	0.463933	0.652077	0.959625	-5.53448
ENSG00000205794	RP11-333E13.4		4	pseudogene	0.146279	0.215407	0.643279	0.533713	0.9424	-4.84264
ENSG00000124164	VAPB	VAMP (vesicle-associated membrane protein)-associated protein B and C [Source:HGNC Symbol;Acc:12649]	20	protein_coding	0.0267104	5.42468	0.232414	0.820643	0.981856	-5.92998
ENSG00000185985	SLITRK2	SLIT and NTRK-like family, member 2 [Source:HGNC Symbol;Acc:13449]	X	protein_coding	0.627679	0.0621557	3.04174	0.0116641	0.49429	-3.43174
ENSG00000101181	MTG2	mitochondrial ribosome-associated GTPase 2 [Source:HGNC Symbol;Acc:16239]	20	protein_coding	0.0668308	5.07521	1.29013	0.224441	0.825357	-5.1338
ENSG00000102057	KCND1	potassium voltage-gated channel, Shal-related subfamily, member 1 [Source:HGNC Symbol;Acc:6237]	X	protein_coding	0.23299	-0.200051	1.069	0.308812	0.868999	-4.63618
ENSG00000184319	RPL23AP82	ribosomal protein L23a pseudogene 82 [Source:HGNC Symbol;Acc:33730]	22	pseudogene	0.0483371	2.72892	0.465887	0.650723	0.959625	-5.3614
ENSG00000196922	ZNF252P	zinc finger protein 252, pseudogene [Source:HGNC Symbol;Acc:13046]	8	pseudogene	-0.0763775	5.25601	-1.23042	0.245148	0.838582	-5.22025
ENSG00000169989	TIGD4	tigger transposable element derived 4 [Source:HGNC Symbol;Acc:18335]	4	protein_coding	-0.258748	0.682297	-1.47432	0.169467	0.790907	-4.42637
ENSG00000106686	SPATA6L	spermatogenesis associated 6-like [Source:HGNC Symbol;Acc:25472]	9	protein_coding	0.0427088	1.791	0.291902	0.775995	0.974998	-5.22176
ENSG00000229419	RALGAPA1P	Ral GTPase activating protein, alpha subunit 1 (catalytic) pseudogene [Source:HGNC Symbol;Acc:23203]	9	pseudogene	-0.0849465	4.41138	-1.2502	0.238123	0.835141	-5.0871
ENSG00000228340	RP5-1043L13.1		20	lincRNA	-0.191416	1.2632	-1.3635	0.200984	0.811198	-4.53638
ENSG00000237506	RPSAP15	ribosomal protein SA pseudogene 15 [Source:HGNC Symbol;Acc:31464]	X	pseudogene	0.00635118	5.0662	0.0869282	0.932349	0.992029	-5.91029
ENSG00000145348	TBCK	TBC1 domain containing kinase [Source:HGNC Symbol;Acc:28261]	4	protein_coding	-0.027129	4.68964	-0.469963	0.647902	0.959484	-5.74822
ENSG00000246662	LINC00535	long intergenic non-protein coding RNA 535 [Source:HGNC Symbol;Acc:43644]	8	antisense	0.670016	-1.38425	2.16325	0.0543067	0.668625	-4.2011
ENSG00000099991	CABIN1	calcineurin binding protein 1 [Source:HGNC Symbol;Acc:24187]	22	protein_coding	-0.00218444	4.96952	-0.0222473	0.982664	0.997902	-5.9007
ENSG00000267287	RP11-567M16.1		18	processed_transcript	-0.128791	-0.39191	-0.446172	0.66445	0.960867	-4.83084
ENSG00000088836	SLC4A11	solute carrier family 4, sodium borate transporter, member 11 [Source:HGNC Symbol;Acc:16438]	20	protein_coding	0.022383	4.92558	0.32002	0.755173	0.972774	-5.84297
ENSG00000267409	RP11-567M16.2		18	lincRNA	-0.0224855	0.0386324	-0.106601	0.917096	0.991086	-4.92809
ENSG00000130176	CNN1	calponin 1, basic, smooth muscle [Source:HGNC Symbol;Acc:2155]	19	protein_coding	0.611846	5.47168	4.88838	0.000535148	0.282074	0.0867056
ENSG00000104643	MTMR9	myotubularin related protein 9 [Source:HGNC Symbol;Acc:14596]	8	protein_coding	0.0141022	5.02223	0.248244	0.808689	0.981015	-5.87702
ENSG00000254025	RP11-119N19.1		8	pseudogene	0.0530357	1.41229	0.335001	0.74416	0.972034	-5.13273
ENSG00000230956	RP3-452M16.1		X	pseudogene	0.161589	4.96287	2.01665	0.0697805	0.692994	-4.17725
ENSG00000228366	RP11-18B3.3		9	pseudogene	0.191524	0.629639	1.02195	0.329563	0.877496	-4.71497
ENSG00000165487	MICU2	mitochondrial calcium uptake 2 [Source:HGNC Symbol;Acc:31830]	13	protein_coding	0.0531355	5.65274	1.08597	0.301572	0.866222	-5.40918
ENSG00000232486	RP11-18B3.2		9	pseudogene	0.154261	0.384134	0.88356	0.396532	0.904064	-4.76313
ENSG00000259948	RP11-326A19.5		15	pseudogene	-0.0339949	3.42399	-0.466682	0.650172	0.959625	-5.50863
ENSG00000173295	FAM86B3P	family with sequence similarity 86, member B3, pseudogene [Source:HGNC Symbol;Acc:44371]	8	pseudogene	-0.172496	0.337936	-0.88943	0.39351	0.902947	-4.75633
ENSG00000261441	RP11-217B1.2		15	antisense	-0.236734	-0.30263	-1.07485	0.3063	0.867699	-4.62945
ENSG00000224281	SLC25A5-AS1	SLC25A5 antisense RNA 1 [Source:HGNC Symbol;Acc:43438]	X	processed_transcript	0.0299193	-0.379582	0.118508	0.907881	0.990355	-4.8751
ENSG00000228801	RP11-110G21.1		8	antisense	0.00813257	1.75772	0.0622015	0.95156	0.9955	-5.24722
ENSG00000136250	AOAH	acyloxyacyl hydrolase (neutrophil) [Source:HGNC Symbol;Acc:548]	7	protein_coding	0.599203	-1.02752	2.33689	0.0402056	0.623759	-4.07547
ENSG00000125354	2006-09-01	septin 6 [Source:HGNC Symbol;Acc:15848]	X	protein_coding	0.0449947	3.80173	0.664992	0.520262	0.937529	-5.48135
ENSG00000164144	ARFIP1	ADP-ribosylation factor interacting protein 1 [Source:HGNC Symbol;Acc:21496]	4	protein_coding	0.017985	5.99214	0.371314	0.717719	0.968777	-5.93845
ENSG00000255571	LINC00925	long intergenic non-protein coding RNA 925 [Source:HGNC Symbol;Acc:27388]	15	lincRNA	0.218142	-1.09095	0.589322	0.567993	0.946762	-4.7429
ENSG00000205808	PPAPDC2	phosphatidic acid phosphatase type 2 domain containing 2 [Source:HGNC Symbol;Acc:23682]	9	protein_coding	-0.0369168	2.89805	-0.330987	0.747105	0.972196	-5.44536
ENSG00000167315	ACAA2	acetyl-CoA acyltransferase 2 [Source:HGNC Symbol;Acc:83]	18	protein_coding	0.0430191	5.7572	0.803342	0.43942	0.9159	-5.66932
ENSG00000238113	RP11-262H14.1		9	lincRNA	0.596462	0.469079	3.20402	0.00877826	0.463674	-3.17328
ENSG00000102678	FGF9	fibroblast growth factor 9 [Source:HGNC Symbol;Acc:3687]	13	protein_coding	0.348157	1.36698	1.25798	0.235405	0.833708	-4.62694
ENSG00000085871	MGST2	microsomal glutathione S-transferase 2 [Source:HGNC Symbol;Acc:7063]	4	protein_coding	-0.00411489	4.72369	-0.0626919	0.951178	0.995394	-5.86175
ENSG00000182378	PLCXD1	phosphatidylinositol-specific phospholipase C, X domain containing 1 [Source:HGNC Symbol;Acc:23148]	X	protein_coding	0.0442789	3.72339	0.45243	0.660078	0.96057	-5.57703
ENSG00000106993	CDC37L1	cell division cycle 37-like 1 [Source:HGNC Symbol;Acc:17179]	9	protein_coding	0.0572939	5.12958	1.08299	0.302834	0.866222	-5.35863
ENSG00000259366	CTD-2647L4.4		8	sense_intronic	0.0381343	0.0216608	0.12932	0.899526	0.988844	-4.92429
ENSG00000177803	RP11-606P2.1		4	pseudogene	0.0823079	3.4807	0.904104	0.386028	0.901009	-5.24895
ENSG00000099994	SUSD2	sushi domain containing 2 [Source:HGNC Symbol;Acc:30667]	22	protein_coding	0.00927635	1.3344	0.0597977	0.953429	0.996181	-5.15693
ENSG00000250746	RP11-39C10.1		4	pseudogene	0.169824	2.05542	1.10218	0.294779	0.863478	-4.83901
ENSG00000248546	ANP32C	acidic (leucine-rich) nuclear phosphoprotein 32 family, member C [Source:HGNC Symbol;Acc:16675]	4	pseudogene	-0.137634	2.55819	-1.22158	0.248338	0.842061	-4.81169
ENSG00000188459	WASF4P	WAS protein family, member 4, pseudogene [Source:HGNC Symbol;Acc:20801]	X	pseudogene	0.0641559	2.81651	0.67572	0.513691	0.936762	-5.275
ENSG00000169744	LDB2	LIM domain binding 2 [Source:HGNC Symbol;Acc:6533]	4	protein_coding	-0.0374732	4.99053	-0.38323	0.709123	0.968255	-5.83
ENSG00000124399	RP11-663P9.2		4	pseudogene	-0.0419319	3.26806	-0.368049	0.72008	0.968986	-5.51345
ENSG00000169118	CSNK1G1	casein kinase 1, gamma 1 [Source:HGNC Symbol;Acc:2454]	15	protein_coding	-0.0657977	4.38722	-0.947374	0.364546	0.890939	-5.3777
ENSG00000227581	RP13-140E4.1		X	pseudogene	-0.00119524	1.5576	-0.009642	0.992486	0.99923	-5.20568
ENSG00000156299	TIAM1	T-cell lymphoma invasion and metastasis 1 [Source:HGNC Symbol;Acc:11805]	21	protein_coding	-0.116522	4.02887	-1.57413	0.14481	0.770217	-4.65558
ENSG00000081014	AP4E1	adaptor-related protein complex 4, epsilon 1 subunit [Source:HGNC Symbol;Acc:573]	15	protein_coding	0.0840159	5.13368	1.2141	0.251067	0.843805	-5.22397
ENSG00000226081	USP12PX	ubiquitin specific peptidase 12 pseudogene, X-linked [Source:HGNC Symbol;Acc:21410]	X	pseudogene	-0.117743	1.4768	-0.782711	0.45093	0.918382	-4.96414
ENSG00000102683	SGCG	sarcoglycan, gamma (35kDa dystrophin-associated glycoprotein) [Source:HGNC Symbol;Acc:10809]	13	protein_coding	-0.327859	1.10157	-1.48508	0.166643	0.787373	-4.42934
ENSG00000228143	RP11-308N19.5		9	pseudogene	0.00692964	1.69258	0.0488921	0.961914	0.996181	-5.23375
ENSG00000119487	MAPKAP1	mitogen-activated protein kinase associated protein 1 [Source:HGNC Symbol;Acc:18752]	9	protein_coding	0.0280427	6.53009	0.560488	0.586798	0.951321	-5.87723
ENSG00000178776	C5orf46	chromosome 5 open reading frame 46 [Source:HGNC Symbol;Acc:33768]	5	protein_coding	0.588473	0.828544	2.35282	0.0391052	0.622746	-3.71771
ENSG00000233382	NKAPP1	NFKB activating protein pseudogene 1 [Source:HGNC Symbol;Acc:26706]	X	pseudogene	0.0603701	-0.300933	0.22973	0.822675	0.981856	-4.87485
ENSG00000178605	GTPBP6	GTP binding protein 6 (putative) [Source:HGNC Symbol;Acc:30189]	X	protein_coding	0.160316	3.75981	2.07417	0.0632678	0.680472	-3.96788
ENSG00000120251	GRIA2	glutamate receptor, ionotropic, AMPA 2 [Source:HGNC Symbol;Acc:4572]	4	protein_coding	0.185922	-0.563084	0.67056	0.516845	0.937529	-4.76041
ENSG00000147853	AK3	adenylate kinase 3 [Source:HGNC Symbol;Acc:17376]	9	protein_coding	0.0688369	6.42806	1.44596	0.177101	0.793349	-5.05293
ENSG00000240509	RPL34P18	ribosomal protein L34 pseudogene 18 [Source:HGNC Symbol;Acc:35968]	8	pseudogene	0.0929479	8.14078	1.24945	0.238385	0.835141	-5.2958
ENSG00000196782	MAML3	mastermind-like 3 (Drosophila) [Source:HGNC Symbol;Acc:16272]	4	protein_coding	-0.0966251	1.96254	-0.851545	0.413292	0.906224	-5.00687
ENSG00000246090	RP11-696N14.1		4	antisense	0.199502	1.44461	1.5034	0.161933	0.783788	-4.43072
ENSG00000225531	RP11-196I18.3		9	pseudogene	-0.0795345	3.74518	-1.12522	0.285328	0.860022	-5.10419
ENSG00000121089	NACA3P	NACA family member 3 pseudogene [Source:HGNC Symbol;Acc:33442]	4	pseudogene	-0.0304787	7.80144	-0.574434	0.577662	0.949164	-5.88145
ENSG00000167393	PPP2R3B	protein phosphatase 2, regulatory subunit B'', beta [Source:HGNC Symbol;Acc:13417]	X	protein_coding	0.190865	2.91968	2.18628	0.0521943	0.660773	-3.75401
ENSG00000166206	GABRB3	gamma-aminobutyric acid (GABA) A receptor, beta 3 [Source:HGNC Symbol;Acc:4083]	15	protein_coding	-0.0492816	1.42976	-0.260905	0.799165	0.980948	-5.15305
ENSG00000226535	RP11-417L14.1		9	pseudogene	-0.0827807	1.26589	-0.590651	0.567134	0.946514	-5.0197
ENSG00000259291	RP11-617F23.1		15	antisense	0.115858	0.934872	0.791678	0.445904	0.917623	-4.87332
ENSG00000183578	TNFAIP8L3	tumor necrosis factor, alpha-induced protein 8-like 3 [Source:HGNC Symbol;Acc:20620]	15	protein_coding	0.172587	2.99102	1.83501	0.094693	0.723074	-4.2003
ENSG00000068400	GRIPAP1	GRIP1 associated protein 1 [Source:HGNC Symbol;Acc:18706]	X	protein_coding	-0.0367851	5.27791	-0.53268	0.605242	0.952453	-5.79825
ENSG00000219507	FTH1P8	ferritin, heavy polypeptide 1 pseudogene 8 [Source:HGNC Symbol;Acc:3995]	X	pseudogene	-0.0372291	5.08521	-0.363428	0.723429	0.969817	-5.85014
ENSG00000167306	MYO5B	myosin VB [Source:HGNC Symbol;Acc:7603]	18	protein_coding	-0.0495529	5.55598	-0.850753	0.413712	0.906397	-5.61366
ENSG00000099998	GGT5	gamma-glutamyltransferase 5 [Source:HGNC Symbol;Acc:4260]	22	protein_coding	-0.121627	3.66715	-1.38888	0.19336	0.806153	-4.81717
ENSG00000233467	U40455.1		X	pseudogene	-0.134851	4.09185	-1.97243	0.0752094	0.697897	-4.14429
ENSG00000229132	EIF4A1P10	eukaryotic translation initiation factor 4A1 pseudogene 10 [Source:HGNC Symbol;Acc:37930]	X	pseudogene	0.0085431	8.87403	0.166565	0.870847	0.986614	-6.02178
ENSG00000137460	FHDC1	FH2 domain containing 1 [Source:HGNC Symbol;Acc:29363]	4	protein_coding	-0.00283009	1.68187	-0.0185965	0.985508	0.997902	-5.23228
ENSG00000166803	KIAA0101	KIAA0101 [Source:HGNC Symbol;Acc:28961]	15	protein_coding	-0.104986	1.13739	-0.727354	0.482766	0.928326	-4.93625
ENSG00000142168	SOD1	superoxide dismutase 1, soluble [Source:HGNC Symbol;Acc:11179]	21	protein_coding	-0.0275306	7.69753	-0.564609	0.58409	0.950625	-5.88784
ENSG00000146540	C7orf50	chromosome 7 open reading frame 50 [Source:HGNC Symbol;Acc:22421]	7	protein_coding	-0.0525502	6.41195	-1.1568	0.27276	0.853998	-5.38408
ENSG00000120158	RCL1	RNA terminal phosphate cyclase-like 1 [Source:HGNC Symbol;Acc:17687]	9	protein_coding	-0.099196	3.55852	-1.32388	0.213384	0.820952	-4.8702
ENSG00000184056	VPS33B	vacuolar protein sorting 33 homolog B (yeast) [Source:HGNC Symbol;Acc:12712]	15	protein_coding	-0.0828852	4.25461	-1.28095	0.22753	0.827018	-5.0295
ENSG00000253878	RP11-347C18.3		8	sense_intronic	0.0193397	-0.481656	0.0854676	0.933483	0.992318	-4.86523
ENSG00000160972	PPP1R16A	protein phosphatase 1, regulatory subunit 16A [Source:HGNC Symbol;Acc:14941]	8	protein_coding	0.00585495	4.72295	0.102281	0.920443	0.991086	-5.8583
ENSG00000153130	SCOC	short coiled-coil protein [Source:HGNC Symbol;Acc:20335]	4	protein_coding	0.0245085	6.58206	0.507334	0.622309	0.955329	-5.90746
ENSG00000248632	RP11-366M4.11		4	pseudogene	0.0563347	1.23662	0.409742	0.690154	0.965404	-5.07755
ENSG00000130703	OSBPL2	oxysterol binding protein-like 2 [Source:HGNC Symbol;Acc:15761]	20	protein_coding	-0.0257551	6.11147	-0.547132	0.595619	0.951609	-5.86494
ENSG00000197540	GZMM	granzyme M (lymphocyte met-ase 1) [Source:HGNC Symbol;Acc:4712]	19	protein_coding	0.582224	-0.664175	2.31811	0.0415404	0.625825	-4.02189
ENSG00000230069	LRRC37A15P	leucine rich repeat containing 37, member A15, pseudogene [Source:HGNC Symbol;Acc:43819]	4	pseudogene	0.19555	1.39139	1.39531	0.191466	0.805159	-4.51953
ENSG00000151835	SACS	spastic ataxia of Charlevoix-Saguenay (sacsin) [Source:HGNC Symbol;Acc:10519]	13	protein_coding	0.123093	6.13273	1.73692	0.111328	0.741331	-4.66026
ENSG00000140006	WDR89	WD repeat domain 89 [Source:HGNC Symbol;Acc:20489]	14	protein_coding	0.0183138	4.6197	0.215692	0.833322	0.982114	-5.8231
ENSG00000248971	KRT8P46	keratin 8 pseudogene 46 [Source:HGNC Symbol;Acc:39880]	4	pseudogene	0.225749	1.87755	1.90251	0.0846031	0.712648	-4.05841
ENSG00000164849	GPR146	G protein-coupled receptor 146 [Source:HGNC Symbol;Acc:21718]	7	protein_coding	-0.174799	1.47464	-1.20394	0.254811	0.846542	-4.68208
ENSG00000124222	STX16	syntaxin 16 [Source:HGNC Symbol;Acc:11431]	20	protein_coding	0.0108836	3.05357	0.06043	0.952937	0.996022	-5.52753
ENSG00000241769	LINC00893	long intergenic non-protein coding RNA 893 [Source:HGNC Symbol;Acc:44265]	X	antisense	-0.00785305	0.578355	-0.0406376	0.96834	0.996409	-5.01285
ENSG00000251288	RP11-10L12.2		4	pseudogene	-0.0779892	0.626944	-0.42506	0.679293	0.963652	-4.96567
ENSG00000126821	SGPP1	sphingosine-1-phosphate phosphatase 1 [Source:HGNC Symbol;Acc:17720]	14	protein_coding	-0.00737483	4.8574	-0.125684	0.902334	0.988844	-5.8765
ENSG00000246560	RP11-10L12.4		4	antisense	-0.065655	0.0280164	-0.318336	0.756414	0.972999	-4.90286
ENSG00000144659	SLC25A38	solute carrier family 25, member 38 [Source:HGNC Symbol;Acc:26054]	3	protein_coding	-0.0340585	4.32231	-0.581606	0.572993	0.948498	-5.62834
ENSG00000251596	HADHAP1	hydroxyacyl-CoA dehydrogenase/3-ketoacyl-CoA thiolase/enoyl-CoA hydratase (trifunctional protein), alpha subunit pseudogene 1 [Source:HGNC Symbol;Acc:4802]	4	pseudogene	0.0181211	5.13	0.323906	0.75231	0.972437	-5.86952
ENSG00000215089	KRT18P11	keratin 18 pseudogene 11 [Source:HGNC Symbol;Acc:6431]	X	pseudogene	0.195271	4.67711	1.87342	0.0888236	0.713874	-4.34854
ENSG00000248327	RP11-443J23.1		4	pseudogene	0.15293	0.957173	1.02173	0.329661	0.877626	-4.74855
ENSG00000109654	TRIM2	tripartite motif containing 2 [Source:HGNC Symbol;Acc:15974]	4	protein_coding	-0.0802208	6.66319	-1.35402	0.203894	0.81378	-5.17145
ENSG00000088854	C20orf194	chromosome 20 open reading frame 194 [Source:HGNC Symbol;Acc:17721]	20	protein_coding	0.0688721	4.87381	0.902994	0.38659	0.901009	-5.49038
ENSG00000155980	KIF5A	kinesin family member 5A [Source:HGNC Symbol;Acc:6323]	12	protein_coding	0.575137	1.09792	3.38844	0.00636709	0.440454	-2.76567
ENSG00000248740	RP11-328K4.1		4	lincRNA	-0.167261	-0.345393	-0.51983	0.613865	0.952662	-4.81912
ENSG00000237807	RP11-400K9.4		8	lincRNA	0.129163	0.274891	0.486227	0.636702	0.956217	-4.89811
ENSG00000164125	FAM198B	family with sequence similarity 198, member B [Source:HGNC Symbol;Acc:25312]	4	protein_coding	0.0913368	5.88126	1.45928	0.17348	0.793132	-5.00832
ENSG00000234130	RP13-88F20.1		X	pseudogene	0.165446	3.30523	1.17577	0.265421	0.853754	-4.97657
ENSG00000134508	CABLES1	Cdk5 and Abl enzyme substrate 1 [Source:HGNC Symbol;Acc:25097]	18	protein_coding	0.0962219	3.92365	1.31954	0.214779	0.820952	-4.93421
ENSG00000169253	RP11-220D10.1		9	pseudogene	-0.0636533	5.97922	-0.839817	0.419551	0.908716	-5.65731
ENSG00000253667	RP11-30L15.4		8	pseudogene	-0.00390959	0.0518214	-0.017848	0.986092	0.997902	-4.93282
ENSG00000251571	DDX3YP3	DEAD (Asp-Glu-Ala-Asp) box polypeptide 3, Y-linked pseudogene 3 [Source:HGNC Symbol;Acc:42173]	4	pseudogene	-0.0264544	2.08602	-0.183719	0.857701	0.985323	-5.30563
ENSG00000168028	RPSA	ribosomal protein SA [Source:HGNC Symbol;Acc:6502]	3	protein_coding	0.0382185	4.06765	0.511941	0.619189	0.954598	-5.61758
ENSG00000234322	ST13P18	suppression of tumorigenicity 13 (colon carcinoma) (Hsp70 interacting protein) pseudogene 18 [Source:HGNC Symbol;Acc:38861]	X	pseudogene	-0.0114051	4.86097	-0.204297	0.841991	0.984072	-5.86397
ENSG00000156304	SCAF4	SR-related CTD-associated factor 4 [Source:HGNC Symbol;Acc:19304]	21	protein_coding	-0.00426926	2.29986	-0.0227137	0.982301	0.997902	-5.36531
ENSG00000127863	TNFRSF19	tumor necrosis factor receptor superfamily, member 19 [Source:HGNC Symbol;Acc:11915]	13	protein_coding	-0.0266983	2.74775	-0.213465	0.835015	0.982293	-5.44177
ENSG00000270966	RP11-62H7.3		8	pseudogene	-0.162353	2.54932	-1.3206	0.214439	0.820952	-4.71659
ENSG00000147099	HDAC8	histone deacetylase 8 [Source:HGNC Symbol;Acc:13315]	X	protein_coding	0.109513	4.81933	1.71546	0.115302	0.74776	-4.57957
ENSG00000100014	SPECC1L	sperm antigen with calponin homology and coiled-coil domains 1-like [Source:HGNC Symbol;Acc:29022]	22	protein_coding	0.117913	4.41551	1.72261	0.113965	0.746437	-4.51979
ENSG00000167081	PBX3	pre-B-cell leukemia homeobox 3 [Source:HGNC Symbol;Acc:8634]	9	protein_coding	-0.0146715	3.05434	-0.165573	0.871608	0.986614	-5.51678
ENSG00000254013	MAP2K1P1	mitogen-activated protein kinase kinase 1 pseudogene 1 [Source:HGNC Symbol;Acc:6841]	8	pseudogene	0.119374	3.68519	1.66599	0.124955	0.757958	-4.49308
ENSG00000100982	PCIF1	PDX1 C-terminal inhibiting factor 1 [Source:HGNC Symbol;Acc:16200]	20	protein_coding	0.0593549	3.29077	0.591701	0.566456	0.946359	-5.41944
ENSG00000272256	RP11-489E7.4		8	antisense	-0.0731321	-0.603031	-0.255447	0.803267	0.981015	-4.8395
ENSG00000154319	FAM167A	family with sequence similarity 167, member A [Source:HGNC Symbol;Acc:15549]	8	protein_coding	-0.117917	1.41611	-0.767868	0.45933	0.920449	-4.96191
ENSG00000137869	CYP19A1	cytochrome P450, family 19, subfamily A, polypeptide 1 [Source:HGNC Symbol;Acc:2594]	15	protein_coding	-0.159276	-0.655802	-0.410446	0.689653	0.965404	-4.81218
ENSG00000164850	GPER1	G protein-coupled estrogen receptor 1 [Source:HGNC Symbol;Acc:4485]	7	protein_coding	-0.0490283	2.31202	-0.449537	0.662098	0.960867	-5.28224
ENSG00000241511	RPS15AP24	ribosomal protein S15a pseudogene 24 [Source:HGNC Symbol;Acc:36174]	8	pseudogene	0.122466	1.03879	0.788897	0.447459	0.918382	-4.88984
ENSG00000151617	EDNRA	endothelin receptor type A [Source:HGNC Symbol;Acc:3179]	4	protein_coding	0.0267873	4.46914	0.357593	0.727666	0.97026	-5.75662
ENSG00000096968	JAK2	Janus kinase 2 [Source:HGNC Symbol;Acc:6192]	9	protein_coding	-0.0124418	4.18557	-0.157176	0.87806	0.986838	-5.7557
ENSG00000271869	RP11-51J9.5		8	lincRNA	-0.0420879	-0.381756	-0.15695	0.878234	0.98685	-4.87245
ENSG00000122547	EEPD1	endonuclease/exonuclease/phosphatase family domain containing 1 [Source:HGNC Symbol;Acc:22223]	7	protein_coding	-0.224451	2.17743	-1.67781	0.122586	0.752268	-4.31091
ENSG00000223467	CALM1P1	calmodulin 1 (phosphorylase kinase, delta) pseudogene 1 [Source:HGNC Symbol;Acc:1443]	X	pseudogene	-0.0367709	1.98441	-0.283039	0.782598	0.977172	-5.265
ENSG00000027001	MIPEP	mitochondrial intermediate peptidase [Source:HGNC Symbol;Acc:7104]	13	protein_coding	-0.0226267	3.84327	-0.222182	0.828395	0.981856	-5.67624
ENSG00000121211	MND1	meiotic nuclear divisions 1 homolog (S. cerevisiae) [Source:HGNC Symbol;Acc:24839]	4	protein_coding	0.339482	1.10001	2.17554	0.05317	0.664793	-3.82861
ENSG00000103671	TRIP4	thyroid hormone receptor interactor 4 [Source:HGNC Symbol;Acc:12310]	15	protein_coding	-0.125883	3.1501	-1.14624	0.276913	0.856835	-4.97837
ENSG00000234176	HSPA8P1	heat shock 70kDa protein 8 pseudogene 1 [Source:HGNC Symbol;Acc:5245]	X	pseudogene	0.00119204	4.30705	0.0186538	0.985464	0.997902	-5.79056
ENSG00000178381	ZFAND2A	zinc finger, AN1-type domain 2A [Source:HGNC Symbol;Acc:28073]	7	protein_coding	0.0463527	4.40433	0.571505	0.579574	0.949298	-5.64823
ENSG00000127589	TUBBP1	tubulin, beta pseudogene 1 [Source:HGNC Symbol;Acc:12414]	8	pseudogene	0.153224	6.3688	2.07255	0.0634441	0.680472	-4.18869
ENSG00000259924	RP11-16E23.4		15	pseudogene	0.0662777	3.61895	0.903429	0.38637	0.901009	-5.27621
ENSG00000136573	BLK	B lymphoid tyrosine kinase [Source:HGNC Symbol;Acc:1057]	8	protein_coding	-0.560315	-1.03458	-1.37382	0.197854	0.809157	-4.49513
ENSG00000215458	AP001053.11		21	antisense	0.584405	-0.00340026	2.14712	0.0558344	0.672831	-4.01013
ENSG00000254109	RBPMS-AS1	RBPMS antisense RNA 1 [Source:HGNC Symbol;Acc:48721]	8	antisense	0.140092	0.176014	0.708664	0.493824	0.931429	-4.81512
ENSG00000226098	RP11-53M11.2		8	pseudogene	-0.0281748	5.1853	-0.387032	0.70639	0.967132	-5.85398
ENSG00000092445	TYRO3	TYRO3 protein tyrosine kinase [Source:HGNC Symbol;Acc:12446]	15	protein_coding	-0.0801132	3.83343	-0.88553	0.395516	0.9037	-5.33142
ENSG00000215493	XXbac-B562F10.11		22	pseudogene	-0.0276699	3.13803	-0.298727	0.770923	0.974208	-5.50664
ENSG00000230091	TMEM254-AS1	TMEM254 antisense RNA 1 [Source:HGNC Symbol;Acc:27340]	10	antisense	0.571237	-0.247625	2.75546	0.0192988	0.550532	-3.69397
ENSG00000153132	CLGN	calmegin [Source:HGNC Symbol;Acc:2060]	4	protein_coding	-0.127011	2.30596	-0.928078	0.374018	0.895833	-5.01372
ENSG00000207067	SNORA72	small nucleolar RNA, H/ACA box 72 [Source:HGNC Symbol;Acc:10234]	8	snoRNA	-0.30666	-0.115564	-1.3837	0.194895	0.807897	-4.47978
ENSG00000204173	LRRC37A5P	leucine rich repeat containing 37, member A5, pseudogene [Source:HGNC Symbol;Acc:23369]	9	pseudogene	-0.0507942	-0.611962	-0.183866	0.857589	0.985323	-4.84548
ENSG00000253468	KB-1517D11.2		8	pseudogene	-0.140159	1.55523	-1.06166	0.31198	0.869901	-4.79849
ENSG00000142149	HUNK	hormonally up-regulated Neu-associated kinase [Source:HGNC Symbol;Acc:13326]	21	protein_coding	0.112555	0.722092	0.59485	0.564426	0.946091	-4.92679
ENSG00000198026	ZNF335	zinc finger protein 335 [Source:HGNC Symbol;Acc:15807]	20	protein_coding	-0.0367366	3.66181	-0.488044	0.635457	0.956217	-5.54887
ENSG00000223553	SMPD4P1	sphingomyelin phosphodiesterase 4, neutral membrane (neutral sphingomyelinase-3) pseudogene 1 [Source:HGNC Symbol;Acc:39673]	22	pseudogene	0.101125	-1.00174	0.337278	0.742491	0.972034	-4.79294
ENSG00000181004	BBS12	Bardet-Biedl syndrome 12 [Source:HGNC Symbol;Acc:26648]	4	protein_coding	0.0411514	3.46937	0.396349	0.699709	0.965404	-5.54628
ENSG00000259953	RP11-4O1.2		9	sense_overlapping	0.290737	0.709909	1.54096	0.152633	0.774174	-4.37806
ENSG00000248522	SBF1P1	SET binding factor 1 pseudogene 1 [Source:HGNC Symbol;Acc:31098]	8	pseudogene	0.0609249	1.28148	0.400733	0.696576	0.965404	-5.08884
ENSG00000263823	RP11-326K13.4		18	antisense	0.569769	-0.626375	2.35188	0.0391692	0.622746	-3.99779
ENSG00000198223	CSF2RA	colony stimulating factor 2 receptor, alpha, low-affinity (granulocyte-macrophage) [Source:HGNC Symbol;Acc:2435]	X	protein_coding	-0.117914	2.28747	-0.965404	0.355852	0.889225	-4.98304
ENSG00000004660	CAMKK1	calcium/calmodulin-dependent protein kinase kinase 1, alpha [Source:HGNC Symbol;Acc:1469]	17	protein_coding	0.038711	3.33934	0.4506	0.661355	0.96062	-5.49719
ENSG00000157103	SLC6A1	solute carrier family 6 (neurotransmitter transporter), member 1 [Source:HGNC Symbol;Acc:11042]	3	protein_coding	0.257537	-0.0160694	1.04941	0.317326	0.872611	-4.65425
ENSG00000180357	ZNF609	zinc finger protein 609 [Source:HGNC Symbol;Acc:29003]	15	protein_coding	-0.0220103	6.11987	-0.440044	0.668743	0.961505	-5.9186
ENSG00000104691	UBXN8	UBX domain protein 8 [Source:HGNC Symbol;Acc:30307]	8	processed_transcript	0.0565694	3.78473	0.794298	0.444442	0.917085	-5.39125
ENSG00000159055	MIS18A	MIS18 kinetochore protein A [Source:HGNC Symbol;Acc:1286]	21	protein_coding	0.0095441	3.99903	0.126337	0.901829	0.988844	-5.72375
ENSG00000259673	IQCH-AS1	IQCH antisense RNA 1 [Source:HGNC Symbol;Acc:44104]	15	lincRNA	-0.177433	1.99121	-1.55063	0.150314	0.771577	-4.42669
ENSG00000232842	RP5-961K14.1		X	pseudogene	0.0537284	2.78467	0.476317	0.643516	0.957197	-5.36875
ENSG00000249936	RAC1P2	ras-related C3 botulinum toxin substrate 1 pseudogene 2 [Source:HGNC Symbol;Acc:31414]	4	pseudogene	-0.0433369	4.71777	-0.638743	0.536548	0.942593	-5.66147
ENSG00000167549	CORO6	coronin 6 [Source:HGNC Symbol;Acc:21356]	17	protein_coding	0.565436	1.28381	2.93805	0.0139951	0.514624	-3.08819
ENSG00000130706	ADRM1	adhesion regulating molecule 1 [Source:HGNC Symbol;Acc:15759]	20	protein_coding	0.0244252	6.20092	0.456311	0.657374	0.959625	-5.91578
ENSG00000196814	MVB12B	multivesicular body subunit 12B [Source:HGNC Symbol;Acc:23368]	9	protein_coding	0.164484	2.14112	1.05617	0.314369	0.871612	-4.88862
ENSG00000050767	COL23A1	collagen, type XXIII, alpha 1 [Source:HGNC Symbol;Acc:22990]	5	protein_coding	0.564853	0.66348	2.6507	0.0232053	0.564633	-3.51229
ENSG00000172361	CCDC11	coiled-coil domain containing 11 [Source:HGNC Symbol;Acc:26530]	18	protein_coding	-0.0934822	1.06257	-0.582901	0.572152	0.948164	-4.98674
ENSG00000151552	QDPR	quinoid dihydropteridine reductase [Source:HGNC Symbol;Acc:9752]	4	protein_coding	0.00726093	2.18305	0.0714791	0.944347	0.994059	-5.33835
ENSG00000235703	LINC00894	long intergenic non-protein coding RNA 894 [Source:HGNC Symbol;Acc:48579]	X	antisense	-0.136221	1.27249	-0.706639	0.495032	0.932192	-4.96875
ENSG00000259959	RP11-121C2.2		4	lincRNA	-0.103434	1.48522	-0.781262	0.451746	0.918382	-4.96639
ENSG00000228623	ZNF883	zinc finger protein 883 [Source:HGNC Symbol;Acc:27271]	9	lincRNA	-0.0229984	2.03926	-0.207648	0.839439	0.983426	-5.29179
ENSG00000226287	TMEM191A	transmembrane protein 191A (pseudogene) [Source:HGNC Symbol;Acc:25317]	22	processed_transcript	-0.0869831	-0.168003	-0.377918	0.71295	0.968255	-4.86841
ENSG00000170262	MRAP	melanocortin 2 receptor accessory protein [Source:HGNC Symbol;Acc:1304]	21	protein_coding	-0.408296	3.02367	-2.10239	0.0602881	0.674826	-3.86734
ENSG00000225684	FAM225B	family with sequence similarity 225, member B (non-protein coding) [Source:HGNC Symbol;Acc:21865]	9	lincRNA	-0.165285	-0.792276	-0.480407	0.640699	0.956299	-4.78741
ENSG00000236814	RP11-446E9.1		8	pseudogene	-0.0635895	7.0697	-1.14858	0.275989	0.856339	-5.40812
ENSG00000134490	TMEM241	transmembrane protein 241 [Source:HGNC Symbol;Acc:31723]	18	protein_coding	0.0189221	3.42777	0.234813	0.818828	0.981803	-5.58552
ENSG00000224236	MRRFP1	mitochondrial ribosome recycling factor pseudogene 1 [Source:HGNC Symbol;Acc:35238]	X	pseudogene	-0.048667	1.69973	-0.296871	0.772301	0.974473	-5.20172
ENSG00000231528	FAM225A	family with sequence similarity 225, member A (non-protein coding) [Source:HGNC Symbol;Acc:27855]	9	lincRNA	-0.246851	-1.3828	-0.549405	0.594113	0.951609	-4.73286
ENSG00000107020	PLGRKT	plasminogen receptor, C-terminal lysine transmembrane protein [Source:HGNC Symbol;Acc:23633]	9	protein_coding	-0.0210938	3.51569	-0.251884	0.805948	0.981015	-5.6007
ENSG00000167701	GPT	glutamic-pyruvate transaminase (alanine aminotransferase) [Source:HGNC Symbol;Acc:4552]	8	protein_coding	-0.305182	0.166175	-1.44716	0.176773	0.793132	-4.44212
ENSG00000245213	RP11-10K16.1		4	antisense	0.204016	0.385593	0.86735	0.404958	0.905994	-4.77064
ENSG00000230513	THAP7-AS1	THAP7 antisense RNA 1 [Source:HGNC Symbol;Acc:41013]	22	antisense	-0.0539843	1.08658	-0.351648	0.731993	0.97081	-5.0645
ENSG00000138867	GUCD1	guanylyl cyclase domain containing 1 [Source:HGNC Symbol;Acc:14237]	22	protein_coding	-0.00046035	6.86805	-0.00991134	0.992276	0.99923	-6.04605
ENSG00000197037	ZSCAN25	zinc finger and SCAN domain containing 25 [Source:HGNC Symbol;Acc:21961]	7	protein_coding	-0.0954823	4.01939	-1.46732	0.171323	0.791892	-4.78234
ENSG00000164168	TMEM184C	transmembrane protein 184C [Source:HGNC Symbol;Acc:25587]	4	protein_coding	-0.0234336	5.64281	-0.462603	0.653001	0.959625	-5.8715
ENSG00000266037	RN7SL3	RNA, 7SL, cytoplasmic 3 [Source:HGNC Symbol;Acc:23135]	14	misc_RNA	-0.0303852	11.5347	-0.193821	0.84998	0.985238	-5.92762
ENSG00000161149	TUBA3FP	tubulin, alpha 3f, pseudogene [Source:HGNC Symbol;Acc:24067]	22	pseudogene	0.546297	-0.737358	1.96218	0.0765222	0.697897	-4.21079
ENSG00000215440	NPEPL1	aminopeptidase-like 1 [Source:HGNC Symbol;Acc:16244]	20	protein_coding	-0.0480873	1.7886	-0.308837	0.763431	0.973414	-5.21758
ENSG00000265150	RN7SL2	RNA, 7SL, cytoplasmic 2 [Source:HGNC Symbol;Acc:23134]	14	misc_RNA	0.105028	16.4304	0.801873	0.440234	0.9159	-5.40608
ENSG00000253954	HMGN1P38	high mobility group nucleosome binding domain 1 pseudogene 38 [Source:HGNC Symbol;Acc:39422]	15	pseudogene	0.0311912	4.18808	0.41931	0.683361	0.964206	-5.68204
ENSG00000142207	URB1	URB1 ribosome biogenesis 1 homolog (S. cerevisiae) [Source:HGNC Symbol;Acc:17344]	21	protein_coding	0.00702487	5.72975	0.126598	0.901628	0.988844	-5.97994
ENSG00000121210	KIAA0922	KIAA0922 [Source:HGNC Symbol;Acc:29146]	4	protein_coding	0.091862	3.41635	0.79861	0.442043	0.916609	-5.31569
ENSG00000183748	MRC1L1	cDNA FLJ56855, highly similar to Macrophage mannose receptor 1 [Source:UniProtKB/TrEMBL;Acc:B4DLK9]	10	protein_coding	0.550892	-0.341425	2.2227	0.0490141	0.65303	-4.01777
ENSG00000258741	RP11-386M24.4		15	pseudogene	-0.0449321	4.79156	-0.639313	0.536191	0.942593	-5.67237
ENSG00000259096	FAM35CP	family with sequence similarity 35, member C, pseudogene [Source:HGNC Symbol;Acc:31427]	14	pseudogene	0.0654094	2.28439	0.59874	0.561924	0.944928	-5.21116
ENSG00000232905	RP11-534I8.1		9	pseudogene	0.00351775	-0.0549001	0.0159429	0.987576	0.99851	-4.91848
ENSG00000108700	CCL8	chemokine (C-C motif) ligand 8 [Source:HGNC Symbol;Acc:10635]	17	protein_coding	0.0938225	0.829639	0.193391	0.850309	0.985238	-5.04513
ENSG00000120217	CD274	CD274 molecule [Source:HGNC Symbol;Acc:17635]	9	protein_coding	0.0882295	2.45079	0.910467	0.382814	0.900497	-5.05123
ENSG00000088812	ATRN	attractin [Source:HGNC Symbol;Acc:885]	20	protein_coding	0.0728949	6.35445	1.24416	0.240252	0.836255	-5.28706
ENSG00000226777	KIAA0125	KIAA0125 [Source:HGNC Symbol;Acc:19955]	14	protein_coding	0.117744	-0.722054	0.364015	0.723004	0.969651	-4.81341
ENSG00000183444	OR7E38P	olfactory receptor, family 7, subfamily E, member 38 pseudogene [Source:HGNC Symbol;Acc:8411]	7	pseudogene	0.0193308	0.616218	0.101707	0.920888	0.991086	-5.0165
ENSG00000164877	MICALL2	MICAL-like 2 [Source:HGNC Symbol;Acc:29672]	7	protein_coding	-0.0480204	4.10817	-0.690361	0.504803	0.934983	-5.52368
ENSG00000243554	AC004967.7		7	pseudogene	-0.123565	1.6733	-0.863834	0.406802	0.905994	-4.94958
ENSG00000226971	AF196972.4		X	pseudogene	0.068974	3.06904	0.721495	0.486216	0.928514	-5.29783
ENSG00000183171	RP11-49C9.2		X	pseudogene	0.00451378	3.89186	0.0644247	0.949831	0.99522	-5.708
ENSG00000253541	SEPT10P1	septin 10 pseudogene 1 [Source:HGNC Symbol;Acc:40018]	8	pseudogene	0.0638975	4.74076	1.10643	0.293019	0.86236	-5.2847
ENSG00000272888	AC013394.2		15	processed_transcript	0.0611952	3.78171	0.381777	0.71017	0.968255	-5.61699
ENSG00000234825	XRCC6P2	X-ray repair complementing defective repair in Chinese hamster cells 6 pseudogene 2 [Source:HGNC Symbol;Acc:45184]	X	pseudogene	0.0277345	8.02259	0.52521	0.610247	0.952453	-5.90651
ENSG00000237296	SMG1P1	SMG1 pseudogene 1 [Source:HGNC Symbol;Acc:44186]	16	pseudogene	0.547381	-0.0161875	2.55019	0.0276876	0.583706	-3.75579
ENSG00000163655	GMPS	guanine monphosphate synthase [Source:HGNC Symbol;Acc:4378]	3	protein_coding	0.0211546	6.32239	0.445742	0.664751	0.960867	-5.92686
ENSG00000170917	NUDT6	nudix (nucleoside diphosphate linked moiety X)-type motif 6 [Source:HGNC Symbol;Acc:8053]	4	protein_coding	-0.138596	3.09032	-1.62625	0.133227	0.765231	-4.46133
ENSG00000110958	PTGES3	prostaglandin E synthase 3 (cytosolic) [Source:HGNC Symbol;Acc:16049]	12	protein_coding	-0.000588061	6.04196	-0.00977258	0.992384	0.99923	-6.01228
ENSG00000171357	LURAP1	leucine rich adaptor protein 1 [Source:HGNC Symbol;Acc:32327]	1	protein_coding	0.547147	0.0670429	2.35038	0.0392717	0.622746	-3.86575
ENSG00000272870	RP11-798M19.6		4	antisense	-0.114309	0.889293	-0.666089	0.519588	0.937529	-4.92462
ENSG00000205362	MT1A	metallothionein 1A [Source:HGNC Symbol;Acc:7393]	16	protein_coding	0.54116	0.283554	2.51685	0.0293556	0.585113	-3.70648
ENSG00000256625	RP11-582E3.4		12	pseudogene	0.539761	-0.363131	2.38253	0.0371314	0.607223	-3.93092
ENSG00000006459	KDM7A	lysine (K)-specific demethylase 7A [Source:HGNC Symbol;Acc:22224]	7	protein_coding	-0.112321	5.33988	-1.88656	0.0868938	0.713874	-4.39773
ENSG00000100028	SNRPD3	small nuclear ribonucleoprotein D3 polypeptide 18kDa [Source:HGNC Symbol;Acc:11160]	22	protein_coding	-0.103744	6.1179	-1.97576	0.0747861	0.697897	-4.32171
ENSG00000197646	PDCD1LG2	programmed cell death 1 ligand 2 [Source:HGNC Symbol;Acc:18731]	9	protein_coding	0.270752	1.88013	1.44959	0.176108	0.793132	-4.51292
ENSG00000129055	ANAPC13	anaphase promoting complex subunit 13 [Source:HGNC Symbol;Acc:24540]	3	protein_coding	-0.0365242	5.68763	-0.573771	0.578094	0.949164	-5.81818
ENSG00000185291	IL3RA	interleukin 3 receptor, alpha (low affinity) [Source:HGNC Symbol;Acc:6012]	X	protein_coding	-0.0788396	-0.595231	-0.294432	0.774114	0.974564	-4.8356
ENSG00000154328	NEIL2	nei endonuclease VIII-like 2 (E. coli) [Source:HGNC Symbol;Acc:18956]	8	protein_coding	0.0168474	4.06992	0.191987	0.851381	0.985323	-5.72729
ENSG00000185518	SV2B	synaptic vesicle glycoprotein 2B [Source:HGNC Symbol;Acc:16874]	15	protein_coding	-0.10596	1.12505	-0.552976	0.591751	0.951609	-5.00921
ENSG00000166225	FRS2	fibroblast growth factor receptor substrate 2 [Source:HGNC Symbol;Acc:16971]	12	protein_coding	-0.0449398	5.24886	-0.522489	0.612076	0.952453	-5.80019
ENSG00000226360	RPL10AP6	ribosomal protein L10a pseudogene 6 [Source:HGNC Symbol;Acc:36504]	3	pseudogene	-0.0481419	9.10826	-1.00841	0.335724	0.880276	-5.53191
ENSG00000256073	C21orf119	chromosome 21 open reading frame 119 [Source:HGNC Symbol;Acc:23128]	21	protein_coding	-0.151046	1.60159	-0.925847	0.375125	0.895925	-4.89836
ENSG00000169155	ZBTB43	zinc finger and BTB domain containing 43 [Source:HGNC Symbol;Acc:17908]	9	protein_coding	0.0391425	4.71565	0.680037	0.511061	0.936403	-5.63454
ENSG00000165959	CLMN	calmin (calponin-like, transmembrane) [Source:HGNC Symbol;Acc:19972]	14	protein_coding	-0.159506	3.45001	-1.46023	0.173224	0.793132	-4.70295
ENSG00000056291	NPFFR2	neuropeptide FF receptor 2 [Source:HGNC Symbol;Acc:4525]	4	protein_coding	0.334961	1.25311	1.68829	0.120519	0.751342	-4.26079
ENSG00000229817	RP11-78H18.2		9	pseudogene	-0.0710432	1.18827	-0.477155	0.642938	0.956659	-5.04765
ENSG00000092108	SCFD1	sec1 family domain containing 1 [Source:HGNC Symbol;Acc:20726]	14	protein_coding	-0.0138022	6.30356	-0.255361	0.803331	0.981015	-5.99401
ENSG00000233585	AC115617.2		X	pseudogene	0.109703	5.27834	2.046	0.0663829	0.682988	-4.16338
ENSG00000237456	RP11-154D3.1		3	pseudogene	0.00159798	-0.0608732	0.00769348	0.994004	0.99923	-4.91775
ENSG00000163728	TTC14	tetratricopeptide repeat domain 14 [Source:HGNC Symbol;Acc:24697]	3	protein_coding	0.0609649	5.27859	0.882622	0.397016	0.904105	-5.55824
ENSG00000234123	RHBDF1P1	rhomboid 5 homolog 1 (Drosophila) pseudogene 1 [Source:HGNC Symbol;Acc:44499]	3	pseudogene	0.130688	0.696807	0.632764	0.540298	0.942593	-4.90875
ENSG00000270788	PDLIM1P1	PDZ and LIM domain 1 pseudogene 1 [Source:HGNC Symbol;Acc:20026]	14	pseudogene	0.223412	1.31286	1.42349	0.183358	0.800063	-4.49052
ENSG00000241472	PTPRG-AS1	PTPRG antisense RNA 1 [Source:HGNC Symbol;Acc:44638]	3	processed_transcript	-0.0758472	0.220288	-0.331079	0.747038	0.972181	-4.92628
ENSG00000087448	KLHL42	kelch-like family member 42 [Source:HGNC Symbol;Acc:29252]	12	protein_coding	0.035011	5.00243	0.59963	0.561351	0.944928	-5.72626
ENSG00000230216	HSPB1P2	heat shock 27kDa protein 1 pseudogene 2 [Source:HGNC Symbol;Acc:5252]	X	pseudogene	-0.388949	0.0976151	-1.19332	0.25877	0.849696	-4.58684
ENSG00000179387	ELMOD2	ELMO/CED-12 domain containing 2 [Source:HGNC Symbol;Acc:28111]	4	protein_coding	0.0496975	6.01548	1.00694	0.336398	0.880414	-5.51323
ENSG00000214389	RPS3AP26	ribosomal protein S3a pseudogene 26 [Source:HGNC Symbol;Acc:36513]	7	pseudogene	-0.00206741	8.40082	-0.0341563	0.973387	0.997229	-6.04218
ENSG00000249706	RP11-89B16.1		4	sense_intronic	0.159482	-0.0108031	0.575694	0.57684	0.949164	-4.83861
ENSG00000177125	ZBTB34	zinc finger and BTB domain containing 34 [Source:HGNC Symbol;Acc:31446]	9	protein_coding	-0.0183037	4.20127	-0.231589	0.821267	0.981856	-5.74443
ENSG00000181374	CCL13	chemokine (C-C motif) ligand 13 [Source:HGNC Symbol;Acc:10611]	17	protein_coding	0.62281	3.08058	2.03372	0.067785	0.687964	-3.95698
ENSG00000166979	EVA1C	eva-1 homolog C (C. elegans) [Source:HGNC Symbol;Acc:13239]	21	protein_coding	-0.08005	2.23031	-0.630834	0.541512	0.942593	-5.18486
ENSG00000164169	PRMT10	protein arginine methyltransferase 10 (putative) [Source:HGNC Symbol;Acc:25099]	4	protein_coding	0.0342792	3.92281	0.502917	0.625308	0.955961	-5.59409
ENSG00000266019	MIR3609	microRNA 3609 [Source:HGNC Symbol;Acc:38956]	7	miRNA	0.0465752	-0.137193	0.14865	0.88462	0.988323	-4.90217
ENSG00000169100	SLC25A6	solute carrier family 25 (mitochondrial carrier; adenine nucleotide translocator), member 6 [Source:HGNC Symbol;Acc:10992]	X	protein_coding	-0.00941096	7.12759	-0.178829	0.861444	0.985791	-6.03324
ENSG00000034533	ASTE1	asteroid homolog 1 (Drosophila) [Source:HGNC Symbol;Acc:25021]	3	protein_coding	-0.0670317	2.76042	-0.674028	0.514724	0.936762	-5.26514
ENSG00000245904	RP11-796E2.4		12	antisense	0.115885	-0.823689	0.42382	0.68017	0.963652	-4.79486
ENSG00000186297	GABRA5	gamma-aminobutyric acid (GABA) A receptor, alpha 5 [Source:HGNC Symbol;Acc:4079]	15	protein_coding	0.187197	-0.386555	0.7203	0.486921	0.928514	-4.75933
ENSG00000102699	PARP4	poly (ADP-ribose) polymerase family, member 4 [Source:HGNC Symbol;Acc:271]	13	protein_coding	0.0376832	6.43241	0.625096	0.54513	0.943305	-5.83524
ENSG00000164879	CA3	carbonic anhydrase III, muscle specific [Source:HGNC Symbol;Acc:1374]	8	protein_coding	0.0475237	0.103791	0.198045	0.846757	0.984646	-4.92936
ENSG00000242687	AC004893.11		7	antisense	0.184892	0.00439505	0.898974	0.388632	0.901227	-4.72358
ENSG00000196639	HRH1	histamine receptor H1 [Source:HGNC Symbol;Acc:5182]	3	protein_coding	-0.0128376	4.31652	-0.174063	0.865096	0.985876	-5.77752
ENSG00000176463	SLCO3A1	solute carrier organic anion transporter family, member 3A1 [Source:HGNC Symbol;Acc:10952]	15	protein_coding	0.112684	3.3058	0.969183	0.354049	0.889225	-5.16251
ENSG00000114405	C3orf14	chromosome 3 open reading frame 14 [Source:HGNC Symbol;Acc:25024]	3	protein_coding	-0.0461882	2.56704	-0.436623	0.671146	0.961801	-5.33961
ENSG00000145375	SPATA5	spermatogenesis associated 5 [Source:HGNC Symbol;Acc:18119]	4	protein_coding	0.0308474	4.47943	0.485684	0.637075	0.956217	-5.70539
ENSG00000206120	EGFEM1P	EGF-like and EMI domain containing 1, pseudogene [Source:HGNC Symbol;Acc:25149]	3	pseudogene	0.0254586	-0.485772	0.0975793	0.924087	0.991382	-4.86425
ENSG00000253948	RP11-410L14.2		8	lincRNA	-0.273784	-0.319719	-1.17225	0.266772	0.853998	-4.58458
ENSG00000068323	TFE3	transcription factor binding to IGHM enhancer 3 [Source:HGNC Symbol;Acc:11752]	X	protein_coding	0.106301	4.84647	1.41976	0.184413	0.800883	-4.95604
ENSG00000130702	LAMA5	laminin, alpha 5 [Source:HGNC Symbol;Acc:6485]	20	protein_coding	-0.0996138	6.27158	-0.966955	0.355111	0.889225	-5.56488
ENSG00000131015	ULBP2	UL16 binding protein 2 [Source:HGNC Symbol;Acc:14894]	6	protein_coding	0.53966	0.148859	2.43415	0.0339298	0.602751	-3.79329
ENSG00000225733	FGD5-AS1	FGD5 antisense RNA 1 [Source:HGNC Symbol;Acc:40410]	3	antisense	0.0255082	7.01669	0.556947	0.58913	0.951321	-5.89042
ENSG00000237125	HAND2-AS1	HAND2 antisense RNA 1 (head to head) [Source:HGNC Symbol;Acc:48872]	4	antisense	0.168028	2.5056	1.49592	0.163842	0.783788	-4.53353
ENSG00000256283	RP11-365O10.1		12	pseudogene	-0.390197	0.3394	-2.10829	0.0596815	0.674348	-3.98356
ENSG00000112304	ACOT13	acyl-CoA thioesterase 13 [Source:HGNC Symbol;Acc:20999]	6	protein_coding	-0.059952	4.62629	-1.02499	0.32819	0.877496	-5.34634
ENSG00000104093	DMXL2	Dmx-like 2 [Source:HGNC Symbol;Acc:2938]	15	protein_coding	0.0284964	5.35094	0.301613	0.768782	0.973598	-5.90311
ENSG00000159199	ATP5G1	ATP synthase, H+ transporting, mitochondrial Fo complex, subunit C1 (subunit 9) [Source:HGNC Symbol;Acc:841]	17	protein_coding	-0.0365421	3.16243	-0.302293	0.768278	0.973598	-5.51097
ENSG00000002079	MYH16	myosin, heavy chain 16 pseudogene [Source:HGNC Symbol;Acc:31038]	7	pseudogene	-0.0803791	0.0449486	-0.285502	0.780761	0.97656	-4.9103
ENSG00000135519	KCNH3	potassium voltage-gated channel, subfamily H (eag-related), member 3 [Source:HGNC Symbol;Acc:6252]	12	protein_coding	-0.196015	0.158283	-0.941609	0.367358	0.892062	-4.71673
ENSG00000180304	OAZ2	ornithine decarboxylase antizyme 2 [Source:HGNC Symbol;Acc:8096]	15	protein_coding	0.14405	5.38028	2.13548	0.0569624	0.672831	-4.03983
ENSG00000104267	CA2	carbonic anhydrase II [Source:HGNC Symbol;Acc:1373]	8	protein_coding	0.00811172	8.15524	0.128987	0.899783	0.988844	-6.03718
ENSG00000228717	AF013593.1		X	pseudogene	0.255653	2.38762	2.14451	0.0560851	0.672831	-3.7913
ENSG00000165097	KDM1B	lysine (K)-specific demethylase 1B [Source:HGNC Symbol;Acc:21577]	6	protein_coding	0.10935	3.95525	1.59889	0.139202	0.768438	-4.61409
ENSG00000256238	RP11-473N11.2		12	pseudogene	-0.0543556	6.33683	-1.1364	0.28083	0.858644	-5.40237
ENSG00000099246	RAB18	RAB18, member RAS oncogene family [Source:HGNC Symbol;Acc:14244]	10	protein_coding	0.0415875	6.92998	0.777166	0.454056	0.918496	-5.74386
ENSG00000235885	AC023115.2		2	lincRNA	0.538566	0.109218	2.85767	0.0161212	0.525035	-3.52743
ENSG00000140600	SH3GL3	SH3-domain GRB2-like 3 [Source:HGNC Symbol;Acc:10832]	15	protein_coding	0.535085	0.824691	2.74524	0.0196492	0.55061	-3.39144
ENSG00000095564	BTAF1	BTAF1 RNA polymerase II, B-TFIID transcription factor-associated, 170kDa [Source:HGNC Symbol;Acc:17307]	10	protein_coding	0.0448245	6.21911	0.548493	0.594717	0.951609	-5.8701
ENSG00000253301	RP11-513O17.2		8	lincRNA	-0.651841	-0.883937	-1.65324	0.127559	0.760868	-4.3697
ENSG00000087494	PTHLH	parathyroid hormone-like hormone [Source:HGNC Symbol;Acc:9607]	12	protein_coding	0.217243	2.12689	1.55403	0.149506	0.771577	-4.43435
ENSG00000107036	KIAA1432	KIAA1432 [Source:HGNC Symbol;Acc:17686]	9	protein_coding	0.0408412	5.73448	0.651632	0.528514	0.940885	-5.77499
ENSG00000112619	PRPH2	peripherin 2 (retinal degeneration, slow) [Source:HGNC Symbol;Acc:9942]	6	protein_coding	0.53301	0.405462	2.99942	0.0125641	0.502096	-3.33528
ENSG00000236988	RP11-402K9.1		X	pseudogene	0.300928	1.67459	1.97221	0.0752366	0.697897	-3.98622
ENSG00000269918	AF131215.9		8	sense_intronic	-0.261306	0.66471	-1.51962	0.157857	0.781417	-4.39353
ENSG00000198879	SFMBT2	Scm-like with four mbt domains 2 [Source:HGNC Symbol;Acc:20256]	10	protein_coding	0.0261591	1.84103	0.1866	0.855497	0.985323	-5.25264
ENSG00000002549	LAP3	leucine aminopeptidase 3 [Source:HGNC Symbol;Acc:18449]	4	protein_coding	0.0142987	4.09871	0.149956	0.883615	0.988191	-5.73995
ENSG00000184992	BRI3BP	BRI3 binding protein [Source:HGNC Symbol;Acc:14251]	12	protein_coding	-0.120498	4.86879	-1.76514	0.106289	0.736266	-4.51934
ENSG00000270157	RP5-894A10.6		7	sense_intronic	0.212102	-0.159968	0.844541	0.417022	0.907997	-4.7332
ENSG00000255310	AF131215.2		8	sense_intronic	-0.0971965	1.85866	-0.802188	0.440059	0.9159	-5.0194
ENSG00000149571	KIRREL3	kin of IRRE like 3 (Drosophila) [Source:HGNC Symbol;Acc:23204]	11	protein_coding	0.526783	0.846949	3.34956	0.00681173	0.440454	-2.90588
ENSG00000169093	ASMTL	acetylserotonin O-methyltransferase-like [Source:HGNC Symbol;Acc:751]	X	protein_coding	0.108275	4.11817	1.39306	0.192127	0.805277	-4.88282
ENSG00000177663	IL17RA	interleukin 17 receptor A [Source:HGNC Symbol;Acc:5985]	22	protein_coding	0.0119268	4.4407	0.159972	0.875911	0.986838	-5.8024
ENSG00000261295	RP11-524D16__A.3		X	antisense	0.12921	2.15496	0.99617	0.341365	0.88165	-4.93727
ENSG00000229847	EMX2OS	EMX2 opposite strand/antisense RNA [Source:HGNC Symbol;Acc:18511]	10	antisense	-0.434812	-1.1918	-1.09518	0.297698	0.864393	-4.59801
ENSG00000228775	WEE2-AS1	WEE2 antisense RNA 1 [Source:HGNC Symbol;Acc:48669]	7	antisense	-0.00814314	0.720332	-0.0513689	0.959987	0.996181	-5.03715
ENSG00000213440	H2AFZP1	H2A histone family, member Z pseudogene 1 [Source:HGNC Symbol;Acc:4742]	21	pseudogene	0.142069	3.92257	1.15742	0.272516	0.853998	-5.10259
ENSG00000227540	RP11-152N13.5		10	antisense	0.00167666	0.80526	0.00928176	0.992767	0.99923	-5.05331
ENSG00000167100	SAMD14	sterile alpha motif domain containing 14 [Source:HGNC Symbol;Acc:27312]	17	protein_coding	-0.105494	1.23505	-0.65218	0.528174	0.940564	-4.98771
ENSG00000238116	RP3-347M6.2		X	pseudogene	0.0740213	2.94353	0.759057	0.464364	0.922175	-5.2486
ENSG00000240764	PCDHGC5	protocadherin gamma subfamily C, 5 [Source:HGNC Symbol;Acc:8718]	5	protein_coding	-0.408899	-0.357168	-1.8721	0.0890195	0.713874	-4.21718
ENSG00000135919	SERPINE2	serpin peptidase inhibitor, clade E (nexin, plasminogen activator inhibitor type 1), member 2 [Source:HGNC Symbol;Acc:8951]	2	protein_coding	0.0752639	6.43207	1.10272	0.294558	0.863478	-5.44057
ENSG00000237036	ZEB1-AS1	ZEB1 antisense RNA 1 [Source:HGNC Symbol;Acc:42354]	10	processed_transcript	0.0981094	0.960526	0.587565	0.569129	0.94749	-4.96717
ENSG00000152766	ANKRD22	ankyrin repeat domain 22 [Source:HGNC Symbol;Acc:28321]	10	protein_coding	0.0890516	0.154633	0.441604	0.667649	0.961505	-4.89394
ENSG00000234782	TPT1P9	tumor protein, translationally-controlled 1 pseudogene 9 [Source:HGNC Symbol;Acc:49299]	9	pseudogene	0.131123	7.35713	1.51857	0.158119	0.781417	-4.97745
ENSG00000227890	PSMA2P3	proteasome (prosome, macropain) subunit, alpha type, 2 pseudogene 3 [Source:HGNC Symbol;Acc:43834]	2	pseudogene	0.00755281	6.59762	0.130125	0.898904	0.988844	-6.03053
ENSG00000182923	CEP63	centrosomal protein 63kDa [Source:HGNC Symbol;Acc:25815]	3	protein_coding	0.00278977	5.07596	0.0455679	0.964502	0.996181	-5.9144
ENSG00000144026	ZNF514	zinc finger protein 514 [Source:HGNC Symbol;Acc:25894]	2	protein_coding	0.0837066	3.34329	1.14368	0.277928	0.857145	-5.01439
ENSG00000239345	HNRNPA1P26	heterogeneous nuclear ribonucleoprotein A1 pseudogene 26 [Source:HGNC Symbol;Acc:39544]	X	pseudogene	-0.168551	0.512216	-0.772467	0.456717	0.918726	-4.82756
ENSG00000187672	ERC2	ELKS/RAB6-interacting/CAST family member 2 [Source:HGNC Symbol;Acc:31922]	3	protein_coding	0.52633	1.99093	2.94629	0.0137938	0.514173	-2.89536
ENSG00000171509	RXFP1	relaxin/insulin-like family peptide receptor 1 [Source:HGNC Symbol;Acc:19718]	4	protein_coding	-0.0868126	0.343158	-0.354826	0.729679	0.970298	-4.93908
ENSG00000166831	RBPMS2	RNA binding protein with multiple splicing 2 [Source:HGNC Symbol;Acc:19098]	15	protein_coding	0.0115197	-0.739994	0.0378592	0.970504	0.996893	-4.83943
ENSG00000107816	LZTS2	leucine zipper, putative tumor suppressor 2 [Source:HGNC Symbol;Acc:29381]	10	protein_coding	-0.0362352	6.83818	-0.755253	0.466548	0.922175	-5.75867
ENSG00000164209	SLC25A46	solute carrier family 25, member 46 [Source:HGNC Symbol;Acc:25198]	5	protein_coding	0.0114733	6.57903	0.223817	0.827155	0.981856	-6.01287
ENSG00000136828	RALGPS1	Ral GEF with PH domain and SH3 binding motif 1 [Source:HGNC Symbol;Acc:16851]	9	protein_coding	0.116451	2.17349	1.02018	0.330365	0.87765	-4.92207
ENSG00000213856	VDAC1P2	voltage-dependent anion channel 1 pseudogene 2 [Source:HGNC Symbol;Acc:12670]	X	pseudogene	0.117904	3.80189	0.991204	0.343674	0.88165	-5.23667
ENSG00000100985	MMP9	matrix metallopeptidase 9 (gelatinase B, 92kDa gelatinase, 92kDa type IV collagenase) [Source:HGNC Symbol;Acc:7176]	20	protein_coding	-0.176628	7.19159	-2.09853	0.0606876	0.674901	-4.16486
ENSG00000223825	DAZAP2P1	DAZ associated protein 2 pseudogene 1 [Source:HGNC Symbol;Acc:43869]	2	pseudogene	-0.118514	2.45877	-1.21694	0.25003	0.843805	-4.80116
ENSG00000169436	COL22A1	collagen, type XXII, alpha 1 [Source:HGNC Symbol;Acc:22989]	8	protein_coding	0.522812	3.18542	4.57219	0.000880442	0.292143	-0.715051
ENSG00000180638	SLC47A2	solute carrier family 47 (multidrug and toxin extrusion), member 2 [Source:HGNC Symbol;Acc:26439]	17	protein_coding	-0.228866	-0.708513	-0.639799	0.535887	0.942593	-4.75801
ENSG00000184441	AP001062.7		21	antisense	-0.120496	-0.0368218	-0.568638	0.581449	0.949808	-4.8382
ENSG00000230397	SPTLC1P1	serine palmitoyltransferase, long chain base subunit 1 pseudogene 1 [Source:HGNC Symbol;Acc:39668]	10	pseudogene	0.351715	1.46394	2.12908	0.0575916	0.672831	-3.83737
ENSG00000261087	KB-1460A1.5		8	lincRNA	-0.0909227	-0.174923	-0.383009	0.709283	0.968255	-4.86666
ENSG00000270504	RP11-420L9.5		6	antisense	0.0252289	2.21422	0.160188	0.875745	0.986838	-5.33619
ENSG00000247950	SEC24B-AS1	SEC24B antisense RNA 1 [Source:HGNC Symbol;Acc:44003]	4	antisense	0.285474	-0.224037	1.1974	0.257241	0.8475	-4.57482
ENSG00000234645	YWHAEP5	tyrosine 3-monooxygenase/tryptophan 5-monooxygenase activation protein, epsilon pseudogene 5 [Source:HGNC Symbol;Acc:49439]	2	pseudogene	0.108479	4.78853	1.63593	0.13117	0.76351	-4.68025
ENSG00000108819	PPP1R9B	protein phosphatase 1, regulatory subunit 9B [Source:HGNC Symbol;Acc:9298]	17	protein_coding	-0.0160038	6.02376	-0.339736	0.740692	0.972034	-5.95207
ENSG00000213639	PPP1CB	protein phosphatase 1, catalytic subunit, beta isozyme [Source:HGNC Symbol;Acc:9282]	2	protein_coding	-0.0020525	8.1697	-0.0362121	0.971786	0.997229	-6.04493
ENSG00000237939	AC097523.3		2	pseudogene	0.0642936	-0.215524	0.276685	0.787343	0.978696	-4.87904
ENSG00000204334	ERICH2	glutamate-rich 2 [Source:HGNC Symbol;Acc:44395]	2	protein_coding	-0.237944	-0.105168	-0.972466	0.352488	0.888958	-4.68458
ENSG00000242814	RP11-436H11.1		5	pseudogene	-0.297526	1.45463	-1.80461	0.0995886	0.729728	-4.15448
ENSG00000167700	MFSD3	major facilitator superfamily domain containing 3 [Source:HGNC Symbol;Acc:25157]	8	protein_coding	-0.020626	4.64338	-0.282743	0.782819	0.977323	-5.81046
ENSG00000124562	SNRPC	small nuclear ribonucleoprotein polypeptide C [Source:HGNC Symbol;Acc:11157]	6	protein_coding	0.108182	2.7274	1.0935	0.298403	0.864393	-4.95277
ENSG00000100031	GGT1	gamma-glutamyltransferase 1 [Source:HGNC Symbol;Acc:4250]	22	protein_coding	-0.0812078	0.0167767	-0.329703	0.748048	0.972437	-4.8995
ENSG00000198796	ALPK2	alpha-kinase 2 [Source:HGNC Symbol;Acc:20565]	18	protein_coding	0.51506	4.67603	6.08294	9.2703e-05	0.272545	1.41225
ENSG00000243004	AC005062.2		7	sense_overlapping	0.291934	1.06588	1.71855	0.114722	0.746981	-4.2351
ENSG00000228224	NACAP1	nascent-polypeptide-associated complex alpha polypeptide pseudogene 1 [Source:HGNC Symbol;Acc:24688]	8	pseudogene	-0.0153917	5.55419	-0.234833	0.818813	0.981803	-5.94317
ENSG00000248785	HIGD1AP14	HIG1 hypoxia inducible domain family, member 1A pseudogene 14 [Source:HGNC Symbol;Acc:43009]	4	pseudogene	0.0373794	-0.0834133	0.128643	0.900049	0.988844	-4.91049
ENSG00000089127	OAS1	2'-5'-oligoadenylate synthetase 1, 40/46kDa [Source:HGNC Symbol;Acc:8086]	12	protein_coding	-0.518723	4.16442	-1.12316	0.286166	0.860029	-5.17569
ENSG00000179031	LL0XNC01-131B10.2		X	pseudogene	-0.0235369	2.27895	-0.220893	0.829373	0.981856	-5.34023
ENSG00000235064	SLC25A5P2	solute carrier family 25 (mitochondrial carrier; adenine nucleotide translocator), member 5 pseudogene 2 [Source:HGNC Symbol;Acc:35470]	2	pseudogene	0.301072	1.07319	1.69881	0.118474	0.749989	-4.25179
ENSG00000079459	FDFT1	farnesyl-diphosphate farnesyltransferase 1 [Source:HGNC Symbol;Acc:3629]	8	protein_coding	-0.0176843	6.6269	-0.308458	0.763711	0.973414	-5.99126
ENSG00000197548	ATG7	autophagy related 7 [Source:HGNC Symbol;Acc:16935]	3	protein_coding	0.0531726	5.33512	0.91686	0.379604	0.897924	-5.53549
ENSG00000216657	RP3-406P24.1		6	pseudogene	0.114769	3.83032	1.4134	0.186226	0.802112	-4.81489
ENSG00000118514	ALDH8A1	aldehyde dehydrogenase 8 family, member A1 [Source:HGNC Symbol;Acc:15471]	6	protein_coding	0.110627	-0.664466	0.362334	0.724223	0.969974	-4.81902
ENSG00000182574	RP3-341D10.1		X	pseudogene	0.129462	0.395726	0.599105	0.561688	0.944928	-4.87972
ENSG00000154265	ABCA5	ATP-binding cassette, sub-family A (ABC1), member 5 [Source:HGNC Symbol;Acc:35]	17	protein_coding	-0.124952	4.39971	-1.6637	0.125421	0.758325	-4.59472
ENSG00000112667	DNPH1	2'-deoxynucleoside 5'-phosphate N-hydrolase 1 [Source:HGNC Symbol;Acc:21218]	6	protein_coding	0.00873876	5.49235	0.176667	0.8631	0.985815	-5.9489
ENSG00000165309	ARMC3	armadillo repeat containing 3 [Source:HGNC Symbol;Acc:30964]	10	protein_coding	-0.294052	0.0837486	-1.25181	0.237558	0.834917	-4.55472
ENSG00000166530	HSBP1P2	heat shock factor binding protein 1 pseudogene 2 [Source:HGNC Symbol;Acc:37300]	4	pseudogene	0.172645	2.11155	1.44675	0.176883	0.793132	-4.5394
ENSG00000082153	BZW1	basic leucine zipper and W2 domains 1 [Source:HGNC Symbol;Acc:18380]	2	protein_coding	0.0525024	6.76758	0.97153	0.352932	0.889029	-5.57759
ENSG00000186074	CD300LF	CD300 molecule-like family member f [Source:HGNC Symbol;Acc:29883]	17	protein_coding	0.475508	-0.309296	1.4657	0.171757	0.791921	-4.4383
ENSG00000249774	CTD-2206G10.2		5	pseudogene	0.16425	3.85112	1.81852	0.0973199	0.725647	-4.32074
ENSG00000159079	C21orf59	chromosome 21 open reading frame 59 [Source:HGNC Symbol;Acc:1301]	21	protein_coding	-0.027336	2.37819	-0.260342	0.799588	0.981015	-5.35314
ENSG00000240356	RPL23AP7	ribosomal protein L23a pseudogene 7 [Source:HGNC Symbol;Acc:17336]	2	pseudogene	0.246993	1.34202	1.62758	0.132944	0.765231	-4.31632
ENSG00000182256	GABRG3	gamma-aminobutyric acid (GABA) A receptor, gamma 3 [Source:HGNC Symbol;Acc:4088]	15	protein_coding	0.542015	-1.03313	1.58864	0.141499	0.77012	-4.40645
ENSG00000138134	STAMBPL1	STAM binding protein-like 1 [Source:HGNC Symbol;Acc:24105]	10	protein_coding	0.13025	3.46872	1.50099	0.162545	0.783788	-4.65874
ENSG00000246263	KB-431C1.4		8	antisense	-0.442657	-0.554632	-1.36245	0.201304	0.811675	-4.49332
ENSG00000213149	CNN2P9	calponin 2 pseudogene 9 [Source:HGNC Symbol;Acc:39534]	6	pseudogene	0.137591	2.91668	1.10479	0.293699	0.862928	-4.97491
ENSG00000169398	PTK2	protein tyrosine kinase 2 [Source:HGNC Symbol;Acc:9611]	8	protein_coding	0.0197172	7.37691	0.382505	0.709645	0.968255	-5.97592
ENSG00000260577	RP11-615I2.2		16	antisense	0.200627	-0.0807354	0.839228	0.419866	0.909118	-4.7414
ENSG00000140451	PIF1	PIF1 5'-to-3' DNA helicase [Source:HGNC Symbol;Acc:26220]	15	protein_coding	0.0978403	1.61442	0.735582	0.477947	0.926467	-5.01329
ENSG00000137462	TLR2	toll-like receptor 2 [Source:HGNC Symbol;Acc:11848]	4	protein_coding	0.0679396	2.6271	0.450812	0.661207	0.96062	-5.34621
ENSG00000261395	HSPE1P5	heat shock 10kDa protein 1 pseudogene 5 [Source:HGNC Symbol;Acc:49324]	16	pseudogene	-0.394529	-0.0113607	-1.68927	0.120328	0.751342	-4.29858
ENSG00000169255	B3GALNT1	beta-1,3-N-acetylgalactosaminyltransferase 1 (globoside blood group) [Source:HGNC Symbol;Acc:918]	3	protein_coding	-0.0760582	5.00693	-1.35316	0.204159	0.81378	-5.05438
ENSG00000091128	LAMB4	laminin, beta 4 [Source:HGNC Symbol;Acc:6491]	7	protein_coding	0.106107	-0.497195	0.43256	0.674004	0.962665	-4.82289
ENSG00000260604	RP1-140K8.5		6	lincRNA	0.507758	1.41208	2.67702	0.0221557	0.564633	-3.30165
ENSG00000188820	FAM26F	family with sequence similarity 26, member F [Source:HGNC Symbol;Acc:33391]	6	protein_coding	0.505131	-0.023618	2.29391	0.0433245	0.636389	-3.91897
ENSG00000175110	MRPS22	mitochondrial ribosomal protein S22 [Source:HGNC Symbol;Acc:14508]	3	protein_coding	-0.0857055	5.48711	-1.66276	0.125612	0.758325	-4.71721
ENSG00000152822	GRM1	glutamate receptor, metabotropic 1 [Source:HGNC Symbol;Acc:4593]	6	protein_coding	0.163826	0.00918272	0.627364	0.543698	0.943305	-4.82508
ENSG00000006837	CDKL3	cyclin-dependent kinase-like 3 [Source:HGNC Symbol;Acc:15483]	5	protein_coding	0.384991	-0.435089	1.04893	0.31754	0.872611	-4.63489
ENSG00000161912	ADCY10P1	adenylate cyclase 10 (soluble) pseudogene 1 [Source:HGNC Symbol;Acc:44143]	6	pseudogene	0.00615961	1.2764	0.0439444	0.965766	0.996181	-5.1455
ENSG00000272086	CTD-2186M15.3		5	lincRNA	-0.195748	0.336094	-0.867678	0.404787	0.905994	-4.76614
ENSG00000236264	RPL26P30	ribosomal protein L26 pseudogene 30 [Source:HGNC Symbol;Acc:36733]	11	pseudogene	-0.0869345	4.40957	-1.25001	0.238189	0.835141	-5.08702
ENSG00000071205	ARHGAP10	Rho GTPase activating protein 10 [Source:HGNC Symbol;Acc:26099]	4	protein_coding	-0.00520594	4.71774	-0.0876924	0.931756	0.99173	-5.85888
ENSG00000218803	GSTM2P1	glutathione S-transferase mu 2 (muscle) pseudogene 1 [Source:HGNC Symbol;Acc:38009]	6	pseudogene	0.388314	0.333098	1.8584	0.0910775	0.71818	-4.16374
ENSG00000196954	CASP4	caspase 4, apoptosis-related cysteine peptidase [Source:HGNC Symbol;Acc:1505]	11	protein_coding	-0.0985341	7.1478	-1.96947	0.0755863	0.697897	-4.35585
ENSG00000175348	TMEM9B	TMEM9 domain family, member B [Source:HGNC Symbol;Acc:1168]	11	protein_coding	-0.0903666	5.98414	-1.7556	0.107968	0.736335	-4.6271
ENSG00000130522	JUND	jun D proto-oncogene [Source:HGNC Symbol;Acc:6206]	19	protein_coding	-0.0747973	5.35793	-0.916592	0.379739	0.898122	-5.53839
ENSG00000108298	RPL19	ribosomal protein L19 [Source:HGNC Symbol;Acc:10312]	17	protein_coding	-0.00734551	4.32093	-0.050922	0.960335	0.996181	-5.79208
ENSG00000181291	TMEM132E	transmembrane protein 132E [Source:HGNC Symbol;Acc:26991]	17	protein_coding	-0.254748	-0.478443	-1.06441	0.310789	0.869548	-4.62726
ENSG00000211450	C11orf31	chromosome 11 open reading frame 31 [Source:HGNC Symbol;Acc:18251]	11	protein_coding	-0.0157317	5.66851	-0.254515	0.803968	0.981015	-5.94939
ENSG00000230177	RP5-1112D6.4		6	antisense	0.0464069	0.196145	0.212864	0.835471	0.982293	-4.94059
ENSG00000261474	RP11-452L6.1		16	lincRNA	-0.00761888	0.185782	-0.0341217	0.973414	0.997229	-4.9515
ENSG00000135486	HNRNPA1	heterogeneous nuclear ribonucleoprotein A1 [Source:HGNC Symbol;Acc:5031]	12	protein_coding	0.0804174	6.23771	1.63267	0.131859	0.764337	-4.80593
ENSG00000253204	RP5-1009N12.1		8	pseudogene	-0.0397818	1.73617	-0.294698	0.773916	0.974564	-5.20989
ENSG00000260267	RP11-452L6.5		16	antisense	0.020699	3.05194	0.206934	0.839983	0.98345	-5.50905
ENSG00000272142	RP11-428J1.5		6	lincRNA	-0.265715	-0.907813	-0.892453	0.391961	0.901921	-4.67295
ENSG00000182162	P2RY8	purinergic receptor P2Y, G-protein coupled, 8 [Source:HGNC Symbol;Acc:15524]	X	protein_coding	0.0949023	-0.716253	0.37658	0.713915	0.968255	-4.81207
ENSG00000253793	RP11-293D9.2		8	pseudogene	0.0676646	-0.465771	0.197458	0.847205	0.984709	-4.8596
ENSG00000214654	RP11-27I1.4		9	pseudogene	-0.0602398	1.3658	-0.310372	0.762295	0.973414	-5.12951
ENSG00000145428	RNF175	ring finger protein 175 [Source:HGNC Symbol;Acc:27735]	4	protein_coding	0.431415	-0.150408	1.90265	0.084583	0.712648	-4.1799
ENSG00000075651	PLD1	phospholipase D1, phosphatidylcholine-specific [Source:HGNC Symbol;Acc:9067]	3	protein_coding	-0.0511059	4.65954	-0.635568	0.538538	0.942593	-5.65418
ENSG00000144306	SCRN3	secernin 3 [Source:HGNC Symbol;Acc:30382]	2	protein_coding	0.0731156	4.10075	1.0148	0.332805	0.879389	-5.26893
ENSG00000163064	EN1	engrailed homeobox 1 [Source:HGNC Symbol;Acc:3342]	2	protein_coding	-0.257606	0.58268	-1.3016	0.220633	0.823918	-4.54185
ENSG00000218676	BRD7P4	bromodomain containing 7 pseudogene 4 [Source:HGNC Symbol;Acc:37630]	6	pseudogene	-0.42168	-0.080003	-1.8735	0.0888111	0.713874	-4.18994
ENSG00000130520	LSM4	LSM4 homolog, U6 small nuclear RNA associated (S. cerevisiae) [Source:HGNC Symbol;Acc:17259]	19	protein_coding	-0.0521651	6.94766	-1.07611	0.305763	0.867699	-5.48078
ENSG00000235890	TSPEAR-AS1	TSPEAR antisense RNA 1 [Source:HGNC Symbol;Acc:1271]	21	antisense	0.0852226	-0.274274	0.369494	0.719035	0.968777	-4.85774
ENSG00000261578	RP11-21L23.2		11	sense_overlapping	-0.435713	0.828271	-1.82059	0.0969857	0.725647	-4.15786
ENSG00000181409	AATK	apoptosis-associated tyrosine kinase [Source:HGNC Symbol;Acc:21]	17	protein_coding	0.0223281	1.12183	0.146474	0.886296	0.988636	-5.10681
ENSG00000105202	FBL	fibrillarin [Source:HGNC Symbol;Acc:3599]	19	protein_coding	0.0631647	5.62968	1.05435	0.315163	0.871917	-5.43824
ENSG00000181649	PHLDA2	pleckstrin homology-like domain, family A, member 2 [Source:HGNC Symbol;Acc:12385]	11	protein_coding	-0.0956042	1.9375	-0.722879	0.485399	0.928402	-5.07991
ENSG00000231889	TRAF3IP2-AS1	TRAF3IP2 antisense RNA 1 [Source:HGNC Symbol;Acc:40005]	6	antisense	-0.0353535	1.42797	-0.248236	0.808695	0.981015	-5.15507
ENSG00000187534	CTC-471F3.4		19	pseudogene	-0.143015	4.72528	-1.93016	0.0807643	0.707197	-4.27609
ENSG00000184106	TREML3P	triggering receptor expressed on myeloid cells-like 3, pseudogene [Source:HGNC Symbol;Acc:30806]	6	pseudogene	-0.434814	-1.16107	-1.61474	0.135713	0.766638	-4.40117
ENSG00000213860	RPL21P75	ribosomal protein L21 pseudogene 75 [Source:HGNC Symbol;Acc:36460]	7	pseudogene	-0.264601	-0.61406	-0.960078	0.358405	0.889886	-4.66276
ENSG00000178188	SH2B1	SH2B adaptor protein 1 [Source:HGNC Symbol;Acc:30417]	16	protein_coding	-0.00918287	4.41791	-0.151222	0.882641	0.988098	-5.79973
ENSG00000081760	AACS	acetoacetyl-CoA synthetase [Source:HGNC Symbol;Acc:21298]	12	protein_coding	0.0407203	5.34306	0.748825	0.470254	0.922211	-5.6699
ENSG00000120265	PCMT1	protein-L-isoaspartate (D-aspartate) O-methyltransferase [Source:HGNC Symbol;Acc:8728]	6	protein_coding	0.0117222	6.59987	0.211694	0.836361	0.982666	-6.01624
ENSG00000269069	CTC-471F3.5		19	pseudogene	-0.251822	1.24958	-1.49383	0.164379	0.783788	-4.42875
ENSG00000132424	PNISR	PNN-interacting serine/arginine-rich protein [Source:HGNC Symbol;Acc:21222]	6	protein_coding	-0.00452562	5.92639	-0.0643102	0.94992	0.99522	-6.00213
ENSG00000226752	PSMD5-AS1	PSMD5 antisense RNA 1 (head to head) [Source:HGNC Symbol;Acc:27367]	9	antisense	-0.145439	3.45937	-1.43649	0.179714	0.795886	-4.73108
ENSG00000089250	NOS1	nitric oxide synthase 1 (neuronal) [Source:HGNC Symbol;Acc:7872]	12	protein_coding	-0.104843	0.149239	-0.388331	0.705457	0.967132	-4.90542
ENSG00000109436	TBC1D9	TBC1 domain family, member 9 (with GRAM domain) [Source:HGNC Symbol;Acc:21710]	4	protein_coding	0.0760393	6.58756	1.29056	0.224296	0.825357	-5.24294
ENSG00000260290	CTD-2033A16.2		16	pseudogene	-0.0106488	7.11328	-0.225385	0.825966	0.981856	-6.02341
ENSG00000197976	AKAP17A	A kinase (PRKA) anchor protein 17A [Source:HGNC Symbol;Acc:18783]	X	protein_coding	0.109005	4.75004	2.0216	0.069196	0.691049	-4.14892
ENSG00000229880	IMMTP1	inner membrane protein, mitochondrial (mitofilin) pseudogene 1 [Source:HGNC Symbol;Acc:6048]	21	pseudogene	-0.0101719	2.23513	-0.0945299	0.926452	0.991588	-5.34791
ENSG00000161980	POLR3K	polymerase (RNA) III (DNA directed) polypeptide K, 12.3 kDa [Source:HGNC Symbol;Acc:14121]	16	protein_coding	-0.000688558	2.75979	-0.00787031	0.993867	0.99923	-5.46479
ENSG00000213480	RP11-364P2.2		4	pseudogene	0.504909	1.41607	3.00196	0.0125082	0.502096	-2.9856
ENSG00000213478	CFL1P2	cofilin 1 (non-muscle) pseudogene 2 [Source:HGNC Symbol;Acc:1878]	1	pseudogene	0.195109	2.39637	1.18557	0.26169	0.850574	-4.81902
ENSG00000234753	RP11-328M4.2		6	antisense	-0.410579	-0.475328	-1.31083	0.217606	0.822979	-4.51733
ENSG00000255389	C6orf3		6	antisense	0.120212	-0.270551	0.50703	0.622515	0.955487	-4.8294
ENSG00000229211	RP11-363L24.2		8	pseudogene	0.0672944	0.698999	0.415794	0.685854	0.964923	-4.97936
ENSG00000240376	RP11-36C20.1		5	pseudogene	-0.00416332	9.24493	-0.0880234	0.931499	0.99169	-6.02507
ENSG00000159214	CCDC24	coiled-coil domain containing 24 [Source:HGNC Symbol;Acc:28688]	1	protein_coding	-0.0928914	3.30062	-0.920417	0.377827	0.896769	-5.20186
ENSG00000233622	CYP2T2P	cytochrome P450, family 2, subfamily T, polypeptide 2, pseudogene [Source:HGNC Symbol;Acc:18852]	19	pseudogene	-0.199607	-0.228822	-0.83604	0.421579	0.909237	-4.73172
ENSG00000196696	PDXDC2P	pyridoxal-dependent decarboxylase domain containing 2, pseudogene [Source:HGNC Symbol;Acc:27559]	16	processed_transcript	-0.0613964	-0.284896	-0.278859	0.785719	0.978235	-4.87084
ENSG00000155324	GRAMD3	GRAM domain containing 3 [Source:HGNC Symbol;Acc:24911]	5	protein_coding	0.0208796	5.65384	0.337007	0.74269	0.972034	-5.92307
ENSG00000124508	BTN2A2	butyrophilin, subfamily 2, member A2 [Source:HGNC Symbol;Acc:1137]	6	protein_coding	0.172937	3.735	2.08887	0.0616982	0.676262	-3.9452
ENSG00000099219	ERMP1	endoplasmic reticulum metallopeptidase 1 [Source:HGNC Symbol;Acc:23703]	9	protein_coding	-0.117857	5.60677	-1.79555	0.101091	0.730737	-4.54672
ENSG00000215057	PKMP5	pyruvate kinase, muscle pseudogene 5 [Source:HGNC Symbol;Acc:44247]	6	pseudogene	0.143066	-0.0716817	0.579822	0.574152	0.948904	-4.83094
ENSG00000161981	SNRNP25	small nuclear ribonucleoprotein 25kDa (U11/U12) [Source:HGNC Symbol;Acc:14161]	16	protein_coding	0.0678927	4.16078	0.806691	0.437571	0.915522	-5.45165
ENSG00000108424	KPNB1	karyopherin (importin) beta 1 [Source:HGNC Symbol;Acc:6400]	17	protein_coding	0.0876141	8.33821	1.75566	0.107958	0.736335	-4.65546
ENSG00000164008	C1orf50	chromosome 1 open reading frame 50 [Source:HGNC Symbol;Acc:28795]	1	protein_coding	0.0245338	3.06001	0.244346	0.811628	0.981148	-5.50302
ENSG00000104983	CCDC61	coiled-coil domain containing 61 [Source:HGNC Symbol;Acc:33629]	19	protein_coding	-0.168377	1.16999	-1.14016	0.279327	0.857655	-4.69513
ENSG00000112308	C6orf62	chromosome 6 open reading frame 62 [Source:HGNC Symbol;Acc:20998]	6	protein_coding	-0.00973443	7.37325	-0.181265	0.859579	0.985323	-6.03412
ENSG00000173327	MAP3K11	mitogen-activated protein kinase kinase kinase 11 [Source:HGNC Symbol;Acc:6850]	11	protein_coding	-0.103807	5.19903	-1.47215	0.17004	0.7912	-4.93379
ENSG00000183506	PI4KAP2	phosphatidylinositol 4-kinase, catalytic, alpha pseudogene 2 [Source:HGNC Symbol;Acc:33577]	22	pseudogene	0.420543	-0.427386	1.7745	0.104663	0.734344	-4.27814
ENSG00000258920	FOXN3-AS1	FOXN3 antisense RNA 1 [Source:HGNC Symbol;Acc:44290]	14	antisense	-0.331023	0.696652	-1.77518	0.104547	0.734344	-4.20043
ENSG00000251441	RTEL1P1	regulator of telomere elongation helicase 1 pseudogene 1 [Source:HGNC Symbol;Acc:44213]	4	pseudogene	0.0127222	0.659417	0.0717624	0.944127	0.994059	-5.02561
ENSG00000242670	RP11-601I15.1		4	pseudogene	0.221703	1.16473	1.17883	0.264252	0.853089	-4.66656
ENSG00000215182	MUC5AC	mucin 5AC, oligomeric mucus/gel-forming [Source:HGNC Symbol;Acc:7515]	11	protein_coding	0.572634	0.182931	1.98751	0.0733148	0.697897	-4.09066
ENSG00000253414	RP11-150O12.6		8	sense_intronic	0.503477	0.023598	2.38247	0.0371355	0.607223	-3.85295
ENSG00000260025	RP11-490M8.1		2	lincRNA	0.0074301	1.90141	0.044129	0.965622	0.996181	-5.27896
ENSG00000138032	PPM1B	protein phosphatase, Mg2+/Mn2+ dependent, 1B [Source:HGNC Symbol;Acc:9276]	2	protein_coding	-0.0816597	5.42386	-1.5275	0.155911	0.779326	-4.8868
ENSG00000248697	TOX4P1	TOX high mobility group box family member 4 pseudogene 1 [Source:HGNC Symbol;Acc:44009]	4	pseudogene	0.0201563	2.72838	0.218024	0.831551	0.981856	-5.43655
ENSG00000209482	SNORD83A	small nucleolar RNA, C/D box 83A [Source:HGNC Symbol;Acc:17131]	22	snoRNA	0.500734	0.371348	2.58348	0.0261159	0.574776	-3.63726
ENSG00000035141	FAM136A	family with sequence similarity 136, member A [Source:HGNC Symbol;Acc:25911]	2	protein_coding	-0.00246873	5.42794	-0.04741	0.963068	0.996181	-5.9568
ENSG00000137766	UNC13C	unc-13 homolog C (C. elegans) [Source:HGNC Symbol;Acc:23149]	15	protein_coding	0.498253	0.0676437	2.31933	0.0414527	0.625825	-3.88539
ENSG00000254759	NAP1L1P1	nucleosome assembly protein 1-like 1 pseudogene 1 [Source:HGNC Symbol;Acc:38004]	11	pseudogene	0.0690387	5.74966	1.10225	0.294752	0.863478	-5.4011
ENSG00000258262	RP11-693J15.3		12	pseudogene	-0.101438	1.40117	-0.747801	0.470846	0.922211	-4.97003
ENSG00000261068	RP11-7K24.3		6	lincRNA	-0.252304	-0.00652779	-1.02819	0.326751	0.877496	-4.66514
ENSG00000104044	OCA2	oculocutaneous albinism II [Source:HGNC Symbol;Acc:8101]	15	protein_coding	0.0711981	-1.21916	0.201626	0.844026	0.984078	-4.78901
ENSG00000258012	RP11-603K19.1		12	pseudogene	0.144975	2.08626	1.0496	0.317244	0.872611	-4.88538
ENSG00000205176	REXO1L1P	REX1, RNA exonuclease 1 homolog (S. cerevisiae)-like 1, pseudogene [Source:HGNC Symbol;Acc:24660]	8	protein_coding	0.272479	-0.225545	0.938849	0.36871	0.893629	-4.69105
ENSG00000169282	KCNAB1	potassium voltage-gated channel, shaker-related subfamily, beta member 1 [Source:HGNC Symbol;Acc:6228]	3	protein_coding	0.229485	1.86431	1.75793	0.107555	0.736335	-4.20882
ENSG00000128683	GAD1	glutamate decarboxylase 1 (brain, 67kDa) [Source:HGNC Symbol;Acc:4092]	2	protein_coding	-0.0330136	3.03493	-0.403365	0.694697	0.965404	-5.45072
ENSG00000237842	RP11-110J1.2		1	pseudogene	-0.021146	5.96417	-0.406348	0.69257	0.965404	-5.92275
ENSG00000238057	ZEB2-AS1	ZEB2 antisense RNA 1 [Source:HGNC Symbol;Acc:37149]	2	antisense	0.128942	-0.697975	0.522611	0.611993	0.952453	-4.7864
ENSG00000253669	KB-1732A1.1		8	lincRNA	-0.0648637	1.2149	-0.441843	0.667482	0.961505	-5.06407
ENSG00000225580	RP1-159M24.1		6	pseudogene	-0.08601	1.40724	-0.571841	0.579354	0.949179	-5.05363
ENSG00000224520	KRT8P45	keratin 8 pseudogene 45 [Source:HGNC Symbol;Acc:39879]	1	pseudogene	0.00101472	2.67178	0.00831587	0.993519	0.99923	-5.44563
ENSG00000231113	RP3-475N16.1		6	antisense	-0.0447713	0.395662	-0.210564	0.83722	0.983019	-4.97055
ENSG00000272327	RP11-1002K11.1		8	lincRNA	-0.12819	0.866069	-0.638598	0.536638	0.942593	-4.93237
ENSG00000215158	RP11-1023L17.1		5	pseudogene	0.26264	0.870075	1.47425	0.169484	0.790907	-4.43005
ENSG00000119698	PPP4R4	protein phosphatase 4, regulatory subunit 4 [Source:HGNC Symbol;Acc:23788]	14	protein_coding	0.49807	1.25054	3.33051	0.00704102	0.440454	-2.74565
ENSG00000147614	ATP6V0D2	ATPase, H+ transporting, lysosomal 38kDa, V0 subunit d2 [Source:HGNC Symbol;Acc:18266]	8	protein_coding	0.0289295	1.00187	0.137242	0.893412	0.988844	-5.08409
ENSG00000185986	SDHAP3	succinate dehydrogenase complex, subunit A, flavoprotein pseudogene 3 [Source:HGNC Symbol;Acc:18781]	5	pseudogene	-0.244923	-0.0688497	-1.01312	0.333571	0.879576	-4.66854
ENSG00000181524	RPL24P4	ribosomal protein L24 pseudogene 4 [Source:HGNC Symbol;Acc:21371]	6	pseudogene	0.0155235	9.03979	0.249135	0.808017	0.981015	-6.00122
ENSG00000269906	RP11-248J18.2		14	sense_intronic	0.248427	0.386954	1.01169	0.334224	0.879851	-4.6997
ENSG00000251111	FCF1P8	FCF1 pseudogene 8 [Source:HGNC Symbol;Acc:44620]	4	pseudogene	0.0556035	1.44958	0.342243	0.738858	0.97188	-5.13845
ENSG00000204136	GGTA1P	glycoprotein, alpha-galactosyltransferase 1 pseudogene [Source:HGNC Symbol;Acc:4253]	9	pseudogene	0.0160761	-1.06064	0.0565344	0.955968	0.996181	-4.8092
ENSG00000164627	KIF6	kinesin family member 6 [Source:HGNC Symbol;Acc:21202]	6	protein_coding	0.0823559	0.18943	0.374247	0.715599	0.968255	-4.91342
ENSG00000182771	GRID1	glutamate receptor, ionotropic, delta 1 [Source:HGNC Symbol;Acc:4575]	10	protein_coding	0.0347898	1.24423	0.185269	0.856515	0.985323	-5.12699
ENSG00000230595	RSL24D1P2	ribosomal L24 domain containing 1 pseudogene 2 [Source:HGNC Symbol;Acc:37867]	2	pseudogene	0.170672	0.782337	0.830526	0.424553	0.90997	-4.83322
ENSG00000232952	RP11-90H3.1		1	pseudogene	-0.0609382	5.791	-1.00652	0.336591	0.880414	-5.4978
ENSG00000213630	RP11-772E11.1		5	pseudogene	-0.0817862	2.75653	-0.93316	0.371507	0.895032	-5.08951
ENSG00000069998	CECR5	cat eye syndrome chromosome region, candidate 5 [Source:HGNC Symbol;Acc:1843]	22	protein_coding	0.0993754	4.5422	1.47044	0.170493	0.791216	-4.85473
ENSG00000107796	ACTA2	actin, alpha 2, smooth muscle, aorta [Source:HGNC Symbol;Acc:130]	10	protein_coding	0.496643	9.23527	4.09481	0.00191608	0.346547	-1.02698
ENSG00000214022	REPIN1	replication initiator 1 [Source:HGNC Symbol;Acc:17922]	7	protein_coding	0.0145961	6.04621	0.281168	0.783994	0.977862	-5.97202
ENSG00000220472	RP11-69L16.5		6	pseudogene	0.150282	6.52165	2.00347	0.0713585	0.694947	-4.29553
ENSG00000247121	CTD-2260A17.2	Uncharacterized protein [Source:UniProtKB/TrEMBL;Acc:D6RER1]	5	protein_coding	0.0466315	-0.706977	0.170416	0.867892	0.986188	-4.83682
ENSG00000226674	TEX41	testis expressed 41 (non-protein coding) [Source:HGNC Symbol;Acc:48667]	2	lincRNA	0.0206544	0.127614	0.0810442	0.936917	0.993615	-4.94163
ENSG00000175352	NRIP3	nuclear receptor interacting protein 3 [Source:HGNC Symbol;Acc:1167]	11	protein_coding	0.160903	3.85182	1.77261	0.104989	0.734344	-4.38047
ENSG00000132763	MMACHC	methylmalonic aciduria (cobalamin deficiency) cblC type, with homocystinuria [Source:HGNC Symbol;Acc:24525]	1	protein_coding	0.0182736	2.90108	0.1918	0.851524	0.985323	-5.47883
ENSG00000141644	MBD1	methyl-CpG binding domain protein 1 [Source:HGNC Symbol;Acc:6916]	18	protein_coding	0.0728771	5.38457	1.35005	0.205123	0.81378	-5.09834
ENSG00000214743	MRPS5P3	mitochondrial ribosomal protein S5 pseudogene 3 [Source:HGNC Symbol;Acc:29778]	5	pseudogene	0.133932	2.12132	0.982277	0.347853	0.884697	-4.94212
ENSG00000215156	RP11-1023L17.2		5	pseudogene	0.0951675	0.90876	0.360532	0.725531	0.969974	-5.02891
ENSG00000225402	AC010878.3		2	pseudogene	0.0745187	4.95298	1.16012	0.271463	0.853998	-5.2591
ENSG00000231700	RP11-367J7.4		1	pseudogene	0.0971463	0.309984	0.402197	0.695531	0.965404	-4.92387
ENSG00000250669	RP11-83M16.3		5	pseudogene	0.0821671	0.94745	0.469952	0.64791	0.959484	-5.00582
ENSG00000235734	HMGN1P36	high mobility group nucleosome binding domain 1 pseudogene 36 [Source:HGNC Symbol;Acc:39380]	2	pseudogene	0.00321627	5.49925	0.0458284	0.964299	0.996181	-5.96453
ENSG00000258895	CTD-2643K12.1		15	pseudogene	0.125676	1.5787	0.584062	0.571399	0.947926	-5.08008
ENSG00000267519	MIR24-2	microRNA 24-2 [Source:HGNC Symbol;Acc:31608]	19	lincRNA	0.101164	2.41166	0.527949	0.608409	0.952453	-5.26955
ENSG00000124140	SLC12A5	solute carrier family 12 (potassium/chloride transporter), member 5 [Source:HGNC Symbol;Acc:13818]	20	protein_coding	-0.0407226	0.995681	-0.206915	0.839997	0.98345	-5.07486
ENSG00000234115	RP11-288G3.4		6	pseudogene	0.0967492	2.77376	1.0322	0.324955	0.877496	-5.01286
ENSG00000198918	RPL39	ribosomal protein L39 [Source:HGNC Symbol;Acc:10350]	X	protein_coding	0.242418	2.21479	1.6635	0.125461	0.758325	-4.3282
ENSG00000151923	TIAL1	TIA1 cytotoxic granule-associated RNA binding protein-like 1 [Source:HGNC Symbol;Acc:11804]	10	protein_coding	0.0918127	4.59493	0.867372	0.404947	0.905994	-5.4781
ENSG00000145423	SFRP2	secreted frizzled-related protein 2 [Source:HGNC Symbol;Acc:10777]	4	protein_coding	-0.122407	4.22075	-1.04599	0.318833	0.874015	-5.26123
ENSG00000146426	TIAM2	T-cell lymphoma invasion and metastasis 2 [Source:HGNC Symbol;Acc:11806]	6	protein_coding	0.173865	3.36649	1.73264	0.112111	0.742792	-4.36811
ENSG00000221817	RP11-137L10.6		10	processed_transcript	-0.182095	1.0853	-1.07724	0.305281	0.867469	-4.72833
ENSG00000164161	HHIP	hedgehog interacting protein [Source:HGNC Symbol;Acc:14866]	4	protein_coding	0.273868	0.615934	1.5679	0.146251	0.771313	-4.35867
ENSG00000163806	SPDYA	speedy/RINGO cell cycle regulator family member A [Source:HGNC Symbol;Acc:30613]	2	protein_coding	-0.00751629	-0.378623	-0.0218266	0.982992	0.997902	-4.87847
ENSG00000237682	RP3-514P16.1		X	pseudogene	-0.0437358	5.80787	-0.896294	0.389998	0.901767	-5.59787
ENSG00000175147	TMEM51-AS1	TMEM51 antisense RNA 1 [Source:HGNC Symbol;Acc:26301]	1	processed_transcript	-0.202805	0.771483	-0.883647	0.396487	0.904064	-4.80539
ENSG00000188002	RP11-43F13.1		5	pseudogene	-0.00435439	2.07974	-0.0408978	0.968138	0.996391	-5.3176
ENSG00000007384	RHBDF1	rhomboid 5 homolog 1 (Drosophila) [Source:HGNC Symbol;Acc:20561]	16	protein_coding	0.0169658	3.68321	0.208153	0.839055	0.983236	-5.6458
ENSG00000136859	ANGPTL2	angiopoietin-like 2 [Source:HGNC Symbol;Acc:490]	9	protein_coding	-0.0331331	6.95064	-0.401646	0.695924	0.965404	-5.9648
ENSG00000228887	EEF1DP1	eukaryotic translation elongation factor 1 delta pseudogene 1 [Source:HGNC Symbol;Acc:32474]	19	pseudogene	0.0291334	8.32151	0.598783	0.561896	0.944928	-5.86166
ENSG00000241288	RP11-379B18.5		3	lincRNA	0.14044	1.5332	1.06952	0.308586	0.868816	-4.7891
ENSG00000237686	RP5-1120P11.1		6	antisense	0.208964	-0.273921	0.749045	0.470127	0.922211	-4.75888
ENSG00000246174	KCTD21-AS1	KCTD21 antisense RNA 1 [Source:HGNC Symbol;Acc:48674]	11	antisense	-0.0129163	1.62919	-0.102129	0.920561	0.991086	-5.21707
ENSG00000131504	DIAPH1	diaphanous-related formin 1 [Source:HGNC Symbol;Acc:2876]	5	protein_coding	0.0154039	5.66542	0.133924	0.895972	0.988844	-5.97293
ENSG00000250859	HNRNPKP1	heterogeneous nuclear ribonucleoprotein K pseudogene 1 [Source:HGNC Symbol;Acc:42374]	5	pseudogene	0.0817593	0.131092	0.418652	0.683828	0.964206	-4.89623
ENSG00000175489	LRRC25	leucine rich repeat containing 25 [Source:HGNC Symbol;Acc:29806]	19	protein_coding	-0.300311	1.41405	-2.15324	0.0552503	0.672831	-3.81616
ENSG00000228407	RP4-800M22.1		1	pseudogene	0.0682139	2.99351	0.592074	0.566216	0.946359	-5.35737
ENSG00000224550	RP11-270C12.3		1	pseudogene	0.0464125	6.86255	0.539626	0.600607	0.952416	-5.89748
ENSG00000228624	RP3-399L15.3		6	antisense	-0.378859	0.478502	-1.47749	0.168631	0.790799	-4.42234
ENSG00000267169	CTB-55O6.12		19	antisense	0.190924	0.237488	0.84579	0.416355	0.907167	-4.76608
ENSG00000260521	CTD-2576F9.1		15	pseudogene	0.155159	4.67589	1.96357	0.0763427	0.697897	-4.22297
ENSG00000248590	GLDCP1	glycine dehydrogenase (decarboxylase) pseudogene 1 [Source:HGNC Symbol;Acc:4314]	4	pseudogene	-0.0190682	2.52689	-0.17322	0.865742	0.985876	-5.40116
ENSG00000168314	MOBP	myelin-associated oligodendrocyte basic protein [Source:HGNC Symbol;Acc:7189]	3	protein_coding	0.534125	-1.05341	1.76524	0.10627	0.736266	-4.33154
ENSG00000261101	RP4-545K15.5		X	sense_overlapping	-0.0895998	-0.317763	-0.314571	0.759192	0.973414	-4.86207
ENSG00000227295	ELL2P1	elongation factor, RNA polymerase II, 2 pseudogene 1 [Source:HGNC Symbol;Acc:39343]	1	pseudogene	0.136065	3.51179	1.80182	0.100049	0.729728	-4.29986
ENSG00000227040	RP11-533F5.2		4	pseudogene	0.0535334	4.08092	0.766332	0.460205	0.920567	-5.46661
ENSG00000220924	OSTCP4	oligosaccharyltransferase complex subunit pseudogene 4 [Source:HGNC Symbol;Acc:42866]	4	pseudogene	-0.0241905	0.360681	-0.0901817	0.929824	0.991588	-4.97572
ENSG00000247081	RP11-318M2.2		8	antisense	-0.0732287	0.715839	-0.355113	0.72947	0.970298	-4.99712
ENSG00000071054	MAP4K4	mitogen-activated protein kinase kinase kinase kinase 4 [Source:HGNC Symbol;Acc:6866]	2	protein_coding	0.0831406	8.57678	1.37034	0.198904	0.809157	-5.15128
ENSG00000251032	RP11-483H11.1		5	pseudogene	-0.252316	1.14958	-1.85012	0.0923428	0.719653	-4.11803
ENSG00000232973	CYP1B1-AS1	CYP1B1 antisense RNA 1 [Source:HGNC Symbol;Acc:28543]	2	antisense	-0.138881	0.754369	-0.77526	0.455134	0.918496	-4.85674
ENSG00000235084	CHCHD2P6	coiled-coil-helix-coiled-coil-helix domain containing 2 pseudogene 6 [Source:HGNC Symbol;Acc:39590]	1	pseudogene	-0.0877138	6.46375	-1.69376	0.119452	0.751019	-4.73298
ENSG00000159202	UBE2Z	ubiquitin-conjugating enzyme E2Z [Source:HGNC Symbol;Acc:25847]	17	protein_coding	-0.00761865	6.47158	-0.154141	0.880394	0.98741	-6.02259
ENSG00000117450	PRDX1	peroxiredoxin 1 [Source:HGNC Symbol;Acc:9352]	1	protein_coding	0.0578956	7.93374	0.708338	0.494018	0.931429	-5.79493
ENSG00000157800	SLC37A3	solute carrier family 37, member 3 [Source:HGNC Symbol;Acc:20651]	7	protein_coding	-0.000366844	6.04817	-0.00618441	0.99518	0.99923	-6.01272
ENSG00000160957	RECQL4	RecQ protein-like 4 [Source:HGNC Symbol;Acc:9949]	8	protein_coding	-0.0691059	3.23038	-0.895849	0.390225	0.901767	-5.20748
ENSG00000174775	HRAS	Harvey rat sarcoma viral oncogene homolog [Source:HGNC Symbol;Acc:5173]	11	protein_coding	0.0862991	5.03562	1.40243	0.189389	0.803349	-4.99963
ENSG00000145740	SLC30A5	solute carrier family 30 (zinc transporter), member 5 [Source:HGNC Symbol;Acc:19089]	5	protein_coding	0.0280956	6.45995	0.584324	0.571229	0.947926	-5.86091
ENSG00000178026	FAM211B	family with sequence similarity 211, member B [Source:HGNC Symbol;Acc:33155]	22	protein_coding	0.00096499	1.69729	0.00624428	0.995134	0.99923	-5.23565
ENSG00000188013	MEIS3P2	Meis homeobox 3 pseudogene 2 [Source:HGNC Symbol;Acc:17638]	17	pseudogene	0.494211	2.39612	4.53087	0.000940592	0.293074	-1.09487
ENSG00000236257	EI24P2	etoposide induced 2.4 pseudogene 2 [Source:HGNC Symbol;Acc:44587]	1	pseudogene	0.0870958	4.88477	1.52656	0.156141	0.779326	-4.83078
ENSG00000213735	ANAPC10P1	anaphase promoting complex subunit 10 pseudogene 1 [Source:HGNC Symbol;Acc:33976]	1	pseudogene	0.159541	0.44626	0.732236	0.479902	0.927292	-4.83622
ENSG00000027697	IFNGR1	interferon gamma receptor 1 [Source:HGNC Symbol;Acc:5439]	6	protein_coding	-0.00520593	7.21686	-0.10116	0.921312	0.991086	-6.04514
ENSG00000205531	NAP1L4	nucleosome assembly protein 1-like 4 [Source:HGNC Symbol;Acc:7640]	11	protein_coding	0.0418662	6.31736	0.910765	0.382664	0.900472	-5.61687
ENSG00000124019	FAM124B	family with sequence similarity 124B [Source:HGNC Symbol;Acc:26224]	2	protein_coding	0.15551	-0.61834	0.605545	0.55756	0.944126	-4.77347
ENSG00000147144	CCDC120	coiled-coil domain containing 120 [Source:HGNC Symbol;Acc:28910]	X	protein_coding	0.000427996	1.72368	0.00351892	0.997258	0.999727	-5.2414
ENSG00000197136	PCNXL3	pecanex-like 3 (Drosophila) [Source:HGNC Symbol;Acc:18760]	11	protein_coding	-0.0345607	5.59322	-0.467723	0.649452	0.959625	-5.86438
ENSG00000224680	PLA2G12AP1	phospholipase A2, group XIIA pseudogene 1 [Source:HGNC Symbol;Acc:39248]	1	pseudogene	-0.283488	0.827059	-1.70814	0.116688	0.748962	-4.24827
ENSG00000178146	RP1-232L22__B.1		X	pseudogene	-0.0139678	3.07004	-0.133201	0.896529	0.988844	-5.5247
ENSG00000166226	CCT2	chaperonin containing TCP1, subunit 2 (beta) [Source:HGNC Symbol;Acc:1615]	12	protein_coding	0.0118614	8.42833	0.24819	0.80873	0.981015	-6.01069
ENSG00000227203	SUB1P1	SUB1 pseudogene 1 [Source:HGNC Symbol;Acc:32300]	8	pseudogene	0.0448801	6.02763	0.67062	0.516808	0.937529	-5.78473
ENSG00000177868	CCDC23	coiled-coil domain containing 23 [Source:HGNC Symbol;Acc:29204]	1	protein_coding	-0.0927448	3.61794	-1.26705	0.23227	0.831508	-4.94004
ENSG00000245937	CTC-228N24.3		5	lincRNA	-0.0765807	3.83875	-1.00629	0.336697	0.880414	-5.23078
ENSG00000169084	DHRSX	dehydrogenase/reductase (SDR family) X-linked [Source:HGNC Symbol;Acc:18399]	X	protein_coding	0.0145535	3.89374	0.208774	0.838583	0.983236	-5.68911
ENSG00000233954	RP11-169K16.7		1	pseudogene	-0.0386444	7.0907	-0.610428	0.554441	0.943586	-5.86014
ENSG00000136689	IL1RN	interleukin 1 receptor antagonist [Source:HGNC Symbol;Acc:6000]	2	protein_coding	0.0785232	1.48499	0.310999	0.761832	0.973414	-5.15312
ENSG00000102977	ACD	adrenocortical dysplasia homolog (mouse) [Source:HGNC Symbol;Acc:25070]	16	protein_coding	0.0385299	2.7818	0.370835	0.718065	0.968777	-5.4078
ENSG00000228929	RP11-159C21.4		1	pseudogene	-0.0342114	8.80999	-0.491643	0.632994	0.9562	-5.91374
ENSG00000178715	RP11-169K16.8		1	pseudogene	0.329367	5.78325	2.14803	0.055747	0.672831	-4.04769
ENSG00000247809	NR2F2-AS1	NR2F2 antisense RNA 1 [Source:HGNC Symbol;Acc:44222]	15	antisense	-0.0596333	1.14307	-0.345621	0.736389	0.971704	-5.07683
ENSG00000188624	IGFL3	IGF-like family member 3 [Source:HGNC Symbol;Acc:32930]	19	protein_coding	0.377431	1.19729	1.44323	0.17785	0.794582	-4.46687
ENSG00000144158	RP11-395L14.17		2	pseudogene	0.0190546	2.94055	0.151425	0.882484	0.988098	-5.4938
ENSG00000143971	ETAA1	Ewing tumor-associated antigen 1 [Source:HGNC Symbol;Acc:24648]	2	protein_coding	-0.0954636	5.02702	-1.41783	0.184962	0.801556	-4.98076
ENSG00000179743	RP11-169K16.9		1	antisense	0.193707	1.17052	0.843935	0.417345	0.908336	-4.87989
ENSG00000226268	RP11-61N20.3		11	pseudogene	-0.166957	3.11089	-1.2017	0.255643	0.847357	-4.91898
ENSG00000159314	ARHGAP27	Rho GTPase activating protein 27 [Source:HGNC Symbol;Acc:31813]	17	protein_coding	-0.0732365	3.8495	-0.904403	0.385876	0.901009	-5.31923
ENSG00000149451	ADAM33	ADAM metallopeptidase domain 33 [Source:HGNC Symbol;Acc:15478]	20	protein_coding	0.19596	3.44355	2.06847	0.0638866	0.680472	-3.94466
ENSG00000235363	SNRPGP10	small nuclear ribonucleoprotein polypeptide G pseudogene 10 [Source:HGNC Symbol;Acc:39329]	1	pseudogene	0.067453	3.4587	0.565941	0.583216	0.950304	-5.46808
ENSG00000197410	DCHS2	dachsous cadherin-related 2 [Source:HGNC Symbol;Acc:23111]	4	protein_coding	-0.0023391	0.576112	-0.013813	0.989236	0.99923	-5.01292
ENSG00000232615	CTD-2012J19.1		5	pseudogene	0.0281682	2.97889	0.287261	0.779451	0.976428	-5.47495
ENSG00000054654	SYNE2	spectrin repeat containing, nuclear envelope 2 [Source:HGNC Symbol;Acc:17084]	14	protein_coding	-0.094741	5.82413	-1.30683	0.218911	0.823347	-5.18631
ENSG00000071246	VASH1	vasohibin 1 [Source:HGNC Symbol;Acc:19964]	14	protein_coding	0.11543	4.53899	1.69604	0.11901	0.750881	-4.5706
ENSG00000174697	LEP	leptin [Source:HGNC Symbol;Acc:6553]	7	protein_coding	0.493777	6.49258	2.71142	0.0208545	0.557265	-3.19985
ENSG00000159082	SYNJ1	synaptojanin 1 [Source:HGNC Symbol;Acc:11503]	21	protein_coding	-0.127385	2.60783	-0.94236	0.366991	0.891793	-5.05573
ENSG00000236360	RP11-334A14.2		1	pseudogene	0.101115	5.18044	1.33697	0.209219	0.815399	-5.0924
ENSG00000238076	MRPL48P1	mitochondrial ribosomal protein L48 pseudogene 1 [Source:HGNC Symbol;Acc:21379]	6	pseudogene	0.155335	1.45279	0.777539	0.453846	0.918496	-4.96189
ENSG00000164308	ERAP2	endoplasmic reticulum aminopeptidase 2 [Source:HGNC Symbol;Acc:29499]	5	protein_coding	0.0493319	5.30071	0.917625	0.379222	0.897712	-5.53103
ENSG00000231822	AC019097.7		2	pseudogene	0.164952	2.90832	1.62396	0.133718	0.765455	-4.44089
ENSG00000256393	AC138123.2		12	pseudogene	-0.373329	0.961252	-2.12126	0.058369	0.672831	-3.89228
ENSG00000236942	RP11-6B6.3		1	pseudogene	-0.0283689	3.65098	-0.341699	0.739256	0.971882	-5.60408
ENSG00000118508	RAB32	RAB32, member RAS oncogene family [Source:HGNC Symbol;Acc:9772]	6	protein_coding	0.0592854	6.10404	0.967605	0.354801	0.889225	-5.55508
ENSG00000214717	ZBED1	zinc finger, BED-type containing 1 [Source:HGNC Symbol;Acc:447]	X	protein_coding	0.0933643	5.48249	1.59734	0.139548	0.768438	-4.80231
ENSG00000163626	COX18	COX18 cytochrome C oxidase assembly factor [Source:HGNC Symbol;Acc:26801]	4	protein_coding	0.0421617	4.71108	0.591658	0.566485	0.946359	-5.68815
ENSG00000241741	RPL7AP30	ribosomal protein L7a pseudogene 30 [Source:HGNC Symbol;Acc:35757]	4	pseudogene	0.171191	1.81793	1.42676	0.182435	0.798617	-4.52875
ENSG00000177640	CASC2	cancer susceptibility candidate 2 (non-protein coding) [Source:HGNC Symbol;Acc:22933]	10	antisense	0.291048	0.619934	1.69273	0.119651	0.751019	-4.26677
ENSG00000213178	RP11-641D5.1		3	pseudogene	0.00730851	8.62325	0.10557	0.917895	0.991086	-6.03409
ENSG00000244331	CTB-47B8.1		5	pseudogene	-0.029806	1.35262	-0.224124	0.826922	0.981856	-5.14369
ENSG00000233558	RP3-486I3.4		6	pseudogene	-0.0685917	7.70967	-1.47985	0.168011	0.789808	-5.02577
ENSG00000269970	RP11-498E2.9		9	sense_intronic	0.459816	-1.13894	1.4392	0.178962	0.795886	-4.47158
ENSG00000229874	RP11-312O7.2		1	antisense	-0.069708	0.432795	-0.299979	0.769994	0.974011	-4.96283
ENSG00000235374	SSR4P1	signal sequence receptor, delta pseudogene 1 [Source:HGNC Symbol;Acc:23131]	21	pseudogene	0.0977947	0.696809	0.606251	0.557109	0.944126	-4.91887
ENSG00000170153	RNF150	ring finger protein 150 [Source:HGNC Symbol;Acc:23138]	4	protein_coding	-0.216277	4.51578	-2.11161	0.0593433	0.674348	-3.99548
ENSG00000247828	TMEM161B-AS1	TMEM161B antisense RNA 1 [Source:HGNC Symbol;Acc:43839]	5	antisense	-0.170778	2.77707	-1.35445	0.203762	0.81378	-4.71518
ENSG00000228857	AC104653.1		2	lincRNA	-0.285563	-0.467196	-1.05773	0.313688	0.871236	-4.63042
ENSG00000196531	NACA	nascent polypeptide-associated complex alpha subunit [Source:HGNC Symbol;Acc:7629]	12	protein_coding	0.0249904	6.44492	0.439826	0.668896	0.961505	-5.93475
ENSG00000068831	RASGRP2	RAS guanyl releasing protein 2 (calcium and DAG-regulated) [Source:HGNC Symbol;Acc:9879]	11	protein_coding	0.20899	0.681184	1.13116	0.282933	0.860022	-4.65528
ENSG00000224543	SNRPGP15	small nuclear ribonucleoprotein polypeptide G pseudogene 15 [Source:HGNC Symbol;Acc:49371]	19	pseudogene	0.0496154	3.3112	0.490927	0.633483	0.9562	-5.47362
ENSG00000196517	SLC6A9	solute carrier family 6 (neurotransmitter transporter, glycine), member 9 [Source:HGNC Symbol;Acc:11056]	1	protein_coding	-0.000521213	3.38164	-0.00394731	0.996924	0.999576	-5.60162
ENSG00000164010	ERMAP	erythroblast membrane-associated protein (Scianna blood group) [Source:HGNC Symbol;Acc:15743]	1	protein_coding	-0.00718735	4.12038	-0.099935	0.922261	0.991086	-5.75043
ENSG00000244073	RPS4XP6	ribosomal protein S4X pseudogene 6 [Source:HGNC Symbol;Acc:36057]	5	pseudogene	-0.106382	2.65766	-0.82567	0.427185	0.911771	-5.14929
ENSG00000254612	RP11-676M6.1		11	pseudogene	0.0880069	6.42688	1.39196	0.19245	0.805285	-5.11863
ENSG00000258441	LINC00641	long intergenic non-protein coding RNA 641 [Source:HGNC Symbol;Acc:27511]	14	processed_transcript	0.493355	2.55323	3.55029	0.00481394	0.426396	-2.07546
ENSG00000217241	CBX3P9	chromobox homolog 3 pseudogene 9 [Source:HGNC Symbol;Acc:42881]	6	pseudogene	-0.0209807	6.5868	-0.358809	0.726783	0.969974	-5.97286
ENSG00000256210	AC005255.3		19	pseudogene	0.057442	4.18568	0.783249	0.450627	0.918382	-5.47344
ENSG00000231367	AC016995.3		2	lincRNA	-0.019031	0.25927	-0.0851696	0.933714	0.992318	-4.9606
ENSG00000237276	ANO7P1	anoctamin 7 pseudogene 1 [Source:HGNC Symbol;Acc:32248]	1	pseudogene	-0.0649175	0.884249	-0.379165	0.712051	0.968255	-5.02049
ENSG00000196656	AC004057.1		4	pseudogene	-0.0898823	8.192	-1.07796	0.30497	0.867469	-5.4769
ENSG00000244716	RP11-20O24.4		1	pseudogene	0.0272257	8.24091	0.35372	0.730484	0.970303	-5.98047
ENSG00000171858	RPS21	ribosomal protein S21 [Source:HGNC Symbol;Acc:10409]	20	protein_coding	-0.160014	1.38475	-0.994608	0.34209	0.88165	-4.82084
ENSG00000076944	STXBP2	syntaxin binding protein 2 [Source:HGNC Symbol;Acc:11445]	19	protein_coding	-0.037235	4.27143	-0.598919	0.561808	0.944928	-5.60932
ENSG00000213414	CTB-47B8.5		5	pseudogene	-0.0158166	4.87355	-0.24795	0.808911	0.981015	-5.85594
ENSG00000175356	SCUBE2	signal peptide, CUB domain, EGF-like 2 [Source:HGNC Symbol;Acc:30425]	11	protein_coding	-0.105139	2.08468	-0.98876	0.344815	0.882797	-4.93216
ENSG00000140280	LYSMD2	LysM, putative peptidoglycan-binding, domain containing 2 [Source:HGNC Symbol;Acc:28571]	15	protein_coding	0.181207	1.92913	1.17071	0.267363	0.853998	-4.76506
ENSG00000108823	SGCA	sarcoglycan, alpha (50kDa dystrophin-associated glycoprotein) [Source:HGNC Symbol;Acc:10805]	17	protein_coding	0.0164858	1.05007	0.0890752	0.930683	0.991588	-5.09734
ENSG00000261614	YBX3P1	Y box binding protein 3 pseudogene 1 [Source:HGNC Symbol;Acc:2429]	16	pseudogene	-0.046946	3.91167	-0.556627	0.589341	0.951321	-5.56521
ENSG00000228212	OFD1P17	OFD1 pseudogene 17 [Source:HGNC Symbol;Acc:1332]	5	pseudogene	-0.0973178	2.1073	-0.807516	0.437116	0.915412	-5.06059
ENSG00000197223	C1D	C1D nuclear receptor corepressor [Source:HGNC Symbol;Acc:29911]	2	protein_coding	-0.0612303	3.58402	-0.630382	0.541796	0.942593	-5.45887
ENSG00000164542	KIAA0895	KIAA0895 [Source:HGNC Symbol;Acc:22206]	7	protein_coding	-0.0841434	3.94602	-1.12842	0.284038	0.860022	-5.13606
ENSG00000238029	AC012493.1		2	pseudogene	0.167716	2.15208	1.26937	0.231471	0.830484	-4.71013
ENSG00000273382	RP5-1065J22.8		1	antisense	0.0680365	-0.155394	0.265467	0.795742	0.980893	-4.88772
ENSG00000250031	RP11-114M5.1		8	pseudogene	0.0211854	2.11689	0.162545	0.873934	0.986614	-5.31507
ENSG00000226783	TLK1P1	tousled-like kinase 1 pseudogene 1 [Source:HGNC Symbol;Acc:28608]	9	pseudogene	-0.0965883	2.94144	-0.807905	0.436901	0.915412	-5.21576
ENSG00000204637	AC068538.2		2	pseudogene	0.177406	0.81206	0.919178	0.378445	0.897339	-4.79084
ENSG00000255150	EID3	EP300 interacting inhibitor of differentiation 3 [Source:HGNC Symbol;Acc:32961]	12	protein_coding	0.488814	0.923787	3.08609	0.0107909	0.491473	-3.07951
ENSG00000101782	RIOK3	RIO kinase 3 [Source:HGNC Symbol;Acc:11451]	18	protein_coding	0.0334382	6.99656	0.677891	0.512367	0.936633	-5.81576
ENSG00000155508	CNOT8	CCR4-NOT transcription complex, subunit 8 [Source:HGNC Symbol;Acc:9207]	5	protein_coding	0.0364151	6.41111	0.804729	0.438654	0.915759	-5.70832
ENSG00000002586	CD99	CD99 molecule [Source:HGNC Symbol;Acc:7082]	X	protein_coding	0.110335	7.00512	2.18462	0.0523442	0.661	-4.03324
ENSG00000124795	DEK	DEK oncogene [Source:HGNC Symbol;Acc:2768]	6	protein_coding	0.0477865	7.59619	0.953051	0.361792	0.890823	-5.60084
ENSG00000187778	MCRS1	microspherule protein 1 [Source:HGNC Symbol;Acc:6960]	12	protein_coding	-0.0145123	5.34271	-0.280895	0.784198	0.977862	-5.90837
ENSG00000233929	MT1XP1	metallothionein 1X pseudogene 1 [Source:HGNC Symbol;Acc:7442]	1	pseudogene	0.223719	2.20833	1.60436	0.137988	0.768438	-4.38987
ENSG00000224114	RP11-343H5.4		1	pseudogene	0.15871	3.51969	1.17457	0.26588	0.853754	-5.0154
ENSG00000250654	RP11-834C11.7		12	pseudogene	-0.0761972	-0.261819	-0.348839	0.734041	0.971081	-4.86288
ENSG00000188612	SUMO2	small ubiquitin-like modifier 2 [Source:HGNC Symbol;Acc:11125]	17	protein_coding	-0.033055	4.51667	-0.396639	0.699503	0.965404	-5.75071
ENSG00000096384	HSP90AB1	heat shock protein 90kDa alpha (cytosolic), class B member 1 [Source:HGNC Symbol;Acc:5258]	6	protein_coding	0.00708646	8.38217	0.126894	0.9014	0.988844	-6.0347
ENSG00000158164	TMSB15A	thymosin beta 15a [Source:HGNC Symbol;Acc:30744]	X	protein_coding	0.485313	-0.114859	2.21187	0.0499397	0.653158	-3.98601
ENSG00000259933	RP11-304L19.1		16	sense_overlapping	-0.0722149	2.31071	-0.524855	0.610486	0.952453	-5.25128
ENSG00000213553	RPLP0P6	ribosomal protein, large, P0 pseudogene 6 [Source:HGNC Symbol;Acc:36404]	2	pseudogene	0.0282934	10.8498	0.549304	0.59418	0.951609	-5.82518
ENSG00000132972	RNF17	ring finger protein 17 [Source:HGNC Symbol;Acc:10060]	13	protein_coding	0.194608	-1.2712	0.679518	0.511376	0.93644	-4.71261
ENSG00000232387	SKA2P1	spindle and kinetochore associated complex subunit 2 pseudogene 1 [Source:HGNC Symbol;Acc:23122]	9	pseudogene	0.107452	2.23483	0.964158	0.356448	0.889225	-4.97455
ENSG00000226029	RP4-798A10.2		1	lincRNA	0.128957	0.44868	0.62047	0.548057	0.943305	-4.87921
ENSG00000230202	RP11-632C17__A.1		6	pseudogene	0.015976	6.86845	0.267523	0.7942	0.980674	-6.00921
ENSG00000125430	HS3ST3B1	heparan sulfate (glucosamine) 3-O-sulfotransferase 3B1 [Source:HGNC Symbol;Acc:5198]	17	protein_coding	0.484539	3.65149	4.39872	0.00116382	0.307029	-0.781478
ENSG00000117448	AKR1A1	aldo-keto reductase family 1, member A1 (aldehyde reductase) [Source:HGNC Symbol;Acc:380]	1	protein_coding	-0.033463	6.10967	-0.570402	0.580295	0.949572	-5.85184
ENSG00000131797	CLUHP3	clustered mitochondria (cluA/CLU1) homolog pseudogene 3 [Source:HGNC Symbol;Acc:28447]	16	pseudogene	0.0183841	2.87721	0.156643	0.87847	0.98687	-5.47919
ENSG00000080947	CROCCP3	ciliary rootlet coiled-coil, rootletin pseudogene 3 [Source:HGNC Symbol;Acc:29405]	1	pseudogene	0.176944	1.01287	0.858189	0.409775	0.906168	-4.84959
ENSG00000163235	TGFA	transforming growth factor, alpha [Source:HGNC Symbol;Acc:11765]	2	protein_coding	-0.0332559	6.46368	-0.6601	0.523274	0.938473	-5.81431
ENSG00000260260	RP11-304L19.5		16	lincRNA	0.0411875	3.2857	0.278733	0.785812	0.978235	-5.54383
ENSG00000269821	KCNQ1OT1	KCNQ1 opposite strand/antisense transcript 1 (non-protein coding) [Source:HGNC Symbol;Acc:6295]	11	antisense	0.145141	4.99056	1.15677	0.272772	0.853998	-5.26687
ENSG00000212802	RPL15P3	ribosomal protein L15 pseudogene 3 [Source:HGNC Symbol;Acc:21538]	6	pseudogene	0.0273933	9.01968	0.506192	0.623084	0.955487	-5.90288
ENSG00000136895	GARNL3	GTPase activating Rap/RanGAP domain-like 3 [Source:HGNC Symbol;Acc:25425]	9	protein_coding	-0.0447261	2.43125	-0.424608	0.679613	0.963652	-5.31595
ENSG00000183354	KIAA2026	KIAA2026 [Source:HGNC Symbol;Acc:23378]	9	protein_coding	-0.0398532	4.79297	-0.583794	0.571573	0.947926	-5.7056
ENSG00000258634	RP4-773N10.4		1	antisense	0.0122315	2.60223	0.0815614	0.936515	0.993429	-5.42761
ENSG00000204228	HSD17B8	hydroxysteroid (17-beta) dehydrogenase 8 [Source:HGNC Symbol;Acc:3554]	6	protein_coding	-0.0480567	2.3174	-0.450326	0.661547	0.96062	-5.28305
ENSG00000103152	MPG	N-methylpurine-DNA glycosylase [Source:HGNC Symbol;Acc:7211]	16	protein_coding	-0.0298612	5.8503	-0.573518	0.578259	0.949164	-5.83195
ENSG00000213144	RP11-64B16.2		12	pseudogene	0.107626	5.85106	1.68976	0.120232	0.751342	-4.7083
ENSG00000146216	TTBK1	tau tubulin kinase 1 [Source:HGNC Symbol;Acc:19140]	6	protein_coding	-0.0372215	-0.317735	-0.107141	0.916678	0.991086	-4.88297
ENSG00000231351	AC111200.7		2	pseudogene	0.147627	0.435631	0.762828	0.462205	0.921239	-4.82237
ENSG00000161328	LRRC56	leucine rich repeat containing 56 [Source:HGNC Symbol;Acc:25430]	11	protein_coding	-0.199489	1.4989	-1.47304	0.169805	0.791067	-4.46136
ENSG00000163485	ADORA1	adenosine A1 receptor [Source:HGNC Symbol;Acc:262]	1	protein_coding	-0.0807712	3.29731	-0.76669	0.460001	0.920449	-5.31463
ENSG00000239344	RP11-771F20.1		8	pseudogene	0.155956	-0.0975372	0.790777	0.446407	0.917836	-4.75869
ENSG00000225544	KB-1027C11.4		22	pseudogene	-0.144471	2.47838	-1.34656	0.20621	0.81378	-4.68167
ENSG00000213197	AC012066.1		2	pseudogene	0.171705	1.98365	1.37367	0.197899	0.809157	-4.59468
ENSG00000181852	RNF41	ring finger protein 41 [Source:HGNC Symbol;Acc:18401]	12	protein_coding	-0.0022432	6.23158	-0.0450313	0.964919	0.996181	-6.02268
ENSG00000218265	RPS4XP7	ribosomal protein S4X pseudogene 7 [Source:HGNC Symbol;Acc:36885]	6	pseudogene	-0.123346	2.96376	-1.04926	0.317394	0.872611	-5.03241
ENSG00000273373	RP5-1074L1.4		1	antisense	0.20359	0.403483	0.860097	0.408768	0.906168	-4.77579
ENSG00000224086	LL22NC03-86G7.1		22	antisense	0.0666736	2.15176	0.568663	0.581433	0.949808	-5.19936
ENSG00000128872	TMOD2	tropomodulin 2 (neuronal) [Source:HGNC Symbol;Acc:11872]	15	protein_coding	0.0449535	3.99144	0.528289	0.608181	0.952453	-5.59495
ENSG00000213445	SIPA1	signal-induced proliferation-associated 1 [Source:HGNC Symbol;Acc:10885]	11	protein_coding	-0.0735827	4.89069	-1.24685	0.239301	0.835571	-5.15948
ENSG00000245812	RP11-175K6.1		5	lincRNA	0.170108	0.47225	0.806057	0.43792	0.915522	-4.80767
ENSG00000228305	AC016734.2		2	pseudogene	-0.0301505	3.74853	-0.387569	0.706005	0.967132	-5.60846
ENSG00000137752	CASP1	caspase 1, apoptosis-related cysteine peptidase [Source:HGNC Symbol;Acc:1499]	11	protein_coding	-0.0314973	3.55665	-0.277361	0.786837	0.978548	-5.60314
ENSG00000188512	RP1-273G13.2		8	pseudogene	-0.00406394	3.7618	-0.0440283	0.9657	0.996181	-5.68245
ENSG00000132141	CCT6B	chaperonin containing TCP1, subunit 6B (zeta 2) [Source:HGNC Symbol;Acc:1621]	17	protein_coding	-0.139957	1.58919	-1.15657	0.272848	0.853998	-4.73238
ENSG00000231095	GYG1P3	glycogenin 1 pseudogene 3 [Source:HGNC Symbol;Acc:39711]	1	pseudogene	0.244095	0.305642	1.23279	0.244299	0.838495	-4.57271
ENSG00000164880	INTS1	integrator complex subunit 1 [Source:HGNC Symbol;Acc:24555]	7	protein_coding	0.0473627	6.20929	0.603871	0.558631	0.944126	-5.83774
ENSG00000224699	LAMTOR5-AS1	LAMTOR5 antisense RNA 1 [Source:HGNC Symbol;Acc:40823]	1	antisense	0.213599	1.3712	1.33132	0.211008	0.818216	-4.57024
ENSG00000266876	RP11-1148O4.1		17	pseudogene	-0.0602092	3.36146	-0.708724	0.493788	0.931429	-5.36572
ENSG00000163618	CADPS	Ca++-dependent secretion activator [Source:HGNC Symbol;Acc:1426]	3	protein_coding	0.180056	0.502489	0.796952	0.442965	0.91662	-4.8151
ENSG00000236901	MIR600HG	MIR600 host gene (non-protein coding) [Source:HGNC Symbol;Acc:23642]	9	sense_intronic	-0.113678	1.77579	-0.701998	0.497806	0.932192	-5.06124
ENSG00000206652	RNU1-1	RNA, U1 small nuclear 1 [Source:HGNC Symbol;Acc:10120]	1	snRNA	-0.089212	1.55854	-0.616689	0.550455	0.943367	-5.06267
ENSG00000089234	BRAP	BRCA1 associated protein [Source:HGNC Symbol;Acc:1099]	12	protein_coding	-0.0273075	5.73756	-0.548335	0.594822	0.951609	-5.83679
ENSG00000224259	LINC01133	long intergenic non-protein coding RNA 1133 [Source:HGNC Symbol;Acc:49447]	1	lincRNA	0.124094	2.96333	1.42121	0.184002	0.800187	-4.67222
ENSG00000164011	ZNF691	zinc finger protein 691 [Source:HGNC Symbol;Acc:28028]	1	protein_coding	0.0186598	2.67426	0.187855	0.854538	0.985323	-5.43034
ENSG00000229848	RP13-766D20.2		17	antisense	-0.275858	0.73135	-1.4043	0.188848	0.803317	-4.47745
ENSG00000234488	AC096664.1		2	pseudogene	-0.023365	4.40264	-0.2017	0.84397	0.984078	-5.78816
ENSG00000167037	SGSM1	small G protein signaling modulator 1 [Source:HGNC Symbol;Acc:29410]	22	protein_coding	-0.212542	-0.104689	-0.625702	0.544747	0.943305	-4.81425
ENSG00000087995	METTL2A	methyltransferase like 2A [Source:HGNC Symbol;Acc:25755]	17	protein_coding	0.0159071	4.09409	0.224073	0.826961	0.981856	-5.72544
ENSG00000251396	RP11-163N6.2		8	lincRNA	-0.322061	0.405142	-1.58143	0.143137	0.77012	-4.35221
ENSG00000145075	CCDC39	coiled-coil domain containing 39 [Source:HGNC Symbol;Acc:25244]	3	protein_coding	0.162161	-0.597519	0.557315	0.588887	0.951321	-4.7869
ENSG00000229692	SOS1-IT1	SOS1 intronic transcript 1 (non-protein coding) [Source:HGNC Symbol;Acc:41385]	2	sense_intronic	-0.205616	-0.167122	-0.84107	0.418879	0.908716	-4.73438
ENSG00000223756	TSSC2	tumor suppressing subtransferable candidate 2 pseudogene [Source:HGNC Symbol;Acc:12384]	11	pseudogene	-0.259213	0.95229	-1.589	0.141419	0.77012	-4.34235
ENSG00000125351	UPF3B	UPF3 regulator of nonsense transcripts homolog B (yeast) [Source:HGNC Symbol;Acc:20439]	X	protein_coding	0.124431	3.20113	1.46367	0.1723	0.792155	-4.6609
ENSG00000251257	CTD-2263F21.1		5	antisense	0.0589671	0.482961	0.303881	0.7671	0.973598	-4.96964
ENSG00000260766	RP11-226L15.5		1	sense_overlapping	0.229352	0.45917	1.31111	0.217514	0.822979	-4.53089
ENSG00000198924	DCLRE1A	DNA cross-link repair 1A [Source:HGNC Symbol;Acc:17660]	10	protein_coding	-0.0265977	3.66134	-0.337465	0.742355	0.972034	-5.60762
ENSG00000130511	SSBP4	single stranded DNA binding protein 4 [Source:HGNC Symbol;Acc:15676]	19	protein_coding	-0.0940324	3.50551	-1.04372	0.319833	0.874998	-5.13645
ENSG00000215908	CROCCP2	ciliary rootlet coiled-coil, rootletin pseudogene 2 [Source:HGNC Symbol;Acc:28170]	1	lincRNA	0.0190755	3.61378	0.27695	0.787144	0.978587	-5.61523
ENSG00000232702	RP3-437C15.1		6	pseudogene	-0.0410337	4.55227	-0.645704	0.5322	0.942301	-5.63039
ENSG00000079462	PAFAH1B3	platelet-activating factor acetylhydrolase 1b, catalytic subunit 3 (29kDa) [Source:HGNC Symbol;Acc:8576]	19	protein_coding	-0.0680971	4.48071	-1.00666	0.336524	0.880414	-5.34042
ENSG00000215006	CHCHD2P2	coiled-coil-helix-coiled-coil-helix domain containing 2 pseudogene 2 [Source:HGNC Symbol;Acc:39586]	5	pseudogene	0.0505212	4.38884	0.592709	0.565806	0.946359	-5.6336
ENSG00000101198	NKAIN4	Na+/K+ transporting ATPase interacting 4 [Source:HGNC Symbol;Acc:16191]	20	protein_coding	0.476107	1.15455	2.67139	0.0223761	0.564633	-3.36664
ENSG00000168824	NSG1	Homo sapiens neuron specific gene family member 1 (NSG1), transcript variant 3, mRNA. [Source:RefSeq mRNA;Acc:NM_001287763]	4	protein_coding	0.47083	2.54108	3.76496	0.00333482	0.376324	-1.83276
ENSG00000231245	C1DP1	C1D nuclear receptor corepressor pseudogene 1 [Source:HGNC Symbol;Acc:31465]	10	pseudogene	-0.108899	4.17188	-1.34023	0.208192	0.814248	-4.95132
ENSG00000244968	LIFR-AS1	LIFR antisense RNA 1 [Source:HGNC Symbol;Acc:43600]	5	antisense	0.0448182	-0.42855	0.140692	0.890751	0.988794	-4.86817
ENSG00000203709	C1orf132	chromosome 1 open reading frame 132 [Source:HGNC Symbol;Acc:32018]	1	processed_transcript	0.114227	1.75151	0.620803	0.547846	0.943305	-5.09655
ENSG00000214424	FAM149B1P1	family with sequence similarity 149, member B1 pseudogene 1 [Source:HGNC Symbol;Acc:31735]	15	pseudogene	0.00267913	1.93633	0.021493	0.983252	0.997902	-5.28715
ENSG00000273038	RP11-479G22.8		10	lincRNA	0.0925453	2.2345	0.738071	0.476495	0.926116	-5.12578
ENSG00000236255	AC009404.2		2	lincRNA	0.158376	1.27925	1.05987	0.312756	0.869972	-4.76244
ENSG00000235082	SUMO1P3	SUMO1 pseudogene 3 [Source:HGNC Symbol;Acc:33150]	1	pseudogene	-0.032897	6.86259	-0.585555	0.570431	0.947617	-5.87169
ENSG00000232362	ATP5LP2	ATP synthase, H+ transporting, mitochondrial Fo complex, subunit g, pseudogene 2 [Source:HGNC Symbol;Acc:13215]	6	pseudogene	0.0303936	5.52632	0.284825	0.781266	0.976733	-5.92702
ENSG00000113569	NUP155	nucleoporin 155kDa [Source:HGNC Symbol;Acc:8063]	5	protein_coding	-0.0185321	5.69467	-0.284626	0.781415	0.976741	-5.94361
ENSG00000180481	GLIPR1L2	GLI pathogenesis-related 1 like 2 [Source:HGNC Symbol;Acc:28592]	12	protein_coding	-0.214344	-0.315537	-0.893193	0.391582	0.901921	-4.70409
ENSG00000229656	RP11-462L8.1		10	lincRNA	0.141596	0.321333	0.559355	0.587544	0.951321	-4.88298
ENSG00000092051	JPH4	junctophilin 4 [Source:HGNC Symbol;Acc:20156]	14	protein_coding	0.470359	1.10453	2.60317	0.0252278	0.57226	-3.44013
ENSG00000225791	TRAM2-AS1	TRAM2 antisense RNA 1 (head to head) [Source:HGNC Symbol;Acc:48663]	6	lincRNA	0.00563906	2.67129	0.0493772	0.961537	0.996181	-5.44441
ENSG00000253746	RP11-527N22.2		8	lincRNA	0.469137	0.321797	2.55587	0.0274132	0.583706	-3.66855
ENSG00000133317	LGALS12	lectin, galactoside-binding, soluble, 12 [Source:HGNC Symbol;Acc:15788]	11	protein_coding	-0.18326	3.42652	-1.02405	0.328617	0.877496	-5.139
ENSG00000231312	AC007246.3		2	antisense	-0.098514	3.50798	-1.15622	0.272988	0.853998	-5.03226
ENSG00000229931	RP1-151F17.1		6	antisense	0.175649	-0.228187	0.716108	0.489401	0.929338	-4.77374
ENSG00000150337	FCGR1A	Fc fragment of IgG, high affinity Ia, receptor (CD64) [Source:HGNC Symbol;Acc:3613]	1	protein_coding	-0.298827	-0.0606824	-1.09504	0.297758	0.864393	-4.63044
ENSG00000186301	MST1P2	macrophage stimulating 1 (hepatocyte growth factor-like) pseudogene 2 [Source:HGNC Symbol;Acc:7383]	1	pseudogene	0.169963	0.623067	0.746271	0.471731	0.922683	-4.85204
ENSG00000170011	MYRIP	myosin VIIA and Rab interacting protein [Source:HGNC Symbol;Acc:19156]	3	protein_coding	-0.0910413	-1.35036	-0.260831	0.79922	0.980948	-4.77431
ENSG00000227682	ATP5A1P2	ATP synthase, H+ transporting, mitochondrial F1 complex, alpha subunit 1 pseudogene 2 [Source:HGNC Symbol;Acc:828]	2	pseudogene	0.27506	1.50635	1.94038	0.0793873	0.707197	-4.02209
ENSG00000232024	LSM12P1	LSM12 pseudogene 1 [Source:HGNC Symbol;Acc:32453]	8	pseudogene	-0.0966118	3.87777	-1.20034	0.256145	0.847357	-5.05285
ENSG00000236548	RP11-510H23.1		6	antisense	-0.156672	-0.100949	-0.74601	0.471882	0.922771	-4.77498
ENSG00000215447	BX322557.10		21	processed_transcript	-0.0832732	3.16496	-0.868186	0.404521	0.905994	-5.21587
ENSG00000077782	FGFR1	fibroblast growth factor receptor 1 [Source:HGNC Symbol;Acc:3688]	8	protein_coding	0.0671664	6.73713	0.951452	0.362567	0.890823	-5.59517
ENSG00000149679	CABLES2	Cdk5 and Abl enzyme substrate 2 [Source:HGNC Symbol;Acc:16143]	20	protein_coding	-0.194995	1.62612	-1.42715	0.182326	0.798388	-4.51167
ENSG00000119965	C10orf88	chromosome 10 open reading frame 88 [Source:HGNC Symbol;Acc:25822]	10	protein_coding	0.0552987	3.52437	0.58416	0.571335	0.947926	-5.47211
ENSG00000171566	PLRG1	pleiotropic regulator 1 [Source:HGNC Symbol;Acc:9089]	4	protein_coding	-0.0281129	6.42652	-0.557618	0.588687	0.951321	-5.87494
ENSG00000171084	FAM86JP	family with sequence similarity 86, member J, pseudogene [Source:HGNC Symbol;Acc:44097]	3	pseudogene	-0.102399	-0.0439358	-0.507423	0.622249	0.955319	-4.85397
ENSG00000216775	RP1-152L7.5		6	pseudogene	0.127811	0.696437	0.652819	0.527778	0.940564	-4.9009
ENSG00000103148	NPRL3	nitrogen permease regulator-like 3 (S. cerevisiae) [Source:HGNC Symbol;Acc:14124]	16	protein_coding	-0.016934	2.34071	-0.12615	0.901974	0.988844	-5.36748
ENSG00000151458	ANKRD50	ankyrin repeat domain 50 [Source:HGNC Symbol;Acc:29223]	4	protein_coding	0.082309	5.70144	0.977695	0.350012	0.886793	-5.51681
ENSG00000115009	CCL20	chemokine (C-C motif) ligand 20 [Source:HGNC Symbol;Acc:10619]	2	protein_coding	0.466956	1.00508	2.64405	0.0234784	0.564633	-3.42754
ENSG00000065060	UHRF1BP1	UHRF1 binding protein 1 [Source:HGNC Symbol;Acc:21216]	6	protein_coding	-0.0247288	4.69512	-0.340714	0.739976	0.971957	-5.80097
ENSG00000217889	KRT18P48	keratin 18 pseudogene 48 [Source:HGNC Symbol;Acc:33418]	X	pseudogene	0.416752	0.641368	1.94899	0.078244	0.70261	-4.06957
ENSG00000062650	WAPAL	wings apart-like homolog (Drosophila) [Source:HGNC Symbol;Acc:23293]	10	protein_coding	0.0318058	6.70069	0.626046	0.54453	0.943305	-5.84354
ENSG00000109743	BST1	bone marrow stromal cell antigen 1 [Source:HGNC Symbol;Acc:1118]	4	protein_coding	0.465943	3.28355	3.60168	0.00440709	0.408798	-1.86239
ENSG00000223768	LINC00205	long intergenic non-protein coding RNA 205 [Source:HGNC Symbol;Acc:16420]	21	lincRNA	-0.132055	2.27983	-1.25328	0.237046	0.834441	-4.74269
ENSG00000241839	PLEKHO2	pleckstrin homology domain containing, family O member 2 [Source:HGNC Symbol;Acc:30026]	15	protein_coding	-0.0547722	4.49265	-0.780659	0.452085	0.918496	-5.52887
ENSG00000100739	BDKRB1	bradykinin receptor B1 [Source:HGNC Symbol;Acc:1029]	14	protein_coding	0.462298	2.25454	2.8316	0.0168781	0.530545	-2.97914
ENSG00000272269	RP11-500C11.3		6	antisense	-0.00925936	0.118218	-0.0363329	0.971692	0.997229	-4.94179
ENSG00000226383	AC093375.1		2	lincRNA	0.0190095	0.483688	0.0827105	0.935623	0.993076	-4.99554
ENSG00000196998	WDR45	WD repeat domain 45 [Source:HGNC Symbol;Acc:28912]	X	protein_coding	0.0111275	2.88814	0.104552	0.918684	0.991086	-5.48778
ENSG00000093072	CECR1	cat eye syndrome chromosome region, candidate 1 [Source:HGNC Symbol;Acc:1839]	22	protein_coding	0.191648	1.90757	1.52216	0.157227	0.78036	-4.4469
ENSG00000073792	IGF2BP2	insulin-like growth factor 2 mRNA binding protein 2 [Source:HGNC Symbol;Acc:28867]	3	protein_coding	-0.0024403	4.09816	-0.0304955	0.976238	0.997508	-5.75053
ENSG00000186862	PDZD7	PDZ domain containing 7 [Source:HGNC Symbol;Acc:26257]	10	protein_coding	0.030392	1.53725	0.182213	0.858854	0.985323	-5.18845
ENSG00000204227	RING1	ring finger protein 1 [Source:HGNC Symbol;Acc:10018]	6	protein_coding	-0.129938	5.02886	-1.70483	0.117318	0.748962	-4.61758
ENSG00000196456	ZNF775	zinc finger protein 775 [Source:HGNC Symbol;Acc:28501]	7	protein_coding	0.00717895	2.93281	0.0679254	0.947109	0.994548	-5.50049
ENSG00000213493	ACTN4P1	actinin, alpha 4 pseudogene 1 [Source:HGNC Symbol;Acc:44028]	4	pseudogene	0.0936621	4.04176	0.905786	0.385176	0.901009	-5.3525
ENSG00000217414	RP11-528A10.2		6	pseudogene	-0.0778361	3.31321	-0.835504	0.421868	0.909385	-5.2692
ENSG00000117394	SLC2A1	solute carrier family 2 (facilitated glucose transporter), member 1 [Source:HGNC Symbol;Acc:11005]	1	protein_coding	0.0723275	8.72965	0.915913	0.380079	0.898448	-5.6221
ENSG00000164162	ANAPC10	anaphase promoting complex subunit 10 [Source:HGNC Symbol;Acc:24077]	4	protein_coding	0.0187195	2.65563	0.19368	0.850088	0.985238	-5.42536
ENSG00000132334	PTPRE	protein tyrosine phosphatase, receptor type, E [Source:HGNC Symbol;Acc:9669]	10	protein_coding	-0.0662589	3.99046	-0.943536	0.366416	0.89154	-5.31239
ENSG00000254373	RP11-34P1.2		5	pseudogene	0.147343	2.88572	1.23358	0.244013	0.838495	-4.85046
ENSG00000249740	CTD-2127H9.1		5	lincRNA	-0.262895	0.131085	-1.3059	0.219217	0.823483	-4.52549
ENSG00000232859	LYRM9	LYR motif containing 9 [Source:HGNC Symbol;Acc:27314]	17	protein_coding	0.056389	1.73933	0.374777	0.715216	0.968255	-5.18903
ENSG00000213194	AC016732.2		2	pseudogene	-0.0368693	4.88081	-0.67676	0.513056	0.936762	-5.66162
ENSG00000125450	NUP85	nucleoporin 85kDa [Source:HGNC Symbol;Acc:8734]	17	protein_coding	-0.021642	5.32975	-0.397164	0.699127	0.965404	-5.86715
ENSG00000138594	TMOD3	tropomodulin 3 (ubiquitous) [Source:HGNC Symbol;Acc:11873]	15	protein_coding	0.0426066	7.09898	0.840118	0.419389	0.908716	-5.69658
ENSG00000144395	CCDC150	coiled-coil domain containing 150 [Source:HGNC Symbol;Acc:26834]	2	protein_coding	0.160047	1.32569	1.05693	0.314038	0.87137	-4.77025
ENSG00000178752	FAM132B	family with sequence similarity 132, member B [Source:HGNC Symbol;Acc:26727]	2	protein_coding	0.458072	0.731951	2.48681	0.0309424	0.591167	-3.62454
ENSG00000230937	MIR205HG	MIR205 host gene (non-protein coding) [Source:HGNC Symbol;Acc:43562]	1	lincRNA	-0.29788	1.22073	-1.56403	0.147154	0.771451	-4.36829
ENSG00000230562	FAM133DP	family with sequence similarity 133, member D, pseudogene [Source:HGNC Symbol;Acc:44192]	2	pseudogene	-0.0404006	3.07853	-0.509347	0.620945	0.954768	-5.41624
ENSG00000117983	MUC5B	mucin 5B, oligomeric mucus/gel-forming [Source:HGNC Symbol;Acc:7516]	11	protein_coding	-0.103305	1.21184	-0.412943	0.687878	0.965404	-5.07219
ENSG00000188368	PRR19	proline rich 19 [Source:HGNC Symbol;Acc:33728]	19	protein_coding	-0.298883	-0.632879	-1.07382	0.306739	0.867734	-4.61833
ENSG00000120256	LRP11	low density lipoprotein receptor-related protein 11 [Source:HGNC Symbol;Acc:16936]	6	protein_coding	0.0481615	5.24137	0.881806	0.397438	0.904368	-5.55476
ENSG00000217325	PRELID1P1	PRELI domain containing 1 pseudogene 1 [Source:HGNC Symbol;Acc:43886]	6	pseudogene	-0.055018	0.120352	-0.247264	0.809428	0.981107	-4.92584
ENSG00000137040	RANBP6	RAN binding protein 6 [Source:HGNC Symbol;Acc:9851]	9	protein_coding	0.0239915	5.78776	0.49292	0.632121	0.9562	-5.8698
ENSG00000151623	NR3C2	nuclear receptor subfamily 3, group C, member 2 [Source:HGNC Symbol;Acc:7979]	4	protein_coding	-0.0924626	2.26262	-0.857964	0.409893	0.906168	-5.05529
ENSG00000254471	RP11-885L14.1		11	pseudogene	-0.204479	2.50592	-1.69926	0.118387	0.749989	-4.31429
ENSG00000124343	XG	Xg blood group [Source:HGNC Symbol;Acc:12806]	X	protein_coding	-0.0935063	0.518767	-0.430801	0.675242	0.963026	-4.94752
ENSG00000196159	FAT4	FAT atypical cadherin 4 [Source:HGNC Symbol;Acc:23109]	4	protein_coding	0.0192872	2.97621	0.126863	0.901423	0.988844	-5.50477
ENSG00000213131	YWHAZP4	tyrosine 3-monooxygenase/tryptophan 5-monooxygenase activation protein, zeta pseudogene 4 [Source:HGNC Symbol;Acc:30851]	6	pseudogene	0.0872333	1.9003	0.734498	0.47858	0.926941	-5.06583
ENSG00000232630	PRPS1P2	phosphoribosyl pyrophosphate synthetase 1 pseudogene 2 [Source:HGNC Symbol;Acc:9464]	9	pseudogene	0.320661	-0.00247863	1.41972	0.184424	0.800883	-4.45921
ENSG00000255262	TCEB2P2	transcription elongation factor B (SIII), polypeptide 2 (18kDa, elongin B) pseudogene 2 [Source:HGNC Symbol;Acc:39720]	11	pseudogene	0.125852	2.7931	0.913006	0.381537	0.899374	-5.11086
ENSG00000225217	HSPA7	heat shock 70kDa protein 7 (HSP70B) [Source:HGNC Symbol;Acc:5240]	1	pseudogene	-0.0665073	-0.262306	-0.259095	0.800524	0.981015	-4.87603
ENSG00000214012	KRT18P38	keratin 18 pseudogene 38 [Source:HGNC Symbol;Acc:33407]	6	pseudogene	0.143055	4.04285	1.63365	0.131653	0.764337	-4.5832
ENSG00000109445	ZNF330	zinc finger protein 330 [Source:HGNC Symbol;Acc:15462]	4	protein_coding	-0.0292781	5.95644	-0.482367	0.639352	0.956299	-5.88811
ENSG00000167619	TMEM145	transmembrane protein 145 [Source:HGNC Symbol;Acc:26912]	19	protein_coding	0.126333	-1.11936	0.406155	0.692708	0.965404	-4.77409
ENSG00000260778	MIR940	microRNA 940 [Source:HGNC Symbol;Acc:33683]	16	lincRNA	0.344449	0.392997	1.55667	0.148881	0.771577	-4.36943
ENSG00000171408	PDE7B	phosphodiesterase 7B [Source:HGNC Symbol;Acc:8792]	6	protein_coding	0.0601535	4.27037	0.645192	0.532519	0.942301	-5.58128
ENSG00000145979	TBC1D7	TBC1 domain family, member 7 [Source:HGNC Symbol;Acc:21066]	6	protein_coding	0.0691108	3.01983	0.85309	0.412472	0.906186	-5.1985
ENSG00000271133	CTA-293F17.1		7	antisense	0.032677	3.25079	0.325338	0.751256	0.972437	-5.52321
ENSG00000137033	IL33	interleukin 33 [Source:HGNC Symbol;Acc:16028]	9	protein_coding	0.17304	7.52234	1.26179	0.234082	0.833189	-5.28636
ENSG00000236824	BCYRN1	brain cytoplasmic RNA 1 [Source:HGNC Symbol;Acc:1022]	2	lincRNA	0.457569	1.23134	2.42958	0.0342023	0.602751	-3.57507
ENSG00000171103	TRMT61B	tRNA methyltransferase 61 homolog B (S. cerevisiae) [Source:HGNC Symbol;Acc:26070]	2	protein_coding	-0.0296478	3.74216	-0.410997	0.689261	0.965404	-5.59824
ENSG00000185839	RP4-592A1.2		1	pseudogene	0.0464094	6.40542	0.841258	0.418778	0.908716	-5.67901
ENSG00000255220	DDX18P5	DEAD (Asp-Glu-Ala-Asp) box polypeptide 18 pseudogene 5 [Source:HGNC Symbol;Acc:33968]	11	pseudogene	-0.17758	0.548334	-0.907429	0.384346	0.900937	-4.76832
ENSG00000229368	AC090587.4		11	sense_overlapping	-0.0802345	1.66967	-0.619609	0.548602	0.943305	-5.08232
ENSG00000118503	TNFAIP3	tumor necrosis factor, alpha-induced protein 3 [Source:HGNC Symbol;Acc:11896]	6	protein_coding	0.240634	5.91813	2.1165	0.058848	0.673127	-4.1031
ENSG00000236698	EIF1AXP1	eukaryotic translation initiation factor 1A, X-linked pseudogene 1 [Source:HGNC Symbol;Acc:19900]	1	pseudogene	0.0897895	5.86988	1.53816	0.153309	0.775297	-4.90852
ENSG00000128731	HERC2	HECT and RLD domain containing E3 ubiquitin protein ligase 2 [Source:HGNC Symbol;Acc:4868]	15	protein_coding	0.097796	5.76942	1.07039	0.308211	0.868816	-5.43434
ENSG00000130701	RBBP8NL	RBBP8 N-terminal like [Source:HGNC Symbol;Acc:16144]	20	protein_coding	0.158352	-0.050878	0.720696	0.486687	0.928514	-4.78813
ENSG00000238098	ABCA17P	ATP-binding cassette, sub-family A (ABC1), member 17, pseudogene [Source:HGNC Symbol;Acc:32972]	16	pseudogene	0.127298	-0.144903	0.579161	0.574582	0.949084	-4.82352
ENSG00000234807	LINC01135	long intergenic non-protein coding RNA 1135 [Source:HGNC Symbol;Acc:49450]	1	lincRNA	-0.2774	0.421646	-1.50407	0.161763	0.783788	-4.40445
ENSG00000166839	ANKDD1A	ankyrin repeat and death domain containing 1A [Source:HGNC Symbol;Acc:28002]	15	protein_coding	-0.0617954	2.09967	-0.515713	0.616641	0.954317	-5.21288
ENSG00000143970	ASXL2	additional sex combs like 2 (Drosophila) [Source:HGNC Symbol;Acc:23805]	2	protein_coding	-0.0127704	4.92981	-0.11074	0.913892	0.990948	-5.88914
ENSG00000268869	ESPNP	espin pseudogene [Source:HGNC Symbol;Acc:23285]	1	pseudogene	0.19392	0.17467	0.656734	0.525353	0.939733	-4.83322
ENSG00000203814	HIST2H2BF	histone cluster 2, H2bf [Source:HGNC Symbol;Acc:24700]	1	protein_coding	-0.152286	5.75315	-1.96312	0.0764006	0.697897	-4.31966
ENSG00000087095	NLK	nemo-like kinase [Source:HGNC Symbol;Acc:29858]	17	protein_coding	0.0875859	4.45634	1.32184	0.21404	0.820952	-5.01495
ENSG00000108100	CCNY	cyclin Y [Source:HGNC Symbol;Acc:23354]	10	protein_coding	0.00128169	6.26883	0.0235629	0.981639	0.997902	-6.0254
ENSG00000243667	WDR92	WD repeat domain 92 [Source:HGNC Symbol;Acc:25176]	2	protein_coding	-0.0802523	2.22484	-0.676103	0.513457	0.936762	-5.15978
ENSG00000232453	RP4-794H19.1		1	lincRNA	0.341572	-0.479275	1.47617	0.168977	0.790907	-4.4368
ENSG00000213189	BTF3L4P2	basic transcription factor 3-like 4 pseudogene 2 [Source:HGNC Symbol;Acc:39646]	2	pseudogene	-0.0504736	5.99287	-0.861446	0.408058	0.906168	-5.64058
ENSG00000010030	ETV7	ets variant 7 [Source:HGNC Symbol;Acc:18160]	6	protein_coding	-0.155395	0.835953	-0.725624	0.483783	0.928326	-4.89072
ENSG00000227097	RP11-742N3.1		11	pseudogene	-0.06572	8.15181	-0.891449	0.392475	0.902073	-5.65037
ENSG00000143878	RHOB	ras homolog family member B [Source:HGNC Symbol;Acc:668]	2	protein_coding	-0.0218355	6.99706	-0.317244	0.757219	0.97301	-5.99643
ENSG00000204866	IGFL2	IGF-like family member 2 [Source:HGNC Symbol;Acc:32929]	19	protein_coding	0.456319	5.94811	5.14726	0.000359766	0.272545	0.453243
ENSG00000260212	RP11-325O24.5		6	pseudogene	-0.143055	0.296784	-0.583563	0.571722	0.948015	-4.87261
ENSG00000228121	PHBP3	prohibitin pseudogene 3 [Source:HGNC Symbol;Acc:8915]	1	pseudogene	-0.0598137	5.65118	-0.99149	0.343541	0.88165	-5.50015
ENSG00000173039	RELA	v-rel avian reticuloendotheliosis viral oncogene homolog A [Source:HGNC Symbol;Acc:9955]	11	protein_coding	0.0233544	4.57992	0.335424	0.74385	0.972034	-5.78354
ENSG00000184432	COPB2	coatomer protein complex, subunit beta 2 (beta prime) [Source:HGNC Symbol;Acc:2232]	3	protein_coding	0.0225831	8.71499	0.418812	0.683714	0.964206	-5.94871
ENSG00000165732	DDX21	DEAD (Asp-Glu-Ala-Asp) box helicase 21 [Source:HGNC Symbol;Acc:2744]	10	protein_coding	0.024667	7.9187	0.520503	0.613412	0.952453	-5.91006
ENSG00000036257	CUL3	cullin 3 [Source:HGNC Symbol;Acc:2553]	2	protein_coding	-0.0402962	5.67184	-0.634487	0.539216	0.942593	-5.78042
ENSG00000219699	RP11-325O24.2		6	pseudogene	-0.0115852	2.78705	-0.112811	0.912289	0.990745	-5.46504
ENSG00000219451	RPL23P8	ribosomal protein L23 pseudogene 8 [Source:HGNC Symbol;Acc:36225]	7	pseudogene	0.162578	6.42062	1.75451	0.108161	0.736335	-4.64789
ENSG00000271851	RP11-565F19.2		17	sense_intronic	-0.0830259	0.19749	-0.379453	0.711843	0.968255	-4.91369
ENSG00000203706	SERTAD4-AS1	SERTAD4 antisense RNA 1 [Source:HGNC Symbol;Acc:32019]	1	antisense	-0.21094	0.352443	-1.14712	0.276565	0.856835	-4.62433
ENSG00000183598	HIST2H3D	histone cluster 2, H3d [Source:HGNC Symbol;Acc:25311]	1	protein_coding	0.00868806	6.41752	0.151734	0.882246	0.988098	-6.02074
ENSG00000102981	PARD6A	par-6 family cell polarity regulator alpha [Source:HGNC Symbol;Acc:15943]	16	protein_coding	-0.0356688	0.948655	-0.218389	0.831273	0.981856	-5.06424
ENSG00000102030	NAA10	N(alpha)-acetyltransferase 10, NatA catalytic subunit [Source:HGNC Symbol;Acc:18704]	X	protein_coding	0.00853836	3.51837	0.0996458	0.922485	0.991086	-5.62665
ENSG00000131238	PPT1	palmitoyl-protein thioesterase 1 [Source:HGNC Symbol;Acc:9325]	1	protein_coding	-0.0941064	6.07952	-2.04701	0.0662677	0.682988	-4.21539
ENSG00000255455	RP11-890B15.3		11	lincRNA	-0.0592857	1.90911	-0.419747	0.683052	0.963889	-5.21046
ENSG00000237352	RP11-145M4.3		1	lincRNA	-0.24195	-0.0747136	-0.896712	0.389785	0.901767	-4.71895
ENSG00000213492	NT5C3AP1	5'-nucleotidase, cytosolic IIIA pseudogene 1 [Source:HGNC Symbol;Acc:18530]	4	pseudogene	-0.044679	3.51249	-0.394037	0.701365	0.965591	-5.55669
ENSG00000224152	AC009506.1		2	antisense	0.0990989	0.182492	0.380118	0.711364	0.968255	-4.91125
ENSG00000228110	ST13P19	suppression of tumorigenicity 13 (colon carcinoma) (Hsp70 interacting protein) pseudogene 19 [Source:HGNC Symbol;Acc:38862]	1	pseudogene	-0.13754	0.148107	-0.684353	0.508439	0.935843	-4.82125
ENSG00000118960	HS1BP3	HCLS1 binding protein 3 [Source:HGNC Symbol;Acc:24979]	2	protein_coding	-0.0811305	4.13434	-1.05281	0.315837	0.872175	-5.24029
ENSG00000123124	WWP1	WW domain containing E3 ubiquitin protein ligase 1 [Source:HGNC Symbol;Acc:17004]	8	protein_coding	0.117645	3.63101	1.38266	0.195204	0.808046	-4.81754
ENSG00000087460	GNAS	GNAS complex locus [Source:HGNC Symbol;Acc:4392]	20	protein_coding	-0.0213212	8.16351	-0.370033	0.718645	0.968777	-5.97536
ENSG00000255500	RP11-347H15.2		11	pseudogene	0.133984	2.26641	0.955058	0.360822	0.890823	-4.9864
ENSG00000166477	LEO1	Leo1, Paf1/RNA polymerase II complex component, homolog (S. cerevisiae) [Source:HGNC Symbol;Acc:30401]	15	protein_coding	0.027392	5.00502	0.418981	0.683595	0.964206	-5.81753
ENSG00000185522	C11orf35	chromosome 11 open reading frame 35 [Source:HGNC Symbol;Acc:28561]	11	protein_coding	-0.093169	0.795516	-0.568589	0.581481	0.949808	-4.94797
ENSG00000261556	RP11-296I10.6		16	pseudogene	0.0239479	1.2878	0.137874	0.892925	0.988844	-5.14155
ENSG00000196865	NHLRC2	NHL repeat containing 2 [Source:HGNC Symbol;Acc:24731]	10	protein_coding	-0.0454512	5.16107	-0.588886	0.568275	0.947054	-5.7532
ENSG00000269893	SNHG8	small nucleolar RNA host gene 8 (non-protein coding) [Source:HGNC Symbol;Acc:33098]	4	lincRNA	-0.0438662	6.21676	-0.492734	0.632248	0.9562	-5.89928
ENSG00000196296	ATP2A1	ATPase, Ca++ transporting, cardiac muscle, fast twitch 1 [Source:HGNC Symbol;Acc:811]	16	protein_coding	0.0537304	-0.380356	0.187209	0.855032	0.985323	-4.87001
ENSG00000224668	IPO8P1	importin 8 pseudogene 1 [Source:HGNC Symbol;Acc:41955]	1	pseudogene	0.029055	4.78812	0.444443	0.66566	0.961068	-5.7751
ENSG00000186715	MST1L	macrophage stimulating 1-like [Source:HGNC Symbol;Acc:7390]	1	pseudogene	0.125599	-0.106864	0.4691	0.648499	0.959534	-4.8559
ENSG00000111331	OAS3	2'-5'-oligoadenylate synthetase 3, 100kDa [Source:HGNC Symbol;Acc:8088]	12	protein_coding	-0.55508	4.39966	-1.51839	0.158162	0.781417	-4.77442
ENSG00000180673	EXOC5P1	exocyst complex component 5 pseudogene 1 [Source:HGNC Symbol;Acc:43870]	4	pseudogene	-0.0244742	4.36766	-0.387068	0.706364	0.967132	-5.72796
ENSG00000246067	RAB30-AS1	RAB30 antisense RNA 1 (head to head) [Source:HGNC Symbol;Acc:48672]	11	lincRNA	0.0420551	3.52368	0.424773	0.679496	0.963652	-5.54687
ENSG00000221930	FAM45B	family with sequence similarity 45, member B (pseudogene) [Source:HGNC Symbol;Acc:30886]	X	pseudogene	-0.0397726	4.5165	-0.586446	0.569854	0.94749	-5.6596
ENSG00000272168	CASC15	cancer susceptibility candidate 15 (non-protein coding) [Source:HGNC Symbol;Acc:28245]	6	lincRNA	0.212527	4.0562	2.06668	0.0640826	0.680472	-4.00908
ENSG00000250329	KDELC1P1	KDEL (Lys-Asp-Glu-Leu) containing 1 pseudogene 1 [Source:HGNC Symbol;Acc:39193]	5	pseudogene	0.322776	0.801292	1.69843	0.118548	0.749989	-4.25689
ENSG00000226476	RP11-776H12.1		1	lincRNA	0.313768	-0.992865	0.89035	0.393038	0.902354	-4.66964
ENSG00000231442	LARP1BP1	La ribonucleoprotein domain family, member 1B pseudogene 1 [Source:HGNC Symbol;Acc:37097]	4	pseudogene	-0.280739	0.296411	-1.14595	0.277029	0.856835	-4.62184
ENSG00000159086	PAXBP1	PAX3 and PAX7 binding protein 1 [Source:HGNC Symbol;Acc:13579]	21	protein_coding	-0.00873374	4.54574	-0.100042	0.922178	0.991086	-5.82886
ENSG00000183624	HMCES	5-hydroxymethylcytosine (hmC) binding, ES cell-specific [Source:HGNC Symbol;Acc:24446]	3	protein_coding	0.0131049	4.97835	0.191095	0.852062	0.985323	-5.88368
ENSG00000115204	MPV17	MpV17 mitochondrial inner membrane protein [Source:HGNC Symbol;Acc:7224]	2	protein_coding	-0.00764741	5.20198	-0.141309	0.890275	0.988794	-5.92156
ENSG00000135074	ADAM19	ADAM metallopeptidase domain 19 [Source:HGNC Symbol;Acc:197]	5	protein_coding	0.451454	5.70794	5.05115	0.000416446	0.272545	0.316174
ENSG00000220884	MESTP1	mesoderm specific transcript pseudogene 1 [Source:HGNC Symbol;Acc:29660]	6	pseudogene	-0.127971	4.587	-1.74239	0.110334	0.739609	-4.51615
ENSG00000259706	HSP90B2P	heat shock protein 90kDa beta (Grp94), member 2, pseudogene [Source:HGNC Symbol;Acc:12099]	15	pseudogene	0.000520501	6.77461	0.00922951	0.992807	0.99923	-6.0441
ENSG00000267107	AC011526.1		19	lincRNA	-0.182494	-0.0847043	-0.668591	0.518052	0.937529	-4.80278
ENSG00000153363	LINC00467	long intergenic non-protein coding RNA 467 [Source:HGNC Symbol;Acc:28227]	1	processed_transcript	-0.147252	3.11037	-1.71092	0.11616	0.748637	-4.36383
ENSG00000124440	HIF3A	hypoxia inducible factor 3, alpha subunit [Source:HGNC Symbol;Acc:15825]	19	protein_coding	-0.0519314	-0.173226	-0.197821	0.846928	0.984646	-4.89356
ENSG00000130700	GATA5	GATA binding protein 5 [Source:HGNC Symbol;Acc:15802]	20	protein_coding	0.225291	1.86524	1.93193	0.0805251	0.707197	-4.02711
ENSG00000133063	CHIT1	chitinase 1 (chitotriosidase) [Source:HGNC Symbol;Acc:1936]	1	protein_coding	0.068271	-1.07279	0.210767	0.837066	0.983019	-4.80026
ENSG00000268034	AC005795.1		19	pseudogene	-0.00101534	5.82214	-0.020757	0.983825	0.997902	-5.99578
ENSG00000255495	FAM85A	family with sequence similarity 85, member A [Source:HGNC Symbol;Acc:17606]	8	antisense	0.376607	0.0172832	1.76972	0.10549	0.735914	-4.24721
ENSG00000225813	AC009299.4		2	pseudogene	-0.140673	-0.855087	-0.33004	0.7478	0.972437	-4.80655
ENSG00000269800	PLEKHA3P1	pleckstrin homology domain containing, family A member 3 pseudogene 1 [Source:HGNC Symbol;Acc:19648]	19	pseudogene	0.126555	3.36018	1.5573	0.148733	0.771577	-4.57769
ENSG00000260455	CASC14	cancer susceptibility candidate 14 (non-protein coding) [Source:HGNC Symbol;Acc:49075]	6	lincRNA	-0.425012	-0.0862353	-1.7145	0.115483	0.747976	-4.28773
ENSG00000174197	MGA	MGA, MAX dimerization protein [Source:HGNC Symbol;Acc:14010]	15	protein_coding	-0.0558437	6.55508	-0.795853	0.443576	0.916972	-5.72064
ENSG00000254965	RP11-113K21.2		11	pseudogene	0.143559	-0.904889	0.548271	0.594864	0.951609	-4.76466
ENSG00000232320	AC009299.5		2	pseudogene	0.0989674	5.97898	1.76069	0.10707	0.736335	-4.61954
ENSG00000219642	BMPR1APS1	bone morphogenetic protein receptor, type IA pseudogene 1 [Source:HGNC Symbol;Acc:21742]	6	pseudogene	-0.0279472	4.03686	-0.338225	0.741798	0.972034	-5.68318
ENSG00000225356	RP11-433O3.1		4	pseudogene	-0.129466	1.92457	-1.08808	0.300683	0.866124	-4.83173
ENSG00000163328	GPR155	G protein-coupled receptor 155 [Source:HGNC Symbol;Acc:22951]	2	protein_coding	0.0698693	3.44415	0.797201	0.442826	0.91662	-5.32229
ENSG00000225032	RP11-228B15.4		9	antisense	-0.188414	0.877896	-0.827586	0.426145	0.910628	-4.84781
ENSG00000172137	CALB2	calbindin 2 [Source:HGNC Symbol;Acc:1435]	16	protein_coding	0.448558	4.9714	3.57844	0.00458644	0.423219	-1.79939
ENSG00000114670	NEK11	NIMA-related kinase 11 [Source:HGNC Symbol;Acc:18593]	3	protein_coding	-0.132909	3.88745	-1.35007	0.205118	0.81378	-4.89556
ENSG00000256211	RP11-1018J11.1		12	pseudogene	-0.0900421	4.19307	-1.40533	0.188549	0.803317	-4.88076
ENSG00000204427	ABHD16A	abhydrolase domain containing 16A [Source:HGNC Symbol;Acc:13921]	6	protein_coding	0.242834	-0.303042	0.684951	0.508076	0.935619	-4.77707
ENSG00000260293	RP11-715J22.6		16	sense_intronic	0.225176	-0.0741136	1.14739	0.276458	0.856835	-4.60409
ENSG00000236646	LAMTOR5P1	late endosomal/lysosomal adaptor, MAPK and MTOR activator 5 pseudogene 1 [Source:HGNC Symbol;Acc:31854]	1	pseudogene	0.132794	3.26846	1.10045	0.295497	0.863478	-5.04095
ENSG00000070808	CAMK2A	calcium/calmodulin-dependent protein kinase II alpha [Source:HGNC Symbol;Acc:1460]	5	protein_coding	0.448017	2.00326	3.5449	0.00485873	0.426396	-2.246
ENSG00000101096	NFATC2	nuclear factor of activated T-cells, cytoplasmic, calcineurin-dependent 2 [Source:HGNC Symbol;Acc:7776]	20	protein_coding	0.447375	1.11544	2.34312	0.0397717	0.623759	-3.67454
ENSG00000227811	FAM212B-AS1	FAM212B antisense RNA 1 [Source:HGNC Symbol;Acc:49446]	1	antisense	0.0113304	-0.554589	0.044193	0.965572	0.996181	-4.85852
ENSG00000197077	KIAA1671	KIAA1671 [Source:HGNC Symbol;Acc:29345]	22	protein_coding	-0.0730518	3.14895	-0.567877	0.581947	0.950136	-5.4027
ENSG00000226121	AHCTF1P1	AT hook containing transcription factor 1 pseudogene 1 [Source:HGNC Symbol;Acc:24620]	2	pseudogene	0.026938	5.41914	0.406616	0.692379	0.965404	-5.87309
ENSG00000147854	UHRF2	ubiquitin-like with PHD and ring finger domains 2, E3 ubiquitin protein ligase [Source:HGNC Symbol;Acc:12557]	9	protein_coding	0.0358868	4.97611	0.498031	0.628633	0.9562	-5.77754
ENSG00000105429	MEGF8	multiple EGF-like-domains 8 [Source:HGNC Symbol;Acc:3233]	19	protein_coding	0.0708642	6.16095	1.0116	0.334263	0.879851	-5.51748
ENSG00000247137	RP11-727A23.5		11	processed_transcript	0.0897209	1.40935	0.525771	0.609871	0.952453	-5.07172
ENSG00000090686	USP48	ubiquitin specific peptidase 48 [Source:HGNC Symbol;Acc:18533]	1	protein_coding	-0.0595519	6.14731	-1.20202	0.255523	0.847357	-5.3236
ENSG00000228549	U1	U1 spliceosomal RNA [Source:RFAM;Acc:RF00003]	1	lincRNA	-0.209451	-0.0388635	-1.0301	0.325894	0.877496	-4.66244
ENSG00000056998	GYG2	glycogenin 2 [Source:HGNC Symbol;Acc:4700]	X	protein_coding	-0.26585	4.10317	-2.17072	0.0536125	0.667031	-3.8682
ENSG00000108306	FBXL20	F-box and leucine-rich repeat protein 20 [Source:HGNC Symbol;Acc:24679]	17	protein_coding	-0.00161847	4.84789	-0.0224624	0.982496	0.997902	-5.88277
ENSG00000226149	RP1-69D17.4		6	lincRNA	0.0716283	0.838417	0.451978	0.660394	0.96057	-4.99255
ENSG00000023839	ABCC2	ATP-binding cassette, sub-family C (CFTR/MRP), member 2 [Source:HGNC Symbol;Acc:53]	10	protein_coding	0.442306	0.451912	2.30678	0.0423666	0.628889	-3.82152
ENSG00000230918	AC008063.2		2	antisense	0.367766	-0.0539681	1.63312	0.131763	0.764337	-4.33524
ENSG00000271147	RP4-769N13.6		X	processed_transcript	-0.324295	1.03651	-2.0959	0.0609614	0.675033	-3.90621
ENSG00000227028	SLC8A1-AS1	SLC8A1 antisense RNA 1 [Source:HGNC Symbol;Acc:44102]	2	antisense	0.133147	-0.313732	0.423719	0.680241	0.963652	-4.84311
ENSG00000236686	BZW1P1	basic leucine zipper and W2 domains 1 pseudogene 1 [Source:HGNC Symbol;Acc:31378]	3	pseudogene	0.0193983	5.86869	0.368555	0.719714	0.968938	-5.9303
ENSG00000213070	HMGB3P6	high mobility group box 3 pseudogene 6 [Source:HGNC Symbol;Acc:39283]	1	pseudogene	-0.00060564	4.07043	-0.00768106	0.994014	0.99923	-5.74554
ENSG00000238142	RP11-108M9.4		1	lincRNA	-0.152802	1.27714	-0.869338	0.403918	0.905918	-4.88275
ENSG00000231437	RP11-88H9.2		1	lincRNA	-0.113267	-1.03581	-0.339125	0.741139	0.972034	-4.79009
ENSG00000244192	RP11-114H7.1		5	pseudogene	0.158437	6.1419	1.98171	0.0740384	0.697897	-4.31363
ENSG00000154217	PITPNC1	phosphatidylinositol transfer protein, cytoplasmic 1 [Source:HGNC Symbol;Acc:21045]	17	protein_coding	0.0323712	3.70251	0.345226	0.736678	0.971704	-5.61342
ENSG00000013275	PSMC4	proteasome (prosome, macropain) 26S subunit, ATPase, 4 [Source:HGNC Symbol;Acc:9551]	19	protein_coding	0.0584274	6.30991	1.16255	0.27052	0.853998	-5.3736
ENSG00000132965	ALOX5AP	arachidonate 5-lipoxygenase-activating protein [Source:HGNC Symbol;Acc:436]	13	protein_coding	0.44089	1.4165	2.88955	0.0152415	0.518561	-3.09188
ENSG00000213412	HNRNPA1P33	heterogeneous nuclear ribonucleoprotein A1 pseudogene 33 [Source:HGNC Symbol;Acc:44990]	10	pseudogene	0.440106	2.13208	3.38885	0.00636261	0.440454	-2.37086
ENSG00000232725	U52111.14		X	antisense	0.40455	-0.103767	1.97963	0.0742992	0.697897	-4.12762
ENSG00000213574	LDHAP5	lactate dehydrogenase A pseudogene 5 [Source:HGNC Symbol;Acc:6540]	10	pseudogene	0.439027	2.28629	3.42806	0.00594464	0.438974	-2.28408
ENSG00000207005	RNU1-2	RNA, U1 small nuclear 2 [Source:HGNC Symbol;Acc:10123]	1	snRNA	-0.0280786	1.65318	-0.141823	0.889879	0.988794	-5.21842
ENSG00000149948	HMGA2	high mobility group AT-hook 2 [Source:HGNC Symbol;Acc:5009]	12	protein_coding	-0.0697154	6.6264	-1.02216	0.329469	0.877496	-5.52668
ENSG00000069956	MAPK6	mitogen-activated protein kinase 6 [Source:HGNC Symbol;Acc:6879]	15	protein_coding	-0.0295028	6.85352	-0.615561	0.551172	0.943367	-5.85351
ENSG00000255397	AC022182.2		8	pseudogene	0.0651112	4.27003	1.02847	0.326625	0.877496	-5.28532
ENSG00000184844	CYCSP45	cytochrome c, somatic pseudogene 45 [Source:HGNC Symbol;Acc:24419]	X	pseudogene	0.203065	0.424363	1.01707	0.331774	0.878313	-4.69999
ENSG00000204362	RP11-380J14.1		1	lincRNA	0.298025	0.322054	1.05353	0.315524	0.872175	-4.67288
ENSG00000160959	LRRC14	leucine rich repeat containing 14 [Source:HGNC Symbol;Acc:20419]	8	protein_coding	-0.0751068	4.34986	-1.16145	0.270946	0.853998	-5.17013
ENSG00000171872	KLF17	Kruppel-like factor 17 [Source:HGNC Symbol;Acc:18830]	1	protein_coding	0.539284	0.00441174	2.16699	0.053958	0.667139	-3.9958
ENSG00000233459	AC125238.2		2	pseudogene	0.073283	2.51747	0.613569	0.552439	0.943367	-5.24961
ENSG00000202198	RN7SK	RNA, 7SK small nuclear [Source:HGNC Symbol;Acc:10037]	6	misc_RNA	-0.0708725	14.518	-0.593441	0.565334	0.946359	-5.63079
ENSG00000250492	INTS6P1	integrator complex subunit 6 pseudogene 1 [Source:HGNC Symbol;Acc:43921]	5	pseudogene	0.017782	3.41091	0.176774	0.863018	0.985815	-5.59318
ENSG00000136856	SLC2A8	solute carrier family 2 (facilitated glucose transporter), member 8 [Source:HGNC Symbol;Acc:13812]	9	protein_coding	-0.121006	3.789	-1.54551	0.151538	0.773494	-4.65521
ENSG00000214975	PPIAP29	peptidylprolyl isomerase A (cyclophilin A) pseudogene 29 [Source:HGNC Symbol;Acc:43021]	6	pseudogene	0.00937443	3.5217	0.13068	0.898476	0.988844	-5.62396
ENSG00000213881	NPM1P6	nucleophosmin 1 (nucleolar phosphoprotein B23, numatrin) pseudogene 6 [Source:HGNC Symbol;Acc:7926]	8	pseudogene	0.112715	6.44801	1.74688	0.109524	0.738405	-4.65946
ENSG00000154553	PDLIM3	PDZ and LIM domain 3 [Source:HGNC Symbol;Acc:20767]	4	protein_coding	0.438947	5.81699	4.37002	0.00121929	0.307029	-0.623424
ENSG00000151849	CENPJ	centromere protein J [Source:HGNC Symbol;Acc:17272]	13	protein_coding	0.0561829	3.43183	0.632886	0.540221	0.942593	-5.42583
ENSG00000220749	RPL21P28	ribosomal protein L21 pseudogene 28 [Source:HGNC Symbol;Acc:36258]	1	pseudogene	0.101265	0.977068	0.480797	0.640431	0.956299	-5.0075
ENSG00000182397	DNM1P46	DNM1 pseudogene 46 [Source:HGNC Symbol;Acc:35199]	15	pseudogene	0.267791	-1.27336	0.88415	0.396227	0.904064	-4.66068
ENSG00000153208	MERTK	c-mer proto-oncogene tyrosine kinase [Source:HGNC Symbol;Acc:7027]	2	protein_coding	-0.113413	2.74608	-0.887752	0.394372	0.903059	-5.12169
ENSG00000229980	TOB1-AS1	TOB1 antisense RNA 1 [Source:HGNC Symbol;Acc:44340]	17	processed_transcript	-0.171093	0.775142	-0.96341	0.356806	0.889231	-4.76285
ENSG00000220517	ASS1P1	argininosuccinate synthetase 1 pseudogene 1 [Source:HGNC Symbol;Acc:759]	6	pseudogene	0.127681	2.53635	1.30655	0.219002	0.823347	-4.72782
ENSG00000254285	KRT8P3	keratin 8 pseudogene 3 [Source:HGNC Symbol;Acc:31056]	8	pseudogene	0.147511	8.8152	1.90798	0.0838309	0.712648	-4.43498
ENSG00000177822	AC108142.1		4	antisense	-0.132511	2.88545	-1.01231	0.333938	0.879851	-5.04963
ENSG00000159210	SNF8	SNF8, ESCRT-II complex subunit [Source:HGNC Symbol;Acc:17028]	17	protein_coding	-0.0141948	5.56368	-0.222588	0.828087	0.981856	-5.94699
ENSG00000250959	GLUD1P3	glutamate dehydrogenase 1 pseudogene 3 [Source:HGNC Symbol;Acc:4338]	10	pseudogene	-0.269461	-0.170443	-1.26292	0.233694	0.832567	-4.54338
ENSG00000261457	AC002519.6		16	pseudogene	0.111485	3.23252	1.24826	0.238806	0.835141	-4.89327
ENSG00000223566	TNRC18P2	trinucleotide repeat containing 18 pseudogene 2 [Source:HGNC Symbol;Acc:34014]	7	pseudogene	0.378611	-0.719695	1.11352	0.290098	0.860651	-4.60003
ENSG00000206530	WDR52	WD repeat domain 52 [Source:HGNC Symbol;Acc:25631]	3	protein_coding	0.171256	2.47726	1.05448	0.315107	0.871917	-4.94378
ENSG00000218857	RP1-209B5.2		6	pseudogene	0.02879	-0.103418	0.0996679	0.922468	0.991086	-4.90962
ENSG00000224167	RP3-522D1.1		1	lincRNA	-0.0114144	1.05764	-0.0736223	0.942682	0.9937	-5.09981
ENSG00000164163	ABCE1	ATP-binding cassette, sub-family E (OABP), member 1 [Source:HGNC Symbol;Acc:69]	4	protein_coding	-0.00377807	5.00688	-0.0701186	0.945405	0.994466	-5.90365
ENSG00000250742	RP11-834C11.4		12	lincRNA	0.0431618	2.81066	0.45822	0.656046	0.959625	-5.38169
ENSG00000171115	GIMAP8	GTPase, IMAP family member 8 [Source:HGNC Symbol;Acc:21792]	7	protein_coding	0.210476	0.463645	1.04509	0.319229	0.874302	-4.68807
ENSG00000255857	PXN-AS1	PXN antisense RNA 1 [Source:HGNC Symbol;Acc:44123]	12	antisense	-0.0969527	1.64289	-0.819434	0.430579	0.913768	-4.97142
ENSG00000179978	RP11-1319K7.1		5	pseudogene	0.450471	-0.836817	1.75676	0.107763	0.736335	-4.31869
ENSG00000179988	PSTK	phosphoseryl-tRNA kinase [Source:HGNC Symbol;Acc:28578]	10	protein_coding	0.0226587	2.53978	0.230198	0.82232	0.981856	-5.39368
ENSG00000230798	RP4-792G4.2		1	antisense	-0.336912	-0.0741415	-1.49426	0.164269	0.783788	-4.41723
ENSG00000229020	AKR7A2P1	aldo-keto reductase family 7, member A2 pseudogene 1 [Source:HGNC Symbol;Acc:24062]	1	pseudogene	-0.337931	0.505357	-1.72604	0.113328	0.744378	-4.24666
ENSG00000225950	NTF4	neurotrophin 4 [Source:HGNC Symbol;Acc:8024]	19	protein_coding	0.432758	0.576946	2.33168	0.0405716	0.623759	-3.77913
ENSG00000168405	CMAHP	cytidine monophospho-N-acetylneuraminic acid hydroxylase, pseudogene [Source:HGNC Symbol;Acc:2098]	6	pseudogene	0.0272023	3.45704	0.24803	0.80885	0.981015	-5.58876
ENSG00000234771	RP11-395P17.3		9	antisense	0.0764593	0.840219	0.431768	0.674561	0.963026	-4.99861
ENSG00000226419	SLC16A1-AS1	SLC16A1 antisense RNA 1 [Source:HGNC Symbol;Acc:49445]	1	antisense	0.0495979	2.66047	0.464972	0.651357	0.959625	-5.34757
ENSG00000251003	RP11-152P17.2		8	processed_transcript	0.0674632	0.651409	0.347544	0.734985	0.971081	-4.9878
ENSG00000117395	EBNA1BP2	EBNA1 binding protein 2 [Source:HGNC Symbol;Acc:15531]	1	protein_coding	-0.0292472	6.27135	-0.614254	0.552004	0.943367	-5.83481
ENSG00000213904	LIPE-AS1	LIPE antisense RNA 1 [Source:HGNC Symbol;Acc:48589]	19	antisense	-0.0811395	1.16944	-0.50869	0.62139	0.954841	-5.03338
ENSG00000184678	HIST2H2BE	histone cluster 2, H2be [Source:HGNC Symbol;Acc:4760]	1	protein_coding	-0.0845474	6.12831	-1.2198	0.248987	0.843299	-5.30325
ENSG00000146856	AGBL3	ATP/GTP binding protein-like 3 [Source:HGNC Symbol;Acc:27981]	7	protein_coding	-0.396045	0.833556	-2.13273	0.0572314	0.672831	-3.89808
ENSG00000184731	FAM110C	family with sequence similarity 110, member C [Source:HGNC Symbol;Acc:33340]	2	protein_coding	-0.0217503	3.86139	-0.293278	0.774971	0.974726	-5.66218
ENSG00000154928	EPHB1	EPH receptor B1 [Source:HGNC Symbol;Acc:3392]	3	protein_coding	0.132402	0.510486	0.61216	0.553337	0.943367	-4.89033
ENSG00000197180	BX936347.1		X	pseudogene	0.138771	1.09239	0.83211	0.423698	0.909584	-4.87519
ENSG00000112339	HBS1L	HBS1-like (S. cerevisiae) [Source:HGNC Symbol;Acc:4834]	6	protein_coding	0.0816959	6.72441	1.53955	0.152972	0.774787	-4.9436
ENSG00000238198	RP11-31F15.2		1	lincRNA	-0.267052	-1.30691	-0.716383	0.489238	0.929228	-4.70249
ENSG00000088827	SIGLEC1	sialic acid binding Ig-like lectin 1, sialoadhesin [Source:HGNC Symbol;Acc:11127]	20	protein_coding	-0.443492	0.449116	-1.79903	0.100511	0.730114	-4.19696
ENSG00000115107	STEAP3	STEAP family member 3, metalloreductase [Source:HGNC Symbol;Acc:24592]	2	protein_coding	-0.0221532	2.95069	-0.207129	0.839834	0.98345	-5.48704
ENSG00000266010	GATA6-AS1	GATA6 antisense RNA 1 (head to head) [Source:HGNC Symbol;Acc:48840]	18	lincRNA	0.431757	2.29482	2.52866	0.0287537	0.584708	-3.33467
ENSG00000131435	PDLIM4	PDZ and LIM domain 4 [Source:HGNC Symbol;Acc:16501]	5	protein_coding	0.129708	5.57045	1.85863	0.0910425	0.71818	-4.45543
ENSG00000227946	AC007383.3		2	lincRNA	-0.0562547	0.968743	-0.306735	0.764987	0.973598	-5.05238
ENSG00000225308	ASS1P11	argininosuccinate synthetase 1 pseudogene 11 [Source:HGNC Symbol;Acc:761]	7	pseudogene	0.0127425	3.35923	0.117715	0.908494	0.990355	-5.59012
ENSG00000255387	RP11-23F23.3		11	pseudogene	0.176999	1.82894	1.23216	0.244521	0.838495	-4.70099
ENSG00000254615	RP11-395G23.3		8	lincRNA	-0.275139	0.756411	-1.18937	0.260255	0.849774	-4.62468
ENSG00000148606	POLR3A	polymerase (RNA) III (DNA directed) polypeptide A, 155kDa [Source:HGNC Symbol;Acc:30074]	10	protein_coding	0.112877	4.2995	1.53072	0.155121	0.778078	-4.74706
ENSG00000159388	BTG2	BTG family, member 2 [Source:HGNC Symbol;Acc:1131]	1	protein_coding	-0.0469605	3.73349	-0.656162	0.525707	0.939733	-5.47364
ENSG00000132780	NASP	nuclear autoantigenic sperm protein (histone-binding) [Source:HGNC Symbol;Acc:7644]	1	protein_coding	0.0923867	4.81162	1.34307	0.207301	0.81378	-5.04113
ENSG00000179144	GIMAP7	GTPase, IMAP family member 7 [Source:HGNC Symbol;Acc:22404]	7	protein_coding	0.236287	-1.5721	0.747377	0.471091	0.922281	-4.68329
ENSG00000184260	HIST2H2AC	histone cluster 2, H2ac [Source:HGNC Symbol;Acc:4738]	1	protein_coding	-0.0728045	7.49181	-1.1704	0.267482	0.853998	-5.38682
ENSG00000219532	RP3-323K23.3		6	pseudogene	-0.0268215	0.849358	-0.174411	0.864829	0.985876	-5.05149
ENSG00000172974	AC007318.5		2	pseudogene	-0.0469472	6.89817	-0.983654	0.347206	0.884337	-5.56904
ENSG00000224358	RP11-466F5.8		1	antisense	-0.136705	-0.202363	-0.59018	0.567439	0.94655	-4.81495
ENSG00000198468	FLVCR1-AS1	FLVCR1 antisense RNA 1 (head to head) [Source:HGNC Symbol;Acc:39077]	1	lincRNA	0.0957232	0.391091	0.360653	0.725443	0.969974	-4.94449
ENSG00000178028	DMAP1	DNA methyltransferase 1 associated protein 1 [Source:HGNC Symbol;Acc:18291]	1	protein_coding	0.0514453	3.9972	0.696132	0.501325	0.93349	-5.49904
ENSG00000223949	RP11-24J23.2		1	antisense	-0.191499	0.150686	-0.859181	0.409251	0.906168	-4.75286
ENSG00000253676	TAGLN2P1	transgelin 2 pseudogene 1 [Source:HGNC Symbol;Acc:21739]	8	pseudogene	0.121927	6.29106	1.72979	0.112633	0.742934	-4.67712
ENSG00000100068	LRP5L	low density lipoprotein receptor-related protein 5-like [Source:HGNC Symbol;Acc:25323]	22	protein_coding	-0.0845227	1.48392	-0.489847	0.634223	0.956217	-5.10012
ENSG00000173077	2001-12-01	deleted in esophageal cancer 1 [Source:HGNC Symbol;Acc:23658]	9	protein_coding	0.430066	0.378874	2.24521	0.047142	0.646651	-3.87977
ENSG00000159186	AC007383.6		2	pseudogene	-0.092853	3.83509	-1.06302	0.311393	0.869548	-5.17877
ENSG00000184270	HIST2H2AB	histone cluster 2, H2ab [Source:HGNC Symbol;Acc:20508]	1	protein_coding	-0.10688	5.32088	-1.49657	0.163674	0.783788	-4.91588
ENSG00000111271	ACAD10	acyl-CoA dehydrogenase family, member 10 [Source:HGNC Symbol;Acc:21597]	12	protein_coding	-0.0344657	4.44029	-0.436135	0.671488	0.961884	-5.72112
ENSG00000180105	AC017081.2		2	pseudogene	0.103182	-0.73434	0.352351	0.731481	0.970469	-4.81408
ENSG00000223501	VPS52	vacuolar protein sorting 52 homolog (S. cerevisiae) [Source:HGNC Symbol;Acc:10518]	6	protein_coding	0.0145098	5.14235	0.256799	0.80225	0.981015	-5.89076
ENSG00000164176	EDIL3	EGF-like repeats and discoidin I-like domains 3 [Source:HGNC Symbol;Acc:3173]	5	protein_coding	0.430016	5.09	4.61215	0.000826105	0.292143	-0.307197
ENSG00000232499	RP11-512F24.1		1	pseudogene	-0.10534	-0.334024	-0.404934	0.693578	0.965404	-4.84496
ENSG00000122176	FMOD	fibromodulin [Source:HGNC Symbol;Acc:3774]	1	protein_coding	0.0624142	6.37086	1.34119	0.207889	0.81378	-5.17689
ENSG00000137204	SLC22A7	solute carrier family 22 (organic anion transporter), member 7 [Source:HGNC Symbol;Acc:10971]	6	protein_coding	-0.185259	-1.922	-0.543631	0.597943	0.951888	-4.70555
ENSG00000255046	RP11-297N6.4	Uncharacterized protein [Source:UniProtKB/TrEMBL;Acc:E9PMM5]	8	protein_coding	0.348077	-0.878243	1.29132	0.224044	0.825357	-4.52688
ENSG00000229704	EIF2S2P2	eukaryotic translation initiation factor 2, subunit 2 beta pseudogene 2 [Source:HGNC Symbol;Acc:24654]	3	pseudogene	0.429754	0.799643	2.40498	0.0357042	0.603352	-3.67717
ENSG00000230424	RP1-43E13.2		1	antisense	0.137404	-0.220121	0.626015	0.544549	0.943305	-4.80265
ENSG00000164066	INTU	inturned planar cell polarity protein [Source:HGNC Symbol;Acc:29239]	4	protein_coding	0.0853217	4.38627	1.15187	0.274693	0.855388	-5.18523
ENSG00000099954	CECR2	cat eye syndrome chromosome region, candidate 2 [Source:HGNC Symbol;Acc:1840]	22	protein_coding	-0.0353876	-0.289954	-0.157906	0.877498	0.986838	-4.883
ENSG00000262049	RP13-1032I1.7		17	antisense	-0.227218	0.838508	-1.09745	0.29675	0.863478	-4.68995
ENSG00000178096	BOLA1	bolA family member 1 [Source:HGNC Symbol;Acc:24263]	1	protein_coding	-0.0341371	2.83746	-0.327168	0.74991	0.972437	-5.43349
ENSG00000096696	DSP	desmoplakin [Source:HGNC Symbol;Acc:3052]	6	protein_coding	0.105048	6.78623	1.50735	0.160933	0.783788	-4.98595
ENSG00000273186	RP11-339B21.10		9	sense_intronic	0.0015465	-0.268574	0.00648126	0.994949	0.99923	-4.89158
ENSG00000215835	RP11-9L18.2		1	pseudogene	0.0526482	6.21697	0.907192	0.384466	0.901003	-5.61499
ENSG00000226891	RP11-182I10.3		1	lincRNA	-0.0208501	-0.330479	-0.0686118	0.946576	0.994548	-4.88309
ENSG00000219682	RP3-425P12.4		6	pseudogene	0.143324	3.1985	1.83574	0.094578	0.723074	-4.22082
ENSG00000230461	PROX1-AS1	PROX1 antisense RNA 1 [Source:HGNC Symbol;Acc:43656]	1	antisense	-0.271286	-0.887241	-0.536723	0.602542	0.952416	-4.76853
ENSG00000143869	GDF7	growth differentiation factor 7 [Source:HGNC Symbol;Acc:4222]	2	protein_coding	0.0527684	-0.736183	0.150989	0.882819	0.988098	-4.83522
ENSG00000213169	RP11-393N4.2		3	pseudogene	0.428939	2.02987	3.50542	0.00520076	0.433726	-2.27771
ENSG00000069966	GNB5	guanine nucleotide binding protein (G protein), beta 5 [Source:HGNC Symbol;Acc:4401]	15	protein_coding	0.118503	4.90696	1.89496	0.0856805	0.712648	-4.34433
ENSG00000263731	RP11-498C9.15		17	lincRNA	0.0484621	2.39576	0.402045	0.695639	0.965404	-5.31635
ENSG00000204929	AC074391.1		2	lincRNA	-0.260254	0.371655	-1.42179	0.183838	0.800063	-4.4585
ENSG00000068976	PYGM	phosphorylase, glycogen, muscle [Source:HGNC Symbol;Acc:9726]	11	protein_coding	0.173573	1.47643	0.799204	0.441713	0.916481	-4.95382
ENSG00000164136	IL15	interleukin 15 [Source:HGNC Symbol;Acc:5977]	4	protein_coding	0.0146463	3.42228	0.138079	0.892766	0.988844	-5.60143
ENSG00000272779	LL22NC03-80A10.6		22	pseudogene	0.0447247	0.686006	0.253639	0.804627	0.981015	-5.01136
ENSG00000248873	SERBP1P6	SERPINE1 mRNA binding protein 1 pseudogene 6 [Source:HGNC Symbol;Acc:44635]	5	pseudogene	0.140562	1.05713	0.755473	0.466422	0.922175	-4.90921
ENSG00000226396	RPS14P3	ribosomal protein S14 pseudogene 3 [Source:HGNC Symbol;Acc:35797]	1	pseudogene	-0.0299456	10.1092	-0.444151	0.665864	0.961068	-5.90517
ENSG00000010818	HIVEP2	human immunodeficiency virus type I enhancer binding protein 2 [Source:HGNC Symbol;Acc:4921]	6	protein_coding	-0.0118123	5.91503	-0.160197	0.875738	0.986838	-5.99025
ENSG00000233476	EEF1A1P6	eukaryotic translation elongation factor 1 alpha 1 pseudogene 6 [Source:HGNC Symbol;Acc:3201]	7	pseudogene	0.0151392	8.89381	0.297008	0.7722	0.974473	-5.99039
ENSG00000234362	AC104654.2		2	lincRNA	-0.205132	1.49128	-1.19049	0.259832	0.849696	-4.69432
ENSG00000101187	SLCO4A1	solute carrier organic anion transporter family, member 4A1 [Source:HGNC Symbol;Acc:10953]	20	protein_coding	0.150047	2.17416	0.916466	0.379802	0.898151	-4.99846
ENSG00000151572	ANO4	anoctamin 4 [Source:HGNC Symbol;Acc:23837]	12	protein_coding	0.42829	1.11543	2.45451	0.0327431	0.600527	-3.57259
ENSG00000162999	DUSP19	dual specificity phosphatase 19 [Source:HGNC Symbol;Acc:18894]	2	protein_coding	-0.224324	2.03227	-2.11806	0.0586903	0.672831	-3.82286
ENSG00000233006	AC034220.3		5	processed_transcript	-0.199597	0.811013	-1.06339	0.311232	0.869548	-4.70832
ENSG00000237892	KLF7-IT1	KLF7 intronic transcript 1 (non-protein coding) [Source:HGNC Symbol;Acc:41355]	2	sense_intronic	0.201015	0.053146	0.780448	0.452204	0.918496	-4.77574
ENSG00000235527	RP5-1073O3.7		1	antisense	0.348053	-1.02937	0.953019	0.361808	0.890823	-4.64853
ENSG00000213335	CLNS1AP1	chloride channel, nucleotide-sensitive, 1A pseudogene 1 [Source:HGNC Symbol;Acc:2081]	6	pseudogene	-0.0039201	2.26001	-0.0307703	0.976024	0.997508	-5.35658
ENSG00000213036	RP11-365D23.4		1	pseudogene	0.0798336	3.94687	1.11711	0.288631	0.860651	-5.14667
ENSG00000147255	IGSF1	immunoglobulin superfamily, member 1 [Source:HGNC Symbol;Acc:5948]	X	protein_coding	0.427254	0.991896	2.55888	0.0272684	0.583529	-3.50459
ENSG00000188783	PRELP	proline/arginine-rich end leucine-rich repeat protein [Source:HGNC Symbol;Acc:9357]	1	protein_coding	0.0144719	1.0735	0.074607	0.941917	0.9937	-5.10282
ENSG00000169251	NMD3	NMD3 ribosome export adaptor [Source:HGNC Symbol;Acc:24250]	3	protein_coding	0.0597972	5.64184	1.24811	0.238857	0.835141	-5.23767
ENSG00000123106	CCDC91	coiled-coil domain containing 91 [Source:HGNC Symbol;Acc:24855]	12	protein_coding	0.0166987	5.4512	0.279055	0.785572	0.978235	-5.92072
ENSG00000117000	RLF	rearranged L-myc fusion [Source:HGNC Symbol;Acc:10025]	1	protein_coding	-0.00768664	6.07032	-0.106535	0.917147	0.991086	-6.00839
ENSG00000229647	AC007879.7		2	lincRNA	0.238703	0.806018	1.34368	0.207108	0.81378	-4.52304
ENSG00000100077	ADRBK2	adrenergic, beta, receptor kinase 2 [Source:HGNC Symbol;Acc:290]	22	protein_coding	0.0427036	4.32601	0.427882	0.677301	0.963652	-5.70388
ENSG00000246985	SOCS2-AS1	SOCS2 antisense RNA 1 [Source:HGNC Symbol;Acc:27054]	12	processed_transcript	0.276447	0.375165	1.40113	0.189768	0.803349	-4.47172
ENSG00000123552	USP45	ubiquitin specific peptidase 45 [Source:HGNC Symbol;Acc:20080]	6	protein_coding	0.0564155	4.47669	0.816183	0.432355	0.913977	-5.49915
ENSG00000228335	AC073063.10		7	pseudogene	0.0167218	5.62753	0.28548	0.780778	0.97656	-5.9369
ENSG00000215424	MCM3AP-AS1	MCM3AP antisense RNA 1 [Source:HGNC Symbol;Acc:16417]	21	antisense	-0.0744041	0.406399	-0.368146	0.72001	0.968965	-4.94552
ENSG00000178445	GLDC	glycine dehydrogenase (decarboxylating) [Source:HGNC Symbol;Acc:4313]	9	protein_coding	-0.139485	0.740195	-0.721682	0.486105	0.928514	-4.87896
ENSG00000223478	RP11-545E17.3		9	antisense	-0.242564	1.36108	-1.52968	0.155375	0.778078	-4.40359
ENSG00000117242	PINK1-AS	PINK1 antisense RNA [Source:HGNC Symbol;Acc:38872]	1	antisense	-0.0726284	2.65268	-0.754404	0.467037	0.922211	-5.19532
ENSG00000107864	CPEB3	cytoplasmic polyadenylation element binding protein 3 [Source:HGNC Symbol;Acc:21746]	10	protein_coding	-0.063655	1.76378	-0.519692	0.613958	0.952662	-5.14409
ENSG00000236480	PKMP1	pyruvate kinase, muscle pseudogene 1 [Source:HGNC Symbol;Acc:44243]	1	pseudogene	0.0735843	5.99365	1.20827	0.253208	0.84588	-5.30756
ENSG00000102032	RENBP	renin binding protein [Source:HGNC Symbol;Acc:9959]	X	protein_coding	-0.18622	2.45236	-1.81898	0.0972455	0.725647	-4.17497
ENSG00000265688	MAFG-AS1	MAFG antisense RNA 1 (head to head) [Source:HGNC Symbol;Acc:43649]	17	antisense	0.0681072	2.0968	0.59829	0.562213	0.945209	-5.17457
ENSG00000170390	DCLK2	doublecortin-like kinase 2 [Source:HGNC Symbol;Acc:19002]	4	protein_coding	0.00650754	2.70576	0.0421609	0.967154	0.996225	-5.45216
ENSG00000221500	SNORD100	small nucleolar RNA, C/D box 100 [Source:HGNC Symbol;Acc:32763]	6	snoRNA	0.117584	0.268656	0.420665	0.682402	0.963758	-4.91382
ENSG00000149591	TAGLN	transgelin [Source:HGNC Symbol;Acc:11553]	11	protein_coding	0.424322	10.2659	4.43224	0.00110238	0.307029	-0.532645
ENSG00000200534	SNORA33	small nucleolar RNA, H/ACA box 33 [Source:HGNC Symbol;Acc:32623]	6	snoRNA	0.127981	0.861488	0.686637	0.507055	0.935293	-4.91111
ENSG00000261116	RP3-523K23.2		6	sense_overlapping	-0.341819	1.24446	-2.13833	0.0566837	0.672831	-3.84622
ENSG00000109062	SLC9A3R1	solute carrier family 9, subfamily A (NHE3, cation proton antiporter 3), member 3 regulator 1 [Source:HGNC Symbol;Acc:11075]	17	protein_coding	0.0186409	4.16328	0.138271	0.892618	0.988844	-5.75413
ENSG00000272462	U91328.19		6	lincRNA	-0.0701189	0.0200667	-0.334305	0.74467	0.972034	-4.89911
ENSG00000146410	MTFR2	mitochondrial fission regulator 2 [Source:HGNC Symbol;Acc:21115]	6	protein_coding	0.0238824	1.93079	0.175317	0.864134	0.985874	-5.27346
ENSG00000184743	ATL3	atlastin GTPase 3 [Source:HGNC Symbol;Acc:24526]	11	protein_coding	0.0556247	7.9207	0.947891	0.364295	0.890939	-5.60322
ENSG00000144560	VGLL4	vestigial like 4 (Drosophila) [Source:HGNC Symbol;Acc:28966]	3	protein_coding	0.00612784	6.58224	0.103543	0.919465	0.991086	-6.03326
ENSG00000124160	NCOA5	nuclear receptor coactivator 5 [Source:HGNC Symbol;Acc:15909]	20	protein_coding	-0.0565889	4.14761	-0.557224	0.588947	0.951321	-5.60975
ENSG00000118961	C2orf43	chromosome 2 open reading frame 43 [Source:HGNC Symbol;Acc:26145]	2	protein_coding	-0.163153	4.42194	-1.87755	0.0882128	0.713874	-4.31351
ENSG00000064995	TAF11	TAF11 RNA polymerase II, TATA box binding protein (TBP)-associated factor, 28kDa [Source:HGNC Symbol;Acc:11544]	6	protein_coding	0.0552456	5.09275	1.06954	0.308577	0.868816	-5.36738
ENSG00000114784	EIF1B	eukaryotic translation initiation factor 1B [Source:HGNC Symbol;Acc:30792]	3	protein_coding	-0.131409	3.85103	-1.69977	0.11829	0.749989	-4.47421
ENSG00000159164	SV2A	synaptic vesicle glycoprotein 2A [Source:HGNC Symbol;Acc:20566]	1	protein_coding	0.0394745	3.73973	0.548651	0.594612	0.951609	-5.53496
ENSG00000204055	RP11-247A12.2		9	antisense	0.316899	0.350127	1.45964	0.173383	0.793132	-4.43392
ENSG00000029639	TFB1M	transcription factor B1, mitochondrial [Source:HGNC Symbol;Acc:17037]	6	protein_coding	-0.046137	3.49132	-0.586534	0.569797	0.94749	-5.46437
ENSG00000006756	ARSD	arylsulfatase D [Source:HGNC Symbol;Acc:717]	X	protein_coding	0.0992984	4.82064	1.47458	0.169398	0.790907	-4.88688
ENSG00000099849	RASSF7	Ras association (RalGDS/AF-6) domain family (N-terminal) member 7 [Source:HGNC Symbol;Acc:1166]	11	protein_coding	-0.0299883	5.92358	-0.565537	0.583481	0.950304	-5.84211
ENSG00000220875	HIST1H3PS1	histone cluster 1, H3, pseudogene 1 [Source:HGNC Symbol;Acc:18982]	6	pseudogene	0.822013	-1.59418	1.99139	0.0728351	0.697072	-4.29084
ENSG00000253434	RP11-1101K5.1		8	lincRNA	-0.496593	-2.33162	-1.05961	0.312872	0.869972	-4.59637
ENSG00000232284	GNG12-AS1	GNG12 antisense RNA 1 [Source:HGNC Symbol;Acc:43938]	1	antisense	-0.120011	-0.270899	-0.503796	0.624711	0.955585	-4.83042
ENSG00000124549	BTN2A3P	butyrophilin, subfamily 2, member A3, pseudogene [Source:HGNC Symbol;Acc:13229]	6	pseudogene	0.253826	1.2513	1.3352	0.209776	0.81576	-4.55712
ENSG00000013441	CLK1	CDC-like kinase 1 [Source:HGNC Symbol;Acc:2068]	2	protein_coding	0.101448	5.80281	0.840466	0.419202	0.908716	-5.64341
ENSG00000236859	NIFK-AS1	NIFK antisense RNA 1 [Source:HGNC Symbol;Acc:27385]	2	antisense	0.0618556	2.24174	0.487906	0.635552	0.956217	-5.25255
ENSG00000176438	SYNE3	spectrin repeat containing, nuclear envelope family member 3 [Source:HGNC Symbol;Acc:19861]	14	protein_coding	-0.111528	3.42669	-1.25454	0.236605	0.834068	-4.92037
ENSG00000172977	KAT5	K(lysine) acetyltransferase 5 [Source:HGNC Symbol;Acc:5275]	11	protein_coding	-0.0442248	4.99576	-0.751969	0.468439	0.922211	-5.62575
ENSG00000232951	IPO7P1	importin 7 pseudogene 1 [Source:HGNC Symbol;Acc:39837]	X	pseudogene	0.0809475	3.16822	0.841051	0.418889	0.908716	-5.2361
ENSG00000163811	WDR43	WD repeat domain 43 [Source:HGNC Symbol;Acc:28945]	2	protein_coding	-0.0089297	6.8457	-0.165539	0.871635	0.986614	-6.0315
ENSG00000141452	C18orf8	chromosome 18 open reading frame 8 [Source:HGNC Symbol;Acc:24326]	18	protein_coding	-0.012053	4.29016	-0.189929	0.852953	0.985323	-5.76971
ENSG00000182902	SLC25A18	solute carrier family 25 (glutamate carrier), member 18 [Source:HGNC Symbol;Acc:10988]	22	protein_coding	0.323125	-0.93241	0.821079	0.429681	0.913372	-4.69325
ENSG00000179082	C9orf106	chromosome 9 open reading frame 106 [Source:HGNC Symbol;Acc:31370]	9	processed_transcript	-0.0046995	-0.233372	-0.0192783	0.984977	0.997902	-4.89577
ENSG00000227954	RP3-323P13.2		6	antisense	0.0442758	0.377425	0.150401	0.883272	0.988099	-4.97396
ENSG00000137802	MAPKBP1	mitogen-activated protein kinase binding protein 1 [Source:HGNC Symbol;Acc:29536]	15	protein_coding	-0.050736	4.71319	-0.81948	0.430554	0.913768	-5.53494
ENSG00000234383	CTBP2P8	C-terminal binding protein 2 pseudogene 8 [Source:HGNC Symbol;Acc:45200]	1	pseudogene	0.0872882	2.0823	0.854496	0.411727	0.906186	-5.02529
ENSG00000163002	NUP35	nucleoporin 35kDa [Source:HGNC Symbol;Acc:29797]	2	protein_coding	0.109663	3.19967	1.3182	0.215214	0.820952	-4.81669
ENSG00000261150	EPPK1	epiplakin 1 [Source:HGNC Symbol;Acc:15577]	HG104_HG975_PATCH	protein_coding	0.0251142	2.88341	0.122952	0.904445	0.989506	-5.48484
ENSG00000248121	SMURF2P1	SMAD specific E3 ubiquitin protein ligase 2 pseudogene 1 [Source:HGNC Symbol;Acc:44402]	17	pseudogene	-0.0738887	1.01631	-0.398352	0.698277	0.965404	-5.03937
ENSG00000187952	HS6ST1P1	heparan sulfate 6-O-sulfotransferase 1 pseudogene 1 [Source:HGNC Symbol;Acc:31835]	1	pseudogene	-0.10346	1.54885	-0.712325	0.491646	0.931205	-5.01444
ENSG00000243710	WDR65	WD repeat domain 65 [Source:HGNC Symbol;Acc:26485]	1	protein_coding	-0.0517135	0.724338	-0.251845	0.805977	0.981015	-5.01845
ENSG00000177427	MIEF2	mitochondrial elongation factor 2 [Source:HGNC Symbol;Acc:17920]	17	protein_coding	-0.0791265	4.61777	-1.24943	0.238392	0.835141	-5.11896
ENSG00000139579	NABP2	nucleic acid binding protein 2 [Source:HGNC Symbol;Acc:28412]	12	protein_coding	-0.0732596	4.67637	-1.31824	0.2152	0.820952	-5.0515
ENSG00000186132	C2orf76	chromosome 2 open reading frame 76 [Source:HGNC Symbol;Acc:27017]	2	protein_coding	-0.0202748	2.89859	-0.180987	0.859792	0.985323	-5.48024
ENSG00000167600	CYP2S1	cytochrome P450, family 2, subfamily S, polypeptide 1 [Source:HGNC Symbol;Acc:15654]	19	protein_coding	-0.143029	1.08674	-0.867586	0.404835	0.905994	-4.85563
ENSG00000124074	ENKD1	enkurin domain containing 1 [Source:HGNC Symbol;Acc:25246]	16	protein_coding	0.038206	3.32587	0.463705	0.652236	0.959625	-5.48878
ENSG00000233901	RP11-65J3.1		9	lincRNA	0.132372	3.37058	1.18368	0.262406	0.851549	-4.98053
ENSG00000250462	LRRC37BP1	leucine rich repeat containing 37B pseudogene 1 [Source:HGNC Symbol;Acc:25390]	17	pseudogene	-0.0359196	1.76732	-0.291221	0.776502	0.975279	-5.21729
ENSG00000224426	SLC31A1P1	solute carrier family 31 (copper transporter), member 1 pseudogene 1 [Source:HGNC Symbol;Acc:17124]	3	pseudogene	0.0229573	2.2931	0.181113	0.859695	0.985323	-5.34986
ENSG00000115461	IGFBP5	insulin-like growth factor binding protein 5 [Source:HGNC Symbol;Acc:5474]	2	protein_coding	0.423108	7.73353	3.07197	0.0110615	0.49429	-2.63147
ENSG00000231574	RP11-91K9.1		3	lincRNA	0.421427	2.12472	2.79044	0.0181465	0.546771	-3.04572
ENSG00000168032	ENTPD3	ectonucleoside triphosphate diphosphohydrolase 3 [Source:HGNC Symbol;Acc:3365]	3	protein_coding	-0.0373492	1.37671	-0.287693	0.779129	0.976357	-5.13668
ENSG00000229738	AC010240.3		5	pseudogene	-0.00244868	0.413504	-0.0133043	0.989632	0.99923	-4.98633
ENSG00000251359	WWC2-AS2	WWC2 antisense RNA 2 [Source:HGNC Symbol;Acc:26390]	4	lincRNA	-0.0856769	-0.388792	-0.27515	0.78849	0.979004	-4.8597
ENSG00000215817	ZC3H11B	zinc finger CCCH-type containing 11B pseudogene [Source:HGNC Symbol;Acc:25659]	1	pseudogene	0.0876029	4.08899	1.03566	0.32341	0.876887	-5.24785
ENSG00000228223	HCG11	HLA complex group 11 (non-protein coding) [Source:HGNC Symbol;Acc:17707]	6	lincRNA	-0.0628596	3.12584	-0.556976	0.589111	0.951321	-5.40339
ENSG00000146143	PRIM2	primase, DNA, polypeptide 2 (58kDa) [Source:HGNC Symbol;Acc:9370]	6	protein_coding	-0.06052	4.86929	-1.07793	0.304985	0.867469	-5.33103
ENSG00000101017	CD40	CD40 molecule, TNF receptor superfamily member 5 [Source:HGNC Symbol;Acc:11919]	20	protein_coding	0.0274254	4.79224	0.326336	0.750522	0.972437	-5.821
ENSG00000249917	LINC00536	long intergenic non-protein coding RNA 536 [Source:HGNC Symbol;Acc:43645]	8	lincRNA	-0.303158	0.179784	-1.15339	0.274095	0.854504	-4.61185
ENSG00000233170	RP11-863K10.4		8	pseudogene	0.0268865	3.66591	0.377058	0.71357	0.968255	-5.59489
ENSG00000264538	SUZ12P		17	pseudogene	-0.0240906	1.82956	-0.167475	0.870148	0.986525	-5.25311
ENSG00000146872	TLK2	tousled-like kinase 2 [Source:HGNC Symbol;Acc:11842]	17	protein_coding	0.022636	4.04407	0.343888	0.737656	0.97188	-5.68254
ENSG00000084073	ZMPSTE24	zinc metallopeptidase STE24 [Source:HGNC Symbol;Acc:12877]	1	protein_coding	-0.00321441	7.00394	-0.0671878	0.947683	0.994548	-6.04598
ENSG00000259381	RP11-192M23.1		15	pseudogene	-0.0526169	0.582192	-0.309577	0.762883	0.973414	-4.98452
ENSG00000203865	ATP1A1OS	ATP1A1 opposite strand [Source:HGNC Symbol;Acc:28262]	1	processed_transcript	-0.287392	0.312822	-1.13348	0.281998	0.858905	-4.62961
ENSG00000254402	LRRC24	leucine rich repeat containing 24 [Source:HGNC Symbol;Acc:28947]	8	protein_coding	0.108123	0.399768	0.583267	0.571915	0.948164	-4.88557
ENSG00000112078	KCTD20	potassium channel tetramerization domain containing 20 [Source:HGNC Symbol;Acc:21052]	6	protein_coding	0.120281	7.37675	1.92156	0.0819408	0.70829	-4.42634
ENSG00000151846	PABPC3	poly(A) binding protein, cytoplasmic 3 [Source:HGNC Symbol;Acc:8556]	13	protein_coding	0.069596	5.48184	0.504718	0.624084	0.955579	-5.83482
ENSG00000196152	ZNF79	zinc finger protein 79 [Source:HGNC Symbol;Acc:13153]	9	protein_coding	0.104615	2.99398	1.07381	0.306745	0.867734	-5.01595
ENSG00000213434	VTI1BP2	vesicle transport through interaction with t-SNAREs 1B pseudogene 2 [Source:HGNC Symbol;Acc:43728]	4	pseudogene	0.0472242	2.2703	0.400707	0.696594	0.965404	-5.29083
ENSG00000245958	RP11-33B1.1		4	pseudogene	-0.02532	3.28527	-0.306119	0.765443	0.973598	-5.53655
ENSG00000218510	LINC00339	long intergenic non-protein coding RNA 339 [Source:HGNC Symbol;Acc:25011]	1	lincRNA	-0.120978	2.78029	-1.10619	0.293117	0.862364	-4.95112
ENSG00000198783	ZNF830	zinc finger protein 830 [Source:HGNC Symbol;Acc:28291]	17	protein_coding	0.0412585	4.07689	0.472885	0.645883	0.958804	-5.63777
ENSG00000218283	MORF4L1P1	mortality factor 4 like 1 pseudogene 1 [Source:HGNC Symbol;Acc:20400]	1	pseudogene	0.11338	7.95401	2.04361	0.0666532	0.683658	-4.24505
ENSG00000058668	ATP2B4	ATPase, Ca++ transporting, plasma membrane 4 [Source:HGNC Symbol;Acc:817]	1	protein_coding	0.0827255	7.2681	0.756791	0.465665	0.922175	-5.76245
ENSG00000215154	AC141586.5		16	pseudogene	0.00448847	0.293147	0.0206329	0.983922	0.997902	-4.96759
ENSG00000090487	SPG21	spastic paraplegia 21 (autosomal recessive, Mast syndrome) [Source:HGNC Symbol;Acc:20373]	15	protein_coding	-0.0967475	5.29237	-1.79723	0.10081	0.730366	-4.51816
ENSG00000184014	DENND5A	DENN/MADD domain containing 5A [Source:HGNC Symbol;Acc:19344]	11	protein_coding	0.101643	6.66711	2.10106	0.0604252	0.674901	-4.15428
ENSG00000261353	CTA-14H9.5		6	lincRNA	-0.318432	-0.239766	-1.17031	0.267517	0.853998	-4.58761
ENSG00000198060	2005-03-01	membrane-associated ring finger (C3HC4) 5 [Source:HGNC Symbol;Acc:26025]	10	protein_coding	0.0319772	5.19105	0.447283	0.663673	0.960867	-5.8294
ENSG00000272808	RP11-66B24.7		15	lincRNA	0.310863	1.00168	1.82951	0.0955617	0.723074	-4.14234
ENSG00000084731	KIF3C	kinesin family member 3C [Source:HGNC Symbol;Acc:6321]	2	protein_coding	0.0976718	4.7506	1.65035	0.128156	0.760868	-4.65692
ENSG00000229359	PIN1P1	peptidylprolyl cis/trans isomerase, NIMA-interacting 1 pseudogene 1 [Source:HGNC Symbol;Acc:8989]	1	pseudogene	-0.0680621	2.13937	-0.600304	0.560919	0.944928	-5.18249
ENSG00000213468	RP11-453F18__B.1		X	lincRNA	-0.023045	3.14829	-0.248273	0.808667	0.981015	-5.52163
ENSG00000197301	RP11-366L20.2	Uncharacterized protein [Source:UniProtKB/TrEMBL;Acc:B7WPI5]	12	protein_coding	-0.600504	-1.64737	-1.58578	0.142147	0.77012	-4.43632
ENSG00000204054	LINC00963	long intergenic non-protein coding RNA 963 [Source:HGNC Symbol;Acc:48716]	9	processed_transcript	-0.0706235	5.95667	-1.40512	0.188609	0.803317	-5.0797
ENSG00000244567	AC096772.6		2	lincRNA	-0.0299356	0.961629	-0.169318	0.868734	0.986188	-5.07314
ENSG00000151388	ADAMTS12	ADAM metallopeptidase with thrombospondin type 1 motif, 12 [Source:HGNC Symbol;Acc:14605]	5	protein_coding	0.0922402	5.84469	1.48747	0.166023	0.786978	-4.97083
ENSG00000177173	NAP1L4P1	nucleosome assembly protein 1-like 4 pseudogene 1 [Source:HGNC Symbol;Acc:39740]	1	pseudogene	-0.0401914	3.86567	-0.518987	0.614433	0.952976	-5.57531
ENSG00000243199	RP11-408P14.1		4	pseudogene	0.00951992	7.11264	0.156047	0.878928	0.987092	-6.03703
ENSG00000232759	AC002480.3		7	antisense	0.304215	0.519983	1.76584	0.106167	0.736266	-4.2171
ENSG00000233020	RP11-42O15.2		1	pseudogene	0.222822	0.0955748	0.770753	0.457689	0.919479	-4.78339
ENSG00000261208	RP11-452D12.1		14	pseudogene	0.0683965	0.313118	0.338836	0.74135	0.972034	-4.93768
ENSG00000128692	EIF2S2P4	eukaryotic translation initiation factor 2, subunit 2 beta pseudogene 4 [Source:HGNC Symbol;Acc:37626]	2	pseudogene	-0.0340512	7.95044	-0.669234	0.517658	0.937529	-5.82139
ENSG00000112312	GMNN	geminin, DNA replication inhibitor [Source:HGNC Symbol;Acc:17493]	6	protein_coding	0.10058	3.54175	1.09958	0.29586	0.863478	-5.09138
ENSG00000139505	MTMR6	myotubularin related protein 6 [Source:HGNC Symbol;Acc:7453]	13	protein_coding	0.0881127	5.86503	1.52653	0.156149	0.779326	-4.92301
ENSG00000157399	ARSE	arylsulfatase E (chondrodysplasia punctata 1) [Source:HGNC Symbol;Acc:719]	X	protein_coding	-0.0714	-0.733123	-0.266713	0.794807	0.980696	-4.82548
ENSG00000197958	RPL12	ribosomal protein L12 [Source:HGNC Symbol;Acc:10302]	9	protein_coding	-0.0774168	4.29623	-0.700857	0.498489	0.932207	-5.55084
ENSG00000205930	C21orf49	chromosome 21 open reading frame 49 [Source:HGNC Symbol;Acc:1290]	21	protein_coding	0.0126271	0.145382	0.0585475	0.954402	0.996181	-4.94503
ENSG00000237033	CASP3P1	caspase 3, apoptosis-related cysteine peptidase pseudogene 1 [Source:HGNC Symbol;Acc:43596]	1	pseudogene	0.204706	0.552004	1.1225	0.286431	0.860029	-4.65091
ENSG00000110619	CARS	cysteinyl-tRNA synthetase [Source:HGNC Symbol;Acc:1493]	11	protein_coding	0.0104967	6.61352	0.228394	0.823686	0.981856	-6.01287
ENSG00000159761	C16orf86	chromosome 16 open reading frame 86 [Source:HGNC Symbol;Acc:33755]	16	protein_coding	0.142998	1.51658	1.10188	0.294903	0.863478	-4.76339
ENSG00000259583	RP11-66B24.4		15	antisense	0.150885	1.36444	0.986138	0.346041	0.883885	-4.82277
ENSG00000239467	AC007405.6		2	lincRNA	0.146977	0.458194	0.773131	0.45634	0.918726	-4.8206
ENSG00000075340	ADD2	adducin 2 (beta) [Source:HGNC Symbol;Acc:244]	2	protein_coding	0.419994	3.49683	3.96737	0.00236991	0.367682	-1.35372
ENSG00000213563	C8orf82	chromosome 8 open reading frame 82 [Source:HGNC Symbol;Acc:33826]	8	protein_coding	-0.0904754	4.80472	-1.31185	0.217271	0.822979	-5.07611
ENSG00000064999	ANKS1A	ankyrin repeat and sterile alpha motif domain containing 1A [Source:HGNC Symbol;Acc:20961]	6	protein_coding	-0.0372243	4.70678	-0.47772	0.642549	0.956562	-5.74744
ENSG00000272092	RP11-350N15.5		8	lincRNA	0.0809813	0.812603	0.442211	0.667224	0.961505	-4.99092
ENSG00000235782	RP3-333A15.1		1	antisense	-0.204735	1.52693	-1.46673	0.171481	0.791921	-4.46889
ENSG00000228089	RP1-197O17.2		X	pseudogene	-0.171433	2.54705	-1.8673	0.0897354	0.713874	-4.12557
ENSG00000007392	LUC7L	LUC7-like (S. cerevisiae) [Source:HGNC Symbol;Acc:6723]	16	protein_coding	0.0486818	4.82186	0.677789	0.512429	0.936633	-5.6521
ENSG00000177738	CTD-2201E18.3		5	sense_overlapping	0.0152526	0.879445	0.0782396	0.939095	0.9937	-5.06504
ENSG00000253431	RP11-442A17.2		8	pseudogene	0.252099	1.22146	1.76308	0.106649	0.736335	-4.19433
ENSG00000112378	PERP	PERP, TP53 apoptosis effector [Source:HGNC Symbol;Acc:17637]	6	protein_coding	0.0495782	7.74026	0.848339	0.414996	0.907043	-5.6903
ENSG00000109084	TMEM97	transmembrane protein 97 [Source:HGNC Symbol;Acc:28106]	17	protein_coding	-0.0448812	3.75761	-0.505252	0.623722	0.955579	-5.56044
ENSG00000222041	LINC00152	long intergenic non-protein coding RNA 152 [Source:HGNC Symbol;Acc:28717]	2	lincRNA	0.182355	3.35	1.87948	0.0879284	0.713874	-4.18194
ENSG00000261326	RP5-1057J7.6		1	lincRNA	-0.00340195	1.14154	-0.0155056	0.987917	0.998683	-5.11839
ENSG00000169756	LIMS1	LIM and senescent cell antigen-like domains 1 [Source:HGNC Symbol;Acc:6616]	2	protein_coding	-0.0518849	6.37886	-0.841629	0.418579	0.908716	-5.67773
ENSG00000184897	H1FX	H1 histone family, member X [Source:HGNC Symbol;Acc:4722]	3	protein_coding	0.0717665	5.04496	0.947896	0.364292	0.890939	-5.47438
ENSG00000230701	FBXW4P1	F-box and WD repeat domain containing 4 pseudogene 1 [Source:HGNC Symbol;Acc:13609]	22	pseudogene	0.0693937	1.53436	0.485565	0.637156	0.956217	-5.1111
ENSG00000111981	ULBP1	UL16 binding protein 1 [Source:HGNC Symbol;Acc:14893]	6	protein_coding	0.298399	-0.563951	1.04209	0.320557	0.875171	-4.633
ENSG00000108405	P2RX1	purinergic receptor P2X, ligand-gated ion channel, 1 [Source:HGNC Symbol;Acc:8533]	17	protein_coding	-0.247184	-0.867269	-0.938121	0.369067	0.89401	-4.65976
ENSG00000260565	ERVK13-1	endogenous retrovirus group K13, member 1 [Source:HGNC Symbol;Acc:27548]	16	processed_transcript	0.085592	2.09808	0.56567	0.583394	0.950304	-5.19005
ENSG00000224837	GCSHP5	glycine cleavage system protein H pseudogene 5 [Source:HGNC Symbol;Acc:44195]	1	pseudogene	-0.110352	4.31312	-1.50092	0.162565	0.783788	-4.78582
ENSG00000228819	RP1-305B16.3		X	pseudogene	-0.174282	3.06612	-2.09353	0.061209	0.675961	-3.88195
ENSG00000228507	DAP3P2	death associated protein 3 pseudogene 2 [Source:HGNC Symbol;Acc:29762]	2	pseudogene	-0.0601272	2.86763	-0.500137	0.627199	0.9562	-5.37608
ENSG00000123243	ITIH5	inter-alpha-trypsin inhibitor heavy chain family, member 5 [Source:HGNC Symbol;Acc:21449]	10	protein_coding	-0.140633	7.7984	-1.59363	0.140377	0.769768	-4.87904
ENSG00000164733	CTSB	cathepsin B [Source:HGNC Symbol;Acc:2527]	8	protein_coding	0.0953549	10.2001	1.26138	0.234226	0.833189	-5.24339
ENSG00000181029	TRAPPC5	trafficking protein particle complex 5 [Source:HGNC Symbol;Acc:23067]	19	protein_coding	-0.00367965	0.835515	-0.0215166	0.983233	0.997902	-5.05877
ENSG00000229956	ZRANB2-AS2	ZRANB2 antisense RNA 2 (head to head) [Source:HGNC Symbol;Acc:43595]	1	processed_transcript	-0.153851	0.538436	-0.879864	0.398442	0.90491	-4.78094
ENSG00000231531	HINT1P1	histidine triad nucleotide binding protein 1 pseudogene 1 [Source:HGNC Symbol;Acc:18467]	7	pseudogene	0.152687	1.37244	0.978022	0.349857	0.886793	-4.82919
ENSG00000233762	AC007969.5		2	pseudogene	-0.0900746	6.76222	-1.43121	0.181186	0.797366	-5.08067
ENSG00000232160	RAP2C-AS1	RAP2C antisense RNA 1 [Source:HGNC Symbol;Acc:40957]	X	antisense	-0.0152191	-0.135816	-0.0649697	0.949407	0.99522	-4.90701
ENSG00000172771	EFCAB12	EF-hand calcium binding domain 12 [Source:HGNC Symbol;Acc:28061]	3	protein_coding	-0.0566851	-0.652632	-0.179886	0.860635	0.985769	-4.84164
ENSG00000141098	GFOD2	glucose-fructose oxidoreductase domain containing 2 [Source:HGNC Symbol;Acc:28159]	16	protein_coding	0.0451238	4.50811	0.731067	0.480587	0.927345	-5.56654
ENSG00000250030	RP11-584P21.4		4	pseudogene	-0.209058	1.97176	-1.66739	0.124674	0.757793	-4.30764
ENSG00000236810	RP5-886K2.3		1	antisense	-0.237228	0.989888	-1.23142	0.244789	0.838495	-4.61421
ENSG00000227619	RP11-492E3.2		9	antisense	0.607125	-0.731258	1.67874	0.122402	0.752268	-4.3493
ENSG00000076513	ANKRD13A	ankyrin repeat domain 13A [Source:HGNC Symbol;Acc:21268]	12	protein_coding	-0.0702263	6.88143	-1.49278	0.164649	0.783788	-5.00627
ENSG00000205913	SRRM2-AS1	SRRM2 antisense RNA 1 [Source:HGNC Symbol;Acc:44162]	16	antisense	-0.0136843	-0.629599	-0.0411362	0.967952	0.996391	-4.85065
ENSG00000101189	MRGBP	MRG/MORF4L binding protein [Source:HGNC Symbol;Acc:15866]	20	protein_coding	-0.00989082	4.88121	-0.166456	0.87093	0.986614	-5.87407
ENSG00000005156	LIG3	ligase III, DNA, ATP-dependent [Source:HGNC Symbol;Acc:6600]	17	protein_coding	0.00168838	4.29696	0.0265098	0.979343	0.997902	-5.78848
ENSG00000256756	RP11-871F6.2		12	pseudogene	-0.0652645	3.15739	-0.70314	0.497122	0.932192	-5.32767
ENSG00000271335	RP11-324I22.4		10	antisense	0.00966198	-0.141669	0.026262	0.979536	0.997902	-4.90712
ENSG00000227722	RP5-1059H15.1		1	pseudogene	-0.141968	1.81273	-1.13131	0.28287	0.860022	-4.78172
ENSG00000131100	ATP6V1E1	ATPase, H+ transporting, lysosomal 31kDa, V1 subunit E1 [Source:HGNC Symbol;Acc:857]	22	protein_coding	-0.00866434	5.19642	-0.162809	0.873731	0.986614	-5.91756
ENSG00000257551	HLA-AS1	HLA antisense RNA 1 [Source:HGNC Symbol;Acc:42509]	1	antisense	-0.0868598	-1.22929	-0.252383	0.805572	0.981015	-4.7842
ENSG00000136319	TTC5	tetratricopeptide repeat domain 5 [Source:HGNC Symbol;Acc:19274]	14	protein_coding	-0.0737574	5.22603	-1.3187	0.215051	0.820952	-5.11861
ENSG00000248049	UBA6-AS1	UBA6 antisense RNA 1 (head to head) [Source:HGNC Symbol;Acc:49083]	4	antisense	0.00597952	3.48716	0.0738185	0.942529	0.9937	-5.62201
ENSG00000255364	RP11-94A24.1		8	lincRNA	0.413215	1.06937	2.40595	0.0356442	0.603159	-3.6249
ENSG00000239407	LL0XNC01-237H1.2		X	lincRNA	-0.128714	1.14323	-0.796044	0.44347	0.916972	-4.90259
ENSG00000133454	MYO18B	myosin XVIIIB [Source:HGNC Symbol;Acc:18150]	22	protein_coding	0.388526	0.183639	1.52347	0.156903	0.780004	-4.3948
ENSG00000240286	MEAF6P1	MYST/Esa1-associated factor 6 pseudogene 1 [Source:HGNC Symbol;Acc:42660]	2	pseudogene	-0.0948693	1.39552	-0.696282	0.501235	0.93349	-4.99521
ENSG00000164506	STXBP5	syntaxin binding protein 5 (tomosyn) [Source:HGNC Symbol;Acc:19665]	6	protein_coding	-0.0105036	6.3494	-0.167568	0.870077	0.986525	-6.01521
ENSG00000253570	RNF5P1	ring finger protein 5, E3 ubiquitin protein ligase pseudogene 1 [Source:HGNC Symbol;Acc:31053]	8	pseudogene	-0.0568404	5.48433	-0.859906	0.408869	0.906168	-5.59915
ENSG00000228986	RP13-228J13.8		X	pseudogene	-0.0296507	1.69781	-0.205322	0.841211	0.983514	-5.21933
ENSG00000026950	BTN3A1	butyrophilin, subfamily 3, member A1 [Source:HGNC Symbol;Acc:1138]	6	protein_coding	0.0198421	4.70835	0.261316	0.798856	0.980948	-5.82681
ENSG00000229670	PKP4P1	plakophilin 4 pseudogene 1 [Source:HGNC Symbol;Acc:42661]	2	pseudogene	0.113656	1.04973	0.699688	0.49919	0.932702	-4.93458
ENSG00000272316	XXbac-BPGBPG55C20.2		6	lincRNA	0.0805621	1.8533	0.51472	0.617311	0.954361	-5.16337
ENSG00000229119	CTB-63M22.1		5	pseudogene	0.140004	7.07988	1.59303	0.140511	0.769768	-4.87947
ENSG00000215833	QRSL1P1	glutaminyl-tRNA synthase (glutamine-hydrolyzing)-like 1 pseudogene 1 [Source:HGNC Symbol;Acc:43667]	1	pseudogene	0.0849753	0.865708	0.513762	0.617958	0.954522	-4.97784
ENSG00000269374	CTB-50E14.5		19	pseudogene	-0.0597141	4.23154	-0.87398	0.401497	0.905699	-5.41232
ENSG00000225155	TOMM22P5	translocase of outer mitochondrial membrane 22 homolog (yeast) pseudogene 5 [Source:HGNC Symbol;Acc:38741]	10	pseudogene	0.162646	3.04694	1.59105	0.140957	0.77012	-4.49575
ENSG00000204789	ZNF204P	zinc finger protein 204, pseudogene [Source:HGNC Symbol;Acc:12995]	6	pseudogene	-0.101149	2.62597	-0.870211	0.403462	0.905699	-5.11224
ENSG00000132466	ANKRD17	ankyrin repeat domain 17 [Source:HGNC Symbol;Acc:23575]	4	protein_coding	-0.0418907	6.71862	-0.547798	0.595178	0.951609	-5.88999
ENSG00000225205	AC093818.1		2	antisense	0.153792	0.937295	0.976134	0.35075	0.887335	-4.77357
ENSG00000145777	TSLP	thymic stromal lymphopoietin [Source:HGNC Symbol;Acc:30743]	5	protein_coding	0.102249	1.27075	0.734924	0.478331	0.926941	-4.95391
ENSG00000108602	ALDH3A1	aldehyde dehydrogenase 3 family, member A1 [Source:HGNC Symbol;Acc:405]	17	protein_coding	0.0485532	-0.399952	0.205323	0.841209	0.983514	-4.86616
ENSG00000204397	CARD16	caspase recruitment domain family, member 16 [Source:HGNC Symbol;Acc:33701]	11	protein_coding	-0.083521	2.34341	-0.435814	0.671714	0.961884	-5.29386
ENSG00000258595	RP11-371E8.2		14	pseudogene	0.0669	0.0512603	0.305923	0.765587	0.973598	-4.90774
ENSG00000215068	AC025171.1		5	antisense	0.568545	-0.604788	1.91443	0.082928	0.709677	-4.22101
ENSG00000233994	GDI2P2	GDP dissociation inhibitor 2 pseudogene 2 [Source:HGNC Symbol;Acc:37976]	1	pseudogene	0.0444445	5.23233	0.658537	0.524239	0.93887	-5.71892
ENSG00000255437	RP11-510I21.1		8	pseudogene	0.23622	0.99886	1.51386	0.159293	0.782196	-4.40283
ENSG00000238042	RP11-815M8.1		1	lincRNA	-0.304585	0.890053	-1.62777	0.132903	0.765231	-4.3113
ENSG00000180861	C12orf36	chromosome 12 open reading frame 36 [Source:HGNC Symbol;Acc:26598]	12	protein_coding	0.408184	3.11725	3.19089	0.00898192	0.468037	-2.42174
ENSG00000112379	KIAA1244	KIAA1244 [Source:HGNC Symbol;Acc:21213]	6	protein_coding	-0.0091278	4.4545	-0.099103	0.922906	0.991217	-5.8128
ENSG00000156113	KCNMA1	potassium large conductance calcium-activated channel, subfamily M, alpha member 1 [Source:HGNC Symbol;Acc:6284]	10	protein_coding	0.404401	4.29481	2.55287	0.0275578	0.583706	-3.32641
ENSG00000228437	RP11-400N13.2		1	lincRNA	0.120067	2.5632	0.94893	0.36379	0.890939	-5.04223
ENSG00000060491	OGFR	opioid growth factor receptor [Source:HGNC Symbol;Acc:15768]	20	protein_coding	-0.0586644	5.90852	-1.11872	0.28797	0.860301	-5.39651
ENSG00000149654	CDH22	cadherin 22, type 2 [Source:HGNC Symbol;Acc:13251]	20	protein_coding	-0.329181	-0.741881	-1.40712	0.188031	0.803316	-4.4754
ENSG00000215190	LINC00680	long intergenic non-protein coding RNA 680 [Source:HGNC Symbol;Acc:44417]	6	processed_transcript	-0.0339289	2.92244	-0.329284	0.748356	0.972437	-5.45114
ENSG00000228217	AL390877.1		1	pseudogene	-0.127633	5.09165	-2.00512	0.0711585	0.694947	-4.20677
ENSG00000232679	RP11-400N13.3		1	lincRNA	-0.33605	0.269329	-1.2303	0.245192	0.838582	-4.57288
ENSG00000095574	IKZF5	IKAROS family zinc finger 5 (Pegasus) [Source:HGNC Symbol;Acc:14283]	10	protein_coding	0.112781	2.61289	0.731231	0.480491	0.927345	-5.20152
ENSG00000227008	RP3-417G15.1		X	pseudogene	0.128346	4.86942	1.54523	0.151604	0.773529	-4.80538
ENSG00000123009	NME2P1	NME/NM23 nucleoside diphosphate kinase 2 pseudogene 1 [Source:HGNC Symbol;Acc:31358]	12	pseudogene	0.132252	6.30847	1.80433	0.0996348	0.729728	-4.57456
ENSG00000106144	CASP2	caspase 2, apoptosis-related cysteine peptidase [Source:HGNC Symbol;Acc:1503]	7	protein_coding	-0.0933478	4.27159	-1.02903	0.326376	0.877496	-5.28552
ENSG00000164237	CMBL	carboxymethylenebutenolidase homolog (Pseudomonas) [Source:HGNC Symbol;Acc:25090]	5	protein_coding	0.107561	2.54972	1.01098	0.33455	0.879851	-4.9915
ENSG00000164022	AIMP1	aminoacyl tRNA synthetase complex-interacting multifunctional protein 1 [Source:HGNC Symbol;Acc:10648]	4	protein_coding	0.0413222	5.97616	0.816825	0.432004	0.913924	-5.67533
ENSG00000147799	ARHGAP39	Rho GTPase activating protein 39 [Source:HGNC Symbol;Acc:29351]	8	protein_coding	-0.184833	2.46069	-1.4908	0.165159	0.784669	-4.53424
ENSG00000265458	RP13-20L14.6		17	antisense	-0.082412	0.00347084	-0.324992	0.751511	0.972437	-4.89861
ENSG00000122783	C7orf49	chromosome 7 open reading frame 49 [Source:HGNC Symbol;Acc:22432]	7	protein_coding	3.79822e-05	5.38456	0.00061179	0.999523	0.999973	-5.95321
ENSG00000202538	RNU4-2	RNA, U4 small nuclear 2 [Source:HGNC Symbol;Acc:10193]	12	snRNA	0.26202	1.13174	0.937751	0.369248	0.89401	-4.82012
ENSG00000248309	MEF2C-AS1	MEF2C antisense RNA 1 [Source:HGNC Symbol;Acc:48908]	5	antisense	0.156306	-0.785592	0.610065	0.554672	0.943586	-4.7595
ENSG00000223658	AC011242.6		2	pseudogene	0.236967	0.712104	1.47543	0.169174	0.790907	-4.42594
ENSG00000225265	RP11-378J18.3		1	antisense	-0.244271	0.570353	-1.39151	0.192583	0.805285	-4.4818
ENSG00000227725	GCOM2	GRINL1B complex locus 2, pseudogene [Source:HGNC Symbol;Acc:15712]	4	pseudogene	-0.0620653	3.22465	-0.711521	0.492124	0.931208	-5.33607
ENSG00000167601	AXL	AXL receptor tyrosine kinase [Source:HGNC Symbol;Acc:905]	19	protein_coding	0.137566	6.83869	2.14502	0.0560358	0.672831	-4.09115
ENSG00000133318	RTN3	reticulon 3 [Source:HGNC Symbol;Acc:10469]	11	protein_coding	-0.0575337	5.70791	-0.896057	0.390119	0.901767	-5.58992
ENSG00000186076	RP11-887P2.3		12	pseudogene	0.0932099	6.38446	1.67207	0.123732	0.755317	-4.75925
ENSG00000070047	PHRF1	PHD and ring finger domains 1 [Source:HGNC Symbol;Acc:24351]	11	protein_coding	0.00554448	5.54033	0.0998205	0.92235	0.991086	-5.9648
ENSG00000141084	RANBP10	RAN binding protein 10 [Source:HGNC Symbol;Acc:29285]	16	protein_coding	-0.103936	3.09399	-1.16199	0.270735	0.853998	-4.95391
ENSG00000157593	SLC35B2	solute carrier family 35 (adenosine 3'-phospho 5'-phosphosulfate transporter), member B2 [Source:HGNC Symbol;Acc:16872]	6	protein_coding	-0.00509842	6.10756	-0.106526	0.917155	0.991086	-6.01084
ENSG00000224183	SDHDP6	succinate dehydrogenase complex, subunit D, integral membrane protein pseudogene 6 [Source:HGNC Symbol;Acc:10689]	1	pseudogene	-0.427551	0.513297	-2.05498	0.0653747	0.681721	-4.00049
ENSG00000013523	ANGEL1	angel homolog 1 (Drosophila) [Source:HGNC Symbol;Acc:19961]	14	protein_coding	-0.108049	4.17296	-1.6926	0.119677	0.751019	-4.52696
ENSG00000231365	RP11-418J17.1		1	antisense	-0.0662367	2.95773	-0.615159	0.551428	0.943367	-5.33807
ENSG00000235720	RP11-340I6.6		7	pseudogene	-0.054031	4.20627	-0.908826	0.383641	0.900694	-5.37948
ENSG00000216915	RP1-97D16.1		6	pseudogene	0.105949	2.05711	0.880973	0.397869	0.904576	-5.00318
ENSG00000128833	MYO5C	myosin VC [Source:HGNC Symbol;Acc:7604]	15	protein_coding	0.012453	4.10334	0.115145	0.910483	0.990461	-5.74542
ENSG00000041982	TNC	tenascin C [Source:HGNC Symbol;Acc:5318]	9	protein_coding	0.403608	9.27574	3.34989	0.00680788	0.440454	-2.17962
ENSG00000271646	RP11-326I11.3		4	lincRNA	-0.151389	-0.69195	-0.552182	0.592276	0.951609	-4.78057
ENSG00000229399	RP11-378J18.6		1	pseudogene	-0.00119442	5.06849	-0.0161424	0.987421	0.99841	-5.91433
ENSG00000238084	RP3-469D22.1		1	pseudogene	-0.108895	5.44204	-1.94387	0.0789225	0.707197	-4.32471
ENSG00000226342	NMD3P1	NMD3 ribosome export adaptor pseudogene 1 [Source:HGNC Symbol;Acc:22672]	7	pseudogene	-0.0116893	4.58324	-0.198187	0.846648	0.984646	-5.82067
ENSG00000151929	BAG3	BCL2-associated athanogene 3 [Source:HGNC Symbol;Acc:939]	10	protein_coding	0.0870721	3.6845	0.906229	0.384952	0.901009	-5.28624
ENSG00000138395	CDK15	cyclin-dependent kinase 15 [Source:HGNC Symbol;Acc:14434]	2	protein_coding	-0.179598	0.558632	-0.868945	0.404124	0.90593	-4.78841
ENSG00000218069	RSL24D1P1	ribosomal L24 domain containing 1 pseudogene 1 [Source:HGNC Symbol;Acc:13979]	6	pseudogene	0.0141439	1.77637	0.118684	0.907745	0.990355	-5.24716
ENSG00000272750	RP11-378J18.8		1	antisense	0.0502952	0.165919	0.251014	0.806603	0.981015	-4.93145
ENSG00000249056	RP11-326I11.1		4	pseudogene	0.143889	0.937234	0.952115	0.362246	0.890823	-4.78753
ENSG00000107819	SFXN3	sideroflexin 3 [Source:HGNC Symbol;Acc:16087]	10	protein_coding	0.000909165	4.57734	0.0147639	0.988495	0.999094	-5.83918
ENSG00000237801	AMDP1	adenosylmethionine decarboxylase pseudogene 1 [Source:HGNC Symbol;Acc:460]	X	pseudogene	0.18649	1.51014	1.10564	0.293346	0.86261	-4.75956
ENSG00000141458	NPC1	Niemann-Pick disease, type C1 [Source:HGNC Symbol;Acc:7897]	18	protein_coding	0.0250278	5.14611	0.354926	0.729606	0.970298	-5.86096
ENSG00000133574	GIMAP4	GTPase, IMAP family member 4 [Source:HGNC Symbol;Acc:21872]	7	protein_coding	0.0417944	0.891979	0.226572	0.825067	0.981856	-5.05223
ENSG00000132622	HSPA12B	heat shock 70kD protein 12B [Source:HGNC Symbol;Acc:16193]	20	protein_coding	-0.153697	1.87659	-1.08286	0.30289	0.866222	-4.82865
ENSG00000125637	PSD4	pleckstrin and Sec7 domain containing 4 [Source:HGNC Symbol;Acc:19096]	2	protein_coding	0.0247712	5.4567	0.398316	0.698303	0.965404	-5.88045
ENSG00000228106	RP11-452F19.3		1	lincRNA	-0.0330025	1.71921	-0.246459	0.810034	0.981107	-5.21653
ENSG00000139496	NUPL1	nucleoporin like 1 [Source:HGNC Symbol;Acc:20261]	13	protein_coding	0.051769	6.36445	1.00072	0.339259	0.881198	-5.53764
ENSG00000254502	FNTAL1		11	pseudogene	-0.0285045	4.16021	-0.44153	0.667701	0.961505	-5.6677
ENSG00000260868	RP11-394I13.1		2	lincRNA	0.0101982	-1.88971	0.0279176	0.978247	0.997902	-4.74872
ENSG00000230863	RP4-595K12.2		1	pseudogene	-0.0717722	1.4193	-0.542971	0.598381	0.952176	-5.06754
ENSG00000198933	TBKBP1	TBK1 binding protein 1 [Source:HGNC Symbol;Acc:30140]	17	protein_coding	0.0842753	3.35421	1.02998	0.325948	0.877496	-5.11994
ENSG00000171435	KSR2	kinase suppressor of ras 2 [Source:HGNC Symbol;Acc:18610]	12	protein_coding	-0.184712	0.958039	-0.772551	0.456669	0.918726	-4.88649
ENSG00000101825	MXRA5	matrix-remodelling associated 5 [Source:HGNC Symbol;Acc:7539]	X	protein_coding	0.227832	6.37469	0.833733	0.422822	0.909545	-5.68312
ENSG00000237596	RP13-143G15.4		6	antisense	-0.0837702	0.152373	-0.308025	0.764031	0.973421	-4.92103
ENSG00000134987	WDR36	WD repeat domain 36 [Source:HGNC Symbol;Acc:30696]	5	protein_coding	-0.0137679	6.24696	-0.217817	0.831708	0.981856	-6.00015
ENSG00000181227	RP4-682C21.2		1	pseudogene	-0.0466419	4.67856	-0.679219	0.511558	0.936579	-5.62955
ENSG00000255909	RP11-841C19.3		12	pseudogene	0.0664161	4.3719	0.861991	0.407771	0.906168	-5.4458
ENSG00000114416	FXR1	fragile X mental retardation, autosomal homolog 1 [Source:HGNC Symbol;Acc:4023]	3	protein_coding	0.0890863	6.5964	1.85029	0.0923155	0.719653	-4.51914
ENSG00000259660	DNM1P47	DNM1 pseudogene 47 [Source:HGNC Symbol;Acc:35200]	15	pseudogene	0.148969	0.517186	0.756798	0.465661	0.922175	-4.83447
ENSG00000152380	FAM151B	family with sequence similarity 151, member B [Source:HGNC Symbol;Acc:33716]	5	protein_coding	0.122671	1.13452	0.85116	0.413496	0.906332	-4.87108
ENSG00000214357	NEURL1B	neuralized E3 ubiquitin protein ligase 1B [Source:HGNC Symbol;Acc:35422]	5	protein_coding	0.402214	1.714	3.05727	0.0113505	0.49429	-2.84068
ENSG00000159110	IFNAR2	interferon (alpha, beta and omega) receptor 2 [Source:HGNC Symbol;Acc:5433]	21	protein_coding	0.243154	3.05508	2.13631	0.0568812	0.672831	-3.82542
ENSG00000205208	C4orf46	chromosome 4 open reading frame 46 [Source:HGNC Symbol;Acc:27320]	4	protein_coding	0.0625845	3.82611	0.780745	0.452037	0.918496	-5.40882
ENSG00000224660	SH3BP5-AS1	SH3BP5 antisense RNA 1 [Source:HGNC Symbol;Acc:44501]	3	antisense	0.170851	0.11262	0.704788	0.496137	0.932192	-4.8098
ENSG00000231407	RP11-576I22.2		1	antisense	0.340619	1.94813	1.68209	0.121738	0.751512	-4.29015
ENSG00000143368	SF3B4	splicing factor 3b, subunit 4, 49kDa [Source:HGNC Symbol;Acc:10771]	1	protein_coding	-0.0043665	2.62513	-0.0328609	0.974396	0.997229	-5.43511
ENSG00000217539	IQCB2P	IQ motif containing B2 pseudogene [Source:HGNC Symbol;Acc:17727]	6	pseudogene	-0.147849	1.51976	-1.19542	0.257982	0.849092	-4.69394
ENSG00000271318	AP000654.5		11	pseudogene	0.102401	0.68313	0.521626	0.612656	0.952453	-4.94599
ENSG00000107077	KDM4C	lysine (K)-specific demethylase 4C [Source:HGNC Symbol;Acc:17071]	9	protein_coding	-0.0461045	3.31491	-0.593872	0.565056	0.946318	-5.42371
ENSG00000133561	GIMAP6	GTPase, IMAP family member 6 [Source:HGNC Symbol;Acc:21918]	7	protein_coding	0.0722511	1.09993	0.370024	0.718651	0.968777	-5.06205
ENSG00000179997	AC010894.4		2	pseudogene	0.168758	1.14611	0.934192	0.370998	0.895032	-4.8248
ENSG00000183943	PRKX	protein kinase, X-linked [Source:HGNC Symbol;Acc:9441]	X	protein_coding	0.0440795	3.41526	0.481661	0.639837	0.956299	-5.49992
ENSG00000148356	LRSAM1	leucine rich repeat and sterile alpha motif containing 1 [Source:HGNC Symbol;Acc:25135]	9	protein_coding	0.167057	3.61772	1.87603	0.0884371	0.713874	-4.21705
ENSG00000268573	RP11-158H5.7		18	lincRNA	0.401524	0.945083	2.46331	0.0322424	0.596282	-3.59796
ENSG00000250938	RP11-679C8.2		4	antisense	-0.13705	-0.376923	-0.452921	0.659736	0.96057	-4.83096
ENSG00000152578	GRIA4	glutamate receptor, ionotropic, AMPA 4 [Source:HGNC Symbol;Acc:4574]	11	protein_coding	0.332285	-1.06778	1.07141	0.307776	0.86829	-4.60818
ENSG00000049089	COL9A2	collagen, type IX, alpha 2 [Source:HGNC Symbol;Acc:2218]	1	protein_coding	-0.126264	3.27277	-1.20316	0.255101	0.846847	-4.94531
ENSG00000162840	MT2P1	metallothionein 2 pseudogene 1 [Source:HGNC Symbol;Acc:7407]	4	pseudogene	-0.0250552	4.65232	-0.182524	0.858615	0.985323	-5.83526
ENSG00000135905	DOCK10	dedicator of cytokinesis 10 [Source:HGNC Symbol;Acc:23479]	2	protein_coding	-0.128706	2.77333	-0.774036	0.455827	0.918726	-5.20593
ENSG00000130935	NOL11	nucleolar protein 11 [Source:HGNC Symbol;Acc:24557]	17	protein_coding	0.039445	3.62804	0.440037	0.668748	0.961505	-5.56266
ENSG00000182175	RGMA	repulsive guidance molecule family member a [Source:HGNC Symbol;Acc:30308]	15	protein_coding	-0.204504	1.26309	-1.20843	0.25315	0.84588	-4.6558
ENSG00000255471	RP11-736K20.5		11	antisense	0.0931918	1.15806	0.591381	0.566663	0.946415	-4.99956
ENSG00000227621	PHBP11	prohibitin pseudogene 11 [Source:HGNC Symbol;Acc:39290]	1	pseudogene	0.0209036	4.87074	0.192558	0.850945	0.985323	-5.86764
ENSG00000224908	TIMM8BP2	translocase of inner mitochondrial membrane 8B pseudogene 2 [Source:HGNC Symbol;Acc:39212]	X	pseudogene	0.137565	1.30665	0.747716	0.470895	0.922211	-4.95324
ENSG00000235655	H3F3AP4	H3 histone, family 3A, pseudogene 4 [Source:HGNC Symbol;Acc:42980]	2	pseudogene	-0.0684855	6.63214	-1.11066	0.291276	0.861518	-5.43929
ENSG00000246523	RP11-736K20.6		11	lincRNA	0.174846	-0.499936	0.750226	0.469445	0.922211	-4.74141
ENSG00000171503	ETFDH	electron-transferring-flavoprotein dehydrogenase [Source:HGNC Symbol;Acc:3483]	4	protein_coding	-0.0767137	5.20975	-1.21402	0.251095	0.843805	-5.23294
ENSG00000113441	LNPEP	leucyl/cystinyl aminopeptidase [Source:HGNC Symbol;Acc:6656]	5	protein_coding	-0.0745607	7.1094	-1.0105	0.334767	0.879851	-5.54658
ENSG00000230498	RP4-564M11.2		1	antisense	0.355437	-0.313343	1.20803	0.253297	0.84588	-4.56768
ENSG00000226084	RP4-706A16.3		1	pseudogene	-0.0427438	7.54602	-0.691166	0.504317	0.934983	-5.80949
ENSG00000272645	RP11-504P24.8		1	lincRNA	-0.0647699	0.0647062	-0.306393	0.76524	0.973598	-4.9096
ENSG00000263740	RN7SL4P	RNA, 7SL, cytoplasmic 4, pseudogene [Source:HGNC Symbol;Acc:10039]	3	misc_RNA	0.068806	3.86975	0.397909	0.698594	0.965404	-5.62863
ENSG00000198517	MAFK	v-maf avian musculoaponeurotic fibrosarcoma oncogene homolog K [Source:HGNC Symbol;Acc:6782]	7	protein_coding	0.0858661	4.86837	1.25774	0.235489	0.833764	-5.14408
ENSG00000264176	MAGOH2	mago-nashi homolog 2 (pseudogene) [Source:HGNC Symbol;Acc:30148]	17	pseudogene	-0.0587909	4.13474	-0.556918	0.589149	0.951321	-5.60752
ENSG00000214961	RP11-355K23B.1		X	pseudogene	-0.0222651	2.60699	-0.22498	0.826273	0.981856	-5.40926
ENSG00000131019	ULBP3	UL16 binding protein 3 [Source:HGNC Symbol;Acc:14895]	6	protein_coding	-0.0936783	0.98187	-0.627111	0.543858	0.943305	-4.95552
ENSG00000228187	RP11-363H12.1		1	pseudogene	0.0698599	1.55151	0.467048	0.649919	0.959625	-5.12108
ENSG00000263400	CTC-297N7.5		17	antisense	-0.319044	0.148875	-1.73832	0.111072	0.740886	-4.25783
ENSG00000205664	RP11-706O15.1	HCG1981372, isoform CRA_c; Uncharacterized protein [Source:UniProtKB/TrEMBL;Acc:B1B108]	X	protein_coding	0.0463409	2.53959	0.427103	0.67785	0.963652	-5.33716
ENSG00000109452	INPP4B	inositol polyphosphate-4-phosphatase, type II, 105kDa [Source:HGNC Symbol;Acc:6075]	4	protein_coding	-0.0655519	6.74107	-1.31976	0.214708	0.820952	-5.21339
ENSG00000266680	RP5-1148A21.3		6	antisense	0.222474	0.710618	1.31684	0.215651	0.820952	-4.53716
ENSG00000272009	RP1-313I6.12		6	antisense	0.104893	-0.370024	0.380276	0.71125	0.968255	-4.84542
ENSG00000185495	RP11-504P24.4		1	lincRNA	-0.0271755	0.913502	-0.128516	0.900147	0.988844	-5.06808
ENSG00000172534	HCFC1	host cell factor C1 (VP16-accessory protein) [Source:HGNC Symbol;Acc:4839]	X	protein_coding	-0.0164795	4.61053	-0.114889	0.910681	0.990489	-5.83836
ENSG00000198056	PRIM1	primase, DNA, polypeptide 1 (49kDa) [Source:HGNC Symbol;Acc:9369]	12	protein_coding	-0.0197196	1.55235	-0.105992	0.917568	0.991086	-5.20032
ENSG00000172922	RNASEH2C	ribonuclease H2, subunit C [Source:HGNC Symbol;Acc:24116]	11	protein_coding	-0.0526744	5.56489	-1.02067	0.330143	0.87765	-5.4649
ENSG00000219201	RP11-181C21.4		1	pseudogene	0.102984	4.52159	1.57584	0.144415	0.770217	-4.72229
ENSG00000219891	ZSCAN12P1	zinc finger and SCAN domain containing 12 pseudogene 1 [Source:HGNC Symbol;Acc:13850]	6	pseudogene	0.0285781	0.245213	0.112366	0.912633	0.990775	-4.95693
ENSG00000237380	HOXD-AS2	HOXD cluster antisense RNA 2 [Source:HGNC Symbol;Acc:43756]	2	antisense	-0.0544223	-0.294315	-0.210437	0.837317	0.983019	-4.87782
ENSG00000146416	AIG1	androgen-induced 1 [Source:HGNC Symbol;Acc:21607]	6	protein_coding	-0.0514383	5.66265	-1.07518	0.306159	0.867699	-5.42105
ENSG00000233328	PFN1P1	profilin 1 pseudogene 1 [Source:HGNC Symbol;Acc:42989]	1	pseudogene	0.139159	4.12074	1.29005	0.224468	0.825357	-4.99767
ENSG00000235613	NSRP1P1	nuclear speckle splicing regulatory protein 1 pseudogene 1 [Source:HGNC Symbol;Acc:38087]	1	pseudogene	0.231723	0.256788	1.28937	0.224695	0.825357	-4.53796
ENSG00000236345	RP11-59D5__B.2		6	antisense	0.427515	-0.424992	1.76666	0.106023	0.736266	-4.28224
ENSG00000129071	MBD4	methyl-CpG binding domain protein 4 [Source:HGNC Symbol;Acc:6919]	3	protein_coding	-0.0953536	5.56771	-1.92046	0.0820933	0.70829	-4.36794
ENSG00000236773	RP11-365O16.1		1	pseudogene	-0.194733	2.51955	-2.01289	0.0702274	0.694864	-3.95204
ENSG00000043591	ADRB1	adrenoceptor beta 1 [Source:HGNC Symbol;Acc:285]	10	protein_coding	-0.290777	0.303006	-1.29054	0.224304	0.825357	-4.53871
ENSG00000188846	RPL14	ribosomal protein L14 [Source:HGNC Symbol;Acc:10305]	3	protein_coding	0.0572142	6.75648	0.922151	0.376962	0.896024	-5.6217
ENSG00000060718	COL11A1	collagen, type XI, alpha 1 [Source:HGNC Symbol;Acc:2186]	1	protein_coding	0.401009	6.56995	4.05903	0.00203352	0.346547	-1.08134
ENSG00000091129	NRCAM	neuronal cell adhesion molecule [Source:HGNC Symbol;Acc:7994]	7	protein_coding	0.0481671	4.66427	0.646949	0.531425	0.942148	-5.6475
ENSG00000242208	RPL5P29	ribosomal protein L5 pseudogene 29 [Source:HGNC Symbol;Acc:36335]	11	pseudogene	0.0109807	3.48413	0.140086	0.891219	0.988794	-5.61456
ENSG00000139211	AMIGO2	adhesion molecule with Ig-like domain 2 [Source:HGNC Symbol;Acc:24073]	12	protein_coding	0.398838	6.74721	4.35445	0.00125055	0.307029	-0.64128
ENSG00000164904	ALDH7A1	aldehyde dehydrogenase 7 family, member A1 [Source:HGNC Symbol;Acc:877]	5	protein_coding	-0.115317	2.01014	-0.972378	0.35253	0.888958	-4.93204
ENSG00000225294	OSTCP2	oligosaccharyltransferase complex subunit pseudogene 2 [Source:HGNC Symbol;Acc:42864]	1	pseudogene	0.0694831	2.83439	0.709719	0.493196	0.931429	-5.25823
ENSG00000233913	CTC-575D19.1		5	pseudogene	-0.0408544	7.59306	-0.644786	0.532773	0.942301	-5.84
ENSG00000260941	LINC00622	long intergenic non-protein coding RNA 622 [Source:HGNC Symbol;Acc:44251]	1	sense_overlapping	-0.0939727	0.214129	-0.477967	0.642379	0.956549	-4.89278
ENSG00000011485	PPP5C	protein phosphatase 5, catalytic subunit [Source:HGNC Symbol;Acc:9322]	19	protein_coding	0.0722996	5.25788	1.25382	0.236855	0.834266	-5.19445
ENSG00000178882	FAM101A	family with sequence similarity 101, member A [Source:HGNC Symbol;Acc:27051]	12	protein_coding	0.398644	5.21799	4.09794	0.00190617	0.346547	-1.02718
ENSG00000174456	C12orf76	chromosome 12 open reading frame 76 [Source:HGNC Symbol;Acc:33790]	12	protein_coding	-0.0330122	4.03167	-0.358775	0.726807	0.969974	-5.67523
ENSG00000214973	CHCHD3P3	coiled-coil-helix-coiled-coil-helix domain containing 3 pseudogene 3 [Source:HGNC Symbol;Acc:44699]	1	pseudogene	-0.0274524	4.97824	-0.485576	0.637149	0.956217	-5.78407
ENSG00000269293	ZSCAN16-AS1	ZSCAN16 antisense RNA 1 [Source:HGNC Symbol;Acc:48982]	6	antisense	0.128418	1.33047	0.842575	0.418073	0.908716	-4.90569
ENSG00000177548	RABEP2	rabaptin, RAB GTPase binding effector protein 2 [Source:HGNC Symbol;Acc:24817]	16	protein_coding	0.0502141	4.74824	0.821909	0.42923	0.913144	-5.53806
ENSG00000150051	MKX	mohawk homeobox [Source:HGNC Symbol;Acc:23729]	10	protein_coding	0.157802	2.65307	1.63195	0.132013	0.764337	-4.40323
ENSG00000214558	RP11-74E24.2		6	pseudogene	0.0274202	4.30276	0.398986	0.697824	0.965404	-5.71134
ENSG00000229991	AKR1B1P1	aldehyde reductase family 1, member B1 pseudogene 1 [Source:HGNC Symbol;Acc:420]	1	pseudogene	0.278962	-0.369032	0.998675	0.340205	0.88165	-4.65875
ENSG00000224189	HOXD-AS1	HOXD cluster antisense RNA 1 [Source:HGNC Symbol;Acc:43755]	2	antisense	-0.0754281	1.81064	-0.586964	0.569519	0.94749	-5.12452
ENSG00000225159	NPM1P39	nucleophosmin 1 (nucleolar phosphoprotein B23, numatrin) pseudogene 39 [Source:HGNC Symbol;Acc:45218]	1	pseudogene	-0.000453802	6.12547	-0.00885696	0.993098	0.99923	-6.01771
ENSG00000146938	NLGN4X	neuroligin 4, X-linked [Source:HGNC Symbol;Acc:14287]	X	protein_coding	0.134161	-0.472082	0.525973	0.609735	0.952453	-4.80537
ENSG00000213560	RP11-386I14.3		1	pseudogene	0.0431573	4.8716	0.595357	0.5641	0.946091	-5.71026
ENSG00000233859	ADH5P4	alcohol dehydrogenase 5 (class III), chi polypeptide, pseudogene 4 [Source:HGNC Symbol;Acc:21377]	6	pseudogene	-0.00966322	6.79071	-0.200837	0.844628	0.984172	-6.02369
ENSG00000115806	GORASP2	golgi reassembly stacking protein 2, 55kDa [Source:HGNC Symbol;Acc:17500]	2	protein_coding	0.0561041	6.112	1.01026	0.334879	0.879851	-5.51599
ENSG00000268412	AC013449.1	Uncharacterized protein [Source:UniProtKB/TrEMBL;Acc:M0R242]	2	protein_coding	-0.0402919	5.69159	-0.709368	0.493405	0.931429	-5.73285
ENSG00000226314	ZNF192P1	zinc finger protein 192 pseudogene 1 [Source:HGNC Symbol;Acc:18777]	6	pseudogene	0.00530517	0.940373	0.0346572	0.972997	0.997229	-5.0783
ENSG00000220412	RP11-95M15.2		6	pseudogene	0.0199748	3.55728	0.26997	0.792367	0.980426	-5.60504
ENSG00000078902	TOLLIP	toll interacting protein [Source:HGNC Symbol;Acc:16476]	11	protein_coding	-0.0154485	4.77628	-0.215962	0.833117	0.982114	-5.84862
ENSG00000218890	NUFIP1P	nuclear fragile X mental retardation protein interacting protein 1 pseudogene [Source:HGNC Symbol;Acc:8058]	6	pseudogene	-0.155	1.36342	-1.07518	0.306159	0.867699	-4.7633
ENSG00000237356	AL163953.3		14	lincRNA	0.0609523	-1.3082	0.184273	0.857278	0.985323	-4.78329
ENSG00000200795	RNU4-1	RNA, U4 small nuclear 1 [Source:HGNC Symbol;Acc:10192]	12	snRNA	0.0298937	-0.106218	0.0858379	0.933195	0.992318	-4.90991
ENSG00000067177	PHKA1	phosphorylase kinase, alpha 1 (muscle) [Source:HGNC Symbol;Acc:8925]	X	protein_coding	0.000489735	3.28989	0.00647755	0.994952	0.99923	-5.58137
ENSG00000146477	SLC22A3	solute carrier family 22 (organic cation transporter), member 3 [Source:HGNC Symbol;Acc:10967]	6	protein_coding	0.396634	6.39622	2.89688	0.0150464	0.517106	-2.90235
ENSG00000172460	PRSS30P	protease, serine, 30, pseudogene [Source:HGNC Symbol;Acc:28753]	16	pseudogene	-0.278556	0.0846317	-1.11308	0.290281	0.860651	-4.62841
ENSG00000230630	DNM3OS	DNM3 opposite strand/antisense RNA [Source:HGNC Symbol;Acc:41228]	1	antisense	0.0354936	3.41324	0.268058	0.793799	0.980545	-5.57439
ENSG00000105656	ELL	elongation factor RNA polymerase II [Source:HGNC Symbol;Acc:23114]	19	protein_coding	-0.0961422	3.92062	-1.39529	0.191474	0.805159	-4.85025
ENSG00000241547	RP11-4K3__A.5		1	pseudogene	0.151866	0.234999	0.777174	0.454052	0.918496	-4.79477
ENSG00000164164	OTUD4	OTU domain containing 4 [Source:HGNC Symbol;Acc:24949]	4	protein_coding	-0.0467712	4.79881	-0.529929	0.607083	0.952453	-5.73584
ENSG00000227496	RP11-145A3.1		1	antisense	-0.02609	0.138345	-0.131035	0.898201	0.988844	-4.94031
ENSG00000165168	CYBB	cytochrome b-245, beta polypeptide [Source:HGNC Symbol;Acc:2578]	X	protein_coding	0.395651	2.96033	2.52373	0.0290037	0.585113	-3.31482
ENSG00000235269	AL162759.1		14	lincRNA	0.080223	1.08009	0.433959	0.673019	0.962541	-5.04061
ENSG00000171497	PPID	peptidylprolyl isomerase D [Source:HGNC Symbol;Acc:9257]	4	protein_coding	0.0312084	5.07956	0.459998	0.65481	0.959625	-5.80943
ENSG00000226819	MEIS1-AS3	MEIS1 antisense RNA 3 [Source:HGNC Symbol;Acc:40369]	2	antisense	0.0137915	0.0483131	0.0581963	0.954675	0.996181	-4.93151
ENSG00000254470	AP5B1	adaptor-related protein complex 5, beta 1 subunit [Source:HGNC Symbol;Acc:25104]	11	protein_coding	-0.0291721	3.44917	-0.306431	0.765211	0.973598	-5.57197
ENSG00000225665	SAR1P3		4	pseudogene	0.186274	0.149596	0.910442	0.382827	0.900497	-4.72991
ENSG00000229785	SLC25A38P1	solute carrier family 25, member 38 pseudogene 1 [Source:HGNC Symbol;Acc:43858]	1	pseudogene	-0.0463041	2.4719	-0.41387	0.68722	0.965404	-5.3282
ENSG00000235400	RP4-641G12.4		1	pseudogene	-0.0877702	3.6186	-1.12358	0.285995	0.860029	-5.08321
ENSG00000164070	HSPA4L	heat shock 70kDa protein 4-like [Source:HGNC Symbol;Acc:17041]	4	protein_coding	0.0437288	4.21952	0.592806	0.565744	0.946359	-5.60317
ENSG00000133519	ZDHHC8P1	zinc finger, DHHC-type containing 8 pseudogene 1 [Source:HGNC Symbol;Acc:26461]	22	pseudogene	0.220303	-0.259203	0.865777	0.405782	0.905994	-4.71798
ENSG00000235912	RP1-159A19.3		1	pseudogene	0.247007	0.348723	1.31209	0.217194	0.822979	-4.52686
ENSG00000230787	PSAT1P3	phosphoserine aminotransferase 1 pseudogene 3 [Source:HGNC Symbol;Acc:43989]	1	pseudogene	-0.0290255	3.10976	-0.316189	0.757998	0.97336	-5.4955
ENSG00000196205	EEF1A1P5	eukaryotic translation elongation factor 1 alpha 1 pseudogene 5 [Source:HGNC Symbol;Acc:3200]	9	pseudogene	0.0047165	13.8714	0.0787003	0.938737	0.9937	-5.8317
ENSG00000224004	ATP5C1P1	ATP synthase, H+ transporting, mitochondrial F1 complex, gamma polypeptide 1 pseudogene 1 [Source:HGNC Symbol;Acc:834]	14	pseudogene	-0.100361	4.42614	-1.70507	0.117273	0.748962	-4.54464
ENSG00000261662	RP5-1042I8.7		1	sense_overlapping	-0.0212157	0.598644	-0.100452	0.92186	0.991086	-5.01369
ENSG00000075218	GTSE1	G-2 and S-phase expressed 1 [Source:HGNC Symbol;Acc:13698]	22	protein_coding	0.393666	1.59279	3.14703	0.00969817	0.479951	-2.78599
ENSG00000084733	RAB10	RAB10, member RAS oncogene family [Source:HGNC Symbol;Acc:9759]	2	protein_coding	-0.0217967	7.42217	-0.415906	0.685775	0.964923	-5.9624
ENSG00000141577	AZI1	5-azacytidine induced 1 [Source:HGNC Symbol;Acc:29511]	17	protein_coding	-0.041686	4.09491	-0.577198	0.57586	0.949164	-5.58905
ENSG00000237499	RP11-356I2.4		6	antisense	0.095695	0.0751737	0.485965	0.636882	0.956217	-4.8731
ENSG00000103707	MTFMT	mitochondrial methionyl-tRNA formyltransferase [Source:HGNC Symbol;Acc:29666]	15	protein_coding	-0.0760863	3.79413	-0.781174	0.451795	0.918382	-5.40281
ENSG00000172818	OVOL1	ovo-like zinc finger 1 [Source:HGNC Symbol;Acc:8525]	11	protein_coding	-0.0141515	2.73536	-0.143121	0.888879	0.988794	-5.45031
ENSG00000273131	RP6-42F4.1		1	processed_transcript	0.0953904	3.23445	1.16102	0.271114	0.853998	-4.97871
ENSG00000226363	AC009336.24		2	lincRNA	-0.413691	0.932023	-2.10261	0.0602645	0.674826	-3.91204
ENSG00000232046	AC007392.3		2	lincRNA	-0.13317	1.07097	-0.749148	0.470067	0.922211	-4.91504
ENSG00000213383	AC104297.1		3	pseudogene	-0.0215347	4.05117	-0.321936	0.753761	0.972774	-5.69117
ENSG00000218175	AC016739.2		2	pseudogene	0.0312056	7.25294	0.549075	0.594332	0.951609	-5.89693
ENSG00000117419	ERI3	ERI1 exoribonuclease family member 3 [Source:HGNC Symbol;Acc:17276]	1	protein_coding	-0.0592534	5.94543	-1.24538	0.239818	0.835895	-5.264
ENSG00000029363	BCLAF1	BCL2-associated transcription factor 1 [Source:HGNC Symbol;Acc:16863]	6	protein_coding	-0.0131436	7.28016	-0.261715	0.798557	0.980948	-6.01552
ENSG00000155066	PROM2	prominin 2 [Source:HGNC Symbol;Acc:20685]	2	protein_coding	0.0118953	4.40094	0.164957	0.872081	0.986614	-5.79447
ENSG00000213244	HIST2H3DP1	histone cluster 2, H3d pseudogene 1 [Source:HGNC Symbol;Acc:43797]	1	pseudogene	0.135803	0.619766	0.764693	0.46114	0.920618	-4.84368
ENSG00000243646	IL10RB	interleukin 10 receptor, beta [Source:HGNC Symbol;Acc:5965]	21	protein_coding	-0.034545	3.96704	-0.469198	0.648431	0.959513	-5.61867
ENSG00000185633	NDUFA4L2	NADH dehydrogenase (ubiquinone) 1 alpha subcomplex, 4-like 2 [Source:HGNC Symbol;Acc:29836]	12	protein_coding	0.391992	5.59764	3.66109	0.00398067	0.390816	-1.6808
ENSG00000254481	PTP4A2P2	protein tyrosine phosphatase type IVA, member 2 pseudogene 2 [Source:HGNC Symbol;Acc:9638]	11	pseudogene	0.199251	2.13238	1.50789	0.160796	0.783788	-4.48132
ENSG00000187187	ZNF546	zinc finger protein 546 [Source:HGNC Symbol;Acc:28671]	19	protein_coding	0.12212	1.67258	0.719284	0.487521	0.928514	-5.03229
ENSG00000271180	RP11-665C16.8		14	pseudogene	0.0156526	1.9381	0.138934	0.892107	0.988844	-5.27977
ENSG00000139233	LLPH	LLP homolog, long-term synaptic facilitation (Aplysia) [Source:HGNC Symbol;Acc:28229]	12	protein_coding	-0.0175296	3.93461	-0.23078	0.821879	0.981856	-5.69285
ENSG00000058673	ZC3H11A	zinc finger CCCH-type containing 11A [Source:HGNC Symbol;Acc:29093]	1	protein_coding	0.054085	6.79292	0.868197	0.404515	0.905994	-5.66873
ENSG00000241684	ADAMTS9-AS2	ADAMTS9 antisense RNA 2 [Source:HGNC Symbol;Acc:42435]	3	antisense	-0.0275833	1.13802	-0.192536	0.850962	0.985323	-5.10474
ENSG00000203739	RP11-296O14.3		1	antisense	0.133675	0.379954	0.719777	0.48723	0.928514	-4.83355
ENSG00000223345	HIST2H2BA	histone cluster 2, H2ba (pseudogene) [Source:HGNC Symbol;Acc:20560]	1	pseudogene	0.0626882	1.00485	0.358242	0.727194	0.969974	-5.04721
ENSG00000214192	UBE2V1P2	ubiquitin-conjugating enzyme E2 variant 1 pseudogene 2 [Source:HGNC Symbol;Acc:32648]	3	pseudogene	-0.115463	3.92877	-1.49651	0.16369	0.783788	-4.73437
ENSG00000236809	SNX25P1	sorting nexin 25 pseudogene 1 [Source:HGNC Symbol;Acc:41509]	1	pseudogene	0.390017	2.8663	3.96687	0.00237191	0.367682	-1.50342
ENSG00000163364	LINC01116	long intergenic non-protein coding RNA 1116 [Source:HGNC Symbol;Acc:49259]	2	lincRNA	-0.243947	0.00174335	-1.01701	0.331803	0.878313	-4.67088
ENSG00000120708	TGFBI	transforming growth factor, beta-induced, 68kDa [Source:HGNC Symbol;Acc:11771]	5	protein_coding	0.387891	10.0989	7.61018	1.30017e-05	0.230351	3.18432
ENSG00000170264	FAM161A	family with sequence similarity 161, member A [Source:HGNC Symbol;Acc:25808]	2	protein_coding	-0.081292	1.35691	-0.492984	0.632077	0.9562	-5.07435
ENSG00000237868	AC097533.1		4	pseudogene	0.152427	0.864633	0.989391	0.34452	0.88257	-4.75749
ENSG00000255545	RP11-627G23.1		11	processed_transcript	0.192531	-0.872027	0.755545	0.46638	0.922175	-4.7157
ENSG00000228589	SPCS2P4	signal peptidase complex subunit 2 homolog (S. cerevisiae) pseudogene 4 [Source:HGNC Symbol;Acc:45237]	1	pseudogene	-0.150292	5.73223	-1.89403	0.0858132	0.712648	-4.41744
ENSG00000177770	CDKN2AIPNLP1	CDKN2A interacting protein N-terminal like pseudogene 1 [Source:HGNC Symbol;Acc:39854]	1	pseudogene	-0.250922	0.502016	-1.16874	0.268123	0.853998	-4.62055
ENSG00000177873	ZNF619	zinc finger protein 619 [Source:HGNC Symbol;Acc:26910]	3	protein_coding	-0.0393962	2.57458	-0.358453	0.727041	0.969974	-5.36822
ENSG00000198729	PPP1R14C	protein phosphatase 1, regulatory (inhibitor) subunit 14C [Source:HGNC Symbol;Acc:14952]	6	protein_coding	0.0647449	2.45656	0.381076	0.710674	0.968255	-5.33586
ENSG00000171943	SRGAP2C	SLIT-ROBO Rho GTPase activating protein 2C [Source:HGNC Symbol;Acc:30584]	1	pseudogene	-0.112579	1.41983	-0.647199	0.531269	0.942135	-5.02295
ENSG00000197062	RP5-874C20.3		6	pseudogene	0.041151	3.31245	0.435982	0.671596	0.961884	-5.49742
ENSG00000132932	ATP8A2	ATPase, aminophospholipid transporter, class I, type 8A, member 2 [Source:HGNC Symbol;Acc:13533]	13	protein_coding	0.217883	1.29348	1.50068	0.162624	0.783788	-4.4248
ENSG00000214812	RP5-1053E7.3		1	pseudogene	0.14393	2.65269	1.42655	0.182493	0.798617	-4.6238
ENSG00000254387	RP3-388N13.2		8	pseudogene	0.386898	2.55424	2.8167	0.0173266	0.538129	-2.96004
ENSG00000232389	RP11-134K13.2		6	pseudogene	0.198089	1.97958	1.29725	0.22207	0.824501	-4.66324
ENSG00000172757	CFL1	cofilin 1 (non-muscle) [Source:HGNC Symbol;Acc:1874]	11	protein_coding	0.0252298	8.32661	0.488252	0.635315	0.956217	-5.92192
ENSG00000270605	RP5-1092A3.4		1	antisense	-0.389729	-0.0471018	-1.88405	0.0872595	0.713874	-4.1801
ENSG00000152582	SPEF2	sperm flagellar 2 [Source:HGNC Symbol;Acc:26293]	5	protein_coding	-0.0723149	1.8853	-0.533201	0.604894	0.952453	-5.16271
ENSG00000225177	RP11-390P2.4		6	antisense	0.0578729	1.4012	0.437469	0.670551	0.961551	-5.1013
ENSG00000049618	ARID1B	AT rich interactive domain 1B (SWI1-like) [Source:HGNC Symbol;Acc:18040]	6	protein_coding	0.0496285	5.12245	0.491458	0.63312	0.9562	-5.80008
ENSG00000229820	RP1-308E4.1		1	pseudogene	-0.0511228	1.32094	-0.257565	0.801674	0.981015	-5.13131
ENSG00000266714	MYO15B	myosin XVB pseudogene [Source:HGNC Symbol;Acc:14083]	17	protein_coding	-0.191169	2.64747	-1.53389	0.154347	0.777169	-4.51044
ENSG00000168066	SF1	splicing factor 1 [Source:HGNC Symbol;Acc:12950]	11	protein_coding	0.0776195	5.01231	1.02554	0.327945	0.877496	-5.39952
ENSG00000074370	ATP2A3	ATPase, Ca++ transporting, ubiquitous [Source:HGNC Symbol;Acc:813]	17	protein_coding	0.0405739	0.746328	0.213783	0.834773	0.982293	-5.02777
ENSG00000256849	RP11-405A12.1		12	pseudogene	0.0201065	5.01166	0.259544	0.800187	0.981015	-5.87268
ENSG00000228649	AC005682.5		7	processed_transcript	0.0863209	2.39628	0.833501	0.422947	0.909584	-5.09531
ENSG00000242125	SNHG3	small nucleolar RNA host gene 3 (non-protein coding) [Source:HGNC Symbol;Acc:10118]	1	sense_intronic	0.0362932	5.55218	0.304509	0.766635	0.973598	-5.92378
ENSG00000236319	CTD-2033D24.2		17	pseudogene	-0.116392	1.68106	-0.990007	0.344232	0.882217	-4.86752
ENSG00000106560	GIMAP2	GTPase, IMAP family member 2 [Source:HGNC Symbol;Acc:21789]	7	protein_coding	-0.0874184	1.66274	-0.70208	0.497757	0.932192	-5.04034
ENSG00000177283	FZD8	frizzled family receptor 8 [Source:HGNC Symbol;Acc:4046]	10	protein_coding	0.134375	2.30215	0.753803	0.467382	0.922211	-5.12858
ENSG00000052795	FNIP2	folliculin interacting protein 2 [Source:HGNC Symbol;Acc:29280]	4	protein_coding	-0.0110889	4.54061	-0.140269	0.891077	0.988794	-5.82315
ENSG00000236636	RP11-211A18.1		1	pseudogene	0.197771	0.252388	0.840489	0.41919	0.908716	-4.7698
ENSG00000200087	SNORA73B	small nucleolar RNA, H/ACA box 73B [Source:HGNC Symbol;Acc:10116]	1	snoRNA	0.152006	4.7817	1.56476	0.146982	0.771451	-4.76993
[truncated: 15,720 more rows]
