# Supplementary material for: A human multi-cellular model shows how platelets drive production of diseased extracellular matrix and tissue invasion
Source: iScience. 2021 May 29;24(6):102676. doi: 10.1016/j.isci.2021.102676 (PMC8215303; doi:10.1016/j.isci.2021.102676)
Supplement: Table S3. Matrisome filtered DE genes from RNASequencing of penta-vs tetra-cultures, Related to Figure 3 [file mmc4.xlsx]

## Sheet: 3_DE_MCM.TPvsMCM.T_ECM
Supplemental Table 3. Related to Fig. 3. Matrisome filtered DE genes from RNASequencing of penta- vs tetra- cultures.
List of differentially expressed genes (p < 0.05) with ECM matrisome annotation
Ensembl.geneid	Gene.name	Gene.description	Chromosome.scaffold.name	Gene.type	logFC	AveExpr	t	P.Value	adj.P.Val	B	Division	Category
ENSG00000268895	A1BG-AS1	A1BG antisense RNA 1 [Source:HGNC Symbol;Acc:37133]	19	antisense	-0.124968	2.29627	-1.12741	0.284443	0.860022	-4.85538	NA	NA
ENSG00000175899	A2M	alpha-2-macroglobulin [Source:HGNC Symbol;Acc:7]	12	protein_coding	-0.197262	4.48126	-2.06637	0.0641166	0.680472	-4.05659	Matrisome-associated	ECM Regulators
ENSG00000166535	A2ML1	alpha-2-macroglobulin-like 1 [Source:HGNC Symbol;Acc:23336]	12	protein_coding	0.116818	-0.152723	0.525641	0.609958	0.952453	-4.83709	Matrisome-associated	ECM Regulators
ENSG00000128274	A4GALT	alpha 1,4-galactosyltransferase [Source:HGNC Symbol;Acc:18149]	22	protein_coding	-0.165453	3.83149	-1.83298	0.0950131	0.723074	-4.3001	NA	NA
ENSG00000094914	AAAS	achalasia, adrenocortical insufficiency, alacrimia [Source:HGNC Symbol;Acc:13666]	12	protein_coding	-0.000984446	5.4059	-0.0178949	0.986055	0.997902	-5.95538	NA	NA
ENSG00000081760	AACS	acetoacetyl-CoA synthetase [Source:HGNC Symbol;Acc:21298]	12	protein_coding	0.0407203	5.34306	0.748825	0.470254	0.922211	-5.6699	NA	NA
ENSG00000250420	AACSP1	acetoacetyl-CoA synthetase pseudogene 1 [Source:HGNC Symbol;Acc:18226]	5	pseudogene	0.205569	-0.724706	0.837498	0.420796	0.909237	-4.69937	NA	NA
ENSG00000114771	AADAC	arylacetamide deacetylase [Source:HGNC Symbol;Acc:17]	3	protein_coding	-0.131681	1.9548	-0.923057	0.376511	0.896024	-4.95782	NA	NA
ENSG00000109576	AADAT	aminoadipate aminotransferase [Source:HGNC Symbol;Acc:17929]	4	protein_coding	0.0981431	0.878239	0.572983	0.578609	0.949164	-4.95915	NA	NA
ENSG00000158122	AAED1	AhpC/TSA antioxidant enzyme domain containing 1 [Source:HGNC Symbol;Acc:16881]	9	protein_coding	0.107387	3.76401	1.31936	0.214838	0.820952	-4.90836	NA	NA
ENSG00000103591	AAGAB	alpha- and gamma-adaptin binding protein [Source:HGNC Symbol;Acc:25662]	15	protein_coding	-0.0095237	6.08342	-0.163102	0.873506	0.986614	-6.00142	NA	NA
ENSG00000115977	AAK1	AP2 associated kinase 1 [Source:HGNC Symbol;Acc:19679]	2	protein_coding	-0.0463218	5.22264	-0.332507	0.745989	0.972181	-5.87827	NA	NA
ENSG00000087884	AAMDC	adipogenesis associated, Mth938 domain containing [Source:HGNC Symbol;Acc:30205]	11	protein_coding	0.0146125	4.53934	0.220409	0.82974	0.981856	-5.80841	NA	NA
ENSG00000127837	AAMP	angio-associated, migratory cell protein [Source:HGNC Symbol;Acc:18]	2	protein_coding	-0.0336148	6.83527	-0.629629	0.542271	0.942642	-5.84443	NA	NA
ENSG00000131043	AAR2	AAR2 splicing factor homolog (S. cerevisiae) [Source:HGNC Symbol;Acc:15886]	20	protein_coding	-0.0516757	4.80747	-0.796923	0.442981	0.91662	-5.56621	NA	NA
ENSG00000205002	AARD	alanine and arginine rich domain containing protein [Source:HGNC Symbol;Acc:33842]	8	protein_coding	-0.178699	1.81764	-1.35194	0.204538	0.81378	-4.59695	NA	NA
ENSG00000090861	AARS	alanyl-tRNA synthetase [Source:HGNC Symbol;Acc:20]	16	protein_coding	-0.00914429	7.36628	-0.149521	0.88395	0.988259	-6.03953	NA	NA
ENSG00000124608	AARS2	alanyl-tRNA synthetase 2, mitochondrial [Source:HGNC Symbol;Acc:21022]	6	protein_coding	0.0172973	4.61991	0.247519	0.809236	0.981107	-5.81577	NA	NA
ENSG00000157426	AASDH	aminoadipate-semialdehyde dehydrogenase [Source:HGNC Symbol;Acc:23993]	4	protein_coding	0.0117227	3.96921	0.163331	0.873331	0.986614	-5.71258	NA	NA
ENSG00000149313	AASDHPPT	aminoadipate-semialdehyde dehydrogenase-phosphopantetheinyl transferase [Source:HGNC Symbol;Acc:14235]	11	protein_coding	-0.0924936	5.44591	-1.51633	0.158678	0.782193	-4.9029	NA	NA
ENSG00000008311	AASS	aminoadipate-semialdehyde synthase [Source:HGNC Symbol;Acc:17366]	7	protein_coding	0.0796763	3.43106	0.970609	0.353371	0.889173	-5.18526	NA	NA
ENSG00000181409	AATK	apoptosis-associated tyrosine kinase [Source:HGNC Symbol;Acc:21]	17	protein_coding	0.0223281	1.12183	0.146474	0.886296	0.988636	-5.10681	NA	NA
ENSG00000225200	AB019441.29		14	pseudogene	0.000578058	6.92697	0.0116063	0.990955	0.99923	-6.04711	NA	NA
ENSG00000183044	ABAT	4-aminobutyrate aminotransferase [Source:HGNC Symbol;Acc:23]	16	protein_coding	-0.0895465	3.37094	-0.990467	0.344017	0.882048	-5.15763	NA	NA
ENSG00000226210	ABC7-42389800N19.1		12	pseudogene	0.0790928	2.36367	0.660549	0.522998	0.938473	-5.19445	NA	NA
ENSG00000165029	ABCA1	ATP-binding cassette, sub-family A (ABC1), member 1 [Source:HGNC Symbol;Acc:29]	9	protein_coding	-0.0997586	7.08932	-1.59393	0.14031	0.769768	-4.87861	NA	NA
ENSG00000154263	ABCA10	ATP-binding cassette, sub-family A (ABC1), member 10 [Source:HGNC Symbol;Acc:30]	17	protein_coding	-0.113296	0.916901	-0.54083	0.599806	0.952416	-4.97755	NA	NA
ENSG00000144452	ABCA12	ATP-binding cassette, sub-family A (ABC1), member 12 [Source:HGNC Symbol;Acc:14637]	2	protein_coding	-0.351536	-0.170869	-1.25492	0.236471	0.834068	-4.54742	NA	NA
ENSG00000179869	ABCA13	ATP-binding cassette, sub-family A (ABC1), member 13 [Source:HGNC Symbol;Acc:14638]	7	protein_coding	0.0941659	2.35624	0.954608	0.36104	0.890823	-5.0022	NA	NA
ENSG00000238098	ABCA17P	ATP-binding cassette, sub-family A (ABC1), member 17, pseudogene [Source:HGNC Symbol;Acc:32972]	16	pseudogene	0.127298	-0.144903	0.579161	0.574582	0.949084	-4.82352	NA	NA
ENSG00000107331	ABCA2	ATP-binding cassette, sub-family A (ABC1), member 2 [Source:HGNC Symbol;Acc:32]	9	protein_coding	-0.0723408	4.15361	-0.722793	0.48545	0.928402	-5.5105	NA	NA
ENSG00000167972	ABCA3	ATP-binding cassette, sub-family A (ABC1), member 3 [Source:HGNC Symbol;Acc:33]	16	protein_coding	-0.048032	3.52902	-0.570257	0.58039	0.949572	-5.48092	NA	NA
ENSG00000198691	ABCA4	ATP-binding cassette, sub-family A (ABC1), member 4 [Source:HGNC Symbol;Acc:34]	1	protein_coding	-0.246148	1.04253	-1.53241	0.154707	0.77757	-4.38934	NA	NA
ENSG00000154265	ABCA5	ATP-binding cassette, sub-family A (ABC1), member 5 [Source:HGNC Symbol;Acc:35]	17	protein_coding	-0.124952	4.39971	-1.6637	0.125421	0.758325	-4.59472	NA	NA
ENSG00000154262	ABCA6	ATP-binding cassette, sub-family A (ABC1), member 6 [Source:HGNC Symbol;Acc:36]	17	protein_coding	-0.0975068	4.27292	-1.46353	0.172338	0.792155	-4.82471	NA	NA
ENSG00000064687	ABCA7	ATP-binding cassette, sub-family A (ABC1), member 7 [Source:HGNC Symbol;Acc:37]	19	protein_coding	-0.0168349	2.91834	-0.160552	0.875465	0.986838	-5.48772	NA	NA
ENSG00000141338	ABCA8	ATP-binding cassette, sub-family A (ABC1), member 8 [Source:HGNC Symbol;Acc:38]	17	protein_coding	-0.0214485	6.12287	-0.251849	0.805974	0.981015	-5.98504	NA	NA
ENSG00000154258	ABCA9	ATP-binding cassette, sub-family A (ABC1), member 9 [Source:HGNC Symbol;Acc:39]	17	protein_coding	-0.188568	4.35908	-2.71175	0.0208423	0.557265	-3.09457	NA	NA
ENSG00000085563	ABCB1	ATP-binding cassette, sub-family B (MDR/TAP), member 1 [Source:HGNC Symbol;Acc:40]	7	protein_coding	-0.21519	0.449392	-1.05661	0.314179	0.87137	-4.68106	NA	NA
ENSG00000135776	ABCB10	ATP-binding cassette, sub-family B (MDR/TAP), member 10 [Source:HGNC Symbol;Acc:41]	1	protein_coding	-0.0425532	3.55256	-0.585911	0.570201	0.94749	-5.47738	NA	NA
ENSG00000005471	ABCB4	ATP-binding cassette, sub-family B (MDR/TAP), member 4 [Source:HGNC Symbol;Acc:45]	7	protein_coding	-0.0986972	2.44487	-0.73328	0.479292	0.927292	-5.1687	NA	NA
ENSG00000004846	ABCB5	ATP-binding cassette, sub-family B (MDR/TAP), member 5 [Source:HGNC Symbol;Acc:46]	7	protein_coding	-0.171826	0.220256	-0.928895	0.373614	0.895765	-4.72759	NA	NA
ENSG00000131269	ABCB7	ATP-binding cassette, sub-family B (MDR/TAP), member 7 [Source:HGNC Symbol;Acc:48]	X	protein_coding	0.0102587	4.95393	0.178044	0.862045	0.985791	-5.88267	NA	NA
ENSG00000197150	ABCB8	ATP-binding cassette, sub-family B (MDR/TAP), member 8 [Source:HGNC Symbol;Acc:49]	7	protein_coding	0.115236	4.7111	1.8298	0.0955161	0.723074	-4.41278	NA	NA
ENSG00000150967	ABCB9	ATP-binding cassette, sub-family B (MDR/TAP), member 9 [Source:HGNC Symbol;Acc:50]	12	protein_coding	-0.0093228	3.05005	-0.0944636	0.926503	0.991588	-5.52436	NA	NA
ENSG00000103222	ABCC1	ATP-binding cassette, sub-family C (CFTR/MRP), member 1 [Source:HGNC Symbol;Acc:51]	16	protein_coding	-0.0529313	4.89724	-0.438906	0.669542	0.961505	-5.79409	NA	NA
ENSG00000124574	ABCC10	ATP-binding cassette, sub-family C (CFTR/MRP), member 10 [Source:HGNC Symbol;Acc:52]	6	protein_coding	0.0552686	3.93484	0.833071	0.423179	0.909584	-5.39068	NA	NA
ENSG00000121270	ABCC11	ATP-binding cassette, sub-family C (CFTR/MRP), member 11 [Source:HGNC Symbol;Acc:14639]	16	protein_coding	-0.208357	-0.443165	-0.597967	0.56242	0.945209	-4.79035	NA	NA
ENSG00000140798	ABCC12	ATP-binding cassette, sub-family C (CFTR/MRP), member 12 [Source:HGNC Symbol;Acc:14640]	16	protein_coding	-8.83049e-05	-0.975205	-0.000315026	0.999754	0.999973	-4.81741	NA	NA
ENSG00000243064	ABCC13	ATP-binding cassette, sub-family C (CFTR/MRP), member 13, pseudogene [Source:HGNC Symbol;Acc:16022]	21	pseudogene	0.659772	-0.745707	1.91657	0.0826307	0.70829	-4.23516	NA	NA
ENSG00000023839	ABCC2	ATP-binding cassette, sub-family C (CFTR/MRP), member 2 [Source:HGNC Symbol;Acc:53]	10	protein_coding	0.442306	0.451912	2.30678	0.0423666	0.628889	-3.82152	NA	NA
ENSG00000108846	ABCC3	ATP-binding cassette, sub-family C (CFTR/MRP), member 3 [Source:HGNC Symbol;Acc:54]	17	protein_coding	0.160013	4.59205	2.23892	0.0476583	0.650009	-3.81762	NA	NA
ENSG00000125257	ABCC4	ATP-binding cassette, sub-family C (CFTR/MRP), member 4 [Source:HGNC Symbol;Acc:55]	13	protein_coding	-0.113803	4.85676	-1.67705	0.122738	0.752437	-4.63529	NA	NA
ENSG00000114770	ABCC5	ATP-binding cassette, sub-family C (CFTR/MRP), member 5 [Source:HGNC Symbol;Acc:56]	3	protein_coding	-0.00602593	4.75303	-0.0850913	0.933775	0.992318	-5.86476	NA	NA
ENSG00000091262	ABCC6	ATP-binding cassette, sub-family C (CFTR/MRP), member 6 [Source:HGNC Symbol;Acc:57]	16	protein_coding	-0.109584	1.22993	-0.811101	0.435142	0.914956	-4.90809	NA	NA
ENSG00000006071	ABCC8	ATP-binding cassette, sub-family C (CFTR/MRP), member 8 [Source:HGNC Symbol;Acc:59]	11	protein_coding	-0.375378	-0.421272	-1.18687	0.261198	0.850485	-4.57547	NA	NA
ENSG00000069431	ABCC9	ATP-binding cassette, sub-family C (CFTR/MRP), member 9 [Source:HGNC Symbol;Acc:60]	12	protein_coding	-0.0239003	5.98499	-0.460686	0.654332	0.959625	-5.90041	NA	NA
ENSG00000101986	ABCD1	ATP-binding cassette, sub-family D (ALD), member 1 [Source:HGNC Symbol;Acc:61]	X	protein_coding	0.0197256	3.80242	0.223509	0.827389	0.981856	-5.66751	NA	NA
ENSG00000173208	ABCD2	ATP-binding cassette, sub-family D (ALD), member 2 [Source:HGNC Symbol;Acc:66]	12	protein_coding	-0.315307	2.58452	-2.19634	0.0512971	0.654777	-3.73118	NA	NA
ENSG00000117528	ABCD3	ATP-binding cassette, sub-family D (ALD), member 3 [Source:HGNC Symbol;Acc:67]	1	protein_coding	0.0558037	6.60737	1.1587	0.272016	0.853998	-5.38854	NA	NA
ENSG00000119688	ABCD4	ATP-binding cassette, sub-family D (ALD), member 4 [Source:HGNC Symbol;Acc:68]	14	protein_coding	0.000378138	4.87754	0.00586548	0.995429	0.99923	-5.88746	NA	NA
ENSG00000164163	ABCE1	ATP-binding cassette, sub-family E (OABP), member 1 [Source:HGNC Symbol;Acc:69]	4	protein_coding	-0.00377807	5.00688	-0.0701186	0.945405	0.994466	-5.90365	NA	NA
ENSG00000204574	ABCF1	ATP-binding cassette, sub-family F (GCN20), member 1 [Source:HGNC Symbol;Acc:70]	6	protein_coding	0.0300846	6.17718	0.658634	0.524179	0.93887	-5.80178	NA	NA
ENSG00000033050	ABCF2	ATP-binding cassette, sub-family F (GCN20), member 2 [Source:HGNC Symbol;Acc:71]	7	protein_coding	-0.012734	5.28904	-0.208848	0.838526	0.983236	-5.92002	NA	NA
ENSG00000242159	ABCF2P1	ATP-binding cassette, sub-family F (GCN20), member 2 pseudogene 1 [Source:HGNC Symbol;Acc:48841]	3	pseudogene	0.026104	3.65452	0.319603	0.75548	0.972774	-5.6116	NA	NA
ENSG00000161204	ABCF3	ATP-binding cassette, sub-family F (GCN20), member 3 [Source:HGNC Symbol;Acc:72]	3	protein_coding	-0.00605063	5.7602	-0.106653	0.917056	0.991086	-5.985	NA	NA
ENSG00000160179	ABCG1	ATP-binding cassette, sub-family G (WHITE), member 1 [Source:HGNC Symbol;Acc:73]	21	protein_coding	0.135759	0.531108	0.752862	0.467925	0.922211	-4.83792	NA	NA
ENSG00000118777	ABCG2	ATP-binding cassette, sub-family G (WHITE), member 2 [Source:HGNC Symbol;Acc:74]	4	protein_coding	-0.427407	0.709599	-2.08811	0.0617787	0.676262	-3.9505	NA	NA
ENSG00000172350	ABCG4	ATP-binding cassette, sub-family G (WHITE), member 4 [Source:HGNC Symbol;Acc:13884]	11	protein_coding	0.30912	0.184396	1.48452	0.16679	0.787373	-4.41902	NA	NA
ENSG00000144827	ABHD10	abhydrolase domain containing 10 [Source:HGNC Symbol;Acc:25656]	3	protein_coding	-0.00518183	5.39779	-0.0791746	0.938369	0.9937	-5.95146	NA	NA
ENSG00000106077	ABHD11	abhydrolase domain containing 11 [Source:HGNC Symbol;Acc:16407]	7	protein_coding	-0.239256	5.78417	-4.55607	0.00090341	0.292143	-0.357588	NA	NA
ENSG00000100997	ABHD12	abhydrolase domain containing 12 [Source:HGNC Symbol;Acc:15868]	20	protein_coding	-0.117667	5.82694	-2.06616	0.0641392	0.680472	-4.17361	NA	NA
ENSG00000139826	ABHD13	abhydrolase domain containing 13 [Source:HGNC Symbol;Acc:20293]	13	protein_coding	-0.0697275	4.90882	-1.06526	0.310424	0.869548	-5.34867	NA	NA
ENSG00000248487	ABHD14A	abhydrolase domain containing 14A [Source:HGNC Symbol;Acc:24538]	3	protein_coding	0.0599673	1.11445	0.429111	0.676434	0.963615	-5.04854	NA	NA
ENSG00000114779	ABHD14B	abhydrolase domain containing 14B [Source:HGNC Symbol;Acc:28235]	3	protein_coding	-0.138046	3.73278	-1.4405	0.178603	0.795654	-4.76942	NA	NA
ENSG00000168792	ABHD15	abhydrolase domain containing 15 [Source:HGNC Symbol;Acc:26971]	17	protein_coding	-0.0419244	3.07046	-0.33472	0.744366	0.972034	-5.48147	NA	NA
ENSG00000204427	ABHD16A	abhydrolase domain containing 16A [Source:HGNC Symbol;Acc:13921]	6	protein_coding	0.242834	-0.303042	0.684951	0.508076	0.935619	-4.77707	NA	NA
ENSG00000129968	ABHD17A	abhydrolase domain containing 17A [Source:HGNC Symbol;Acc:28756]	19	protein_coding	0.08981	4.82709	1.34627	0.206301	0.81378	-5.03947	NA	NA
ENSG00000107362	ABHD17B	abhydrolase domain containing 17B [Source:HGNC Symbol;Acc:24278]	9	protein_coding	-0.00070762	4.10389	-0.0110521	0.991387	0.99923	-5.75204	NA	NA
ENSG00000136379	ABHD17C	abhydrolase domain containing 17C [Source:HGNC Symbol;Acc:26925]	15	protein_coding	-0.126747	3.20547	-1.14164	0.278737	0.857567	-4.99236	NA	NA
ENSG00000140526	ABHD2	abhydrolase domain containing 2 [Source:HGNC Symbol;Acc:18717]	15	protein_coding	0.0877504	6.79981	1.56076	0.147919	0.771577	-4.91775	NA	NA
ENSG00000158201	ABHD3	abhydrolase domain containing 3 [Source:HGNC Symbol;Acc:18718]	18	protein_coding	-0.015644	3.17223	-0.187354	0.854921	0.985323	-5.53916	NA	NA
ENSG00000100439	ABHD4	abhydrolase domain containing 4 [Source:HGNC Symbol;Acc:20154]	14	protein_coding	-0.140073	4.47902	-1.7809	0.103564	0.734344	-4.45134	NA	NA
ENSG00000011198	ABHD5	abhydrolase domain containing 5 [Source:HGNC Symbol;Acc:21396]	3	protein_coding	0.0581588	5.0823	0.928361	0.373878	0.895768	-5.49619	NA	NA
ENSG00000163686	ABHD6	abhydrolase domain containing 6 [Source:HGNC Symbol;Acc:21398]	3	protein_coding	-0.0408292	2.92552	-0.431299	0.674892	0.963026	-5.41686	NA	NA
ENSG00000127220	ABHD8	abhydrolase domain containing 8 [Source:HGNC Symbol;Acc:23759]	19	protein_coding	-0.148367	3.82309	-1.93602	0.0799723	0.707197	-4.16256	NA	NA
ENSG00000136754	ABI1	abl-interactor 1 [Source:HGNC Symbol;Acc:11320]	10	protein_coding	0.00473569	5.64236	0.0730097	0.943158	0.993861	-5.97723	NA	NA
ENSG00000138443	ABI2	abl-interactor 2 [Source:HGNC Symbol;Acc:24011]	2	protein_coding	-0.0412527	5.25291	-0.656448	0.52553	0.939733	-5.7229	NA	NA
ENSG00000108798	ABI3	ABI family, member 3 [Source:HGNC Symbol;Acc:29859]	17	protein_coding	-0.0579091	-0.383477	-0.206487	0.840323	0.98345	-4.86802	NA	NA
ENSG00000154175	ABI3BP	ABI family, member 3 (NESH) binding protein [Source:HGNC Symbol;Acc:17265]	3	protein_coding	0.139077	2.31129	0.846886	0.41577	0.907167	-5.07063	Core matrisome	ECM Glycoproteins
ENSG00000097007	ABL1	c-abl oncogene 1, non-receptor tyrosine kinase [Source:HGNC Symbol;Acc:76]	9	protein_coding	0.125282	6.34329	2.06079	0.0647302	0.680996	-4.20539	NA	NA
ENSG00000143322	ABL2	c-abl oncogene 2, non-receptor tyrosine kinase [Source:HGNC Symbol;Acc:77]	1	protein_coding	0.157471	6.18033	1.6034	0.138201	0.768438	-4.84169	NA	NA
ENSG00000099204	ABLIM1	actin binding LIM protein 1 [Source:HGNC Symbol;Acc:78]	10	protein_coding	-0.0955889	6.2088	-1.24223	0.240934	0.837551	-5.28272	NA	NA
ENSG00000163995	ABLIM2	actin binding LIM protein family, member 2 [Source:HGNC Symbol;Acc:19195]	4	protein_coding	-0.0781208	1.23131	-0.469362	0.648318	0.959506	-5.05836	NA	NA
ENSG00000173210	ABLIM3	actin binding LIM protein family, member 3 [Source:HGNC Symbol;Acc:29132]	5	protein_coding	0.157051	3.30666	1.89467	0.0857218	0.712648	-4.15803	NA	NA
ENSG00000175164	ABO	ABO blood group (transferase A, alpha 1-3-N-acetylgalactosaminyltransferase; transferase B, alpha 1-3-galactosyltransferase) [Source:HGNC Symbol;Acc:79]	9	processed_transcript	0.349136	-1.07358	0.992042	0.343284	0.88165	-4.63453	NA	NA
ENSG00000159842	ABR	active BCR-related [Source:HGNC Symbol;Acc:81]	17	protein_coding	-0.0019122	5.74836	-0.0291894	0.977256	0.997693	-5.98936	NA	NA
ENSG00000146386	ABRACL	ABRA C-terminal like [Source:HGNC Symbol;Acc:21230]	6	protein_coding	-0.0734613	5.90949	-0.891184	0.392611	0.902073	-5.60993	NA	NA
ENSG00000146109	ABT1	activator of basal transcription 1 [Source:HGNC Symbol;Acc:17369]	6	protein_coding	0.00664832	5.58631	0.112432	0.912582	0.990775	-5.96808	NA	NA
ENSG00000114626	ABTB1	ankyrin repeat and BTB (POZ) domain containing 1 [Source:HGNC Symbol;Acc:18275]	3	protein_coding	-0.00845125	2.03071	-0.0699205	0.945559	0.994492	-5.30579	NA	NA
ENSG00000166016	ABTB2	ankyrin repeat and BTB (POZ) domain containing 2 [Source:HGNC Symbol;Acc:23842]	11	protein_coding	0.164691	3.37265	1.78678	0.102565	0.733346	-4.30173	NA	NA
ENSG00000235776	AC000089.3		22	pseudogene	0.0517878	1.28673	0.371743	0.717408	0.968777	-5.09797	NA	NA
ENSG00000236105	AC000110.1		7	pseudogene	-0.116561	5.04028	-1.74458	0.109939	0.738924	-4.56553	NA	NA
ENSG00000213683	AC002056.3		22	pseudogene	0.27043	2.03294	2.30657	0.0423827	0.628889	-3.61005	NA	NA
ENSG00000224505	AC002117.1		17	antisense	0.101242	-0.248911	0.468803	0.648704	0.959625	-4.84054	NA	NA
ENSG00000235560	AC002310.12		16	antisense	0.242183	-0.393399	0.959812	0.358532	0.889886	-4.67326	NA	NA
ENSG00000223969	AC002456.2		7	antisense	-0.179028	0.688979	-0.99144	0.343564	0.88165	-4.73818	NA	NA
ENSG00000241764	AC002467.7		7	antisense	-0.416058	0.524536	-2.33087	0.0406287	0.623759	-3.78755	NA	NA
ENSG00000232759	AC002480.3		7	antisense	0.304215	0.519983	1.76584	0.106167	0.736266	-4.2171	NA	NA
ENSG00000261457	AC002519.6		16	pseudogene	0.111485	3.23252	1.24826	0.238806	0.835141	-4.89327	NA	NA
ENSG00000237773	AC003075.4		7	antisense	-0.17054	-0.083854	-0.682309	0.509679	0.936403	-4.79838	NA	NA
ENSG00000236453	AC003092.1		7	lincRNA	0.257372	0.799447	0.965036	0.356028	0.889225	-4.76372	NA	NA
ENSG00000267750	AC003102.3		17	antisense	-0.103769	0.506098	-0.403518	0.694588	0.965404	-4.95239	NA	NA
ENSG00000234494	AC003665.1		17	antisense	-0.0842209	0.521076	-0.423804	0.680181	0.963652	-4.94965	NA	NA
ENSG00000227968	AC004014.4		7	pseudogene	-0.0595917	0.648286	-0.307001	0.764789	0.973598	-4.99584	NA	NA
ENSG00000196656	AC004057.1		4	pseudogene	-0.0898823	8.192	-1.07796	0.30497	0.867469	-5.4769	NA	NA
ENSG00000230311	AC004074.3		X	pseudogene	0.0121737	4.75188	0.172757	0.866097	0.985876	-5.85316	NA	NA
ENSG00000261008	AC004158.2		16	lincRNA	0.110277	-0.00545455	0.51081	0.619955	0.954728	-4.85718	NA	NA
ENSG00000005189	AC004381.6	Putative RNA exonuclease NEF-sp [Source:UniProtKB/Swiss-Prot;Acc:Q96IC2]	16	protein_coding	0.0239051	1.87116	0.186881	0.855283	0.985323	-5.25904	NA	NA
ENSG00000146677	AC004453.8		7	pseudogene	-0.00722272	8.5005	-0.149169	0.88422	0.988323	-6.03002	NA	NA
ENSG00000260924	AC004463.6		22	antisense	-0.180731	0.952294	-1.07439	0.306498	0.867734	-4.71574	NA	NA
ENSG00000230333	AC004538.3		7	processed_transcript	0.227967	1.94158	1.77594	0.104415	0.734344	-4.19335	NA	NA
ENSG00000256806	AC004706.1		17	pseudogene	-0.0798142	1.07256	-0.536888	0.602432	0.952416	-5.00578	NA	NA
ENSG00000229944	AC004797.1		17	pseudogene	0.0299499	6.07355	0.584872	0.570874	0.947926	-5.84107	NA	NA
ENSG00000223829	AC004870.4		7	processed_transcript	-0.676068	0.433807	-3.38354	0.0064215	0.440454	-3.06574	NA	NA
ENSG00000242687	AC004893.11		7	antisense	0.184892	0.00439505	0.898974	0.388632	0.901227	-4.72358	NA	NA
ENSG00000231397	AC004941.5		7	pseudogene	0.14346	2.52155	1.20592	0.254077	0.846347	-4.81984	NA	NA
ENSG00000243554	AC004967.7		7	pseudogene	-0.123565	1.6733	-0.863834	0.406802	0.905994	-4.94958	NA	NA
ENSG00000205485	AC004980.7		7	pseudogene	-0.15382	1.87644	-1.20125	0.255807	0.847357	-4.73375	NA	NA
ENSG00000233225	AC004987.9		7	pseudogene	-0.157645	1.47855	-0.894937	0.39069	0.901767	-4.89862	NA	NA
ENSG00000203446	AC004988.1		7	antisense	0.353314	-0.96846	1.22365	0.247589	0.841301	-4.55385	NA	NA
ENSG00000213888	AC005003.1	CDNA FLJ20464 fis, clone KAT06158; HCG1777549; Uncharacterized protein [Source:UniProtKB/TrEMBL;Acc:Q9NX35]	22	protein_coding	0.0646929	1.32648	0.386651	0.706664	0.967132	-5.1017	NA	NA
ENSG00000255690	AC005013.1		7	pseudogene	-0.215876	2.51572	-1.95375	0.0776189	0.702421	-4.0221	NA	NA
ENSG00000224280	AC005014.5		7	pseudogene	-0.0821256	0.821633	-0.48743	0.635878	0.956217	-4.97935	NA	NA
ENSG00000243004	AC005062.2		7	sense_overlapping	0.291934	1.06588	1.71855	0.114722	0.746981	-4.2351	NA	NA
ENSG00000224046	AC005076.5		7	antisense	-0.622072	-0.296785	-1.82612	0.0961012	0.724371	-4.23862	NA	NA
ENSG00000226816	AC005082.12		7	lincRNA	-0.373836	0.500921	-2.18871	0.0519762	0.659172	-3.9001	NA	NA
ENSG00000233834	AC005083.1		7	processed_transcript	-0.267682	2.34475	-2.61897	0.0245366	0.569108	-3.22047	NA	NA
ENSG00000196295	AC005154.6		7	processed_transcript	-0.0526644	3.63067	-0.6267	0.544117	0.943305	-5.47046	NA	NA
ENSG00000213209	AC005229.7		7	pseudogene	-0.0886697	-0.136388	-0.406575	0.692408	0.965404	-4.86648	NA	NA
ENSG00000256210	AC005255.3		19	pseudogene	0.057442	4.18568	0.783249	0.450627	0.918382	-5.47344	NA	NA
ENSG00000170468	AC005280.1		14	pseudogene	0.0220225	3.46725	0.267201	0.794442	0.980696	-5.58631	NA	NA
ENSG00000248493	AC005351.1		5	pseudogene	-0.141385	1.09491	-1.02582	0.32782	0.877496	-4.76262	NA	NA
ENSG00000232006	AC005537.2		7	processed_transcript	-0.261054	0.686073	-1.58862	0.141504	0.77012	-4.34282	NA	NA
ENSG00000231185	AC005592.2		5	antisense	-0.278166	0.61135	-1.46581	0.171728	0.791921	-4.43143	NA	NA
ENSG00000228649	AC005682.5		7	processed_transcript	0.0863209	2.39628	0.833501	0.422947	0.909584	-5.09531	NA	NA
ENSG00000268034	AC005795.1		19	pseudogene	-0.00101534	5.82214	-0.020757	0.983825	0.997902	-5.99578	NA	NA
ENSG00000235554	AC005822.1		17	pseudogene	-0.0655123	4.8424	-0.87075	0.403181	0.905699	-5.5132	NA	NA
ENSG00000218305	AC006024.4		7	pseudogene	0.0199824	2.29106	0.178259	0.86188	0.985791	-5.3499	NA	NA
ENSG00000232553	AC006026.10		7	pseudogene	-0.122319	1.96677	-0.841176	0.418822	0.908716	-5.01426	NA	NA
ENSG00000224785	AC006026.9		7	pseudogene	-0.0610124	3.44901	-0.686307	0.507254	0.935435	-5.39765	NA	NA
ENSG00000231357	AC006028.11		7	pseudogene	0.00938297	0.220789	0.0398477	0.968955	0.996695	-4.95646	NA	NA
ENSG00000233264	AC006042.8		7	pseudogene	-0.00488023	0.532838	-0.0254288	0.980185	0.997902	-5.00553	NA	NA
ENSG00000266907	AC006116.22		19	pseudogene	-0.188713	1.55913	-1.34153	0.207784	0.81378	-4.57968	NA	NA
ENSG00000261342	AC006538.1		19	sense_intronic	0.137028	-0.506516	0.54839	0.594785	0.951609	-4.79699	NA	NA
ENSG00000235859	AC006978.6		7	pseudogene	-0.199457	2.27261	-1.6369	0.130965	0.76351	-4.36195	NA	NA
ENSG00000235411	AC007041.2		2	pseudogene	-0.0317368	4.04444	-0.421375	0.681899	0.963758	-5.65406	NA	NA
ENSG00000267544	AC007229.3		19	pseudogene	0.0677975	0.734933	0.359796	0.726066	0.969974	-4.99896	NA	NA
ENSG00000231043	AC007238.1		2	pseudogene	-0.00777069	5.93011	-0.154428	0.880174	0.98741	-5.99227	NA	NA
ENSG00000231312	AC007246.3		2	antisense	-0.098514	3.50798	-1.15622	0.272988	0.853998	-5.03226	NA	NA
ENSG00000223813	AC007255.8		7	antisense	-0.230195	0.807294	-1.24737	0.239119	0.835267	-4.58994	NA	NA
ENSG00000213090	AC007256.5		2	pseudogene	-0.0540748	3.76341	-0.785454	0.449389	0.918382	-5.39387	NA	NA
ENSG00000172974	AC007318.5		2	pseudogene	-0.0469472	6.89817	-0.983654	0.347206	0.884337	-5.56904	NA	NA
ENSG00000227946	AC007383.3		2	lincRNA	-0.0562547	0.968743	-0.306735	0.764987	0.973598	-5.05238	NA	NA
ENSG00000159186	AC007383.6		2	pseudogene	-0.092853	3.83509	-1.06302	0.311393	0.869548	-5.17877	NA	NA
ENSG00000232046	AC007392.3		2	lincRNA	-0.13317	1.07097	-0.749148	0.470067	0.922211	-4.91504	NA	NA
ENSG00000231386	AC007395.4		2	pseudogene	-0.0434163	3.90693	-0.620822	0.547833	0.943305	-5.52862	NA	NA
ENSG00000239467	AC007405.6		2	lincRNA	0.146977	0.458194	0.773131	0.45634	0.918726	-4.8206	NA	NA
ENSG00000228878	AC007551.3		7	lincRNA	0.141426	0.32237	0.787049	0.448494	0.918382	-4.79976	NA	NA
ENSG00000238165	AC007560.1		2	pseudogene	0.0586842	2.29557	0.471388	0.646917	0.959484	-5.27002	NA	NA
ENSG00000244055	AC007566.10		7	antisense	-0.548097	-0.0349736	-2.34315	0.0397691	0.623759	-3.88801	NA	NA
ENSG00000233251	AC007743.1		2	antisense	-0.423124	3.87078	-5.30327	0.00028451	0.272545	0.339065	NA	NA
ENSG00000267213	AC007773.2		19	antisense	-0.21123	0.0555058	-0.915642	0.380215	0.898465	-4.72054	NA	NA
ENSG00000229647	AC007879.7		2	lincRNA	0.238703	0.806018	1.34368	0.207108	0.81378	-4.52304	NA	NA
ENSG00000233762	AC007969.5		2	pseudogene	-0.0900746	6.76222	-1.43121	0.181186	0.797366	-5.08067	NA	NA
ENSG00000230918	AC008063.2		2	antisense	0.367766	-0.0539681	1.63312	0.131763	0.764337	-4.33524	NA	NA
ENSG00000234764	AC008132.12		22	pseudogene	-0.145504	2.0779	-1.21423	0.251018	0.843805	-4.74971	NA	NA
ENSG00000161103	AC008132.13	Uncharacterized protein [Source:UniProtKB/TrEMBL;Acc:E2QRI0]	22	protein_coding	0.0189422	-0.32594	0.0545813	0.957487	0.996181	-4.88397	NA	NA
ENSG00000229321	AC008269.2		2	lincRNA	-0.59841	-0.20967	-2.5363	0.028371	0.584476	-3.80769	NA	NA
ENSG00000251583	AC008427.2		5	pseudogene	0.122186	1.88739	1.02035	0.330288	0.87765	-4.87678	NA	NA
ENSG00000267751	AC009005.2		19	antisense	-0.0171595	0.264292	-0.0911692	0.929058	0.991588	-4.96104	NA	NA
ENSG00000259972	AC009120.6		16	antisense	0.356941	-0.0863774	1.15569	0.273192	0.853998	-4.59933	NA	NA
ENSG00000238045	AC009133.14		16	antisense	-0.134666	0.616946	-0.711557	0.492103	0.931208	-4.86663	NA	NA
ENSG00000229689	AC009237.8		2	pseudogene	0.148995	3.46619	1.65536	0.127124	0.760868	-4.47585	NA	NA
ENSG00000230383	AC009245.3		7	pseudogene	-0.0936902	2.42001	-0.602759	0.559344	0.944277	-5.23629	NA	NA
ENSG00000225813	AC009299.4		2	pseudogene	-0.140673	-0.855087	-0.33004	0.7478	0.972437	-4.80655	NA	NA
ENSG00000232320	AC009299.5		2	pseudogene	0.0989674	5.97898	1.76069	0.10707	0.736335	-4.61954	NA	NA
ENSG00000233868	AC009302.2		2	pseudogene	-0.14663	1.96901	-1.04207	0.320565	0.875171	-4.8738	NA	NA
ENSG00000226363	AC009336.24		2	lincRNA	-0.413691	0.932023	-2.10261	0.0602645	0.674826	-3.91204	NA	NA
ENSG00000233287	AC009362.2		7	pseudogene	0.275477	0.748978	1.48237	0.167351	0.788434	-4.42146	NA	NA
ENSG00000216895	AC009403.2	Protein LOC100506302 [Source:UniProtKB/TrEMBL;Acc:B5MCR4]	7	protein_coding	-0.131927	1.21768	-0.968956	0.354157	0.889225	-4.81416	NA	NA
ENSG00000236255	AC009404.2		2	lincRNA	0.158376	1.27925	1.05987	0.312756	0.869972	-4.76244	NA	NA
ENSG00000224152	AC009506.1		2	antisense	0.0990989	0.182492	0.380118	0.711364	0.968255	-4.91125	NA	NA
ENSG00000223960	AC009948.5		2	antisense	0.0960993	2.47168	0.936645	0.369792	0.894661	-5.03556	NA	NA
ENSG00000238082	AC009948.7		2	pseudogene	0.0907941	3.81598	0.945364	0.365525	0.89154	-5.27867	NA	NA
ENSG00000235325	AC009963.6		2	pseudogene	-0.0233781	0.895853	-0.149322	0.884103	0.988323	-5.06282	NA	NA
ENSG00000229738	AC010240.3		5	pseudogene	-0.00244868	0.413504	-0.0133043	0.989632	0.99923	-4.98633	NA	NA
ENSG00000214248	AC010336.1	Uncharacterized protein [Source:UniProtKB/TrEMBL;Acc:F5GXD2]	19	protein_coding	0.0916764	-0.263088	0.262502	0.797966	0.980948	-4.87525	NA	NA
ENSG00000235081	AC010492.2		19	pseudogene	-0.0251895	3.07524	-0.20544	0.841121	0.983514	-5.51457	NA	NA
ENSG00000240296	AC010492.5		19	pseudogene	0.17746	0.703229	1.12934	0.283664	0.860022	-4.65821	NA	NA
ENSG00000268686	AC010524.2		19	antisense	0.0726013	0.160296	0.351691	0.731961	0.97081	-4.91401	NA	NA
ENSG00000267216	AC010642.1	Uncharacterized protein [Source:UniProtKB/TrEMBL;Acc:K7EQD1]	19	protein_coding	0.183086	-0.0920134	0.872073	0.402491	0.905699	-4.7275	NA	NA
ENSG00000225402	AC010878.3		2	pseudogene	0.0745187	4.95298	1.16012	0.271463	0.853998	-5.2591	NA	NA
ENSG00000179997	AC010894.4		2	pseudogene	0.168758	1.14611	0.934192	0.370998	0.895032	-4.8248	NA	NA
ENSG00000223658	AC011242.6		2	pseudogene	0.236967	0.712104	1.47543	0.169174	0.790907	-4.42594	NA	NA
ENSG00000236015	AC011290.5		7	pseudogene	-0.0430625	2.94853	-0.492541	0.63238	0.9562	-5.39641	NA	NA
ENSG00000267107	AC011526.1		19	lincRNA	-0.182494	-0.0847043	-0.668591	0.518052	0.937529	-4.80278	NA	NA
ENSG00000236008	AC011747.4		2	lincRNA	0.129498	-0.896294	0.418022	0.684274	0.964206	-4.78975	NA	NA
ENSG00000235092	AC011747.7		2	antisense	-0.0874929	-0.268305	-0.334223	0.74473	0.972034	-4.86456	NA	NA
ENSG00000233038	AC011899.9		7	antisense	-0.411614	-0.891856	-1.51723	0.158453	0.782193	-4.43061	NA	NA
ENSG00000213197	AC012066.1		2	pseudogene	0.171705	1.98365	1.37367	0.197899	0.809157	-4.59468	NA	NA
ENSG00000228835	AC012123.1	Uncharacterized protein [Source:UniProtKB/TrEMBL;Acc:C9JWB5]	18	protein_coding	-0.173791	0.109627	-0.787413	0.44829	0.918382	-4.77871	NA	NA
ENSG00000234327	AC012146.7		17	processed_transcript	0.106372	1.96547	0.932731	0.371719	0.895032	-4.95218	NA	NA
ENSG00000226686	AC012309.5		19	lincRNA	-0.228575	1.04917	-1.13744	0.280415	0.858644	-4.68434	NA	NA
ENSG00000231848	AC012354.8		2	pseudogene	0.401185	0.933561	2.16163	0.0544582	0.669646	-3.86212	NA	NA
ENSG00000238029	AC012493.1		2	pseudogene	0.167716	2.15208	1.26937	0.231471	0.830484	-4.71013	NA	NA
ENSG00000272888	AC013394.2		15	processed_transcript	0.0611952	3.78171	0.381777	0.71017	0.968255	-5.61699	NA	NA
ENSG00000268412	AC013449.1	Uncharacterized protein [Source:UniProtKB/TrEMBL;Acc:M0R242]	2	protein_coding	-0.0402919	5.69159	-0.709368	0.493405	0.931429	-5.73285	NA	NA
ENSG00000236048	AC013470.6		7	pseudogene	0.0269816	4.53809	0.409642	0.690225	0.965404	-5.74904	NA	NA
ENSG00000223873	AC013733.5		2	pseudogene	-0.0411792	0.749844	-0.224267	0.826814	0.981856	-5.0271	NA	NA
ENSG00000271268	AC015849.14		HG385_PATCH	pseudogene	0.037826	3.6958	0.499349	0.627735	0.9562	-5.55028	NA	NA
ENSG00000108958	AC016292.3		17	pseudogene	0.0907842	1.57524	0.637113	0.537569	0.942593	-5.0557	NA	NA
ENSG00000235165	AC016405.1		8	pseudogene	-0.087523	3.26219	-0.983786	0.347144	0.884337	-5.14278	NA	NA
ENSG00000267858	AC016629.8		19	antisense	0.162659	1.26032	1.24586	0.239649	0.835798	-4.62707	NA	NA
ENSG00000223427	AC016716.1		2	pseudogene	-0.117059	3.84011	-1.59904	0.139167	0.768438	-4.59795	NA	NA
ENSG00000213194	AC016732.2		2	pseudogene	-0.0368693	4.88081	-0.67676	0.513056	0.936762	-5.66162	NA	NA
ENSG00000228305	AC016734.2		2	pseudogene	-0.0301505	3.74853	-0.387569	0.706005	0.967132	-5.60846	NA	NA
ENSG00000218175	AC016739.2		2	pseudogene	0.0312056	7.25294	0.549075	0.594332	0.951609	-5.89693	NA	NA
ENSG00000212978	AC016747.3		2	processed_transcript	-0.120893	3.28222	-1.29026	0.224397	0.825357	-4.85957	NA	NA
ENSG00000186235	AC016757.3	Protein LOC151174 [Source:UniProtKB/TrEMBL;Acc:E7EUL1]	2	protein_coding	0.0976592	0.368676	0.479791	0.641123	0.956549	-4.91258	NA	NA
ENSG00000231367	AC016995.3		2	lincRNA	-0.019031	0.25927	-0.0851696	0.933714	0.992318	-4.9606	NA	NA
ENSG00000180105	AC017081.2		2	pseudogene	0.103182	-0.73434	0.352351	0.731481	0.970469	-4.81408	NA	NA
ENSG00000213225	AC018804.7		2	pseudogene	-0.00433861	4.76014	-0.0719138	0.944009	0.994059	-5.86692	NA	NA
ENSG00000231822	AC019097.7		2	pseudogene	0.164952	2.90832	1.62396	0.133718	0.765455	-4.44089	NA	NA
ENSG00000229056	AC020571.3		2	antisense	0.257241	0.852679	1.27258	0.230373	0.830484	-4.5752	NA	NA
ENSG00000206567	AC022007.5		3	lincRNA	-0.0637713	0.131422	-0.308476	0.763698	0.973414	-4.91811	NA	NA
ENSG00000255397	AC022182.2		8	pseudogene	0.0651112	4.27003	1.02847	0.326625	0.877496	-5.28532	NA	NA
ENSG00000226221	AC022431.1		5	pseudogene	0.0576065	9.08337	0.91375	0.381164	0.898972	-5.6183	NA	NA
ENSG00000235885	AC023115.2		2	lincRNA	0.538566	0.109218	2.85767	0.0161212	0.525035	-3.52743	NA	NA
ENSG00000214135	AC024560.3		3	pseudogene	-0.0121001	2.35563	-0.108932	0.915291	0.991086	-5.37243	NA	NA
ENSG00000215068	AC025171.1		5	antisense	0.568545	-0.604788	1.91443	0.082928	0.709677	-4.22101	NA	NA
ENSG00000179859	AC025335.1		17	antisense	0.0902084	1.45781	0.641102	0.535072	0.942593	-5.03217	NA	NA
ENSG00000174977	AC026271.5		17	pseudogene	0.0320246	6.55365	0.656249	0.525654	0.939733	-5.81998	NA	NA
ENSG00000232531	AC027612.1		2	pseudogene	0.149428	1.20283	0.96548	0.355816	0.889225	-4.81365	NA	NA
ENSG00000143429	AC027612.6		2	pseudogene	0.0719878	3.29435	0.952507	0.362056	0.890823	-5.17427	NA	NA
ENSG00000215067	AC027763.2	Uncharacterized protein [Source:UniProtKB/TrEMBL;Acc:A8MUH5]	17	protein_coding	0.00774699	1.66392	0.0427828	0.96667	0.996181	-5.2278	NA	NA
ENSG00000233006	AC034220.3		5	processed_transcript	-0.199597	0.811013	-1.06339	0.311232	0.869548	-4.70832	NA	NA
ENSG00000229334	AC046143.3		3	antisense	-0.180407	-0.114059	-0.921506	0.377284	0.896024	-4.70588	NA	NA
ENSG00000197320	AC060834.2		7	pseudogene	-0.280249	2.3926	-1.9629	0.0764298	0.697897	-4.00561	NA	NA
ENSG00000222020	AC062017.1	Uncharacterized protein [Source:UniProtKB/TrEMBL;Acc:B8ZZD5]	2	protein_coding	-0.33437	-0.419094	-1.52353	0.15689	0.780004	-4.41064	NA	NA
ENSG00000234028	AC062029.1		2	antisense	0.0441347	-0.0912245	0.206572	0.840259	0.98345	-4.90275	NA	NA
ENSG00000235651	AC064850.4		2	pseudogene	-0.0270129	4.92375	-0.353161	0.730891	0.970303	-5.83172	NA	NA
ENSG00000229023	AC067945.3		2	pseudogene	0.0365991	3.93991	0.510849	0.619928	0.954728	-5.59361	NA	NA
ENSG00000236682	AC068282.3		2	lincRNA	0.0247849	0.304693	0.111536	0.913275	0.990948	-4.96583	NA	NA
ENSG00000223973	AC068491.3		2	pseudogene	-0.34892	-0.0496181	-1.39903	0.190379	0.804038	-4.47112	NA	NA
ENSG00000204637	AC068538.2		2	pseudogene	0.177406	0.81206	0.919178	0.378445	0.897339	-4.79084	NA	NA
ENSG00000229512	AC068580.5		11	sense_intronic	-0.322949	0.0691847	-1.58145	0.143131	0.77012	-4.3614	NA	NA
ENSG00000224769	AC069213.1		3	pseudogene	0.221521	0.847294	1.19071	0.259749	0.849696	-4.63024	NA	NA
ENSG00000231839	AC073055.2		7	pseudogene	-0.159944	-0.153035	-0.612375	0.5532	0.943367	-4.81344	NA	NA
ENSG00000228335	AC073063.10		7	pseudogene	0.0167218	5.62753	0.28548	0.780778	0.97656	-5.9369	NA	NA
ENSG00000235920	AC073109.2		7	pseudogene	0.18506	-0.0358416	0.794264	0.444461	0.917085	-4.76255	NA	NA
ENSG00000198580	AC073343.1	Uncharacterized protein [Source:UniProtKB/TrEMBL;Acc:H0Y5S2]	7	protein_coding	-0.202321	1.04258	-1.26431	0.233213	0.832567	-4.595	NA	NA
ENSG00000233087	AC073869.1		2	pseudogene	0.113762	3.27306	1.23261	0.244361	0.838495	-4.9157	NA	NA
ENSG00000217950	AC073869.20		2	pseudogene	0.0267346	4.24661	0.326478	0.750418	0.972437	-5.72674	NA	NA
ENSG00000203387	AC074019.2		2	pseudogene	-0.0525659	1.28162	-0.328334	0.749054	0.972437	-5.10827	NA	NA
ENSG00000234072	AC074117.10		2	antisense	-0.0511728	1.4025	-0.372621	0.716773	0.968628	-5.12125	NA	NA
ENSG00000225975	AC074138.3		19	lincRNA	0.118998	-0.0190078	0.556424	0.589475	0.951335	-4.84331	NA	NA
ENSG00000259605	AC074212.5		19	antisense	0.0748041	0.421272	0.241883	0.813487	0.981478	-4.97002	NA	NA
ENSG00000267395	AC074212.6		19	antisense	0.245845	-0.0373976	1.12153	0.286828	0.860029	-4.61832	NA	NA
ENSG00000213963	AC074286.1		2	sense_overlapping	0.234584	0.268789	1.08409	0.302368	0.866222	-4.65344	NA	NA
ENSG00000204929	AC074391.1		2	lincRNA	-0.260254	0.371655	-1.42179	0.183838	0.800063	-4.4585	NA	NA
ENSG00000213985	AC078899.1		19	pseudogene	0.073755	5.98407	0.920198	0.377936	0.896851	-5.58987	NA	NA
ENSG00000182329	AC079354.1	uncharacterized protein KIAA2012 [Source:RefSeq peptide;Acc:NP_001264301]	2	protein_coding	0.210417	-0.778708	0.822069	0.429142	0.913068	-4.70126	NA	NA
ENSG00000222035	AC079354.3		2	antisense	0.0287682	-0.186408	0.107507	0.916395	0.991086	-4.89874	NA	NA
ENSG00000214100	AC079776.2		2	pseudogene	-0.575456	-1.07218	-2.1216	0.0583356	0.672831	-4.17546	NA	NA
ENSG00000236654	AC079780.3		7	pseudogene	0.265128	3.09054	2.00134	0.0716171	0.695255	-4.0013	NA	NA
ENSG00000237753	AC079922.3		2	lincRNA	0.279733	0.957983	1.74281	0.110257	0.739374	-4.21681	NA	NA
ENSG00000203644	AC083799.1		3	pseudogene	0.0383926	1.47114	0.263449	0.797256	0.980948	-5.16087	NA	NA
ENSG00000259820	AC083843.1		8	lincRNA	0.0920952	0.39023	0.46974	0.648056	0.959498	-4.91834	NA	NA
ENSG00000223500	AC083862.6		7	pseudogene	0.180185	0.868157	1.16038	0.271364	0.853998	-4.652	NA	NA
ENSG00000237821	AC083873.4		7	pseudogene	-0.0898833	2.57483	-0.799275	0.441674	0.916481	-5.15153	NA	NA
ENSG00000212694	AC084018.1		12	lincRNA	0.217625	1.30097	1.48946	0.165508	0.785509	-4.43467	NA	NA
ENSG00000256006	AC084117.3		11	sense_intronic	0.325206	0.0229295	1.07564	0.305962	0.867699	-4.64358	NA	NA
ENSG00000186019	AC084219.4		19	antisense	-0.0608479	0.492051	-0.291761	0.7761	0.974998	-4.97343	NA	NA
ENSG00000235546	AC087499.5		17	pseudogene	0.109795	2.554	1.07228	0.3074	0.867881	-4.942	NA	NA
ENSG00000229368	AC090587.4		11	sense_overlapping	-0.0802345	1.66967	-0.619609	0.548602	0.943305	-5.08232	NA	NA
ENSG00000225026	AC091492.2		3	pseudogene	0.187104	1.08192	1.12285	0.286289	0.860029	-4.69701	NA	NA
ENSG00000229043	AC091729.9		7	antisense	-0.15176	2.04084	-1.29758	0.221959	0.824501	-4.67143	NA	NA
ENSG00000224061	AC092106.1		2	pseudogene	-0.0230572	3.00948	-0.262409	0.798036	0.980948	-5.48797	NA	NA
ENSG00000233527	AC092295.7		19	antisense	-0.0787892	1.18556	-0.526845	0.60915	0.952453	-5.02983	NA	NA
ENSG00000227542	AC092614.2		2	lincRNA	0.229946	-0.045432	1.15405	0.273836	0.853998	-4.60183	NA	NA
ENSG00000235218	AC092638.2		2	pseudogene	0.237603	0.157397	1.04807	0.317917	0.872611	-4.66502	NA	NA
ENSG00000233370	AC092664.1		2	pseudogene	0.265499	1.0142	1.70922	0.116482	0.748637	-4.24367	NA	NA
ENSG00000233757	AC092835.2		2	lincRNA	0.0197526	1.77553	0.14654	0.886245	0.988636	-5.244	NA	NA
ENSG00000225770	AC092933.3		3	pseudogene	0.0716965	3.77896	0.833676	0.422853	0.909545	-5.36095	NA	NA
ENSG00000236281	AC093106.5		7	pseudogene	0.0767594	1.49814	0.530127	0.60695	0.952453	-5.08714	NA	NA
ENSG00000213261	AC093106.7		7	pseudogene	0.266321	5.1622	2.53914	0.0282299	0.583706	-3.41091	NA	NA
ENSG00000170846	AC093323.3		4	lincRNA	-0.0850026	3.74644	-0.915167	0.380452	0.898465	-5.29132	NA	NA
ENSG00000226383	AC093375.1		2	lincRNA	0.0190095	0.483688	0.0827105	0.935623	0.993076	-4.99554	NA	NA
ENSG00000231890	AC093391.2		2	antisense	0.149383	0.906263	0.878373	0.399215	0.90521	-4.82459	NA	NA
ENSG00000235257	AC093415.2		3	processed_transcript	0.201828	0.361487	0.86139	0.408088	0.906168	-4.77103	NA	NA
ENSG00000240859	AC093627.10		7	lincRNA	0.00910546	1.68002	0.061024	0.952475	0.995928	-5.23048	NA	NA
ENSG00000242474	AC093627.9		7	lincRNA	0.223531	0.219907	1.0399	0.321528	0.876656	-4.67318	NA	NA
ENSG00000232533	AC093673.5		7	antisense	0.165307	3.18099	1.78877	0.102229	0.733346	-4.27692	NA	NA
ENSG00000213222	AC093724.2		2	pseudogene	-0.125271	2.32726	-0.99372	0.342503	0.88165	-4.96822	NA	NA
ENSG00000225205	AC093818.1		2	antisense	0.153792	0.937295	0.976134	0.35075	0.887335	-4.77357	NA	NA
ENSG00000152117	AC093838.4		2	pseudogene	0.0128373	2.05568	0.117701	0.908505	0.990355	-5.3073	NA	NA
ENSG00000230838	AC093850.2		2	lincRNA	0.173885	3.2247	0.925431	0.375331	0.89595	-5.18211	NA	NA
ENSG00000225057	AC096574.4		2	processed_transcript	0.139465	0.958881	0.950992	0.362789	0.890823	-4.79085	NA	NA
ENSG00000234488	AC096664.1		2	pseudogene	-0.023365	4.40264	-0.2017	0.84397	0.984078	-5.78816	NA	NA
ENSG00000244567	AC096772.6		2	lincRNA	-0.0299356	0.961629	-0.169318	0.868734	0.986188	-5.07314	NA	NA
ENSG00000259848	AC097374.2		2	pseudogene	-0.245276	-1.18167	-0.528433	0.608085	0.952453	-4.74933	NA	NA
ENSG00000237939	AC097523.3		2	pseudogene	0.0642936	-0.215524	0.276685	0.787343	0.978696	-4.87904	NA	NA
ENSG00000237868	AC097533.1		4	pseudogene	0.152427	0.864633	0.989391	0.34452	0.88257	-4.75749	NA	NA
ENSG00000236432	AC097662.2		2	antisense	0.042113	0.158105	0.166726	0.870724	0.986614	-4.94007	NA	NA
ENSG00000236530	AC097711.1		4	pseudogene	-0.0333494	2.75887	-0.249927	0.807422	0.981015	-5.43663	NA	NA
ENSG00000213846	AC098614.2		3	pseudogene	0.131361	8.07967	2.4103	0.0353745	0.602751	-3.68379	NA	NA
ENSG00000183900	AC099522.1		5	pseudogene	-0.0371337	0.402197	-0.126244	0.901901	0.988844	-4.97991	NA	NA
ENSG00000255883	AC099522.2		5	pseudogene	0.0551715	5.23492	0.755576	0.466363	0.922175	-5.65263	NA	NA
ENSG00000224738	AC099850.1		17	antisense	-0.223918	-0.45063	-0.905895	0.385121	0.901009	-4.69119	NA	NA
ENSG00000213383	AC104297.1		3	pseudogene	-0.0215347	4.05117	-0.321936	0.753761	0.972774	-5.69117	NA	NA
ENSG00000236307	AC104651.1		2	pseudogene	-0.101183	-0.157015	-0.44823	0.663011	0.960867	-4.85534	NA	NA
ENSG00000225496	AC104651.2		2	pseudogene	-0.000963244	4.56386	-0.011579	0.990977	0.99923	-5.83691	NA	NA
ENSG00000228857	AC104653.1		2	lincRNA	-0.285563	-0.467196	-1.05773	0.313688	0.871236	-4.63042	NA	NA
ENSG00000234362	AC104654.2		2	lincRNA	-0.205132	1.49128	-1.19049	0.259832	0.849696	-4.69432	NA	NA
ENSG00000226321	AC104809.3	Protein LOC728763 [Source:UniProtKB/TrEMBL;Acc:H7C117]	2	protein_coding	0.0150376	0.0823439	0.0659278	0.948662	0.994965	-4.93592	NA	NA
ENSG00000234429	AC105342.1		2	pseudogene	-0.200881	-1.8056	-0.433451	0.673376	0.962665	-4.72651	NA	NA
ENSG00000237077	AC105399.2		2	pseudogene	0.15759	2.79661	1.16809	0.268373	0.853998	-4.89745	NA	NA
ENSG00000223652	AC106786.1		5	antisense	-0.0727409	-0.251823	-0.274766	0.788778	0.979038	-4.87521	NA	NA
ENSG00000177822	AC108142.1		4	antisense	-0.132511	2.88545	-1.01231	0.333938	0.879851	-5.04963	NA	NA
ENSG00000233205	AC108479.2		2	pseudogene	-0.0458487	3.45976	-0.514841	0.617229	0.954361	-5.49426	NA	NA
ENSG00000218416	AC110619.2	Uncharacterized protein [Source:UniProtKB/TrEMBL;Acc:B5MC12]	2	protein_coding	-0.0633391	1.20845	-0.382701	0.709504	0.968255	-5.08003	NA	NA
ENSG00000231351	AC111200.7		2	pseudogene	0.147627	0.435631	0.762828	0.462205	0.921239	-4.82237	NA	NA
ENSG00000272886	AC112218.1	cDNA FLJ53884, highly similar to mRNA decapping enzyme 1A [Source:UniProtKB/TrEMBL;Acc:B4DHN9]	HG957_PATCH	protein_coding	-0.0346207	4.11365	-0.335972	0.743448	0.972034	-5.69877	NA	NA
ENSG00000233223	AC113189.5		17	antisense	0.0395673	2.85932	0.374545	0.715384	0.968255	-5.42301	NA	NA
ENSG00000233585	AC115617.2		X	pseudogene	0.109703	5.27834	2.046	0.0663829	0.682988	-4.16338	NA	NA
ENSG00000268175	AC117395.1	LOC646903 protein; Uncharacterized protein [Source:UniProtKB/TrEMBL;Acc:Q96EG4]	3	protein_coding	0.114684	-0.0309388	0.495289	0.630503	0.9562	-4.85822	NA	NA
ENSG00000233459	AC125238.2		2	pseudogene	0.073283	2.51747	0.613569	0.552439	0.943367	-5.24961	NA	NA
ENSG00000268403	AC132192.1	LOC644656 protein; Uncharacterized protein [Source:UniProtKB/TrEMBL;Acc:Q9BT31]	11	protein_coding	-0.167183	1.30492	-0.758353	0.464768	0.922175	-4.94826	NA	NA
ENSG00000228989	AC133528.2		2	antisense	0.0127924	1.98637	0.112971	0.912165	0.990737	-5.29294	NA	NA
ENSG00000214354	AC133644.3		2	pseudogene	0.0473409	1.96386	0.354712	0.729762	0.970298	-5.24165	NA	NA
ENSG00000256393	AC138123.2		12	pseudogene	-0.373329	0.961252	-2.12126	0.058369	0.672831	-3.89228	NA	NA
ENSG00000249215	AC138517.4		5	pseudogene	0.00100741	2.8462	0.0107561	0.991618	0.99923	-5.4836	NA	NA
ENSG00000267270	AC139100.2	Uncharacterized protein [Source:UniProtKB/TrEMBL;Acc:K7EME5]	18	protein_coding	0.270333	-0.0530994	1.15491	0.2735	0.853998	-4.60105	NA	NA
ENSG00000215154	AC141586.5		16	pseudogene	0.00448847	0.293147	0.0206329	0.983922	0.997902	-4.96759	NA	NA
ENSG00000250986	AC141928.1		4	lincRNA	0.173604	-0.885717	0.585836	0.570249	0.94749	-4.75781	NA	NA
ENSG00000228956	AC144521.1		3	processed_transcript	0.278883	-0.642286	0.872588	0.402222	0.905699	-4.69209	NA	NA
ENSG00000273117	AC144652.1		7	lincRNA	-0.263201	0.262108	-1.36543	0.200395	0.810224	-4.49255	NA	NA
ENSG00000261888	AC144831.1		17	lincRNA	-0.133455	0.838335	-0.739712	0.475539	0.925025	-4.8847	NA	NA
ENSG00000223855	AC147651.3		7	lincRNA	-0.0782489	-0.521527	-0.238017	0.816406	0.981628	-4.84981	NA	NA
ENSG00000256546	AC156455.1		12	processed_transcript	-0.0321711	1.29092	-0.204412	0.841904	0.984072	-5.13407	NA	NA
ENSG00000272391	AC211429.1	cDNA FLJ56876, highly similar to Nuclear envelope pore membrane protein POM 121 [Source:UniProtKB/TrEMBL;Acc:B4DDR5]	HG1257_PATCH	protein_coding	-0.0353309	2.45352	-0.223442	0.827439	0.981856	-5.37683	NA	NA
ENSG00000269313	AC231657.1		HG1436_HG1432_PATCH	protein_coding	0.0570606	1.16082	0.390582	0.703842	0.966439	-5.06829	NA	NA
ENSG00000266472	AC242988.1		HG1287_PATCH	protein_coding	-0.0490571	6.03579	-0.871584	0.402746	0.905699	-5.63497	NA	NA
ENSG00000271601	AC243547.1		HG1287_PATCH	protein_coding	0.029071	4.37664	0.376079	0.714277	0.968255	-5.73356	NA	NA
ENSG00000268089	AC244102.1		HG1497_PATCH	protein_coding	-0.0869793	-0.988592	-0.319999	0.755188	0.972774	-4.79638	NA	NA
ENSG00000272674	AC244517.1		HG1082_HG167_PATCH	protein_coding	-0.0979911	1.35969	-0.64527	0.532471	0.942301	-5.013	NA	NA
ENSG00000060971	ACAA1	acetyl-CoA acyltransferase 1 [Source:HGNC Symbol;Acc:82]	3	protein_coding	0.0826905	4.32522	1.23788	0.242478	0.838229	-5.08638	NA	NA
ENSG00000167315	ACAA2	acetyl-CoA acyltransferase 2 [Source:HGNC Symbol;Acc:83]	18	protein_coding	0.0430191	5.7572	0.803342	0.43942	0.9159	-5.66932	NA	NA
ENSG00000076555	ACACB	acetyl-CoA carboxylase beta [Source:HGNC Symbol;Acc:85]	12	protein_coding	-0.255056	4.56643	-1.9511	0.077967	0.70252	-4.22864	NA	NA
ENSG00000111271	ACAD10	acyl-CoA dehydrogenase family, member 10 [Source:HGNC Symbol;Acc:21597]	12	protein_coding	-0.0344657	4.44029	-0.436135	0.671488	0.961884	-5.72112	NA	NA
ENSG00000240303	ACAD11	acyl-CoA dehydrogenase family, member 11 [Source:HGNC Symbol;Acc:30211]	3	protein_coding	-0.355018	1.02861	-2.09918	0.0606198	0.674901	-3.90418	NA	NA
ENSG00000151498	ACAD8	acyl-CoA dehydrogenase family, member 8 [Source:HGNC Symbol;Acc:87]	11	protein_coding	-0.0976058	4.71196	-1.56886	0.146029	0.771255	-4.75683	NA	NA
ENSG00000177646	ACAD9	acyl-CoA dehydrogenase family, member 9 [Source:HGNC Symbol;Acc:21497]	3	protein_coding	0.0381689	5.63928	0.74143	0.47454	0.924299	-5.70515	NA	NA
ENSG00000115361	ACADL	acyl-CoA dehydrogenase, long chain [Source:HGNC Symbol;Acc:88]	2	protein_coding	-0.189978	0.81431	-1.12192	0.28667	0.860029	-4.67244	NA	NA
ENSG00000117054	ACADM	acyl-CoA dehydrogenase, C-4 to C-12 straight chain [Source:HGNC Symbol;Acc:89]	1	protein_coding	-0.0558273	6.11982	-0.949103	0.363706	0.890939	-5.57299	NA	NA
ENSG00000122971	ACADS	acyl-CoA dehydrogenase, C-2 to C-3 short chain [Source:HGNC Symbol;Acc:90]	12	protein_coding	-0.0704039	4.34689	-0.93364	0.37127	0.895032	-5.38276	NA	NA
ENSG00000196177	ACADSB	acyl-CoA dehydrogenase, short/branched chain [Source:HGNC Symbol;Acc:91]	10	protein_coding	-0.1277	3.75869	-1.64668	0.128918	0.760868	-4.52782	NA	NA
ENSG00000072778	ACADVL	acyl-CoA dehydrogenase, very long chain [Source:HGNC Symbol;Acc:92]	17	protein_coding	0.0312251	9.0746	0.634154	0.539425	0.942593	-5.82893	NA	NA
ENSG00000157766	ACAN	aggrecan [Source:HGNC Symbol;Acc:319]	15	protein_coding	0.0948043	0.670969	0.333201	0.74548	0.972181	-4.99395	Core matrisome	Proteoglycans
ENSG00000072818	ACAP1	ArfGAP with coiled-coil, ankyrin repeat and PH domains 1 [Source:HGNC Symbol;Acc:16467]	17	protein_coding	-0.111463	1.44894	-0.664914	0.520309	0.937529	-5.01991	NA	NA
ENSG00000114331	ACAP2	ArfGAP with coiled-coil, ankyrin repeat and PH domains 2 [Source:HGNC Symbol;Acc:16469]	3	protein_coding	-0.0803843	6.54543	-1.66013	0.126146	0.758766	-4.78079	NA	NA
ENSG00000131584	ACAP3	ArfGAP with coiled-coil, ankyrin repeat and PH domains 3 [Source:HGNC Symbol;Acc:16754]	1	protein_coding	0.135067	5.13013	2.54065	0.0281553	0.583706	-3.40702	NA	NA
ENSG00000075239	ACAT1	acetyl-CoA acetyltransferase 1 [Source:HGNC Symbol;Acc:93]	11	protein_coding	-0.0804857	5.97635	-1.47071	0.170423	0.791216	-5.00061	NA	NA
ENSG00000120437	ACAT2	acetyl-CoA acetyltransferase 2 [Source:HGNC Symbol;Acc:94]	6	protein_coding	0.0387584	6.20466	0.655311	0.526234	0.939852	-5.80539	NA	NA
ENSG00000182827	ACBD3	acyl-CoA binding domain containing 3 [Source:HGNC Symbol;Acc:15453]	1	protein_coding	0.0554776	7.09577	1.11308	0.290281	0.860651	-5.44511	NA	NA
ENSG00000181513	ACBD4	acyl-CoA binding domain containing 4 [Source:HGNC Symbol;Acc:23337]	17	protein_coding	0.0323463	2.91946	0.319887	0.755271	0.972774	-5.45302	NA	NA
ENSG00000107897	ACBD5	acyl-CoA binding domain containing 5 [Source:HGNC Symbol;Acc:23338]	10	protein_coding	-0.00198896	5.50587	-0.0371602	0.971048	0.997048	-5.96563	NA	NA
ENSG00000176244	ACBD7	acyl-CoA binding domain containing 7 [Source:HGNC Symbol;Acc:17715]	10	protein_coding	-0.0742824	1.40779	-0.466088	0.650584	0.959625	-5.09357	NA	NA
ENSG00000110455	ACCS	1-aminocyclopropane-1-carboxylate synthase homolog (Arabidopsis)(non-functional) [Source:HGNC Symbol;Acc:23989]	11	protein_coding	0.0833398	2.57886	0.778414	0.453351	0.918496	-5.16543	NA	NA
ENSG00000102977	ACD	adrenocortical dysplasia homolog (mouse) [Source:HGNC Symbol;Acc:25070]	16	protein_coding	0.0385299	2.7818	0.370835	0.718065	0.968777	-5.4078	NA	NA
ENSG00000159640	ACE	angiotensin I converting enzyme [Source:HGNC Symbol;Acc:2707]	17	protein_coding	-0.0923698	1.48893	-0.665954	0.51967	0.937529	-5.02671	NA	NA
ENSG00000130234	ACE2	angiotensin I converting enzyme 2 [Source:HGNC Symbol;Acc:13557]	X	protein_coding	-0.23845	-0.212108	-0.851043	0.413559	0.906332	-4.72722	NA	NA
ENSG00000177076	ACER2	alkaline ceramidase 2 [Source:HGNC Symbol;Acc:23675]	9	protein_coding	-0.137298	1.37403	-0.917403	0.379333	0.897712	-4.86867	NA	NA
ENSG00000078124	ACER3	alkaline ceramidase 3 [Source:HGNC Symbol;Acc:16066]	11	protein_coding	0.00599115	4.16912	0.0697939	0.945657	0.994492	-5.7623	NA	NA
ENSG00000087085	ACHE	acetylcholinesterase (Yt blood group) [Source:HGNC Symbol;Acc:108]	7	protein_coding	-0.181567	-0.255959	-0.612165	0.553334	0.943367	-4.80354	NA	NA
ENSG00000100813	ACIN1	apoptotic chromatin condensation inducer 1 [Source:HGNC Symbol;Acc:17066]	14	protein_coding	0.0385068	6.14269	0.579337	0.574468	0.948983	-5.84855	NA	NA
ENSG00000144648	ACKR2	atypical chemokine receptor 2 [Source:HGNC Symbol;Acc:1565]	3	protein_coding	-0.219437	-0.330357	-0.836188	0.4215	0.909237	-4.72442	NA	NA
ENSG00000144476	ACKR3	atypical chemokine receptor 3 [Source:HGNC Symbol;Acc:23692]	2	protein_coding	-0.00695156	4.54044	-0.098994	0.92299	0.991244	-5.82806	NA	NA
ENSG00000129048	ACKR4	atypical chemokine receptor 4 [Source:HGNC Symbol;Acc:1611]	3	protein_coding	0.165664	2.44561	1.03731	0.322676	0.876887	-4.95256	NA	NA
ENSG00000131473	ACLY	ATP citrate lyase [Source:HGNC Symbol;Acc:115]	17	protein_coding	0.225825	7.70083	4.02929	0.00213681	0.3543	-1.12757	NA	NA
ENSG00000196636	ACN9	ACN9 homolog (S. cerevisiae) [Source:HGNC Symbol;Acc:21752]	7	protein_coding	-0.116821	2.7711	-1.16337	0.270199	0.853998	-4.89842	NA	NA
ENSG00000122729	ACO1	aconitase 1, soluble [Source:HGNC Symbol;Acc:117]	9	protein_coding	0.0298642	7.05959	0.46086	0.654211	0.959625	-5.94026	NA	NA
ENSG00000100412	ACO2	aconitase 2, mitochondrial [Source:HGNC Symbol;Acc:118]	22	protein_coding	-0.00383289	4.79847	-0.0550557	0.957118	0.996181	-5.87401	NA	NA
ENSG00000184227	ACOT1	acyl-CoA thioesterase 1 [Source:HGNC Symbol;Acc:33128]	14	protein_coding	-0.0665456	4.03341	-0.943615	0.366378	0.89154	-5.31995	NA	NA
ENSG00000162390	ACOT11	acyl-CoA thioesterase 11 [Source:HGNC Symbol;Acc:18156]	1	protein_coding	0.0183675	2.66859	0.177459	0.862494	0.985815	-5.43084	NA	NA
ENSG00000112304	ACOT13	acyl-CoA thioesterase 13 [Source:HGNC Symbol;Acc:20999]	6	protein_coding	-0.059952	4.62629	-1.02499	0.32819	0.877496	-5.34634	NA	NA
ENSG00000119673	ACOT2	acyl-CoA thioesterase 2 [Source:HGNC Symbol;Acc:18431]	14	protein_coding	-0.115219	5.18479	-1.66129	0.125911	0.758766	-4.69126	NA	NA
ENSG00000177465	ACOT4	acyl-CoA thioesterase 4 [Source:HGNC Symbol;Acc:19748]	14	protein_coding	-0.228096	1.65472	-1.55792	0.148586	0.771577	-4.39465	NA	NA
ENSG00000097021	ACOT7	acyl-CoA thioesterase 7 [Source:HGNC Symbol;Acc:24157]	1	protein_coding	-0.0236955	2.96131	-0.256523	0.802458	0.981015	-5.4789	NA	NA
ENSG00000101473	ACOT8	acyl-CoA thioesterase 8 [Source:HGNC Symbol;Acc:15919]	20	protein_coding	-0.106672	4.56852	-1.78995	0.102031	0.733346	-4.45031	NA	NA
ENSG00000123130	ACOT9	acyl-CoA thioesterase 9 [Source:HGNC Symbol;Acc:17152]	X	protein_coding	0.0375614	5.92573	0.714666	0.490256	0.929566	-5.74783	NA	NA
ENSG00000161533	ACOX1	acyl-CoA oxidase 1, palmitoyl [Source:HGNC Symbol;Acc:119]	17	protein_coding	-0.0938993	7.20792	-1.61255	0.136191	0.766638	-4.85494	NA	NA
ENSG00000168306	ACOX2	acyl-CoA oxidase 2, branched chain [Source:HGNC Symbol;Acc:120]	3	protein_coding	0.169478	2.34871	1.63446	0.13148	0.763999	-4.37073	NA	NA
ENSG00000087008	ACOX3	acyl-CoA oxidase 3, pristanoyl [Source:HGNC Symbol;Acc:121]	4	protein_coding	0.137267	3.95714	1.72087	0.114288	0.746833	-4.461	NA	NA
ENSG00000153093	ACOXL	acyl-CoA oxidase-like [Source:HGNC Symbol;Acc:25621]	2	protein_coding	-0.270353	0.754137	-1.62472	0.133556	0.765231	-4.31486	NA	NA
ENSG00000143727	ACP1	acid phosphatase 1, soluble [Source:HGNC Symbol;Acc:122]	2	protein_coding	0.00350299	5.79105	0.0562692	0.956174	0.996181	-5.99181	NA	NA
ENSG00000134575	ACP2	acid phosphatase 2, lysosomal [Source:HGNC Symbol;Acc:123]	11	protein_coding	0.00317275	4.62991	0.0521842	0.959352	0.996181	-5.8468	NA	NA
ENSG00000102575	ACP5	acid phosphatase 5, tartrate resistant [Source:HGNC Symbol;Acc:124]	19	protein_coding	-0.128405	4.37311	-1.0453	0.319136	0.874302	-5.28718	NA	NA
ENSG00000162836	ACP6	acid phosphatase 6, lysophosphatidic [Source:HGNC Symbol;Acc:29609]	1	protein_coding	-0.0201995	3.87115	-0.301774	0.768662	0.973598	-5.6617	NA	NA
ENSG00000155893	ACPL2	acid phosphatase-like 2 [Source:HGNC Symbol;Acc:26303]	3	protein_coding	-0.0400054	2.98903	-0.437916	0.670237	0.961505	-5.42778	NA	NA
ENSG00000014257	ACPP	acid phosphatase, prostate [Source:HGNC Symbol;Acc:125]	3	protein_coding	-0.245704	0.796602	-1.37123	0.198635	0.809157	-4.50337	NA	NA
ENSG00000147174	ACRC	acidic repeat containing [Source:HGNC Symbol;Acc:15805]	X	protein_coding	-0.0462089	0.735988	-0.250775	0.806783	0.981015	-5.02063	NA	NA
ENSG00000103740	ACSBG1	acyl-CoA synthetase bubblegum family member 1 [Source:HGNC Symbol;Acc:29567]	15	protein_coding	-0.788765	-0.974138	-1.86805	0.0896228	0.713874	-4.27946	NA	NA
ENSG00000167107	ACSF2	acyl-CoA synthetase family member 2 [Source:HGNC Symbol;Acc:26101]	17	protein_coding	-0.193128	7.0959	-3.15105	0.00963018	0.479781	-2.50476	NA	NA
ENSG00000176715	ACSF3	acyl-CoA synthetase family member 3 [Source:HGNC Symbol;Acc:27288]	16	protein_coding	-0.00244578	3.76758	-0.0254599	0.980161	0.997902	-5.68427	NA	NA
ENSG00000151726	ACSL1	acyl-CoA synthetase long-chain family member 1 [Source:HGNC Symbol;Acc:3569]	4	protein_coding	-0.207999	7.60901	-1.69108	0.119973	0.751342	-4.74989	NA	NA
ENSG00000123983	ACSL3	acyl-CoA synthetase long-chain family member 3 [Source:HGNC Symbol;Acc:3570]	2	protein_coding	-0.102749	7.45686	-1.774	0.10475	0.734344	-4.63621	NA	NA
ENSG00000068366	ACSL4	acyl-CoA synthetase long-chain family member 4 [Source:HGNC Symbol;Acc:3571]	X	protein_coding	0.0734104	8.93707	1.24091	0.241403	0.837686	-5.29539	NA	NA
ENSG00000197142	ACSL5	acyl-CoA synthetase long-chain family member 5 [Source:HGNC Symbol;Acc:16526]	10	protein_coding	-0.254543	3.56629	-2.66559	0.0226056	0.564633	-3.1268	NA	NA
ENSG00000164398	ACSL6	acyl-CoA synthetase long-chain family member 6 [Source:HGNC Symbol;Acc:16496]	5	protein_coding	0.340526	-1.10909	0.955598	0.360562	0.890823	-4.64507	NA	NA
ENSG00000066813	ACSM2B	acyl-CoA synthetase medium-chain family member 2B [Source:HGNC Symbol;Acc:30931]	16	protein_coding	-0.128555	-1.32215	-0.273412	0.789791	0.97963	-4.77522	NA	NA
ENSG00000005187	ACSM3	acyl-CoA synthetase medium-chain family member 3 [Source:HGNC Symbol;Acc:10522]	16	protein_coding	-0.16887	1.20354	-0.848023	0.415165	0.907167	-4.88365	NA	NA
ENSG00000183549	ACSM5	acyl-CoA synthetase medium-chain family member 5 [Source:HGNC Symbol;Acc:26060]	16	protein_coding	-0.091909	1.62094	-0.638202	0.536886	0.942593	-5.06438	NA	NA
ENSG00000154930	ACSS1	acyl-CoA synthetase short-chain family member 1 [Source:HGNC Symbol;Acc:16091]	20	protein_coding	-0.0177904	2.0391	-0.150299	0.883351	0.988099	-5.30026	NA	NA
ENSG00000131069	ACSS2	acyl-CoA synthetase short-chain family member 2 [Source:HGNC Symbol;Acc:15814]	20	protein_coding	-0.095294	5.42401	-1.44653	0.176946	0.793132	-4.98731	NA	NA
ENSG00000111058	ACSS3	acyl-CoA synthetase short-chain family member 3 [Source:HGNC Symbol;Acc:24723]	12	protein_coding	-0.113858	5.28439	-1.96181	0.0765706	0.697897	-4.28604	NA	NA
ENSG00000107796	ACTA2	actin, alpha 2, smooth muscle, aorta [Source:HGNC Symbol;Acc:130]	10	protein_coding	0.496643	9.23527	4.09481	0.00191608	0.346547	-1.02698	NA	NA
ENSG00000075624	ACTB	actin, beta [Source:HGNC Symbol;Acc:132]	7	protein_coding	0.0338173	9.50645	0.513097	0.618407	0.954598	-5.88903	NA	NA
ENSG00000169067	ACTBL2	actin, beta-like 2 [Source:HGNC Symbol;Acc:17780]	5	protein_coding	0.0783481	1.8362	0.428883	0.676595	0.963615	-5.19183	NA	NA
ENSG00000213763	ACTBP2	actin, beta pseudogene 2 [Source:HGNC Symbol;Acc:135]	5	pseudogene	0.11916	2.95291	0.925996	0.37505	0.895925	-5.13061	NA	NA
ENSG00000184009	ACTG1	actin, gamma 1 [Source:HGNC Symbol;Acc:144]	17	protein_coding	0.113808	10.8036	1.81044	0.098631	0.728102	-4.52825	NA	NA
ENSG00000163017	ACTG2	actin, gamma 2, smooth muscle, enteric [Source:HGNC Symbol;Acc:145]	2	protein_coding	0.787285	0.68272	2.45563	0.0326791	0.60045	-3.66687	NA	NA
ENSG00000182584	ACTL10	actin-like 10 [Source:HGNC Symbol;Acc:16127]	20	protein_coding	-0.194333	1.0493	-1.22758	0.24617	0.839502	-4.62191	NA	NA
ENSG00000136518	ACTL6A	actin-like 6A [Source:HGNC Symbol;Acc:24124]	3	protein_coding	0.00943932	6.3006	0.175457	0.864028	0.985863	-6.01147	NA	NA
ENSG00000072110	ACTN1	actinin, alpha 1 [Source:HGNC Symbol;Acc:163]	14	protein_coding	0.266938	7.85185	3.48262	0.00540951	0.438974	-1.97637	NA	NA
ENSG00000077522	ACTN2	actinin, alpha 2 [Source:HGNC Symbol;Acc:164]	1	protein_coding	0.199641	-0.0144256	0.979414	0.349201	0.886793	-4.68691	NA	NA
ENSG00000130402	ACTN4	actinin, alpha 4 [Source:HGNC Symbol;Acc:166]	19	protein_coding	0.0810983	8.0722	1.03541	0.323521	0.876887	-5.51998	NA	NA
ENSG00000213493	ACTN4P1	actinin, alpha 4 pseudogene 1 [Source:HGNC Symbol;Acc:44028]	4	pseudogene	0.0936621	4.04176	0.905786	0.385176	0.901009	-5.3525	NA	NA
ENSG00000131966	ACTR10	actin-related protein 10 homolog (S. cerevisiae) [Source:HGNC Symbol;Acc:17372]	14	protein_coding	0.0203377	6.11003	0.423433	0.680444	0.963652	-5.92517	NA	NA
ENSG00000138107	ACTR1A	ARP1 actin-related protein 1 homolog A, centractin alpha (yeast) [Source:HGNC Symbol;Acc:167]	10	protein_coding	0.0928358	6.56216	1.75876	0.10741	0.736335	-4.64663	NA	NA
ENSG00000115073	ACTR1B	ARP1 actin-related protein 1 homolog B, centractin beta (yeast) [Source:HGNC Symbol;Acc:168]	2	protein_coding	0.0829734	5.82149	1.75755	0.107623	0.736335	-4.6142	NA	NA
ENSG00000138071	ACTR2	ARP2 actin-related protein 2 homolog (yeast) [Source:HGNC Symbol;Acc:169]	2	protein_coding	0.156958	7.67397	2.9259	0.0142974	0.515588	-2.8662	NA	NA
ENSG00000115091	ACTR3	ARP3 actin-related protein 3 homolog (yeast) [Source:HGNC Symbol;Acc:170]	2	protein_coding	0.109762	7.6985	2.12484	0.0580119	0.672831	-4.12514	NA	NA
ENSG00000133627	ACTR3B	ARP3 actin-related protein 3 homolog B (yeast) [Source:HGNC Symbol;Acc:17256]	7	protein_coding	-0.0640611	1.11713	-0.341643	0.739297	0.971882	-5.07277	NA	NA
ENSG00000106526	ACTR3C	ARP3 actin-related protein 3 homolog C (yeast) [Source:HGNC Symbol;Acc:37282]	7	protein_coding	0.0306093	2.40737	0.286546	0.779983	0.97656	-5.35294	NA	NA
ENSG00000232267	ACTR3P2	ACTR3 pseudogene 2 [Source:HGNC Symbol;Acc:38676]	X	pseudogene	0.100809	4.54447	1.63625	0.131101	0.76351	-4.64879	NA	NA
ENSG00000101442	ACTR5	ARP5 actin-related protein 5 homolog (yeast) [Source:HGNC Symbol;Acc:14671]	20	protein_coding	0.0495515	3.18923	0.596628	0.563281	0.946011	-5.39575	NA	NA
ENSG00000075089	ACTR6	ARP6 actin-related protein 6 homolog (yeast) [Source:HGNC Symbol;Acc:24025]	12	protein_coding	0.0047114	5.57492	0.0763298	0.940578	0.9937	-5.97044	NA	NA
ENSG00000113812	ACTR8	ARP8 actin-related protein 8 homolog (yeast) [Source:HGNC Symbol;Acc:14672]	3	protein_coding	-0.0253422	5.17009	-0.446501	0.664219	0.960867	-5.82731	NA	NA
ENSG00000184378	ACTRT3	actin-related protein T3 [Source:HGNC Symbol;Acc:24022]	3	protein_coding	0.0813821	2.08585	0.544477	0.597381	0.951609	-5.1972	NA	NA
ENSG00000115170	ACVR1	activin A receptor, type I [Source:HGNC Symbol;Acc:171]	2	protein_coding	-0.0425368	4.13496	-0.453293	0.659477	0.96057	-5.65789	NA	NA
ENSG00000135503	ACVR1B	activin A receptor, type IB [Source:HGNC Symbol;Acc:172]	12	protein_coding	-0.0519007	4.93089	-0.91156	0.382264	0.899942	-5.49145	NA	NA
ENSG00000123612	ACVR1C	activin A receptor, type IC [Source:HGNC Symbol;Acc:18123]	2	protein_coding	-0.195804	2.32209	-1.78279	0.103243	0.734008	-4.20702	NA	NA
ENSG00000121989	ACVR2A	activin A receptor, type IIA [Source:HGNC Symbol;Acc:173]	2	protein_coding	0.0899371	4.778	1.56472	0.146992	0.771451	-4.76997	NA	NA
ENSG00000114739	ACVR2B	activin A receptor, type IIB [Source:HGNC Symbol;Acc:174]	3	protein_coding	-0.260686	4.21139	-3.84056	0.00293378	0.372973	-1.43489	NA	NA
ENSG00000139567	ACVRL1	activin A receptor type II-like 1 [Source:HGNC Symbol;Acc:175]	12	protein_coding	-0.208452	3.82367	-1.8475	0.0927457	0.719653	-4.28001	NA	NA
ENSG00000243989	ACY1	aminoacylase 1 [Source:HGNC Symbol;Acc:177]	3	protein_coding	-0.139443	0.101513	-0.676309	0.513332	0.936762	-4.8191	NA	NA
ENSG00000119640	ACYP1	acylphosphatase 1, erythrocyte (common) type [Source:HGNC Symbol;Acc:179]	14	protein_coding	-0.094223	3.02487	-0.958421	0.359202	0.890142	-5.11908	NA	NA
ENSG00000170634	ACYP2	acylphosphatase 2, muscle type [Source:HGNC Symbol;Acc:180]	2	protein_coding	0.00561202	2.90972	0.0635567	0.950506	0.99522	-5.49568	NA	NA
ENSG00000236144	AD000090.2		19	antisense	-0.0971531	1.89544	-0.624337	0.54561	0.943305	-5.12341	NA	NA
ENSG00000240616	AD000092.3		19	pseudogene	0.231821	5.75218	2.96549	0.0133359	0.511672	-2.77398	NA	NA
ENSG00000196839	ADA	adenosine deaminase [Source:HGNC Symbol;Acc:186]	20	protein_coding	-0.0769506	2.43038	-0.531079	0.606313	0.952453	-5.27253	NA	NA
ENSG00000140955	ADAD2	adenosine deaminase domain containing 2 [Source:HGNC Symbol;Acc:30714]	16	protein_coding	-0.0304123	-1.78737	-0.0636203	0.950456	0.99522	-4.75465	NA	NA
ENSG00000168803	ADAL	adenosine deaminase-like [Source:HGNC Symbol;Acc:31853]	15	protein_coding	0.023474	3.56812	0.25481	0.803746	0.981015	-5.61112	NA	NA
ENSG00000137845	ADAM10	ADAM metallopeptidase domain 10 [Source:HGNC Symbol;Acc:188]	15	protein_coding	0.0798398	8.19449	1.5187	0.158086	0.781417	-4.97244	Matrisome-associated	ECM Regulators
ENSG00000073670	ADAM11	ADAM metallopeptidase domain 11 [Source:HGNC Symbol;Acc:189]	17	protein_coding	0.238469	0.1639	1.20915	0.252885	0.845351	-4.58065	Matrisome-associated	ECM Regulators
ENSG00000163736	PPBP	pro-platelet basic protein (chemokine (C-X-C motif) ligand 7) [Source:HGNC Symbol;Acc:9240]	4	protein_coding	1.13519	4.92055	3.85128	0.00288111	0.372973	-1.39552	Matrisome-associated	Secreted Factors
ENSG00000143537	ADAM15	ADAM metallopeptidase domain 15 [Source:HGNC Symbol;Acc:193]	1	protein_coding	0.0332453	6.90561	0.551598	0.592662	0.951609	-5.89176	Matrisome-associated	ECM Regulators
ENSG00000151694	ADAM17	ADAM metallopeptidase domain 17 [Source:HGNC Symbol;Acc:195]	2	protein_coding	-0.03811	7.1163	-0.814846	0.433087	0.91451	-5.71706	Matrisome-associated	ECM Regulators
ENSG00000163735	CXCL5	chemokine (C-X-C motif) ligand 5 [Source:HGNC Symbol;Acc:10642]	4	protein_coding	0.873242	6.14195	4.19557	0.00162199	0.334148	-0.87674	Matrisome-associated	Secreted Factors
ENSG00000008277	ADAM22	ADAM metallopeptidase domain 22 [Source:HGNC Symbol;Acc:201]	7	protein_coding	-0.00654933	2.49043	-0.0694014	0.945962	0.994538	-5.40434	Matrisome-associated	ECM Regulators
ENSG00000114948	ADAM23	ADAM metallopeptidase domain 23 [Source:HGNC Symbol;Acc:202]	2	protein_coding	-0.01807	0.753859	-0.07891	0.938574	0.9937	-5.04199	Matrisome-associated	ECM Regulators
ENSG00000042980	ADAM28	ADAM metallopeptidase domain 28 [Source:HGNC Symbol;Acc:206]	8	protein_coding	-0.434058	2.88491	-2.82198	0.0171664	0.536398	-2.92535	Matrisome-associated	ECM Regulators
ENSG00000197140	ADAM32	ADAM metallopeptidase domain 32 [Source:HGNC Symbol;Acc:15479]	8	protein_coding	0.131261	3.35512	1.45016	0.175952	0.793132	-4.69904	Matrisome-associated	ECM Regulators
ENSG00000149451	ADAM33	ADAM metallopeptidase domain 33 [Source:HGNC Symbol;Acc:15478]	20	protein_coding	0.19596	3.44355	2.06847	0.0638866	0.680472	-3.94466	Matrisome-associated	ECM Regulators
ENSG00000151651	ADAM8	ADAM metallopeptidase domain 8 [Source:HGNC Symbol;Acc:215]	10	protein_coding	-0.357686	3.90248	-3.13149	0.00996573	0.481157	-2.46121	Matrisome-associated	ECM Regulators
ENSG00000168615	ADAM9	ADAM metallopeptidase domain 9 [Source:HGNC Symbol;Acc:216]	8	protein_coding	0.0211296	10.132	0.368687	0.719619	0.968938	-5.93545	Matrisome-associated	ECM Regulators
ENSG00000134028	ADAMDEC1	ADAM-like, decysin 1 [Source:HGNC Symbol;Acc:16299]	8	protein_coding	-0.105785	-1.13355	-0.296554	0.772537	0.974473	-4.7873	Matrisome-associated	ECM Regulators
ENSG00000124102	PI3	peptidase inhibitor 3, skin-derived [Source:HGNC Symbol;Acc:8947]	20	protein_coding	0.702699	0.282107	3.00906	0.012353	0.502096	-3.37722	Matrisome-associated	ECM Regulators
ENSG00000142303	ADAMTS10	ADAM metallopeptidase with thrombospondin type 1 motif, 10 [Source:HGNC Symbol;Acc:13201]	19	protein_coding	0.115453	3.81141	1.62139	0.134272	0.766573	-4.5659	Matrisome-associated	ECM Regulators
ENSG00000151388	ADAMTS12	ADAM metallopeptidase with thrombospondin type 1 motif, 12 [Source:HGNC Symbol;Acc:14605]	5	protein_coding	0.0922402	5.84469	1.48747	0.166023	0.786978	-4.97083	Matrisome-associated	ECM Regulators
ENSG00000160323	ADAMTS13	ADAM metallopeptidase with thrombospondin type 1 motif, 13 [Source:HGNC Symbol;Acc:1366]	9	protein_coding	-0.113353	2.71037	-1.05162	0.316359	0.872175	-4.98619	Matrisome-associated	ECM Regulators
ENSG00000138316	ADAMTS14	ADAM metallopeptidase with thrombospondin type 1 motif, 14 [Source:HGNC Symbol;Acc:14899]	10	protein_coding	0.073679	4.7727	0.832714	0.423372	0.909584	-5.53318	Matrisome-associated	ECM Regulators
ENSG00000166106	ADAMTS15	ADAM metallopeptidase with thrombospondin type 1 motif, 15 [Source:HGNC Symbol;Acc:16305]	11	protein_coding	-0.126373	4.99995	-1.28343	0.226692	0.826454	-5.13274	Matrisome-associated	ECM Regulators
ENSG00000145536	ADAMTS16	ADAM metallopeptidase with thrombospondin type 1 motif, 16 [Source:HGNC Symbol;Acc:17108]	5	protein_coding	0.151958	2.99762	1.1114	0.290968	0.861518	-4.98289	Matrisome-associated	ECM Regulators
ENSG00000271503	CCL5	chemokine (C-C motif) ligand 5 [Source:HGNC Symbol;Acc:10632]	HG385_PATCH	protein_coding	0.688793	0.446488	3.20029	0.00883565	0.463674	-3.18842	Matrisome-associated	Secreted Factors
ENSG00000140873	ADAMTS18	ADAM metallopeptidase with thrombospondin type 1 motif, 18 [Source:HGNC Symbol;Acc:17110]	16	protein_coding	-0.021268	0.285442	-0.106392	0.917258	0.991086	-4.96335	Matrisome-associated	ECM Regulators
ENSG00000145808	ADAMTS19	ADAM metallopeptidase with thrombospondin type 1 motif, 19 [Source:HGNC Symbol;Acc:17111]	5	protein_coding	-0.607263	-0.687986	-2.02324	0.0690037	0.691049	-4.17339	Matrisome-associated	ECM Regulators
ENSG00000050767	COL23A1	collagen, type XXIII, alpha 1 [Source:HGNC Symbol;Acc:22990]	5	protein_coding	0.564853	0.66348	2.6507	0.0232053	0.564633	-3.51229	Core matrisome	Collagens
ENSG00000173157	ADAMTS20	ADAM metallopeptidase with thrombospondin type 1 motif, 20 [Source:HGNC Symbol;Acc:17178]	12	protein_coding	-0.344159	-0.677826	-1.23495	0.243524	0.838495	-4.55077	Matrisome-associated	ECM Regulators
ENSG00000169436	COL22A1	collagen, type XXII, alpha 1 [Source:HGNC Symbol;Acc:22989]	8	protein_coding	0.522812	3.18542	4.57219	0.000880442	0.292143	-0.715051	Core matrisome	Collagens
ENSG00000158859	ADAMTS4	ADAM metallopeptidase with thrombospondin type 1 motif, 4 [Source:HGNC Symbol;Acc:220]	1	protein_coding	-0.0659783	6.66137	-0.59026	0.567387	0.94655	-5.86429	Matrisome-associated	ECM Regulators
ENSG00000154736	ADAMTS5	ADAM metallopeptidase with thrombospondin type 1 motif, 5 [Source:HGNC Symbol;Acc:221]	21	protein_coding	0.194401	5.28518	1.14649	0.276815	0.856835	-5.31141	Matrisome-associated	ECM Regulators
ENSG00000174697	LEP	leptin [Source:HGNC Symbol;Acc:6553]	7	protein_coding	0.493777	6.49258	2.71142	0.0208545	0.557265	-3.19985	Matrisome-associated	Secreted Factors
ENSG00000136378	ADAMTS7	ADAM metallopeptidase with thrombospondin type 1 motif, 7 [Source:HGNC Symbol;Acc:223]	15	protein_coding	0.0653083	3.01825	0.733362	0.479244	0.927292	-5.28014	Matrisome-associated	ECM Regulators
ENSG00000261143	ADAMTS7P3	ADAMTS7 pseudogene 3 [Source:HGNC Symbol;Acc:49409]	15	pseudogene	0.384401	-1.2193	1.08053	0.303876	0.866284	-4.6023	NA	NA
ENSG00000163638	ADAMTS9	ADAM metallopeptidase with thrombospondin type 1 motif, 9 [Source:HGNC Symbol;Acc:13202]	3	protein_coding	0.162431	6.13848	1.74595	0.109691	0.738653	-4.64797	Matrisome-associated	ECM Regulators
ENSG00000241684	ADAMTS9-AS2	ADAMTS9 antisense RNA 2 [Source:HGNC Symbol;Acc:42435]	3	antisense	-0.0275833	1.13802	-0.192536	0.850962	0.985323	-5.10474	NA	NA
ENSG00000178031	ADAMTSL1	ADAMTS-like 1 [Source:HGNC Symbol;Acc:14632]	9	protein_coding	0.165385	5.47189	1.72527	0.11347	0.744604	-4.6315	Matrisome-associated	ECM Regulators
ENSG00000197859	ADAMTSL2	ADAMTS-like 2 [Source:HGNC Symbol;Acc:14631]	9	protein_coding	-0.0412039	-0.764224	-0.146628	0.886177	0.988636	-4.83288	Matrisome-associated	ECM Regulators
ENSG00000156218	ADAMTSL3	ADAMTS-like 3 [Source:HGNC Symbol;Acc:14633]	15	protein_coding	-0.11254	2.32996	-0.872329	0.402357	0.905699	-5.05744	Matrisome-associated	ECM Regulators
ENSG00000143382	ADAMTSL4	ADAMTS-like 4 [Source:HGNC Symbol;Acc:19706]	1	protein_coding	-0.0715266	1.85643	-0.604104	0.558482	0.944126	-5.12548	Matrisome-associated	ECM Regulators
ENSG00000203804	ADAMTSL4-AS1	ADAMTSL4 antisense RNA 1 [Source:HGNC Symbol;Acc:32041]	1	protein_coding	-0.26825	-0.307373	-1.16864	0.268162	0.853998	-4.58658	NA	NA
ENSG00000185761	ADAMTSL5	ADAMTS-like 5 [Source:HGNC Symbol;Acc:27912]	19	protein_coding	0.0182302	1.08246	0.0866168	0.932591	0.992176	-5.1039	Matrisome-associated	ECM Regulators
ENSG00000105963	ADAP1	ArfGAP with dual PH domains 1 [Source:HGNC Symbol;Acc:16486]	7	protein_coding	-0.16627	3.45888	-1.98075	0.0741578	0.697897	-4.06296	NA	NA
ENSG00000184060	ADAP2	ArfGAP with dual PH domains 2 [Source:HGNC Symbol;Acc:16487]	17	protein_coding	-0.0786846	1.76554	-0.498924	0.628025	0.9562	-5.15265	NA	NA
ENSG00000160710	ADAR	adenosine deaminase, RNA-specific [Source:HGNC Symbol;Acc:225]	1	protein_coding	-0.115073	7.3946	-1.77274	0.104967	0.734344	-4.63794	NA	NA
ENSG00000197381	ADARB1	adenosine deaminase, RNA-specific, B1 [Source:HGNC Symbol;Acc:226]	21	protein_coding	0.0368599	3.75306	0.340634	0.740035	0.971957	-5.62548	NA	NA
ENSG00000185736	ADARB2	adenosine deaminase, RNA-specific, B2 (non-functional) [Source:HGNC Symbol;Acc:227]	10	protein_coding	0.0540217	-0.47135	0.159095	0.876585	0.986838	-4.86215	NA	NA
ENSG00000065457	ADAT1	adenosine deaminase, tRNA-specific 1 [Source:HGNC Symbol;Acc:228]	16	protein_coding	-0.0175055	3.71582	-0.194701	0.849309	0.985238	-5.65545	NA	NA
ENSG00000189007	ADAT2	adenosine deaminase, tRNA-specific 2 [Source:HGNC Symbol;Acc:21172]	6	protein_coding	0.0484407	2.67332	0.418653	0.683827	0.964206	-5.36813	NA	NA
ENSG00000213638	ADAT3	adenosine deaminase, tRNA-specific 3 [Source:HGNC Symbol;Acc:25151]	19	protein_coding	-0.356896	0.294364	-2.00392	0.0713038	0.694947	-4.06379	NA	NA
ENSG00000142920	ADC	arginine decarboxylase [Source:HGNC Symbol;Acc:29957]	1	protein_coding	0.124254	2.55721	0.978913	0.349437	0.886793	-5.01803	NA	NA
ENSG00000063761	ADCK1	aarF domain containing kinase 1 [Source:HGNC Symbol;Acc:19038]	14	protein_coding	-0.0968882	1.85933	-0.774308	0.455673	0.918659	-5.0361	NA	NA
ENSG00000133597	ADCK2	aarF domain containing kinase 2 [Source:HGNC Symbol;Acc:19039]	7	protein_coding	-0.0687466	4.83923	-1.19919	0.256574	0.84745	-5.20373	NA	NA
ENSG00000163050	ADCK3	aarF domain containing kinase 3 [Source:HGNC Symbol;Acc:16812]	1	protein_coding	-0.0655401	3.98601	-0.931424	0.372364	0.895466	-5.3218	NA	NA
ENSG00000123815	ADCK4	aarF domain containing kinase 4 [Source:HGNC Symbol;Acc:19041]	19	protein_coding	-0.0382066	4.10162	-0.567299	0.582326	0.950136	-5.5957	NA	NA
ENSG00000173137	ADCK5	aarF domain containing kinase 5 [Source:HGNC Symbol;Acc:21738]	8	protein_coding	0.182491	3.13875	1.96762	0.0758223	0.697897	-4.04861	NA	NA
ENSG00000164742	ADCY1	adenylate cyclase 1 (brain) [Source:HGNC Symbol;Acc:232]	7	protein_coding	-0.341096	1.13072	-1.86857	0.0895455	0.713874	-4.1024	NA	NA
ENSG00000143199	ADCY10	adenylate cyclase 10 (soluble) [Source:HGNC Symbol;Acc:21285]	1	protein_coding	-0.115876	-0.18139	-0.403166	0.694839	0.965404	-4.86202	NA	NA
ENSG00000161912	ADCY10P1	adenylate cyclase 10 (soluble) pseudogene 1 [Source:HGNC Symbol;Acc:44143]	6	pseudogene	0.00615961	1.2764	0.0439444	0.965766	0.996181	-5.1455	NA	NA
ENSG00000078295	ADCY2	adenylate cyclase 2 (brain) [Source:HGNC Symbol;Acc:233]	5	protein_coding	0.0215515	0.435972	0.0920426	0.928381	0.991588	-4.98735	NA	NA
ENSG00000138031	ADCY3	adenylate cyclase 3 [Source:HGNC Symbol;Acc:234]	2	protein_coding	0.00157372	4.48244	0.0208097	0.983784	0.997902	-5.8224	NA	NA
ENSG00000129467	ADCY4	adenylate cyclase 4 [Source:HGNC Symbol;Acc:235]	14	protein_coding	-0.265584	0.637603	-1.61402	0.135869	0.766638	-4.3246	NA	NA
ENSG00000173175	ADCY5	adenylate cyclase 5 [Source:HGNC Symbol;Acc:236]	3	protein_coding	-0.188464	2.60764	-1.19816	0.25696	0.8475	-4.84064	NA	NA
ENSG00000174233	ADCY6	adenylate cyclase 6 [Source:HGNC Symbol;Acc:237]	12	protein_coding	-0.00663127	5.86898	-0.125461	0.902506	0.988844	-5.99168	NA	NA
ENSG00000121281	ADCY7	adenylate cyclase 7 [Source:HGNC Symbol;Acc:238]	16	protein_coding	0.0807958	4.80311	1.3015	0.220663	0.823918	-5.08713	NA	NA
ENSG00000155897	ADCY8	adenylate cyclase 8 (brain) [Source:HGNC Symbol;Acc:239]	8	protein_coding	-0.27196	-1.00414	-0.619285	0.548808	0.943305	-4.74231	NA	NA
ENSG00000162104	ADCY9	adenylate cyclase 9 [Source:HGNC Symbol;Acc:240]	16	protein_coding	0.0121279	4.13843	0.197216	0.847389	0.984709	-5.73963	NA	NA
ENSG00000078549	ADCYAP1R1	adenylate cyclase activating polypeptide 1 (pituitary) receptor type I [Source:HGNC Symbol;Acc:242]	7	protein_coding	-0.121395	-0.0433872	-0.498028	0.628635	0.9562	-4.85641	NA	NA
ENSG00000087274	ADD1	adducin 1 (alpha) [Source:HGNC Symbol;Acc:243]	4	protein_coding	-0.0289147	6.88649	-0.526225	0.609566	0.952453	-5.90525	NA	NA
ENSG00000075340	ADD2	adducin 2 (beta) [Source:HGNC Symbol;Acc:244]	2	protein_coding	0.419994	3.49683	3.96737	0.00236991	0.367682	-1.35372	NA	NA
ENSG00000148700	ADD3	adducin 3 (gamma) [Source:HGNC Symbol;Acc:245]	10	protein_coding	-0.0456057	7.73632	-0.885224	0.395674	0.903836	-5.65958	NA	NA
ENSG00000196616	ADH1B	alcohol dehydrogenase 1B (class I), beta polypeptide [Source:HGNC Symbol;Acc:250]	4	protein_coding	-0.779434	5.60488	-3.77591	0.00327338	0.376324	-1.50534	NA	NA
ENSG00000248144	ADH1C	alcohol dehydrogenase 1C (class I), gamma polypeptide [Source:HGNC Symbol;Acc:251]	4	polymorphic_pseudogene	-0.560897	1.99762	-2.33633	0.0402443	0.623759	-3.57881	NA	NA
ENSG00000198099	ADH4	alcohol dehydrogenase 4 (class II), pi polypeptide [Source:HGNC Symbol;Acc:252]	4	protein_coding	-0.529342	1.8381	-3.26573	0.00788176	0.455498	-2.5869	NA	NA
ENSG00000197894	ADH5	alcohol dehydrogenase 5 (class III), chi polypeptide [Source:HGNC Symbol;Acc:253]	4	protein_coding	0.0228341	6.04659	0.391246	0.703365	0.966303	-5.93433	NA	NA
ENSG00000233859	ADH5P4	alcohol dehydrogenase 5 (class III), chi polypeptide, pseudogene 4 [Source:HGNC Symbol;Acc:21377]	6	pseudogene	-0.00966322	6.79071	-0.200837	0.844628	0.984172	-6.02369	NA	NA
ENSG00000147576	ADHFE1	alcohol dehydrogenase, iron containing, 1 [Source:HGNC Symbol;Acc:16354]	8	protein_coding	-0.106595	-0.0859833	-0.37926	0.711982	0.968255	-4.87778	NA	NA
ENSG00000182551	ADI1	acireductone dioxygenase 1 [Source:HGNC Symbol;Acc:30576]	2	protein_coding	0.00890591	6.30152	0.189807	0.853047	0.985323	-6.00882	NA	NA
ENSG00000181092	ADIPOQ	adiponectin, C1Q and collagen domain containing [Source:HGNC Symbol;Acc:13633]	3	protein_coding	-0.728196	7.03493	-4.1615	0.00171576	0.341553	-0.927711	Core matrisome	ECM Glycoproteins
ENSG00000159346	ADIPOR1	adiponectin receptor 1 [Source:HGNC Symbol;Acc:24040]	1	protein_coding	-0.02145	5.81612	-0.395929	0.70001	0.965542	-5.9156	NA	NA
ENSG00000006831	ADIPOR2	adiponectin receptor 2 [Source:HGNC Symbol;Acc:24041]	12	protein_coding	0.042156	6.66232	0.620924	0.547769	0.943305	-5.84562	NA	NA
ENSG00000148671	ADIRF	adipogenesis regulatory factor [Source:HGNC Symbol;Acc:24043]	10	protein_coding	-0.319542	5.59135	-2.62911	0.0241032	0.568591	-3.2976	NA	NA
ENSG00000272734	ADIRF-AS1	ADIRF antisense RNA 1 [Source:HGNC Symbol;Acc:45127]	10	processed_transcript	0.0378414	0.634517	0.208221	0.839003	0.983236	-5.00926	NA	NA
ENSG00000156110	ADK	adenosine kinase [Source:HGNC Symbol;Acc:257]	10	protein_coding	0.0353191	5.10679	0.588945	0.568237	0.947054	-5.74612	NA	NA
ENSG00000148926	ADM	adrenomedullin [Source:HGNC Symbol;Acc:259]	11	protein_coding	0.0342138	6.9722	0.494429	0.63109	0.9562	-5.92292	NA	NA
ENSG00000128165	ADM2	adrenomedullin 2 [Source:HGNC Symbol;Acc:28898]	22	protein_coding	-0.183159	1.9558	-1.41864	0.184732	0.801198	-4.55061	NA	NA
ENSG00000101126	ADNP	activity-dependent neuroprotector homeobox [Source:HGNC Symbol;Acc:15766]	20	protein_coding	0.0525678	5.35426	0.240038	0.814879	0.981478	-5.92035	NA	NA
ENSG00000101544	ADNP2	ADNP homeobox 2 [Source:HGNC Symbol;Acc:23803]	18	protein_coding	0.0275188	4.89665	0.453187	0.659551	0.96057	-5.78735	NA	NA
ENSG00000181915	ADO	2-aminoethanethiol (cysteamine) dioxygenase [Source:HGNC Symbol;Acc:23506]	10	protein_coding	0.0063411	4.69586	0.0899203	0.930027	0.991588	-5.855	NA	NA
ENSG00000163485	ADORA1	adenosine A1 receptor [Source:HGNC Symbol;Acc:262]	1	protein_coding	-0.0807712	3.29731	-0.76669	0.460001	0.920449	-5.31463	NA	NA
ENSG00000178803	ADORA2A-AS1	ADORA2A antisense RNA 1 [Source:HGNC Symbol;Acc:37122]	22	antisense	-0.302288	-1.47484	-0.819682	0.430443	0.913768	-4.67039	NA	NA
ENSG00000170425	ADORA2B	adenosine A2b receptor [Source:HGNC Symbol;Acc:264]	17	protein_coding	-0.0595174	3.05099	-0.706325	0.495219	0.932192	-5.30409	NA	NA
ENSG00000121933	ADORA3	adenosine A3 receptor [Source:HGNC Symbol;Acc:268]	1	protein_coding	0.15202	-1.44758	0.492185	0.632623	0.9562	-4.73856	NA	NA
ENSG00000159322	ADPGK	ADP-dependent glucokinase [Source:HGNC Symbol;Acc:25250]	15	protein_coding	0.0577586	5.71551	1.15024	0.275334	0.855743	-5.34906	NA	NA
ENSG00000260898	ADPGK-AS1	ADPGK antisense RNA 1 [Source:HGNC Symbol;Acc:44144]	15	antisense	0.0162343	-1.30543	0.043014	0.96649	0.996181	-4.78917	NA	NA
ENSG00000144843	ADPRH	ADP-ribosylarginine hydrolase [Source:HGNC Symbol;Acc:269]	3	protein_coding	-0.0547671	2.80553	-0.60724	0.556476	0.94378	-5.31119	NA	NA
ENSG00000153531	ADPRHL1	ADP-ribosylhydrolase like 1 [Source:HGNC Symbol;Acc:21303]	13	protein_coding	-0.155168	1.88441	-1.30963	0.217996	0.822979	-4.64193	NA	NA
ENSG00000116863	ADPRHL2	ADP-ribosylhydrolase like 2 [Source:HGNC Symbol;Acc:21304]	1	protein_coding	0.0178668	5.85395	0.306671	0.765034	0.973598	-5.95037	NA	NA
ENSG00000170222	ADPRM	ADP-ribose/CDP-alcohol diphosphatase, manganese-dependent [Source:HGNC Symbol;Acc:30925]	17	protein_coding	0.0119496	2.94812	0.125646	0.902363	0.988844	-5.49875	NA	NA
ENSG00000120907	ADRA1A	adrenoceptor alpha 1A [Source:HGNC Symbol;Acc:277]	8	protein_coding	-0.166311	-0.0851813	-0.73557	0.477954	0.926467	-4.78008	NA	NA
ENSG00000170214	ADRA1B	adrenoceptor alpha 1B [Source:HGNC Symbol;Acc:278]	5	protein_coding	0.180199	1.40317	1.11818	0.288192	0.860593	-4.73687	NA	NA
ENSG00000150594	ADRA2A	adrenoceptor alpha 2A [Source:HGNC Symbol;Acc:281]	10	protein_coding	-0.0913737	1.8084	-0.592984	0.565629	0.946359	-5.12134	NA	NA
ENSG00000184160	ADRA2C	adrenoceptor alpha 2C [Source:HGNC Symbol;Acc:283]	4	protein_coding	-0.407867	1.43091	-1.62845	0.132758	0.765231	-4.31835	NA	NA
ENSG00000043591	ADRB1	adrenoceptor beta 1 [Source:HGNC Symbol;Acc:285]	10	protein_coding	-0.290777	0.303006	-1.29054	0.224304	0.825357	-4.53871	NA	NA
ENSG00000169252	ADRB2	adrenoceptor beta 2, surface [Source:HGNC Symbol;Acc:286]	5	protein_coding	0.0787157	0.539471	0.354666	0.729795	0.970298	-4.96836	NA	NA
ENSG00000173020	ADRBK1	adrenergic, beta, receptor kinase 1 [Source:HGNC Symbol;Acc:289]	11	protein_coding	-0.0669026	5.59601	-1.31895	0.21497	0.820952	-5.15408	NA	NA
ENSG00000100077	ADRBK2	adrenergic, beta, receptor kinase 2 [Source:HGNC Symbol;Acc:290]	22	protein_coding	0.0427036	4.32601	0.427882	0.677301	0.963652	-5.70388	NA	NA
ENSG00000130706	ADRM1	adhesion regulating molecule 1 [Source:HGNC Symbol;Acc:15759]	20	protein_coding	0.0244252	6.20092	0.456311	0.657374	0.959625	-5.91578	NA	NA
ENSG00000239900	ADSL	adenylosuccinate lyase [Source:HGNC Symbol;Acc:291]	22	protein_coding	-0.0232425	6.20853	-0.489356	0.634559	0.956217	-5.90049	NA	NA
ENSG00000035687	ADSS	adenylosuccinate synthase [Source:HGNC Symbol;Acc:292]	1	protein_coding	0.00450097	4.49916	0.0693764	0.945981	0.994538	-5.82318	NA	NA
ENSG00000185100	ADSSL1	adenylosuccinate synthase like 1 [Source:HGNC Symbol;Acc:20093]	14	protein_coding	0.178935	1.99916	1.4834	0.167083	0.788128	-4.49257	NA	NA
ENSG00000111863	ADTRP	androgen-dependent TFPI-regulating protein [Source:HGNC Symbol;Acc:21214]	6	protein_coding	-0.0332569	2.47536	-0.220217	0.829886	0.981856	-5.38207	NA	NA
ENSG00000251002	AE000661.37		14	processed_transcript	0.0544236	-1.18145	0.17581	0.863757	0.985863	-4.79382	NA	NA
ENSG00000106624	AEBP1	AE binding protein 1 [Source:HGNC Symbol;Acc:303]	7	protein_coding	-0.031642	6.43121	-0.356795	0.728246	0.970298	-5.96793	Core matrisome	ECM Glycoproteins
ENSG00000139154	AEBP2	AE binding protein 2 [Source:HGNC Symbol;Acc:24051]	12	protein_coding	0.0088755	4.86106	0.114328	0.911115	0.990705	-5.87836	NA	NA
ENSG00000181026	AEN	apoptosis enhancing nuclease [Source:HGNC Symbol;Acc:25722]	15	protein_coding	0.140087	5.27875	2.32603	0.040972	0.625238	-3.746	NA	NA
ENSG00000104964	AES	amino-terminal enhancer of split [Source:HGNC Symbol;Acc:307]	19	protein_coding	0.0815646	7.07952	1.38275	0.195178	0.808046	-5.14413	NA	NA
ENSG00000228717	AF013593.1		X	pseudogene	0.255653	2.38762	2.14451	0.0560851	0.672831	-3.7913	NA	NA
ENSG00000205622	AF064858.6		21	lincRNA	-0.191241	-1.17868	-0.628749	0.542825	0.942877	-4.72931	NA	NA
ENSG00000235609	AF127936.7		21	lincRNA	0.165819	1.8116	1.1751	0.265678	0.853754	-4.7458	NA	NA
ENSG00000255310	AF131215.2		8	sense_intronic	-0.0971965	1.85866	-0.802188	0.440059	0.9159	-5.0194	NA	NA
ENSG00000269918	AF131215.9		8	sense_intronic	-0.261306	0.66471	-1.51962	0.157857	0.781417	-4.39353	NA	NA
ENSG00000245685	AF146191.4		4	lincRNA	-0.237764	0.0564834	-1.07302	0.307085	0.867854	-4.6471	NA	NA
ENSG00000255085	AF186192.5		8	pseudogene	-0.0444235	0.308544	-0.23489	0.81877	0.981803	-4.95425	NA	NA
ENSG00000226971	AF196972.4		X	pseudogene	0.068974	3.06904	0.721495	0.486216	0.928514	-5.29783	NA	NA
ENSG00000196526	AFAP1	actin filament associated protein 1 [Source:HGNC Symbol;Acc:24017]	4	protein_coding	0.111745	6.65579	1.39273	0.192223	0.805285	-5.12475	NA	NA
ENSG00000157510	AFAP1L1	actin filament associated protein 1-like 1 [Source:HGNC Symbol;Acc:26714]	5	protein_coding	0.0674779	3.68594	0.622422	0.546821	0.943305	-5.48361	NA	NA
ENSG00000169129	AFAP1L2	actin filament associated protein 1-like 2 [Source:HGNC Symbol;Acc:25901]	10	protein_coding	0.0349937	5.20573	0.514122	0.617715	0.954417	-5.7992	NA	NA
ENSG00000172493	AFF1	AF4/FMR2 family, member 1 [Source:HGNC Symbol;Acc:7135]	4	protein_coding	-0.0294629	5.62261	-0.297387	0.771918	0.974473	-5.93301	NA	NA
ENSG00000155966	AFF2	AF4/FMR2 family, member 2 [Source:HGNC Symbol;Acc:3776]	X	protein_coding	0.178526	1.68521	1.21921	0.249202	0.843383	-4.69399	NA	NA
ENSG00000144218	AFF3	AF4/FMR2 family, member 3 [Source:HGNC Symbol;Acc:6473]	2	protein_coding	0.253876	1.23316	1.62469	0.133562	0.765231	-4.31629	NA	NA
ENSG00000072364	AFF4	AF4/FMR2 family, member 4 [Source:HGNC Symbol;Acc:17869]	5	protein_coding	0.0321222	7.47619	0.360917	0.725251	0.969974	-5.98412	NA	NA
ENSG00000223959	AFG3L1P	AFG3-like AAA ATPase 1, pseudogene [Source:HGNC Symbol;Acc:314]	16	pseudogene	0.210871	2.32033	1.96391	0.0762994	0.697897	-4.00146	NA	NA
ENSG00000141385	AFG3L2	AFG3-like AAA ATPase 2 [Source:HGNC Symbol;Acc:315]	18	protein_coding	-0.0293062	5.18463	-0.563061	0.585107	0.951127	-5.77069	NA	NA
ENSG00000253606	AFG3L2P1	AFG3-like AAA ATPase 2 pseudogene 1 [Source:HGNC Symbol;Acc:24169]	8	pseudogene	-0.0312858	4.15587	-0.471518	0.646827	0.959464	-5.65365	NA	NA
ENSG00000183077	AFMID	arylformamidase [Source:HGNC Symbol;Acc:20910]	17	protein_coding	0.0571452	4.37091	0.952726	0.36195	0.890823	-5.3701	NA	NA
ENSG00000081051	AFP	alpha-fetoprotein [Source:HGNC Symbol;Acc:317]	4	protein_coding	-0.209373	-0.461888	-0.669105	0.517736	0.937529	-4.76911	NA	NA
ENSG00000119844	AFTPH	aftiphilin [Source:HGNC Symbol;Acc:25951]	2	protein_coding	-0.0879864	5.60751	-1.47002	0.170605	0.791216	-4.97474	NA	NA
ENSG00000038002	AGA	aspartylglucosaminidase [Source:HGNC Symbol;Acc:318]	4	protein_coding	-0.0544697	3.81232	-0.756582	0.465784	0.922175	-5.42358	NA	NA
ENSG00000157985	AGAP1	ArfGAP with GTPase domain, ankyrin repeat and PH domain 1 [Source:HGNC Symbol;Acc:16922]	2	protein_coding	0.0681137	4.87302	0.881456	0.397619	0.904547	-5.50826	NA	NA
ENSG00000135439	AGAP2	ArfGAP with GTPase domain, ankyrin repeat and PH domain 2 [Source:HGNC Symbol;Acc:16921]	12	protein_coding	-0.138488	0.51485	-0.676569	0.513173	0.936762	-4.86741	NA	NA
ENSG00000255737	AGAP2-AS1	AGAP2 antisense RNA 1 [Source:HGNC Symbol;Acc:48633]	12	protein_coding	0.0259783	2.99798	0.224015	0.827004	0.981856	-5.49387	NA	NA
ENSG00000133612	AGAP3	ArfGAP with GTPase domain, ankyrin repeat and PH domain 3 [Source:HGNC Symbol;Acc:16923]	7	protein_coding	0.0866003	5.68919	1.47169	0.170162	0.7912	-4.97895	NA	NA
ENSG00000188234	AGAP4	ArfGAP with GTPase domain, ankyrin repeat and PH domain 4 [Source:HGNC Symbol;Acc:23459]	10	protein_coding	0.215204	0.275242	1.1215	0.286838	0.860029	-4.63385	NA	NA
ENSG00000204149	AGAP6	ArfGAP with GTPase domain, ankyrin repeat and PH domain 6 [Source:HGNC Symbol;Acc:23466]	10	protein_coding	0.0962787	1.83181	0.630919	0.541458	0.942593	-5.10733	NA	NA
ENSG00000165923	AGBL2	ATP/GTP binding protein-like 2 [Source:HGNC Symbol;Acc:26296]	11	protein_coding	-0.340586	-0.380785	-0.968085	0.354573	0.889225	-4.67081	NA	NA
ENSG00000146856	AGBL3	ATP/GTP binding protein-like 3 [Source:HGNC Symbol;Acc:27981]	7	protein_coding	-0.396045	0.833556	-2.13273	0.0572314	0.672831	-3.89808	NA	NA
ENSG00000084693	AGBL5	ATP/GTP binding protein-like 5 [Source:HGNC Symbol;Acc:26147]	2	protein_coding	-0.0454786	5.02372	-0.659762	0.523483	0.938473	-5.69231	NA	NA
ENSG00000173744	AGFG1	ArfGAP with FG repeats 1 [Source:HGNC Symbol;Acc:5175]	2	protein_coding	0.0630355	6.56966	0.893307	0.391524	0.901921	-5.64162	NA	NA
ENSG00000106351	AGFG2	ArfGAP with FG repeats 2 [Source:HGNC Symbol;Acc:5177]	7	protein_coding	-0.0845309	3.26894	-1.08206	0.303229	0.866222	-5.05852	NA	NA
ENSG00000164252	AGGF1	angiogenic factor with G patch and FHA domains 1 [Source:HGNC Symbol;Acc:24684]	5	protein_coding	-0.0393076	5.57669	-0.787294	0.448356	0.918382	-5.66552	NA	NA
ENSG00000006530	AGK	acylglycerol kinase [Source:HGNC Symbol;Acc:21869]	7	protein_coding	-0.158971	3.55691	-1.80433	0.0996346	0.729728	-4.3028	NA	NA
ENSG00000162688	AGL	amylo-alpha-1, 6-glucosidase, 4-alpha-glucanotransferase [Source:HGNC Symbol;Acc:321]	1	protein_coding	0.018584	5.39896	0.23636	0.817659	0.9818	-5.92628	NA	NA
ENSG00000116771	AGMAT	agmatine ureohydrolase (agmatinase) [Source:HGNC Symbol;Acc:18407]	1	protein_coding	-0.243346	0.985878	-1.53415	0.154283	0.777169	-4.3866	NA	NA
ENSG00000092847	AGO1	argonaute RISC catalytic component 1 [Source:HGNC Symbol;Acc:3262]	1	protein_coding	0.0384059	6.36177	0.647167	0.531289	0.942135	-5.81839	NA	NA
ENSG00000123908	AGO2	argonaute RISC catalytic component 2 [Source:HGNC Symbol;Acc:3263]	8	protein_coding	0.0536519	5.51247	0.542435	0.598738	0.952416	-5.81839	NA	NA
ENSG00000126070	AGO3	argonaute RISC catalytic component 3 [Source:HGNC Symbol;Acc:18421]	1	protein_coding	-0.0147285	5.39467	-0.19653	0.847912	0.984709	-5.93463	NA	NA
ENSG00000134698	AGO4	argonaute RISC catalytic component 4 [Source:HGNC Symbol;Acc:18424]	1	protein_coding	-0.0823285	4.74586	-1.46589	0.171706	0.791921	-4.88837	NA	NA
ENSG00000204310	AGPAT1	1-acylglycerol-3-phosphate O-acyltransferase 1 [Source:HGNC Symbol;Acc:324]	6	protein_coding	0.0521557	4.99077	0.791305	0.446112	0.917623	-5.59581	NA	NA
ENSG00000169692	AGPAT2	1-acylglycerol-3-phosphate O-acyltransferase 2 [Source:HGNC Symbol;Acc:325]	9	protein_coding	-0.110812	5.29158	-1.61485	0.135688	0.766638	-4.76254	NA	NA
ENSG00000160216	AGPAT3	1-acylglycerol-3-phosphate O-acyltransferase 3 [Source:HGNC Symbol;Acc:326]	21	protein_coding	0.00246351	5.9792	0.0419812	0.967294	0.996253	-6.00717	NA	NA
ENSG00000026652	AGPAT4	1-acylglycerol-3-phosphate O-acyltransferase 4 [Source:HGNC Symbol;Acc:20885]	6	protein_coding	-0.0141579	4.30222	-0.18521	0.85656	0.985323	-5.77286	NA	NA
ENSG00000155189	AGPAT5	1-acylglycerol-3-phosphate O-acyltransferase 5 [Source:HGNC Symbol;Acc:20886]	8	protein_coding	0.0311566	5.35674	0.592711	0.565805	0.946359	-5.77368	NA	NA
ENSG00000158669	AGPAT6	1-acylglycerol-3-phosphate O-acyltransferase 6 [Source:HGNC Symbol;Acc:20880]	8	protein_coding	0.0125065	6.99543	0.272035	0.790821	0.980114	-6.01005	NA	NA
ENSG00000138678	AGPAT9	1-acylglycerol-3-phosphate O-acyltransferase 9 [Source:HGNC Symbol;Acc:28157]	4	protein_coding	-0.423197	4.16677	-5.28082	0.000294222	0.272545	0.400477	NA	NA
ENSG00000018510	AGPS	alkylglycerone phosphate synthase [Source:HGNC Symbol;Acc:327]	2	protein_coding	-0.0377987	6.48699	-0.732238	0.479901	0.927292	-5.76576	NA	NA
ENSG00000106541	AGR2	anterior gradient 2 [Source:HGNC Symbol;Acc:328]	7	protein_coding	-0.336346	5.37644	-4.08629	0.00194339	0.346547	-1.04162	NA	NA
ENSG00000188157	AGRN	agrin [Source:HGNC Symbol;Acc:329]	1	protein_coding	0.0266872	7.26933	0.367171	0.720716	0.969219	-5.98143	Core matrisome	ECM Glycoproteins
ENSG00000135744	AGT	angiotensinogen (serpin peptidase inhibitor, clade A, member 8) [Source:HGNC Symbol;Acc:333]	1	protein_coding	-0.3325	0.241319	-1.31845	0.215133	0.820952	-4.52044	Matrisome-associated	ECM Regulators
ENSG00000135049	AGTPBP1	ATP/GTP binding protein 1 [Source:HGNC Symbol;Acc:17258]	9	protein_coding	0.0247924	5.05912	0.428256	0.677037	0.963652	-5.8208	NA	NA
ENSG00000144891	AGTR1	angiotensin II receptor, type 1 [Source:HGNC Symbol;Acc:336]	3	protein_coding	-0.25049	1.53865	-1.82848	0.0957245	0.723528	-4.13143	NA	NA
ENSG00000177674	AGTRAP	angiotensin II receptor-associated protein [Source:HGNC Symbol;Acc:13539]	1	protein_coding	-0.0115186	5.33979	-0.227065	0.824693	0.981856	-5.9219	NA	NA
ENSG00000172482	AGXT	alanine-glyoxylate aminotransferase [Source:HGNC Symbol;Acc:341]	2	protein_coding	0.629272	-0.894671	1.7441	0.110025	0.739214	-4.32972	NA	NA
ENSG00000153207	AHCTF1	AT hook containing transcription factor 1 [Source:HGNC Symbol;Acc:24618]	1	protein_coding	-0.0541032	4.72416	-0.653658	0.527258	0.940427	-5.65315	NA	NA
ENSG00000226121	AHCTF1P1	AT hook containing transcription factor 1 pseudogene 1 [Source:HGNC Symbol;Acc:24620]	2	pseudogene	0.026938	5.41914	0.406616	0.692379	0.965404	-5.87309	NA	NA
ENSG00000101444	AHCY	adenosylhomocysteinase [Source:HGNC Symbol;Acc:343]	20	protein_coding	-0.0302029	6.72055	-0.584901	0.570855	0.947926	-5.86897	NA	NA
ENSG00000168710	AHCYL1	adenosylhomocysteinase-like 1 [Source:HGNC Symbol;Acc:344]	1	protein_coding	-0.0576276	7.24031	-0.99392	0.34241	0.88165	-5.56316	NA	NA
ENSG00000158467	AHCYL2	adenosylhomocysteinase-like 2 [Source:HGNC Symbol;Acc:22204]	7	protein_coding	0.0487401	3.78917	0.633972	0.539539	0.942593	-5.49763	NA	NA
ENSG00000126705	AHDC1	AT hook, DNA binding motif, containing 1 [Source:HGNC Symbol;Acc:25230]	1	protein_coding	0.021979	2.75609	0.14719	0.885745	0.988636	-5.45419	NA	NA
ENSG00000135541	AHI1	Abelson helper integration site 1 [Source:HGNC Symbol;Acc:21575]	6	protein_coding	0.0195966	4.66576	0.301804	0.76864	0.973598	-5.80842	NA	NA
ENSG00000124942	AHNAK	AHNAK nucleoprotein [Source:HGNC Symbol;Acc:347]	11	protein_coding	0.0930082	9.80844	0.748946	0.470184	0.922211	-5.73374	NA	NA
ENSG00000185567	AHNAK2	AHNAK nucleoprotein 2 [Source:HGNC Symbol;Acc:20125]	14	protein_coding	-0.0175315	5.92505	-0.161902	0.874428	0.986761	-5.99071	NA	NA
ENSG00000106546	AHR	aryl hydrocarbon receptor [Source:HGNC Symbol;Acc:348]	7	protein_coding	-0.052061	7.4272	-0.879045	0.398867	0.90521	-5.666	NA	NA
ENSG00000063438	AHRR	aryl-hydrocarbon receptor repressor [Source:HGNC Symbol;Acc:346]	5	protein_coding	0.110296	2.62548	0.963519	0.356754	0.889225	-5.04207	NA	NA
ENSG00000100591	AHSA1	AHA1, activator of heat shock 90kDa protein ATPase homolog 1 (yeast) [Source:HGNC Symbol;Acc:1189]	14	protein_coding	-0.0176743	6.81369	-0.380334	0.711208	0.968255	-5.97075	NA	NA
ENSG00000173209	AHSA2	AHA1, activator of heat shock 90kDa protein ATPase homolog 2 (yeast) [Source:HGNC Symbol;Acc:20437]	2	protein_coding	-0.0641092	4.46549	-0.527977	0.608391	0.952453	-5.68241	NA	NA
ENSG00000186063	AIDA	axin interactor, dorsalization associated [Source:HGNC Symbol;Acc:25761]	1	protein_coding	0.178088	4.1232	1.54032	0.152786	0.774289	-4.70954	NA	NA
ENSG00000204472	AIF1	allograft inflammatory factor 1 [Source:HGNC Symbol;Acc:352]	6	protein_coding	0.116882	0.610681	0.464045	0.652	0.959625	-4.95211	NA	NA
ENSG00000126878	AIF1L	allograft inflammatory factor 1-like [Source:HGNC Symbol;Acc:28904]	9	protein_coding	-0.225348	3.92738	-3.33005	0.00704676	0.440454	-2.17471	NA	NA
ENSG00000156709	AIFM1	apoptosis-inducing factor, mitochondrion-associated, 1 [Source:HGNC Symbol;Acc:8768]	X	protein_coding	-0.181247	5.05375	-3.35467	0.00675149	0.440454	-2.14185	NA	NA
ENSG00000042286	AIFM2	apoptosis-inducing factor, mitochondrion-associated, 2 [Source:HGNC Symbol;Acc:21411]	10	protein_coding	-0.0925032	4.64592	-1.1201	0.28741	0.860139	-5.25768	NA	NA
ENSG00000183773	AIFM3	apoptosis-inducing factor, mitochondrion-associated, 3 [Source:HGNC Symbol;Acc:26398]	22	protein_coding	0.0496684	0.182269	0.194521	0.849446	0.985238	-4.94069	NA	NA
ENSG00000146416	AIG1	androgen-induced 1 [Source:HGNC Symbol;Acc:21607]	6	protein_coding	-0.0514383	5.66265	-1.07518	0.306159	0.867699	-5.42105	NA	NA
ENSG00000112297	AIM1	absent in melanoma 1 [Source:HGNC Symbol;Acc:356]	6	protein_coding	0.0385539	4.98815	0.39719	0.699108	0.965404	-5.82406	NA	NA
ENSG00000176092	AIM1L	absent in melanoma 1-like [Source:HGNC Symbol;Acc:17295]	1	protein_coding	0.050549	3.56261	0.595766	0.563836	0.946091	-5.47375	NA	NA
ENSG00000164022	AIMP1	aminoacyl tRNA synthetase complex-interacting multifunctional protein 1 [Source:HGNC Symbol;Acc:10648]	4	protein_coding	0.0413222	5.97616	0.816825	0.432004	0.913924	-5.67533	NA	NA
ENSG00000106305	AIMP2	aminoacyl tRNA synthetase complex-interacting multifunctional protein 2 [Source:HGNC Symbol;Acc:20609]	7	protein_coding	-0.0979169	5.07509	-1.57363	0.144925	0.770217	-4.79375	NA	NA
ENSG00000110711	AIP	aryl hydrocarbon receptor interacting protein [Source:HGNC Symbol;Acc:358]	11	protein_coding	-0.00546354	6.42808	-0.101109	0.921351	0.991086	-6.02779	NA	NA
ENSG00000160224	AIRE	autoimmune regulator [Source:HGNC Symbol;Acc:360]	21	protein_coding	0.205426	-0.772565	0.691415	0.504166	0.934983	-4.73955	NA	NA
ENSG00000196581	AJAP1	adherens junctions associated protein 1 [Source:HGNC Symbol;Acc:30801]	1	protein_coding	-0.163843	-0.799418	-0.505142	0.623796	0.955579	-4.78193	NA	NA
ENSG00000129474	AJUBA	ajuba LIM protein [Source:HGNC Symbol;Acc:20250]	14	protein_coding	0.0422996	6.62337	0.579513	0.574353	0.948983	-5.86929	NA	NA
ENSG00000106992	AK1	adenylate kinase 1 [Source:HGNC Symbol;Acc:361]	9	protein_coding	-0.0155746	3.02337	-0.139313	0.891815	0.988844	-5.51369	NA	NA
ENSG00000004455	AK2	adenylate kinase 2 [Source:HGNC Symbol;Acc:362]	1	protein_coding	0.0155701	6.34107	0.251454	0.806272	0.981015	-5.99673	NA	NA
ENSG00000147853	AK3	adenylate kinase 3 [Source:HGNC Symbol;Acc:17376]	9	protein_coding	0.0688369	6.42806	1.44596	0.177101	0.793349	-5.05293	NA	NA
ENSG00000162433	AK4	adenylate kinase 4 [Source:HGNC Symbol;Acc:363]	1	protein_coding	0.156652	6.36732	1.80525	0.0994827	0.729728	-4.57543	NA	NA
ENSG00000263535	AK4P1	adenylate kinase 4 pseudogene 1 [Source:HGNC Symbol;Acc:364]	17	pseudogene	0.0899139	4.48756	0.971474	0.352959	0.889029	-5.37257	NA	NA
ENSG00000233381	AK4P3	adenylate kinase 4 pseudogene 3 [Source:HGNC Symbol;Acc:21596]	12	pseudogene	0.0640909	0.193201	0.277115	0.787021	0.978571	-4.93143	NA	NA
ENSG00000154027	AK5	adenylate kinase 5 [Source:HGNC Symbol;Acc:365]	1	protein_coding	-0.126084	1.48402	-0.834464	0.422428	0.909485	-4.93592	NA	NA
ENSG00000140057	AK7	adenylate kinase 7 [Source:HGNC Symbol;Acc:20091]	14	protein_coding	0.115274	0.843712	0.596581	0.563312	0.946011	-4.94484	NA	NA
ENSG00000165695	AK8	adenylate kinase 8 [Source:HGNC Symbol;Acc:26526]	9	protein_coding	0.0432926	0.306113	0.215051	0.833809	0.982114	-4.95628	NA	NA
ENSG00000155085	AK9	adenylate kinase 9 [Source:HGNC Symbol;Acc:33814]	6	protein_coding	-0.0979038	2.45829	-0.905631	0.385255	0.901009	-5.05653	NA	NA
ENSG00000121057	AKAP1	A kinase (PRKA) anchor protein 1 [Source:HGNC Symbol;Acc:367]	17	protein_coding	-0.120366	5.27388	-2.22161	0.049106	0.65303	-3.9037	NA	NA
ENSG00000108599	AKAP10	A kinase (PRKA) anchor protein 10 [Source:HGNC Symbol;Acc:368]	17	protein_coding	0.0491481	5.00016	0.89736	0.389454	0.901767	-5.51237	NA	NA
ENSG00000023516	AKAP11	A kinase (PRKA) anchor protein 11 [Source:HGNC Symbol;Acc:369]	13	protein_coding	0.0227166	5.93028	0.340595	0.740063	0.971957	-5.94516	NA	NA
ENSG00000131016	AKAP12	A kinase (PRKA) anchor protein 12 [Source:HGNC Symbol;Acc:370]	6	protein_coding	0.0968917	7.17268	1.40203	0.189506	0.803349	-5.12166	NA	NA
ENSG00000170776	AKAP13	A kinase (PRKA) anchor protein 13 [Source:HGNC Symbol;Acc:371]	15	protein_coding	0.0232076	7.00046	0.513491	0.618141	0.954555	-5.91361	NA	NA
ENSG00000197976	AKAP17A	A kinase (PRKA) anchor protein 17A [Source:HGNC Symbol;Acc:18783]	X	protein_coding	0.109005	4.75004	2.0216	0.069196	0.691049	-4.14892	NA	NA
ENSG00000111254	AKAP3	A kinase (PRKA) anchor protein 3 [Source:HGNC Symbol;Acc:373]	12	protein_coding	-0.0183486	1.17594	-0.0979861	0.923772	0.991382	-5.12213	NA	NA
ENSG00000179841	AKAP5	A kinase (PRKA) anchor protein 5 [Source:HGNC Symbol;Acc:375]	14	protein_coding	0.161417	1.63662	1.10248	0.294656	0.863478	-4.7789	NA	NA
ENSG00000151320	AKAP6	A kinase (PRKA) anchor protein 6 [Source:HGNC Symbol;Acc:376]	14	protein_coding	0.0045011	1.93614	0.0361583	0.971828	0.997229	-5.28676	NA	NA
ENSG00000118507	AKAP7	A kinase (PRKA) anchor protein 7 [Source:HGNC Symbol;Acc:377]	6	protein_coding	0.0268795	2.54544	0.251174	0.806482	0.981015	-5.39044	NA	NA
ENSG00000105127	AKAP8	A kinase (PRKA) anchor protein 8 [Source:HGNC Symbol;Acc:378]	19	protein_coding	-0.0543694	5.46832	-1.09467	0.297913	0.864393	-5.38364	NA	NA
ENSG00000011243	AKAP8L	A kinase (PRKA) anchor protein 8-like [Source:HGNC Symbol;Acc:29857]	19	protein_coding	-0.0558572	6.00989	-0.982184	0.347897	0.884697	-5.53613	NA	NA
ENSG00000127914	AKAP9	A kinase (PRKA) anchor protein 9 [Source:HGNC Symbol;Acc:379]	7	protein_coding	-0.0785566	6.97598	-1.13474	0.281495	0.858838	-5.42144	NA	NA
ENSG00000166452	AKIP1	A kinase (PRKA) interacting protein 1 [Source:HGNC Symbol;Acc:1170]	11	protein_coding	-0.0937498	4.63048	-1.49509	0.164055	0.783788	-4.83753	NA	NA
ENSG00000174574	AKIRIN1	akirin 1 [Source:HGNC Symbol;Acc:25744]	1	protein_coding	-0.036333	6.6702	-0.771531	0.457248	0.919008	-5.74264	NA	NA
ENSG00000135334	AKIRIN2	akirin 2 [Source:HGNC Symbol;Acc:21407]	6	protein_coding	-0.0480034	3.12929	-0.509459	0.620869	0.954768	-5.42697	NA	NA
ENSG00000106948	AKNA	AT-hook transcription factor [Source:HGNC Symbol;Acc:24108]	9	protein_coding	-0.0691272	3.46935	-0.691808	0.50393	0.934983	-5.39837	NA	NA
ENSG00000117448	AKR1A1	aldo-keto reductase family 1, member A1 (aldehyde reductase) [Source:HGNC Symbol;Acc:380]	1	protein_coding	-0.033463	6.10967	-0.570402	0.580295	0.949572	-5.85184	NA	NA
ENSG00000085662	AKR1B1	aldo-keto reductase family 1, member B1 (aldose reductase) [Source:HGNC Symbol;Acc:381]	7	protein_coding	0.102909	5.3798	1.37066	0.198808	0.809157	-5.07368	NA	NA
ENSG00000198074	AKR1B10	aldo-keto reductase family 1, member B10 (aldose reductase) [Source:HGNC Symbol;Acc:382]	7	protein_coding	-0.0327857	-1.24571	-0.109256	0.915041	0.991086	-4.79216	NA	NA
ENSG00000213606	AKR1B10P1	aldo-keto reductase family 1, member B10 pseudogene 1 [Source:HGNC Symbol;Acc:45062]	10	pseudogene	0.435288	-1.1931	1.40766	0.187877	0.803316	-4.4852	NA	NA
ENSG00000229991	AKR1B1P1	aldehyde reductase family 1, member B1 pseudogene 1 [Source:HGNC Symbol;Acc:420]	1	pseudogene	0.278962	-0.369032	0.998675	0.340205	0.88165	-4.65875	NA	NA
ENSG00000213452	AKR1B1P2	aldo-keto reductase family 1, member B1 pseudogene 2 [Source:HGNC Symbol;Acc:425]	3	pseudogene	0.070587	0.433879	0.317435	0.757078	0.97301	-4.95957	NA	NA
ENSG00000266899	AKR1B1P7	aldo-keto reductase family 1, member B1 pseudogene 7 [Source:HGNC Symbol;Acc:33497]	19	pseudogene	0.0885765	2.31341	0.826117	0.426942	0.911771	-5.08514	NA	NA
ENSG00000187134	AKR1C1	aldo-keto reductase family 1, member C1 [Source:HGNC Symbol;Acc:384]	10	protein_coding	0.168943	6.32756	2.82713	0.0170113	0.532491	-3.01278	NA	NA
ENSG00000151632	AKR1C2	aldo-keto reductase family 1, member C2 [Source:HGNC Symbol;Acc:385]	10	protein_coding	0.000139545	6.23379	0.00218554	0.998297	0.999973	-6.02383	NA	NA
ENSG00000196139	AKR1C3	aldo-keto reductase family 1, member C3 [Source:HGNC Symbol;Acc:386]	10	protein_coding	-0.17918	4.8785	-2.00482	0.0711954	0.694947	-4.18662	NA	NA
ENSG00000165568	AKR1E2	aldo-keto reductase family 1, member E2 [Source:HGNC Symbol;Acc:23437]	10	protein_coding	0.0796998	2.52213	0.873243	0.401881	0.905699	-5.09071	NA	NA
ENSG00000053371	AKR7A2	aldo-keto reductase family 7, member A2 (aflatoxin aldehyde reductase) [Source:HGNC Symbol;Acc:389]	1	protein_coding	-0.10899	4.81097	-1.77056	0.105344	0.735662	-4.50534	NA	NA
ENSG00000229020	AKR7A2P1	aldo-keto reductase family 7, member A2 pseudogene 1 [Source:HGNC Symbol;Acc:24062]	1	pseudogene	-0.337931	0.505357	-1.72604	0.113328	0.744378	-4.24666	NA	NA
ENSG00000142208	AKT1	v-akt murine thymoma viral oncogene homolog 1 [Source:HGNC Symbol;Acc:391]	14	protein_coding	0.0320038	6.96571	0.643234	0.533741	0.9424	-5.83805	NA	NA
ENSG00000204673	AKT1S1	AKT1 substrate 1 (proline-rich) [Source:HGNC Symbol;Acc:28426]	19	protein_coding	-0.0452863	3.74208	-0.546116	0.596293	0.951609	-5.53708	NA	NA
ENSG00000105221	AKT2	v-akt murine thymoma viral oncogene homolog 2 [Source:HGNC Symbol;Acc:392]	19	protein_coding	0.0133981	6.56836	0.290707	0.776884	0.975322	-5.99487	NA	NA
ENSG00000117020	AKT3	v-akt murine thymoma viral oncogene homolog 3 [Source:HGNC Symbol;Acc:393]	1	protein_coding	0.0475965	6.42617	0.927599	0.374256	0.895893	-5.60669	NA	NA
ENSG00000166971	AKTIP	AKT interacting protein [Source:HGNC Symbol;Acc:16710]	16	protein_coding	0.0947142	3.16282	0.961733	0.35761	0.889715	-5.14174	NA	NA
ENSG00000213062	AL021068.1		1	pseudogene	-0.425171	0.625278	-2.46926	0.0319081	0.594867	-3.65927	NA	NA
ENSG00000228201	AL022341.3		16	antisense	0.193297	-0.386508	0.898186	0.389034	0.901227	-4.69758	NA	NA
ENSG00000233515	AL022344.4		10	lincRNA	0.0854175	-0.116366	0.339237	0.741057	0.972034	-4.88116	NA	NA
ENSG00000247315	AL034548.1		20	pseudogene	-0.0962392	4.46893	-1.55798	0.148574	0.771577	-4.73799	NA	NA
ENSG00000232079	AL035610.1		21	processed_transcript	-0.654284	-1.23985	-1.85783	0.0911646	0.71818	-4.307	NA	NA
ENSG00000225746	AL132709.5		14	lincRNA	0.25687	2.68624	1.8014	0.100118	0.729728	-4.21241	NA	NA
ENSG00000232018	AL132709.8		14	lincRNA	0.0303518	0.388723	0.146855	0.886002	0.988636	-4.97604	NA	NA
ENSG00000269279	AL136376.1	Uncharacterized protein [Source:UniProtKB/TrEMBL;Acc:M0R1U3]	1	protein_coding	0.285301	0.0123068	1.17721	0.264868	0.853742	-4.59209	NA	NA
ENSG00000234648	AL162151.3		14	pseudogene	0.209145	1.7909	1.43357	0.180529	0.796868	-4.5198	NA	NA
ENSG00000235269	AL162759.1		14	lincRNA	0.080223	1.08009	0.433959	0.673019	0.962541	-5.04061	NA	NA
ENSG00000237356	AL163953.3		14	lincRNA	0.0609523	-1.3082	0.184273	0.857278	0.985323	-4.78329	NA	NA
ENSG00000248835	AL357673.1	CDNA: FLJ21031 fis, clone CAE07336; HCG1780521; Uncharacterized protein [Source:UniProtKB/TrEMBL;Acc:Q9H7D2]	1	protein_coding	-0.220021	1.02209	-1.18161	0.263192	0.852152	-4.65164	NA	NA
ENSG00000205740	AL359878.1	Uncharacterized protein [Source:UniProtKB/TrEMBL;Acc:E7EPV4]	10	protein_coding	-0.342826	-0.251909	-1.36474	0.200604	0.810697	-4.49026	NA	NA
ENSG00000228217	AL390877.1		1	pseudogene	-0.127633	5.09165	-2.00512	0.0711585	0.694947	-4.20677	NA	NA
ENSG00000234614	AL450992.2		1	antisense	0.345282	0.496599	1.27904	0.228173	0.828209	-4.55228	NA	NA
ENSG00000225210	AL589743.1		14	lincRNA	0.0862109	0.743859	0.412914	0.687899	0.965404	-4.98741	NA	NA
ENSG00000213018	AL590762.11		X	pseudogene	0.0282546	4.54753	0.402602	0.695242	0.965404	-5.75349	NA	NA
ENSG00000224208	AL590762.6		X	pseudogene	-0.0255851	3.45793	-0.326973	0.750054	0.972437	-5.56771	NA	NA
ENSG00000269554	AL590822.2	Uncharacterized protein; cDNA FLJ36608 fis, clone TRACH2015824 [Source:UniProtKB/TrEMBL;Acc:Q8N9S5]	1	protein_coding	0.0136406	0.616973	0.0750941	0.941538	0.9937	-5.01813	NA	NA
ENSG00000269337	AL591479.1	Uncharacterized protein [Source:UniProtKB/TrEMBL;Acc:M0R1G5]	9	protein_coding	-0.0383144	1.11753	-0.235303	0.818458	0.981803	-5.09424	NA	NA
ENSG00000237008	AL591704.5		1	pseudogene	-0.116091	2.38945	-1.10071	0.295391	0.863478	-4.89222	NA	NA
ENSG00000231360	AL592284.1	Protein LOC642441 [Source:UniProtKB/TrEMBL;Acc:F5H305]	1	protein_coding	-0.154103	1.28274	-1.06663	0.309832	0.869548	-4.75895	NA	NA
ENSG00000227082	AL592494.5		1	lincRNA	0.141825	0.138957	0.698497	0.499905	0.932849	-4.81489	NA	NA
ENSG00000215014	AL645728.1	Uncharacterized protein [Source:UniProtKB/TrEMBL;Acc:H0Y6Q5]	1	protein_coding	-0.148538	-0.581028	-0.514245	0.617632	0.954417	-4.79847	NA	NA
ENSG00000222894	AL662800.1		6	miRNA	-0.0860287	-0.248293	-0.290935	0.776714	0.975322	-4.8734	NA	NA
ENSG00000268996	AL807752.1	Uncharacterized protein [Source:UniProtKB/TrEMBL;Acc:Q8WUC7]	9	protein_coding	-0.0227852	0.109563	-0.100943	0.92148	0.991086	-4.93818	NA	NA
ENSG00000148218	ALAD	aminolevulinate dehydratase [Source:HGNC Symbol;Acc:395]	9	protein_coding	0.0997043	4.70844	1.54335	0.152055	0.773529	-4.78772	NA	NA
ENSG00000023330	ALAS1	aminolevulinate, delta-, synthase 1 [Source:HGNC Symbol;Acc:396]	3	protein_coding	-0.100102	5.39303	-1.68369	0.121421	0.751431	-4.68109	NA	NA
ENSG00000170017	ALCAM	activated leukocyte cell adhesion molecule [Source:HGNC Symbol;Acc:400]	3	protein_coding	-0.00429632	8.16761	-0.076169	0.940703	0.9937	-6.04264	NA	NA
ENSG00000161618	ALDH16A1	aldehyde dehydrogenase 16 family, member A1 [Source:HGNC Symbol;Acc:28114]	19	protein_coding	-0.0326389	4.30414	-0.485939	0.6369	0.956217	-5.67433	NA	NA
ENSG00000059573	ALDH18A1	aldehyde dehydrogenase 18 family, member A1 [Source:HGNC Symbol;Acc:9722]	10	protein_coding	0.0806859	6.92428	1.58398	0.142555	0.77012	-4.88961	NA	NA
ENSG00000165092	ALDH1A1	aldehyde dehydrogenase 1 family, member A1 [Source:HGNC Symbol;Acc:402]	9	protein_coding	-0.230925	2.53928	-2.07748	0.0629116	0.680472	-3.87516	NA	NA
ENSG00000128918	ALDH1A2	aldehyde dehydrogenase 1 family, member A2 [Source:HGNC Symbol;Acc:15472]	15	protein_coding	0.221245	4.89988	2.52904	0.0287345	0.584708	-3.4082	NA	NA
ENSG00000184254	ALDH1A3	aldehyde dehydrogenase 1 family, member A3 [Source:HGNC Symbol;Acc:409]	15	protein_coding	0.292391	8.45313	2.98536	0.0128783	0.503232	-2.76682	NA	NA
ENSG00000137124	ALDH1B1	aldehyde dehydrogenase 1 family, member B1 [Source:HGNC Symbol;Acc:407]	9	protein_coding	0.217174	6.02538	2.71705	0.0206488	0.557134	-3.17839	NA	NA
ENSG00000144908	ALDH1L1	aldehyde dehydrogenase 1 family, member L1 [Source:HGNC Symbol;Acc:3978]	3	protein_coding	-0.438119	2.65647	-2.97006	0.0132293	0.511672	-2.75638	NA	NA
ENSG00000136010	ALDH1L2	aldehyde dehydrogenase 1 family, member L2 [Source:HGNC Symbol;Acc:26777]	12	protein_coding	0.210765	4.92854	2.45093	0.0329486	0.60218	-3.52941	NA	NA
ENSG00000111275	ALDH2	aldehyde dehydrogenase 2 family (mitochondrial) [Source:HGNC Symbol;Acc:404]	12	protein_coding	0.065843	6.78606	1.29752	0.221981	0.824501	-5.2399	NA	NA
ENSG00000108602	ALDH3A1	aldehyde dehydrogenase 3 family, member A1 [Source:HGNC Symbol;Acc:405]	17	protein_coding	0.0485532	-0.399952	0.205323	0.841209	0.983514	-4.86616	NA	NA
ENSG00000072210	ALDH3A2	aldehyde dehydrogenase 3 family, member A2 [Source:HGNC Symbol;Acc:403]	17	protein_coding	-0.174043	6.37928	-2.38345	0.0370718	0.607223	-3.71536	NA	NA
ENSG00000006534	ALDH3B1	aldehyde dehydrogenase 3 family, member B1 [Source:HGNC Symbol;Acc:410]	11	protein_coding	-0.133188	4.6119	-2.09039	0.0615385	0.676262	-4.03622	NA	NA
ENSG00000132746	ALDH3B2	aldehyde dehydrogenase 3 family, member B2 [Source:HGNC Symbol;Acc:411]	11	protein_coding	-0.158209	0.200096	-0.508439	0.62156	0.955006	-4.88282	NA	NA
ENSG00000159423	ALDH4A1	aldehyde dehydrogenase 4 family, member A1 [Source:HGNC Symbol;Acc:406]	1	protein_coding	-0.0825416	2.51847	-0.687986	0.506239	0.934991	-5.20959	NA	NA
ENSG00000112294	ALDH5A1	aldehyde dehydrogenase 5 family, member A1 [Source:HGNC Symbol;Acc:408]	6	protein_coding	-0.224806	3.67847	-2.50618	0.02991	0.588219	-3.35724	NA	NA
ENSG00000119711	ALDH6A1	aldehyde dehydrogenase 6 family, member A1 [Source:HGNC Symbol;Acc:7179]	14	protein_coding	-0.151659	4.66735	-2.53333	0.0285193	0.584708	-3.38507	NA	NA
ENSG00000164904	ALDH7A1	aldehyde dehydrogenase 7 family, member A1 [Source:HGNC Symbol;Acc:877]	5	protein_coding	-0.115317	2.01014	-0.972378	0.35253	0.888958	-4.93204	NA	NA
ENSG00000251400	ALDH7A1P1	aldehyde dehydrogenase 7 family, member A1 pseudogene 1 [Source:HGNC Symbol;Acc:878]	5	pseudogene	-0.00650077	4.38182	-0.11125	0.913497	0.990948	-5.79842	NA	NA
ENSG00000118514	ALDH8A1	aldehyde dehydrogenase 8 family, member A1 [Source:HGNC Symbol;Acc:15471]	6	protein_coding	0.110627	-0.664466	0.362334	0.724223	0.969974	-4.81902	NA	NA
ENSG00000143149	ALDH9A1	aldehyde dehydrogenase 9 family, member A1 [Source:HGNC Symbol;Acc:412]	1	protein_coding	-0.0526882	6.04217	-0.955045	0.360829	0.890823	-5.56295	NA	NA
ENSG00000149925	ALDOA	aldolase A, fructose-bisphosphate [Source:HGNC Symbol;Acc:414]	16	protein_coding	0.13357	8.887	2.00339	0.0713687	0.694947	-4.29527	NA	NA
ENSG00000242849	ALDOAP1	aldolase A, fructose-bisphosphate pseudogene 1 [Source:HGNC Symbol;Acc:415]	3	pseudogene	-0.109578	-0.476909	-0.4333	0.673482	0.962665	-4.82496	NA	NA
ENSG00000214297	ALDOAP2	aldolase A, fructose-bisphosphate pseudogene 2 [Source:HGNC Symbol;Acc:416]	10	pseudogene	0.116606	3.94111	1.68894	0.120392	0.751342	-4.4996	NA	NA
ENSG00000109107	ALDOC	aldolase C, fructose-bisphosphate [Source:HGNC Symbol;Acc:418]	17	protein_coding	0.110989	5.35434	1.37097	0.198711	0.809157	-5.07074	NA	NA
ENSG00000033011	ALG1	ALG1, chitobiosyldiphosphodolichol beta-mannosyltransferase [Source:HGNC Symbol;Acc:18294]	16	protein_coding	0.0524346	4.17813	0.796938	0.442972	0.91662	-5.46209	NA	NA
ENSG00000139133	ALG10	ALG10, alpha-1,2-glucosyltransferase [Source:HGNC Symbol;Acc:23162]	12	protein_coding	-0.104909	3.70489	-1.51915	0.157974	0.781417	-4.67401	NA	NA
ENSG00000175548	ALG10B	ALG10B, alpha-1,2-glucosyltransferase [Source:HGNC Symbol;Acc:31088]	12	protein_coding	-0.0827392	4.8614	-1.50743	0.160912	0.783788	-4.85222	NA	NA
ENSG00000253710	ALG11	ALG11, alpha-1,2-mannosyltransferase [Source:HGNC Symbol;Acc:32456]	13	protein_coding	0.187891	3.93569	2.33303	0.0404762	0.623759	-3.62118	NA	NA
ENSG00000182858	ALG12	ALG12, alpha-1,6-mannosyltransferase [Source:HGNC Symbol;Acc:19358]	22	protein_coding	0.187073	4.02005	2.32368	0.0411403	0.625623	-3.64158	NA	NA
ENSG00000101901	ALG13	ALG13, UDP-N-acetylglucosaminyltransferase subunit [Source:HGNC Symbol;Acc:30881]	X	protein_coding	-0.00296436	3.94685	-0.0419843	0.967292	0.996253	-5.72039	NA	NA
ENSG00000172339	ALG14	ALG14, UDP-N-acetylglucosaminyltransferase subunit [Source:HGNC Symbol;Acc:28287]	1	protein_coding	-0.0205281	2.96861	-0.239312	0.815428	0.981478	-5.48437	NA	NA
ENSG00000242017	ALG1L15P	asparagine-linked glycosylation 1-like 15, pseudogene [Source:HGNC Symbol;Acc:44384]	3	pseudogene	-0.0726632	2.02438	-0.550776	0.593206	0.951609	-5.18277	NA	NA
ENSG00000119523	ALG2	ALG2, alpha-1,3/1,6-mannosyltransferase [Source:HGNC Symbol;Acc:23159]	9	protein_coding	-0.0374045	5.10379	-0.696501	0.501103	0.933431	-5.67854	NA	NA
ENSG00000214160	ALG3	ALG3, alpha-1,3- mannosyltransferase [Source:HGNC Symbol;Acc:23056]	3	protein_coding	-0.057076	3.77029	-0.637599	0.537264	0.942593	-5.49208	NA	NA
ENSG00000120697	ALG5	ALG5, dolichyl-phosphate beta-glucosyltransferase [Source:HGNC Symbol;Acc:20266]	13	protein_coding	0.010904	5.05116	0.189776	0.85307	0.985323	-5.89383	NA	NA
ENSG00000088035	ALG6	ALG6, alpha-1,3-glucosyltransferase [Source:HGNC Symbol;Acc:23157]	1	protein_coding	-0.160151	3.27947	-1.78703	0.102524	0.733346	-4.29101	NA	NA
ENSG00000159063	ALG8	ALG8, alpha-1,3-glucosyltransferase [Source:HGNC Symbol;Acc:23161]	11	protein_coding	-0.0461087	4.78297	-0.844156	0.417227	0.90826	-5.526	NA	NA
ENSG00000086848	ALG9	ALG9, alpha-1,2-mannosyltransferase [Source:HGNC Symbol;Acc:15672]	11	protein_coding	0.172403	3.21074	1.41516	0.185724	0.801673	-4.71525	NA	NA
ENSG00000171094	ALK	anaplastic lymphoma receptor tyrosine kinase [Source:HGNC Symbol;Acc:427]	2	protein_coding	-0.0655425	-0.184538	-0.226307	0.825267	0.981856	-4.88917	NA	NA
ENSG00000100601	ALKBH1	alkB, alkylation repair homolog 1 (E. coli) [Source:HGNC Symbol;Acc:17911]	14	protein_coding	-0.0552178	3.14485	-0.555969	0.589775	0.951556	-5.40786	NA	NA
ENSG00000189046	ALKBH2	alkB, alkylation repair homolog 2 (E. coli) [Source:HGNC Symbol;Acc:32487]	12	protein_coding	0.0167499	4.26723	0.252345	0.805601	0.981015	-5.7517	NA	NA
ENSG00000166199	ALKBH3	alkB, alkylation repair homolog 3 (E. coli) [Source:HGNC Symbol;Acc:30141]	11	protein_coding	0.00293743	4.14917	0.0451359	0.964838	0.996181	-5.75991	NA	NA
ENSG00000160993	ALKBH4	alkB, alkylation repair homolog 4 (E. coli) [Source:HGNC Symbol;Acc:21900]	7	protein_coding	0.0142911	3.3364	0.184258	0.857289	0.985323	-5.57561	NA	NA
ENSG00000091542	ALKBH5	alkB, alkylation repair homolog 5 (E. coli) [Source:HGNC Symbol;Acc:25996]	17	protein_coding	0.132785	6.81042	1.93812	0.0796906	0.707197	-4.39746	NA	NA
ENSG00000125652	ALKBH7	alkB, alkylation repair homolog 7 (E. coli) [Source:HGNC Symbol;Acc:21306]	19	protein_coding	0.0156214	4.92377	0.256047	0.802815	0.981015	-5.86124	NA	NA
ENSG00000137760	ALKBH8	alkB, alkylation repair homolog 8 (E. coli) [Source:HGNC Symbol;Acc:25189]	11	protein_coding	0.171101	3.80957	2.00512	0.071159	0.694947	-4.06716	NA	NA
ENSG00000116127	ALMS1	Alstrom syndrome 1 [Source:HGNC Symbol;Acc:428]	2	protein_coding	0.0124591	4.94509	0.194571	0.849407	0.985238	-5.8783	NA	NA
ENSG00000230002	ALMS1-IT1	ALMS1 intronic transcript 1 (non-protein coding) [Source:HGNC Symbol;Acc:41305]	2	sense_intronic	0.286457	0.936715	1.85807	0.0911275	0.71818	-4.12119	NA	NA
ENSG00000262943	ALOX12P2	arachidonate 12-lipoxygenase pseudogene 2 [Source:HGNC Symbol;Acc:432]	17	pseudogene	0.00907959	2.2062	0.0891892	0.930594	0.991588	-5.34207	NA	NA
ENSG00000179593	ALOX15B	arachidonate 15-lipoxygenase, type B [Source:HGNC Symbol;Acc:434]	17	protein_coding	-0.0985178	0.496585	-0.41754	0.684616	0.964406	-4.94754	NA	NA
ENSG00000012779	ALOX5	arachidonate 5-lipoxygenase [Source:HGNC Symbol;Acc:435]	10	protein_coding	-0.142326	2.14561	-1.14301	0.278193	0.857396	-4.81981	NA	NA
ENSG00000132965	ALOX5AP	arachidonate 5-lipoxygenase-activating protein [Source:HGNC Symbol;Acc:436]	13	protein_coding	0.44089	1.4165	2.88955	0.0152415	0.518561	-3.09188	NA	NA
ENSG00000179148	ALOXE3	arachidonate lipoxygenase 3 [Source:HGNC Symbol;Acc:13743]	17	protein_coding	0.297246	-0.765223	0.840678	0.419089	0.908716	-4.69599	NA	NA
ENSG00000073331	ALPK1	alpha-kinase 1 [Source:HGNC Symbol;Acc:20917]	4	protein_coding	-0.105583	4.39415	-1.23567	0.243268	0.838495	-5.09997	NA	NA
ENSG00000198796	ALPK2	alpha-kinase 2 [Source:HGNC Symbol;Acc:20565]	18	protein_coding	0.51506	4.67603	6.08294	9.2703e-05	0.272545	1.41225	NA	NA
ENSG00000136383	ALPK3	alpha-kinase 3 [Source:HGNC Symbol;Acc:17574]	15	protein_coding	0.0225061	1.14252	0.136839	0.893722	0.988844	-5.11197	NA	NA
ENSG00000162551	ALPL	alkaline phosphatase, liver/bone/kidney [Source:HGNC Symbol;Acc:438]	1	protein_coding	-0.0721425	4.64513	-0.729102	0.481739	0.928017	-5.59064	NA	NA
ENSG00000163283	ALPP	alkaline phosphatase, placental [Source:HGNC Symbol;Acc:439]	2	protein_coding	-0.0593141	4.57406	-1.01454	0.332923	0.879534	-5.34796	NA	NA
ENSG00000163286	ALPPL2	alkaline phosphatase, placental-like 2 [Source:HGNC Symbol;Acc:441]	2	protein_coding	-0.576098	3.1438	-6.69524	4.07212e-05	0.272545	1.2084	NA	NA
ENSG00000003393	ALS2	amyotrophic lateral sclerosis 2 (juvenile) [Source:HGNC Symbol;Acc:443]	2	protein_coding	-0.0178097	5.79778	-0.32138	0.754171	0.972774	-5.94123	NA	NA
ENSG00000178038	ALS2CL	ALS2 C-terminal like [Source:HGNC Symbol;Acc:20605]	3	protein_coding	0.0288606	4.61915	0.31383	0.75974	0.973414	-5.79706	NA	NA
ENSG00000155754	ALS2CR11	amyotrophic lateral sclerosis 2 (juvenile) chromosome region, candidate 11 [Source:HGNC Symbol;Acc:14438]	2	protein_coding	0.114844	0.385605	0.61998	0.548367	0.943305	-4.87134	NA	NA
ENSG00000155749	ALS2CR12	amyotrophic lateral sclerosis 2 (juvenile) chromosome region, candidate 12 [Source:HGNC Symbol;Acc:14439]	2	protein_coding	0.380883	-0.3863	1.39501	0.191555	0.805159	-4.47581	NA	NA
ENSG00000052850	ALX4	ALX homeobox 4 [Source:HGNC Symbol;Acc:450]	11	protein_coding	0.171272	-1.20263	0.572289	0.579062	0.949164	-4.73937	NA	NA
ENSG00000183684	ALYREF	Aly/REF export factor [Source:HGNC Symbol;Acc:19071]	17	protein_coding	-0.000146311	5.85443	-0.00296572	0.997689	0.999825	-5.99858	NA	NA
ENSG00000242110	AMACR	alpha-methylacyl-CoA racemase [Source:HGNC Symbol;Acc:451]	5	protein_coding	-0.0558931	1.4041	-0.37842	0.712588	0.968255	-5.11997	NA	NA
ENSG00000110497	AMBRA1	autophagy/beclin-1 regulator 1 [Source:HGNC Symbol;Acc:25990]	11	protein_coding	0.00761754	5.24359	0.115625	0.910111	0.990428	-5.9299	NA	NA
ENSG00000123505	AMD1	adenosylmethionine decarboxylase 1 [Source:HGNC Symbol;Acc:457]	6	protein_coding	0.00508358	6.2638	0.108148	0.915899	0.991086	-6.01938	NA	NA
ENSG00000162066	AMDHD2	amidohydrolase domain containing 2 [Source:HGNC Symbol;Acc:24262]	16	protein_coding	-0.144389	4.17174	-2.04922	0.0660197	0.682988	-4.04683	NA	NA
ENSG00000237801	AMDP1	adenosylmethionine decarboxylase pseudogene 1 [Source:HGNC Symbol;Acc:460]	X	pseudogene	0.18649	1.51014	1.10564	0.293346	0.86261	-4.75956	NA	NA
ENSG00000184675	AMER1	APC membrane recruitment protein 1 [Source:HGNC Symbol;Acc:26837]	X	protein_coding	0.111975	3.40026	1.39565	0.191367	0.805159	-4.76638	NA	NA
ENSG00000178171	AMER3	APC membrane recruitment protein 3 [Source:HGNC Symbol;Acc:26771]	2	protein_coding	-0.0373906	-1.23658	-0.112269	0.912708	0.990775	-4.79277	NA	NA
ENSG00000159461	AMFR	autocrine motility factor receptor, E3 ubiquitin protein ligase [Source:HGNC Symbol;Acc:463]	16	protein_coding	-0.0418312	7.16478	-0.778329	0.4534	0.918496	-5.74577	NA	NA
ENSG00000160593	AMICA1	adhesion molecule, interacts with CXADR antigen 1 [Source:HGNC Symbol;Acc:19084]	11	protein_coding	-0.0923776	-0.675554	-0.322389	0.753427	0.972774	-4.82404	NA	NA
ENSG00000181754	AMIGO1	adhesion molecule with Ig-like domain 1 [Source:HGNC Symbol;Acc:20824]	1	protein_coding	-0.221048	2.44159	-1.72588	0.113356	0.744378	-4.27913	NA	NA
ENSG00000139211	AMIGO2	adhesion molecule with Ig-like domain 2 [Source:HGNC Symbol;Acc:24073]	12	protein_coding	0.398838	6.74721	4.35445	0.00125055	0.307029	-0.64128	NA	NA
ENSG00000101935	AMMECR1	Alport syndrome, mental retardation, midface hypoplasia and elliptocytosis chromosomal region gene 1 [Source:HGNC Symbol;Acc:467]	X	protein_coding	0.0311316	4.04529	0.405952	0.692853	0.965404	-5.6602	NA	NA
ENSG00000144233	AMMECR1L	AMMECR1-like [Source:HGNC Symbol;Acc:28658]	2	protein_coding	-0.0116811	5.11107	-0.215641	0.83336	0.982114	-5.89663	NA	NA
ENSG00000166126	AMN	amnion associated transmembrane protein [Source:HGNC Symbol;Acc:14604]	14	protein_coding	-0.116014	2.60856	-0.752203	0.468304	0.922211	-5.18825	NA	NA
ENSG00000151743	AMN1	antagonist of mitotic exit network 1 homolog (S. cerevisiae) [Source:HGNC Symbol;Acc:27281]	12	protein_coding	0.0150624	3.56618	0.18152	0.859384	0.985323	-5.626	NA	NA
ENSG00000126016	AMOT	angiomotin [Source:HGNC Symbol;Acc:17810]	X	protein_coding	-0.173335	5.05315	-2.90742	0.0147699	0.515588	-2.83424	NA	NA
ENSG00000166025	AMOTL1	angiomotin like 1 [Source:HGNC Symbol;Acc:17811]	11	protein_coding	0.0540941	7.02796	0.90246	0.386861	0.901009	-5.64351	NA	NA
ENSG00000114019	AMOTL2	angiomotin like 2 [Source:HGNC Symbol;Acc:17812]	3	protein_coding	-0.125943	7.56449	-1.87646	0.0883735	0.713874	-4.49123	NA	NA
ENSG00000116337	AMPD2	adenosine monophosphate deaminase 2 [Source:HGNC Symbol;Acc:469]	1	protein_coding	0.113612	5.62135	1.91337	0.0830765	0.710141	-4.38169	NA	NA
ENSG00000133805	AMPD3	adenosine monophosphate deaminase 3 [Source:HGNC Symbol;Acc:470]	11	protein_coding	0.250846	3.85793	2.70241	0.0211875	0.561106	-3.08304	NA	NA
ENSG00000078053	AMPH	amphiphysin [Source:HGNC Symbol;Acc:471]	7	protein_coding	0.00565193	1.24567	0.0359479	0.971992	0.997229	-5.13939	NA	NA
ENSG00000145020	AMT	aminomethyltransferase [Source:HGNC Symbol;Acc:473]	3	protein_coding	0.270172	0.579928	1.33071	0.211203	0.818594	-4.5224	NA	NA
ENSG00000240038	AMY2B	amylase, alpha 2B (pancreatic) [Source:HGNC Symbol;Acc:478]	1	protein_coding	-0.0850391	0.75054	-0.418048	0.684256	0.964206	-4.98754	NA	NA
ENSG00000174945	AMZ1	archaelysin family metallopeptidase 1 [Source:HGNC Symbol;Acc:22231]	7	protein_coding	-0.112915	1.43985	-0.669738	0.517349	0.937529	-5.01597	NA	NA
ENSG00000196704	AMZ2	archaelysin family metallopeptidase 2 [Source:HGNC Symbol;Acc:28041]	17	protein_coding	-0.0328064	5.41968	-0.606956	0.556657	0.94378	-5.77215	NA	NA
ENSG00000214174	AMZ2P1	archaelysin family metallopeptidase 2 pseudogene 1 [Source:HGNC Symbol;Acc:26491]	17	pseudogene	0.0268088	2.35358	0.236152	0.817815	0.981803	-5.3529	NA	NA
ENSG00000153107	ANAPC1	anaphase promoting complex subunit 1 [Source:HGNC Symbol;Acc:19988]	2	protein_coding	0.0287094	3.79254	0.42809	0.677154	0.963652	-5.60146	NA	NA
ENSG00000164162	ANAPC10	anaphase promoting complex subunit 10 [Source:HGNC Symbol;Acc:24077]	4	protein_coding	0.0187195	2.65563	0.19368	0.850088	0.985238	-5.42536	NA	NA
ENSG00000213735	ANAPC10P1	anaphase promoting complex subunit 10 pseudogene 1 [Source:HGNC Symbol;Acc:33976]	1	pseudogene	0.159541	0.44626	0.732236	0.479902	0.927292	-4.83622	NA	NA
ENSG00000141552	ANAPC11	anaphase promoting complex subunit 11 [Source:HGNC Symbol;Acc:14452]	17	protein_coding	0.00976046	6.47756	0.174336	0.864887	0.985876	-6.01938	NA	NA
ENSG00000129055	ANAPC13	anaphase promoting complex subunit 13 [Source:HGNC Symbol;Acc:24540]	3	protein_coding	-0.0365242	5.68763	-0.573771	0.578094	0.949164	-5.81818	NA	NA
ENSG00000110200	ANAPC15	anaphase promoting complex subunit 15 [Source:HGNC Symbol;Acc:24531]	11	protein_coding	0.0597566	4.35119	0.970876	0.353244	0.889029	-5.35087	NA	NA
ENSG00000166295	ANAPC16	anaphase promoting complex subunit 16 [Source:HGNC Symbol;Acc:26976]	10	protein_coding	-0.0229781	6.47177	-0.495771	0.630174	0.9562	-5.90948	NA	NA
ENSG00000176248	ANAPC2	anaphase promoting complex subunit 2 [Source:HGNC Symbol;Acc:19989]	9	protein_coding	-0.0643468	3.57616	-0.680167	0.510981	0.936403	-5.42733	NA	NA
ENSG00000053900	ANAPC4	anaphase promoting complex subunit 4 [Source:HGNC Symbol;Acc:19990]	4	protein_coding	-0.0333889	4.58539	-0.532317	0.605485	0.952453	-5.70056	NA	NA
ENSG00000089053	ANAPC5	anaphase promoting complex subunit 5 [Source:HGNC Symbol;Acc:15713]	12	protein_coding	0.0283505	7.11328	0.624043	0.545795	0.943305	-5.85195	NA	NA
ENSG00000196510	ANAPC7	anaphase promoting complex subunit 7 [Source:HGNC Symbol;Acc:17380]	12	protein_coding	0.0227728	5.25973	0.369255	0.719208	0.968777	-5.86955	NA	NA
ENSG00000214274	ANG	angiogenin, ribonuclease, RNase A family, 5 [Source:HGNC Symbol;Acc:483]	14	protein_coding	0.317497	0.0253288	1.19657	0.257554	0.848	-4.5824	NA	NA
ENSG00000013523	ANGEL1	angel homolog 1 (Drosophila) [Source:HGNC Symbol;Acc:19961]	14	protein_coding	-0.108049	4.17296	-1.6926	0.119677	0.751019	-4.52696	NA	NA
ENSG00000174606	ANGEL2	angel homolog 2 (Drosophila) [Source:HGNC Symbol;Acc:30534]	1	protein_coding	-0.0364795	4.79643	-0.46965	0.648118	0.959498	-5.76514	NA	NA
ENSG00000154188	ANGPT1	angiopoietin 1 [Source:HGNC Symbol;Acc:484]	8	protein_coding	-0.0429777	3.47409	-0.408388	0.691117	0.965404	-5.54308	Matrisome-associated	Secreted Factors
ENSG00000091879	ANGPT2	angiopoietin 2 [Source:HGNC Symbol;Acc:485]	8	protein_coding	-0.123805	3.1786	-0.936676	0.369777	0.894661	-5.16546	Matrisome-associated	Secreted Factors
ENSG00000101280	ANGPT4	angiopoietin 4 [Source:HGNC Symbol;Acc:487]	20	protein_coding	-0.268821	-1.42664	-0.639267	0.536219	0.942593	-4.71319	Matrisome-associated	Secreted Factors
ENSG00000116194	ANGPTL1	angiopoietin-like 1 [Source:HGNC Symbol;Acc:489]	1	protein_coding	-0.148083	2.67489	-1.43573	0.179925	0.795938	-4.61776	Matrisome-associated	Secreted Factors
ENSG00000136859	ANGPTL2	angiopoietin-like 2 [Source:HGNC Symbol;Acc:490]	9	protein_coding	-0.0331331	6.95064	-0.401646	0.695924	0.965404	-5.9648	Matrisome-associated	Secreted Factors
ENSG00000167772	ANGPTL4	angiopoietin-like 4 [Source:HGNC Symbol;Acc:16039]	19	protein_coding	0.144503	9.22184	1.60385	0.138102	0.768438	-4.8487	Matrisome-associated	Secreted Factors
ENSG00000171819	ANGPTL7	angiopoietin-like 7 [Source:HGNC Symbol;Acc:24078]	1	protein_coding	-0.127834	0.837903	-0.819258	0.430675	0.913768	-4.84669	Matrisome-associated	Secreted Factors
ENSG00000029534	ANK1	ankyrin 1, erythrocytic [Source:HGNC Symbol;Acc:492]	8	protein_coding	0.028664	0.845138	0.119256	0.907302	0.990355	-5.0559	NA	NA
ENSG00000145362	ANK2	ankyrin 2, neuronal [Source:HGNC Symbol;Acc:493]	4	protein_coding	0.125529	4.51574	1.74124	0.110541	0.740207	-4.50807	NA	NA
ENSG00000151150	ANK3	ankyrin 3, node of Ranvier (ankyrin G) [Source:HGNC Symbol;Acc:494]	10	protein_coding	-0.16148	3.54139	-1.5273	0.155958	0.779326	-4.6398	NA	NA
ENSG00000151687	ANKAR	ankyrin and armadillo repeat containing [Source:HGNC Symbol;Acc:26350]	2	protein_coding	-0.0429377	2.1446	-0.332778	0.74579	0.972181	-5.28597	NA	NA
ENSG00000166839	ANKDD1A	ankyrin repeat and death domain containing 1A [Source:HGNC Symbol;Acc:28002]	15	protein_coding	-0.0617954	2.09967	-0.515713	0.616641	0.954317	-5.21288	NA	NA
ENSG00000189045	ANKDD1B	ankyrin repeat and death domain containing 1B [Source:HGNC Symbol;Acc:32525]	5	protein_coding	-0.411141	-0.811489	-1.41262	0.186451	0.802112	-4.4744	NA	NA
ENSG00000132623	ANKEF1	ankyrin repeat and EF-hand domain containing 1 [Source:HGNC Symbol;Acc:15803]	20	protein_coding	-0.127118	3.83648	-1.5545	0.149396	0.771577	-4.65144	NA	NA
ENSG00000153930	ANKFN1	ankyrin-repeat and fibronectin type III domain containing 1 [Source:HGNC Symbol;Acc:26766]	17	protein_coding	0.257163	-1.18991	0.763503	0.46182	0.920948	-4.69648	NA	NA
ENSG00000185722	ANKFY1	ankyrin repeat and FYVE domain containing 1 [Source:HGNC Symbol;Acc:20763]	17	protein_coding	-0.0785279	4.91748	-0.801059	0.440685	0.9159	-5.57881	NA	NA
ENSG00000154122	ANKH	ANKH inorganic pyrophosphate transport regulator [Source:HGNC Symbol;Acc:15492]	5	protein_coding	-0.0294713	4.69142	-0.446171	0.66445	0.960867	-5.75926	NA	NA
ENSG00000001629	ANKIB1	ankyrin repeat and IBR domain containing 1 [Source:HGNC Symbol;Acc:22215]	7	protein_coding	0.0393734	7.04116	0.745439	0.472213	0.922798	-5.76897	NA	NA
ENSG00000176915	ANKLE2	ankyrin repeat and LEM domain containing 2 [Source:HGNC Symbol;Acc:29101]	12	protein_coding	0.119742	7.38998	2.2673	0.0453718	0.641322	-3.90869	NA	NA
ENSG00000144504	ANKMY1	ankyrin repeat and MYND domain containing 1 [Source:HGNC Symbol;Acc:20987]	2	protein_coding	-0.00944412	2.86373	-0.103541	0.919466	0.991086	-5.48263	NA	NA
ENSG00000106524	ANKMY2	ankyrin repeat and MYND domain containing 2 [Source:HGNC Symbol;Acc:25370]	7	protein_coding	0.0365068	5.45502	0.693573	0.502866	0.934834	-5.72046	NA	NA
ENSG00000164331	ANKRA2	ankyrin repeat, family A (RFXANK-like), 2 [Source:HGNC Symbol;Acc:13208]	5	protein_coding	-0.0842423	4.28393	-1.20399	0.254791	0.846542	-5.11594	NA	NA
ENSG00000148677	ANKRD1	ankyrin repeat domain 1 (cardiac muscle) [Source:HGNC Symbol;Acc:15819]	10	protein_coding	0.278071	6.20312	2.09674	0.0608733	0.674901	-4.14594	NA	NA
ENSG00000088448	ANKRD10	ankyrin repeat domain 10 [Source:HGNC Symbol;Acc:20265]	13	protein_coding	-0.0479008	5.7806	-0.687874	0.506306	0.934991	-5.75512	NA	NA
ENSG00000229152	ANKRD10-IT1	ANKRD10 intronic transcript 1 (non-protein coding) [Source:HGNC Symbol;Acc:39891]	13	sense_intronic	-0.00455168	1.58137	-0.020772	0.983813	0.997902	-5.21069	NA	NA
ENSG00000167522	ANKRD11	ankyrin repeat domain 11 [Source:HGNC Symbol;Acc:21316]	16	protein_coding	-0.0447718	4.66642	-0.480084	0.640922	0.956549	-5.7398	NA	NA
ENSG00000101745	ANKRD12	ankyrin repeat domain 12 [Source:HGNC Symbol;Acc:29135]	18	protein_coding	0.0263874	5.67046	0.396577	0.699547	0.965404	-5.90251	NA	NA
ENSG00000076513	ANKRD13A	ankyrin repeat domain 13A [Source:HGNC Symbol;Acc:21268]	12	protein_coding	-0.0702263	6.88143	-1.49278	0.164649	0.783788	-5.00627	NA	NA
ENSG00000198720	ANKRD13B	ankyrin repeat domain 13B [Source:HGNC Symbol;Acc:26363]	17	protein_coding	0.0236711	1.42028	0.166695	0.870747	0.986614	-5.16597	NA	NA
ENSG00000118454	ANKRD13C	ankyrin repeat domain 13C [Source:HGNC Symbol;Acc:25374]	1	protein_coding	0.0395392	5.94374	0.789534	0.447102	0.918382	-5.69431	NA	NA
ENSG00000172932	ANKRD13D	ankyrin repeat domain 13 family, member D [Source:HGNC Symbol;Acc:27880]	11	protein_coding	0.0110636	4.8296	0.20532	0.841212	0.983514	-5.85899	NA	NA
ENSG00000134461	ANKRD16	ankyrin repeat domain 16 [Source:HGNC Symbol;Acc:23471]	10	protein_coding	0.0991909	2.29055	0.779435	0.452775	0.918496	-5.11087	NA	NA
ENSG00000132466	ANKRD17	ankyrin repeat domain 17 [Source:HGNC Symbol;Acc:23575]	4	protein_coding	-0.0418907	6.71862	-0.547798	0.595178	0.951609	-5.88999	NA	NA
ENSG00000165887	ANKRD2	ankyrin repeat domain 2 (stretch responsive muscle) [Source:HGNC Symbol;Acc:495]	10	protein_coding	0.370355	0.365433	1.7192	0.1146	0.746845	-4.25892	NA	NA
ENSG00000215559	ANKRD20A11P	ankyrin repeat domain 20 family, member A11, pseudogene [Source:HGNC Symbol;Acc:42024]	21	pseudogene	-0.292463	-1.0948	-0.874843	0.401048	0.905699	-4.67038	NA	NA
ENSG00000152766	ANKRD22	ankyrin repeat domain 22 [Source:HGNC Symbol;Acc:28321]	10	protein_coding	0.0890516	0.154633	0.441604	0.667649	0.961505	-4.89394	NA	NA
ENSG00000089847	ANKRD24	ankyrin repeat domain 24 [Source:HGNC Symbol;Acc:29424]	19	protein_coding	0.371265	0.780784	1.82573	0.096163	0.724371	-4.15664	NA	NA
ENSG00000107890	ANKRD26	ankyrin repeat domain 26 [Source:HGNC Symbol;Acc:29186]	10	protein_coding	0.0574024	4.44488	0.856311	0.410767	0.906168	-5.46257	NA	NA
ENSG00000105186	ANKRD27	ankyrin repeat domain 27 (VPS9 domain) [Source:HGNC Symbol;Acc:25310]	19	protein_coding	0.10157	5.535	1.82109	0.0969061	0.725647	-4.50531	NA	NA
ENSG00000206560	ANKRD28	ankyrin repeat domain 28 [Source:HGNC Symbol;Acc:29024]	3	protein_coding	0.0122955	6.25367	0.248414	0.808561	0.981015	-5.99313	NA	NA
ENSG00000154065	ANKRD29	ankyrin repeat domain 29 [Source:HGNC Symbol;Acc:27110]	18	protein_coding	0.314761	0.730694	1.72597	0.113339	0.744378	-4.23754	NA	NA
ENSG00000148513	ANKRD30A	ankyrin repeat domain 30A [Source:HGNC Symbol;Acc:17234]	10	protein_coding	0.75487	-0.551544	2.41898	0.0348417	0.602751	-3.95151	NA	NA
ENSG00000180777	ANKRD30B	ankyrin repeat domain 30B [Source:HGNC Symbol;Acc:24165]	18	protein_coding	0.0328226	-0.471594	0.13542	0.894817	0.988844	-4.86378	NA	NA
ENSG00000163046	ANKRD30BL	ankyrin repeat domain 30B-like [Source:HGNC Symbol;Acc:35167]	2	protein_coding	0.293819	-0.559509	0.865759	0.405792	0.905994	-4.69899	NA	NA
ENSG00000145700	ANKRD31	ankyrin repeat domain 31 [Source:HGNC Symbol;Acc:26853]	5	protein_coding	-0.150003	0.092266	-0.627707	0.543482	0.943305	-4.83436	NA	NA
ENSG00000133302	ANKRD32	ankyrin repeat domain 32 [Source:HGNC Symbol;Acc:25408]	5	protein_coding	-0.0385279	3.62107	-0.468469	0.648935	0.959625	-5.54927	NA	NA
ENSG00000164236	ANKRD33B	ankyrin repeat domain 33B [Source:HGNC Symbol;Acc:35240]	5	protein_coding	-0.271155	2.64127	-2.96798	0.0132778	0.511672	-2.76004	NA	NA
ENSG00000272031	ANKRD34A		HG1287_PATCH	protein_coding	0.235975	-0.267216	0.761967	0.462698	0.921598	-4.75495	NA	NA
ENSG00000198483	ANKRD35	ankyrin repeat domain 35 [Source:HGNC Symbol;Acc:26323]	1	protein_coding	-0.131635	0.825971	-0.742384	0.473985	0.924161	-4.88172	NA	NA
ENSG00000135976	ANKRD36	ankyrin repeat domain 36 [Source:HGNC Symbol;Acc:24079]	2	protein_coding	0.0815946	2.89699	0.616673	0.550465	0.943367	-5.32432	NA	NA
ENSG00000196912	ANKRD36B	ankyrin repeat domain 36B [Source:HGNC Symbol;Acc:29333]	2	pseudogene	0.185281	0.830143	1.16725	0.268699	0.853998	-4.64437	NA	NA
ENSG00000230006	ANKRD36BP2	ankyrin repeat domain 36B pseudogene 2 [Source:HGNC Symbol;Acc:33607]	2	pseudogene	0.0488714	-0.702166	0.173293	0.865686	0.985876	-4.83707	NA	NA
ENSG00000174501	ANKRD36C	ankyrin repeat domain 36C [Source:HGNC Symbol;Acc:32946]	2	protein_coding	0.260976	2.54817	1.81575	0.0977682	0.725647	-4.18483	NA	NA
ENSG00000186352	ANKRD37	ankyrin repeat domain 37 [Source:HGNC Symbol;Acc:29593]	4	protein_coding	0.212506	3.52292	2.22182	0.0490887	0.65303	-3.74404	NA	NA
ENSG00000213337	ANKRD39	ankyrin repeat domain 39 [Source:HGNC Symbol;Acc:28640]	2	protein_coding	-0.00752005	1.06483	-0.0426472	0.966776	0.996181	-5.10245	NA	NA
ENSG00000154945	ANKRD40	ankyrin repeat domain 40 [Source:HGNC Symbol;Acc:28233]	17	protein_coding	-0.00928951	6.03826	-0.173294	0.865685	0.985876	-5.99667	NA	NA
ENSG00000137494	ANKRD42	ankyrin repeat domain 42 [Source:HGNC Symbol;Acc:26752]	11	protein_coding	0.0723283	4.22852	1.08913	0.30024	0.866078	-5.22136	NA	NA
ENSG00000065413	ANKRD44	ankyrin repeat domain 44 [Source:HGNC Symbol;Acc:25259]	2	protein_coding	0.138175	3.26572	1.42207	0.183759	0.800063	-4.71631	NA	NA
ENSG00000183831	ANKRD45	ankyrin repeat domain 45 [Source:HGNC Symbol;Acc:24786]	1	protein_coding	-0.126235	0.167389	-0.549301	0.594182	0.951609	-4.8672	NA	NA
ENSG00000186106	ANKRD46	ankyrin repeat domain 46 [Source:HGNC Symbol;Acc:27229]	8	protein_coding	-0.141131	4.49391	-2.44352	0.0333784	0.602311	-3.50627	NA	NA
ENSG00000168876	ANKRD49	ankyrin repeat domain 49 [Source:HGNC Symbol;Acc:25970]	11	protein_coding	-0.0486307	3.89364	-0.699625	0.499227	0.932702	-5.47746	NA	NA
ENSG00000151458	ANKRD50	ankyrin repeat domain 50 [Source:HGNC Symbol;Acc:29223]	4	protein_coding	0.082309	5.70144	0.977695	0.350012	0.886793	-5.51681	NA	NA
ENSG00000139645	ANKRD52	ankyrin repeat domain 52 [Source:HGNC Symbol;Acc:26614]	12	protein_coding	-0.0136053	5.06339	-0.09631	0.925071	0.991396	-5.90912	NA	NA
ENSG00000100124	ANKRD54	ankyrin repeat domain 54 [Source:HGNC Symbol;Acc:25185]	22	protein_coding	0.0446517	3.94226	0.622917	0.546508	0.943305	-5.53388	NA	NA
ENSG00000135299	ANKRD6	ankyrin repeat domain 6 [Source:HGNC Symbol;Acc:17280]	6	protein_coding	0.151081	3.55845	1.82408	0.0964273	0.725436	-4.27711	NA	NA
ENSG00000235098	ANKRD65	ankyrin repeat domain 65 [Source:HGNC Symbol;Acc:42950]	1	protein_coding	-0.11052	1.63535	-0.769358	0.458483	0.919877	-4.99902	NA	NA
ENSG00000106013	ANKRD7	ankyrin repeat domain 7 [Source:HGNC Symbol;Acc:18588]	7	protein_coding	-0.00156452	0.855219	-0.00862125	0.993281	0.99923	-5.06259	NA	NA
ENSG00000156381	ANKRD9	ankyrin repeat domain 9 [Source:HGNC Symbol;Acc:20096]	14	protein_coding	-0.0100125	5.02214	-0.169009	0.868972	0.986227	-5.89376	NA	NA
ENSG00000064999	ANKS1A	ankyrin repeat and sterile alpha motif domain containing 1A [Source:HGNC Symbol;Acc:20961]	6	protein_coding	-0.0372243	4.70678	-0.47772	0.642549	0.956562	-5.74744	NA	NA
ENSG00000185046	ANKS1B	ankyrin repeat and sterile alpha motif domain containing 1B [Source:HGNC Symbol;Acc:24600]	12	protein_coding	0.101288	1.087	0.534605	0.603956	0.952416	-5.00858	NA	NA
ENSG00000168096	ANKS3	ankyrin repeat and sterile alpha motif domain containing 3 [Source:HGNC Symbol;Acc:29422]	16	protein_coding	0.16175	4.245	2.30874	0.042223	0.628889	-3.68293	NA	NA
ENSG00000165138	ANKS6	ankyrin repeat and sterile alpha motif domain containing 6 [Source:HGNC Symbol;Acc:26724]	9	protein_coding	-0.0461764	4.90465	-0.581288	0.573199	0.948498	-5.72355	NA	NA
ENSG00000163516	ANKZF1	ankyrin repeat and zinc finger domain containing 1 [Source:HGNC Symbol;Acc:25527]	2	protein_coding	0.116847	5.04527	1.5964	0.139756	0.768677	-4.76073	NA	NA
ENSG00000011426	ANLN	anillin, actin binding protein [Source:HGNC Symbol;Acc:14082]	7	protein_coding	0.221864	6.78188	2.73344	0.0200617	0.552044	-3.17082	NA	NA
ENSG00000131620	ANO1	anoctamin 1, calcium activated chloride channel [Source:HGNC Symbol;Acc:21625]	11	protein_coding	-0.270021	2.40059	-2.52108	0.0291386	0.585113	-3.33549	NA	NA
ENSG00000160746	ANO10	anoctamin 10 [Source:HGNC Symbol;Acc:25519]	3	protein_coding	0.0888112	5.03612	1.49982	0.162844	0.783788	-4.88168	NA	NA
ENSG00000047617	ANO2	anoctamin 2 [Source:HGNC Symbol;Acc:1183]	12	protein_coding	-0.0856554	0.495803	-0.480872	0.64038	0.956299	-4.93061	NA	NA
ENSG00000134343	ANO3	anoctamin 3 [Source:HGNC Symbol;Acc:14004]	11	protein_coding	-0.305664	1.09629	-1.72766	0.113026	0.744142	-4.2268	NA	NA
ENSG00000151572	ANO4	anoctamin 4 [Source:HGNC Symbol;Acc:23837]	12	protein_coding	0.42829	1.11543	2.45451	0.0327431	0.600527	-3.57259	NA	NA
ENSG00000171714	ANO5	anoctamin 5 [Source:HGNC Symbol;Acc:27337]	11	protein_coding	-0.212508	2.71579	-2.06701	0.0640463	0.680472	-3.89511	NA	NA
ENSG00000177119	ANO6	anoctamin 6 [Source:HGNC Symbol;Acc:25240]	12	protein_coding	-0.00902709	7.08433	-0.176803	0.862996	0.985815	-6.0332	NA	NA
ENSG00000146205	ANO7	anoctamin 7 [Source:HGNC Symbol;Acc:31677]	2	protein_coding	0.0885184	0.658745	0.4769	0.643114	0.956679	-4.95598	NA	NA
ENSG00000237276	ANO7P1	anoctamin 7 pseudogene 1 [Source:HGNC Symbol;Acc:32248]	1	pseudogene	-0.0649175	0.884249	-0.379165	0.712051	0.968255	-5.02049	NA	NA
ENSG00000074855	ANO8	anoctamin 8 [Source:HGNC Symbol;Acc:29329]	19	protein_coding	-0.143729	3.752	-1.72025	0.114405	0.746833	-4.43491	NA	NA
ENSG00000185101	ANO9	anoctamin 9 [Source:HGNC Symbol;Acc:20679]	11	protein_coding	-0.160653	2.83806	-1.33561	0.209646	0.815562	-4.74317	NA	NA
ENSG00000140350	ANP32A	acidic (leucine-rich) nuclear phosphoprotein 32 family, member A [Source:HGNC Symbol;Acc:13233]	15	protein_coding	0.0459787	5.16593	0.687167	0.506734	0.934993	-5.69229	NA	NA
ENSG00000259516	ANP32AP1	acidic (leucine-rich) nuclear phosphoprotein 32 family, member A pseudogene 1 [Source:HGNC Symbol;Acc:42949]	15	pseudogene	0.058046	4.64515	0.77826	0.453439	0.918496	-5.55501	NA	NA
ENSG00000136938	ANP32B	acidic (leucine-rich) nuclear phosphoprotein 32 family, member B [Source:HGNC Symbol;Acc:16677]	9	protein_coding	-0.00842901	3.7166	-0.0910244	0.929171	0.991588	-5.66988	NA	NA
ENSG00000259790	ANP32BP1	acidic (leucine-rich) nuclear phosphoprotein 32 family, member B pseudogene 1 [Source:HGNC Symbol;Acc:24267]	15	pseudogene	0.236936	1.70365	1.39355	0.191982	0.805277	-4.54758	NA	NA
ENSG00000248546	ANP32C	acidic (leucine-rich) nuclear phosphoprotein 32 family, member C [Source:HGNC Symbol;Acc:16675]	4	pseudogene	-0.137634	2.55819	-1.22158	0.248338	0.842061	-4.81169	NA	NA
ENSG00000143401	ANP32E	acidic (leucine-rich) nuclear phosphoprotein 32 family, member E [Source:HGNC Symbol;Acc:16673]	1	protein_coding	0.0955105	6.74649	1.67294	0.123557	0.754851	-4.76832	NA	NA
ENSG00000166825	ANPEP	alanyl (membrane) aminopeptidase [Source:HGNC Symbol;Acc:500]	15	protein_coding	-0.0378105	3.97729	-0.323543	0.752578	0.972437	-5.67633	NA	NA
ENSG00000169604	ANTXR1	anthrax toxin receptor 1 [Source:HGNC Symbol;Acc:21014]	2	protein_coding	0.083137	7.45139	1.02474	0.328304	0.877496	-5.53432	NA	NA
ENSG00000163297	ANTXR2	anthrax toxin receptor 2 [Source:HGNC Symbol;Acc:21732]	4	protein_coding	0.117562	7.87325	2.59446	0.0256168	0.57226	-3.39492	NA	NA
ENSG00000135046	ANXA1	annexin A1 [Source:HGNC Symbol;Acc:533]	9	protein_coding	-0.0894105	9.64882	-1.85481	0.091624	0.718912	-4.49719	Matrisome-associated	ECM-affiliated Proteins
ENSG00000109511	ANXA10	annexin A10 [Source:HGNC Symbol;Acc:534]	4	protein_coding	-0.550224	1.85867	-3.17779	0.00919002	0.474693	-2.67336	Matrisome-associated	ECM-affiliated Proteins
ENSG00000122359	ANXA11	annexin A11 [Source:HGNC Symbol;Acc:535]	10	protein_coding	-0.0593357	6.42746	-1.07315	0.30703	0.867844	-5.47032	Matrisome-associated	ECM-affiliated Proteins
ENSG00000115009	CCL20	chemokine (C-C motif) ligand 20 [Source:HGNC Symbol;Acc:10619]	2	protein_coding	0.466956	1.00508	2.64405	0.0234784	0.564633	-3.42754	Matrisome-associated	Secreted Factors
ENSG00000231991	ANXA2P2	annexin A2 pseudogene 2 [Source:HGNC Symbol;Acc:539]	9	pseudogene	0.134484	10.55	2.59327	0.0256704	0.57226	-3.36212	NA	NA
ENSG00000177721	ANXA2R	annexin A2 receptor [Source:HGNC Symbol;Acc:33463]	5	protein_coding	-0.101645	-0.442526	-0.301405	0.768936	0.973598	-4.8504	NA	NA
ENSG00000138772	ANXA3	annexin A3 [Source:HGNC Symbol;Acc:541]	4	protein_coding	0.120266	7.5896	1.77321	0.104885	0.734344	-4.63689	Matrisome-associated	ECM-affiliated Proteins
ENSG00000196975	ANXA4	annexin A4 [Source:HGNC Symbol;Acc:542]	2	protein_coding	0.00183366	5.78529	0.0355319	0.972316	0.997229	-5.99232	Matrisome-associated	ECM-affiliated Proteins
ENSG00000164111	ANXA5	annexin A5 [Source:HGNC Symbol;Acc:543]	4	protein_coding	0.0623788	9.04927	1.22954	0.245464	0.838634	-5.30613	Matrisome-associated	ECM-affiliated Proteins
ENSG00000135074	ADAM19	ADAM metallopeptidase domain 19 [Source:HGNC Symbol;Acc:197]	5	protein_coding	0.451454	5.70794	5.05115	0.000416446	0.272545	0.316174	Matrisome-associated	ECM Regulators
ENSG00000138279	ANXA7	annexin A7 [Source:HGNC Symbol;Acc:545]	10	protein_coding	-0.0404032	7.68117	-0.778082	0.453539	0.918496	-5.74618	Matrisome-associated	ECM-affiliated Proteins
ENSG00000143412	ANXA9	annexin A9 [Source:HGNC Symbol;Acc:547]	1	protein_coding	-0.232634	2.07173	-2.01098	0.0704548	0.694864	-3.94265	Matrisome-associated	ECM-affiliated Proteins
ENSG00000136250	AOAH	acyloxyacyl hydrolase (neutrophil) [Source:HGNC Symbol;Acc:548]	7	protein_coding	0.599203	-1.02752	2.33689	0.0402056	0.623759	-4.07547	NA	NA
ENSG00000131480	AOC2	amine oxidase, copper containing 2 (retina-specific) [Source:HGNC Symbol;Acc:549]	17	protein_coding	-0.252349	0.472908	-1.09142	0.299277	0.865372	-4.66345	NA	NA
ENSG00000131471	AOC3	amine oxidase, copper containing 3 [Source:HGNC Symbol;Acc:550]	17	protein_coding	-0.317782	4.82368	-2.52039	0.0291736	0.585113	-3.41617	NA	NA
ENSG00000260105	AOC4P	amine oxidase, copper containing 4, pseudogene [Source:HGNC Symbol;Acc:48869]	17	pseudogene	-0.032374	-1.42611	-0.0954094	0.925769	0.991588	-4.77875	NA	NA
ENSG00000138356	AOX1	aldehyde oxidase 1 [Source:HGNC Symbol;Acc:553]	2	protein_coding	0.0283923	5.5163	0.47113	0.647096	0.959484	-5.85495	NA	NA
ENSG00000234380	AP000330.8		21	antisense	-0.206952	0.813123	-1.15702	0.272673	0.853998	-4.64998	NA	NA
ENSG00000218537	AP000350.4	Uncharacterized protein [Source:UniProtKB/TrEMBL;Acc:B5MCZ7]	22	protein_coding	-0.193735	1.57654	-1.58121	0.143186	0.77012	-4.36843	NA	NA
ENSG00000225282	AP000350.6		22	pseudogene	-0.00359577	2.57584	-0.0373857	0.970872	0.996925	-5.42431	NA	NA
ENSG00000224334	AP000357.4		22	pseudogene	-0.0520612	3.40691	-0.663931	0.520914	0.937529	-5.40273	NA	NA
ENSG00000237484	AP000476.1		21	lincRNA	-0.319767	-1.26408	-0.868854	0.404172	0.90593	-4.66544	NA	NA
ENSG00000206195	AP000525.9		22	processed_transcript	-0.148284	2.85531	-1.61136	0.136449	0.766638	-4.44949	NA	NA
ENSG00000213365	AP000593.6		11	pseudogene	0.181597	1.31326	0.87754	0.399647	0.90521	-4.88241	NA	NA
ENSG00000271318	AP000654.5		11	pseudogene	0.102401	0.68313	0.521626	0.612656	0.952453	-4.94599	NA	NA
ENSG00000254602	AP000662.4		11	sense_overlapping	0.0460569	0.449596	0.243243	0.81246	0.981174	-4.97436	NA	NA
ENSG00000233818	AP000695.4		21	antisense	0.224923	0.0149211	1.0438	0.319801	0.874998	-4.65872	NA	NA
ENSG00000230479	AP000695.6		21	antisense	0.11629	0.790273	0.624429	0.545551	0.943305	-4.92591	NA	NA
ENSG00000173727	AP000769.1	Uncharacterized protein [Source:UniProtKB/TrEMBL;Acc:I3L084]	11	protein_coding	-0.0314175	3.14233	-0.340804	0.73991	0.971957	-5.49519	NA	NA
ENSG00000215458	AP001053.11		21	antisense	0.584405	-0.00340026	2.14712	0.0558344	0.672831	-4.01013	NA	NA
ENSG00000184441	AP001062.7		21	antisense	-0.120496	-0.0368218	-0.568638	0.581449	0.949808	-4.8382	NA	NA
ENSG00000245571	AP001258.4		11	lincRNA	-0.204711	1.80226	-1.51518	0.158963	0.782193	-4.44548	NA	NA
ENSG00000254837	AP001372.2		11	lincRNA	0.0137449	2.28716	0.129652	0.899269	0.988844	-5.35552	NA	NA
ENSG00000231231	AP001422.3		21	lincRNA	0.73394	-1.69497	2.17714	0.0530235	0.664133	-4.23488	NA	NA
ENSG00000254531	AP001816.1	Uncharacterized protein [Source:UniProtKB/TrEMBL;Acc:E9PRG9]	4	protein_coding	-0.0698612	2.10938	-0.481108	0.640218	0.956299	-5.22893	NA	NA
ENSG00000254614	AP003068.23	Uncharacterized protein [Source:UniProtKB/TrEMBL;Acc:E9PK70]	11	protein_coding	-0.14434	1.46325	-0.99353	0.342591	0.88165	-4.83274	NA	NA
ENSG00000228463	AP006222.2		1	lincRNA	-0.000840479	0.351517	-0.00468913	0.996346	0.999352	-4.97665	NA	NA
ENSG00000255284	AP006621.5	Protein LOC100506518 [Source:UniProtKB/TrEMBL;Acc:E9PR39]	11	protein_coding	0.117736	1.53652	0.859352	0.409161	0.906168	-4.92902	NA	NA
ENSG00000255108	AP006621.8		11	antisense	-0.314354	-0.327061	-1.34224	0.20756	0.81378	-4.50192	NA	NA
ENSG00000138660	AP1AR	adaptor-related protein complex 1 associated regulatory protein [Source:HGNC Symbol;Acc:28808]	4	protein_coding	-0.0479257	5.21621	-0.794448	0.444358	0.917085	-5.62176	NA	NA
ENSG00000100280	AP1B1	adaptor-related protein complex 1, beta 1 subunit [Source:HGNC Symbol;Acc:554]	22	protein_coding	0.0802477	5.52622	1.41542	0.185648	0.801673	-5.03406	NA	NA
ENSG00000166747	AP1G1	adaptor-related protein complex 1, gamma 1 subunit [Source:HGNC Symbol;Acc:555]	16	protein_coding	0.0647075	5.98533	1.21553	0.250544	0.843805	-5.29919	NA	NA
ENSG00000213983	AP1G2	adaptor-related protein complex 1, gamma 2 subunit [Source:HGNC Symbol;Acc:556]	14	protein_coding	-0.0781042	4.31664	-1.04029	0.321353	0.87645	-5.2826	NA	NA
ENSG00000072958	AP1M1	adaptor-related protein complex 1, mu 1 subunit [Source:HGNC Symbol;Acc:13667]	19	protein_coding	0.0242362	5.09204	0.419982	0.682885	0.963889	-5.82866	NA	NA
ENSG00000129354	AP1M2	adaptor-related protein complex 1, mu 2 subunit [Source:HGNC Symbol;Acc:558]	19	protein_coding	-0.116149	6.50366	-2.51613	0.0293927	0.585113	-3.51098	NA	NA
ENSG00000106367	AP1S1	adaptor-related protein complex 1, sigma 1 subunit [Source:HGNC Symbol;Acc:559]	7	protein_coding	0.061775	6.56527	1.23562	0.243286	0.838495	-5.30413	NA	NA
ENSG00000182287	AP1S2	adaptor-related protein complex 1, sigma 2 subunit [Source:HGNC Symbol;Acc:560]	X	protein_coding	0.0711462	4.64861	0.919869	0.378101	0.896988	-5.44294	NA	NA
ENSG00000152056	AP1S3	adaptor-related protein complex 1, sigma 3 subunit [Source:HGNC Symbol;Acc:18971]	2	protein_coding	-0.0484931	4.62223	-0.715278	0.489893	0.929461	-5.59646	NA	NA
ENSG00000196961	AP2A1	adaptor-related protein complex 2, alpha 1 subunit [Source:HGNC Symbol;Acc:561]	19	protein_coding	0.0322849	6.02931	0.487393	0.635903	0.956217	-5.8905	NA	NA
ENSG00000183020	AP2A2	adaptor-related protein complex 2, alpha 2 subunit [Source:HGNC Symbol;Acc:562]	11	protein_coding	0.0698749	5.55394	0.848916	0.414689	0.906923	-5.61475	NA	NA
ENSG00000006125	AP2B1	adaptor-related protein complex 2, beta 1 subunit [Source:HGNC Symbol;Acc:563]	17	protein_coding	0.105119	4.83906	0.851751	0.413182	0.906194	-5.52748	NA	NA
ENSG00000161203	AP2M1	adaptor-related protein complex 2, mu 1 subunit [Source:HGNC Symbol;Acc:564]	3	protein_coding	0.0951189	8.76038	1.93541	0.080054	0.707197	-4.39604	NA	NA
ENSG00000042753	AP2S1	adaptor-related protein complex 2, sigma 1 subunit [Source:HGNC Symbol;Acc:565]	19	protein_coding	0.0211023	6.70663	0.406951	0.69214	0.965404	-5.95755	NA	NA
ENSG00000132842	AP3B1	adaptor-related protein complex 3, beta 1 subunit [Source:HGNC Symbol;Acc:566]	5	protein_coding	0.0452979	6.24609	0.918033	0.379017	0.897712	-5.60704	NA	NA
ENSG00000103723	AP3B2	adaptor-related protein complex 3, beta 2 subunit [Source:HGNC Symbol;Acc:567]	15	protein_coding	-0.0270938	0.421339	-0.136216	0.894203	0.988844	-4.98213	NA	NA
ENSG00000065000	AP3D1	adaptor-related protein complex 3, delta 1 subunit [Source:HGNC Symbol;Acc:568]	19	protein_coding	0.0166291	6.51462	0.297444	0.771876	0.974473	-5.99099	NA	NA
ENSG00000185009	AP3M1	adaptor-related protein complex 3, mu 1 subunit [Source:HGNC Symbol;Acc:569]	10	protein_coding	-0.051331	5.17124	-0.873602	0.401694	0.905699	-5.55369	NA	NA
ENSG00000070718	AP3M2	adaptor-related protein complex 3, mu 2 subunit [Source:HGNC Symbol;Acc:570]	8	protein_coding	-0.00790573	5.44583	-0.117777	0.908447	0.990355	-5.95279	NA	NA
ENSG00000177879	AP3S1	adaptor-related protein complex 3, sigma 1 subunit [Source:HGNC Symbol;Acc:2013]	5	protein_coding	0.0472954	3.90615	0.616338	0.550679	0.943367	-5.53069	NA	NA
ENSG00000157823	AP3S2	adaptor-related protein complex 3, sigma 2 subunit [Source:HGNC Symbol;Acc:571]	15	protein_coding	-0.0260417	3.60633	-0.327931	0.74935	0.972437	-5.5991	NA	NA
ENSG00000134262	AP4B1	adaptor-related protein complex 4, beta 1 subunit [Source:HGNC Symbol;Acc:572]	1	protein_coding	0.0294045	4.52135	0.438827	0.669597	0.961505	-5.73393	NA	NA
ENSG00000081014	AP4E1	adaptor-related protein complex 4, epsilon 1 subunit [Source:HGNC Symbol;Acc:573]	15	protein_coding	0.0840159	5.13368	1.2141	0.251067	0.843805	-5.22397	NA	NA
ENSG00000221838	AP4M1	adaptor-related protein complex 4, mu 1 subunit [Source:HGNC Symbol;Acc:574]	7	protein_coding	0.0720049	4.30624	1.10492	0.293645	0.862913	-5.21886	NA	NA
ENSG00000100478	AP4S1	adaptor-related protein complex 4, sigma 1 subunit [Source:HGNC Symbol;Acc:575]	14	protein_coding	0.0342892	2.98279	0.371748	0.717404	0.968777	-5.45046	NA	NA
ENSG00000254470	AP5B1	adaptor-related protein complex 5, beta 1 subunit [Source:HGNC Symbol;Acc:25104]	11	protein_coding	-0.0291721	3.44917	-0.306431	0.765211	0.973598	-5.57197	NA	NA
ENSG00000053770	AP5M1	adaptor-related protein complex 5, mu 1 subunit [Source:HGNC Symbol;Acc:20192]	14	protein_coding	0.00157401	5.30275	0.0275808	0.978509	0.997902	-5.94344	NA	NA
ENSG00000125843	AP5S1	adaptor-related protein complex 5, sigma 1 subunit [Source:HGNC Symbol;Acc:15875]	20	protein_coding	-0.0189995	3.49198	-0.25547	0.803249	0.981015	-5.5947	NA	NA
ENSG00000242802	AP5Z1	adaptor-related protein complex 5, zeta 1 subunit [Source:HGNC Symbol;Acc:22197]	7	protein_coding	0.00508399	5.03568	0.0779325	0.939333	0.9937	-5.90696	NA	NA
ENSG00000120868	APAF1	apoptotic peptidase activating factor 1 [Source:HGNC Symbol;Acc:576]	12	protein_coding	0.105415	5.00538	1.7673	0.105911	0.736266	-4.53067	NA	NA
ENSG00000107282	APBA1	amyloid beta (A4) precursor protein-binding, family A, member 1 [Source:HGNC Symbol;Acc:578]	9	protein_coding	0.259123	2.11727	1.71105	0.116136	0.748637	-4.27089	NA	NA
ENSG00000034053	APBA2	amyloid beta (A4) precursor protein-binding, family A, member 2 [Source:HGNC Symbol;Acc:579]	15	protein_coding	0.0232029	3.72786	0.275214	0.788442	0.979004	-5.63962	NA	NA
ENSG00000011132	APBA3	amyloid beta (A4) precursor protein-binding, family A, member 3 [Source:HGNC Symbol;Acc:580]	19	protein_coding	0.0265095	3.2784	0.244553	0.811472	0.981148	-5.55072	NA	NA
ENSG00000166313	APBB1	amyloid beta (A4) precursor protein-binding, family B, member 1 (Fe65) [Source:HGNC Symbol;Acc:581]	11	protein_coding	0.10527	5.10918	1.61969	0.134639	0.766638	-4.73749	NA	NA
ENSG00000077420	APBB1IP	amyloid beta (A4) precursor protein-binding, family B, member 1 interacting protein [Source:HGNC Symbol;Acc:17379]	10	protein_coding	-0.222639	2.33726	-1.70602	0.117092	0.748962	-4.29272	NA	NA
ENSG00000163697	APBB2	amyloid beta (A4) precursor protein-binding, family B, member 2 [Source:HGNC Symbol;Acc:582]	4	protein_coding	0.138285	5.6912	1.77469	0.104631	0.734344	-4.58132	NA	NA
ENSG00000113108	APBB3	amyloid beta (A4) precursor protein-binding, family B, member 3 [Source:HGNC Symbol;Acc:20708]	5	protein_coding	-0.205413	2.65432	-1.55415	0.149479	0.771577	-4.48934	NA	NA
ENSG00000134982	APC	adenomatous polyposis coli [Source:HGNC Symbol;Acc:583]	5	protein_coding	0.0255146	5.22988	0.279813	0.785006	0.977862	-5.89527	NA	NA
ENSG00000115266	APC2	adenomatosis polyposis coli 2 [Source:HGNC Symbol;Acc:24036]	19	protein_coding	0.401795	0.47079	1.73041	0.112521	0.742792	-4.24576	NA	NA
ENSG00000154856	APCDD1	adenomatosis polyposis coli down-regulated 1 [Source:HGNC Symbol;Acc:15718]	18	protein_coding	-0.0784025	2.94543	-0.633882	0.539596	0.942593	-5.32528	NA	NA
ENSG00000198768	APCDD1L	adenomatosis polyposis coli down-regulated 1-like [Source:HGNC Symbol;Acc:26892]	20	protein_coding	0.366946	2.99066	3.28751	0.00758828	0.454057	-2.3107	NA	NA
ENSG00000231290	APCDD1L-AS1	APCDD1L antisense RNA 1 (head to head) [Source:HGNC Symbol;Acc:27152]	20	processed_transcript	0.05411	1.55849	0.285444	0.780804	0.97656	-5.17433	NA	NA
ENSG00000164062	APEH	acylaminoacyl-peptide hydrolase [Source:HGNC Symbol;Acc:586]	3	protein_coding	-0.030973	7.16061	-0.620414	0.548092	0.943305	-5.85464	NA	NA
ENSG00000100823	APEX1	APEX nuclease (multifunctional DNA repair enzyme) 1 [Source:HGNC Symbol;Acc:587]	14	protein_coding	0.0861544	6.93365	1.15739	0.27253	0.853998	-5.39699	NA	NA
ENSG00000169188	APEX2	APEX nuclease (apurinic/apyrimidinic endonuclease) 2 [Source:HGNC Symbol;Acc:17889]	X	protein_coding	-0.0502869	3.80405	-0.630238	0.541887	0.942593	-5.50304	NA	NA
ENSG00000117362	APH1A	APH1A gamma secretase subunit [Source:HGNC Symbol;Acc:29509]	1	protein_coding	-0.0567273	7.8254	-1.0643	0.310839	0.869548	-5.49408	NA	NA
ENSG00000138613	APH1B	APH1B gamma secretase subunit [Source:HGNC Symbol;Acc:24080]	15	protein_coding	-0.0819824	4.16108	-1.03794	0.322395	0.876887	-5.25863	NA	NA
ENSG00000166181	API5	apoptosis inhibitor 5 [Source:HGNC Symbol;Acc:594]	11	protein_coding	0.00613131	5.59057	0.124627	0.903151	0.988977	-5.96701	NA	NA
ENSG00000234558	API5P1	API5 pseudogene 1 [Source:HGNC Symbol;Acc:595]	X	pseudogene	0.0609353	4.56326	1.0518	0.316279	0.872175	-5.3112	NA	NA
ENSG00000213962	API5P2	API5 pseudogene 2 [Source:HGNC Symbol;Acc:39070]	2	pseudogene	-0.00491213	0.678567	-0.0296655	0.976885	0.997688	-5.03032	NA	NA
ENSG00000149089	APIP	APAF1 interacting protein [Source:HGNC Symbol;Acc:17581]	11	protein_coding	-0.0674035	2.21379	-0.619253	0.548828	0.943305	-5.18756	NA	NA
ENSG00000169621	APLF	aprataxin and PNKP like factor [Source:HGNC Symbol;Acc:28724]	2	protein_coding	-0.00763955	4.08794	-0.115699	0.910054	0.990428	-5.74242	NA	NA
ENSG00000171388	APLN	apelin [Source:HGNC Symbol;Acc:16665]	X	protein_coding	-0.0337197	4.17547	-0.230694	0.821945	0.981856	-5.73978	NA	NA
ENSG00000134817	APLNR	apelin receptor [Source:HGNC Symbol;Acc:339]	11	protein_coding	0.0817918	-0.394679	0.305938	0.765577	0.973598	-4.85469	NA	NA
ENSG00000105290	APLP1	amyloid beta (A4) precursor-like protein 1 [Source:HGNC Symbol;Acc:597]	19	protein_coding	0.337573	2.99625	3.02307	0.0120528	0.497604	-2.6539	NA	NA
ENSG00000084234	APLP2	amyloid beta (A4) precursor-like protein 2 [Source:HGNC Symbol;Acc:598]	11	protein_coding	-0.00585236	9.98136	-0.104723	0.918551	0.991086	-6.00415	NA	NA
ENSG00000101474	APMAP	adipocyte plasma membrane associated protein [Source:HGNC Symbol;Acc:13238]	20	protein_coding	-0.00321114	6.7722	-0.0675938	0.947367	0.994548	-6.04173	NA	NA
ENSG00000118137	APOA1	apolipoprotein A-I [Source:HGNC Symbol;Acc:600]	11	protein_coding	0.224776	4.72118	1.48643	0.166292	0.787123	-4.85874	NA	NA
ENSG00000163382	APOA1BP	apolipoprotein A-I binding protein [Source:HGNC Symbol;Acc:18453]	1	protein_coding	-0.139758	5.42915	-2.60616	0.0250956	0.57226	-3.32464	NA	NA
ENSG00000084674	APOB	apolipoprotein B [Source:HGNC Symbol;Acc:603]	2	protein_coding	-0.180785	-0.550531	-0.620949	0.547753	0.943305	-4.77524	NA	NA
ENSG00000179750	APOBEC3B	apolipoprotein B mRNA editing enzyme, catalytic polypeptide-like 3B [Source:HGNC Symbol;Acc:17352]	22	protein_coding	0.307844	-0.0125192	1.1237	0.285944	0.860029	-4.61822	NA	NA
ENSG00000244509	APOBEC3C	apolipoprotein B mRNA editing enzyme, catalytic polypeptide-like 3C [Source:HGNC Symbol;Acc:17353]	22	protein_coding	0.0654482	4.33922	0.918521	0.378774	0.897712	-5.39388	NA	NA
ENSG00000243811	APOBEC3D	apolipoprotein B mRNA editing enzyme, catalytic polypeptide-like 3D [Source:HGNC Symbol;Acc:17354]	22	protein_coding	-0.555312	0.341068	-2.62168	0.0244202	0.569108	-3.61539	NA	NA
ENSG00000128394	APOBEC3F	apolipoprotein B mRNA editing enzyme, catalytic polypeptide-like 3F [Source:HGNC Symbol;Acc:17356]	22	protein_coding	-0.0357509	1.64682	-0.222615	0.828067	0.981856	-5.20561	NA	NA
ENSG00000239713	APOBEC3G	apolipoprotein B mRNA editing enzyme, catalytic polypeptide-like 3G [Source:HGNC Symbol;Acc:17357]	22	protein_coding	-0.0804623	2.72819	-0.521257	0.612904	0.952453	-5.3377	NA	NA
ENSG00000184730	APOBR	apolipoprotein B receptor [Source:HGNC Symbol;Acc:24087]	16	protein_coding	0.373924	-0.581823	1.47932	0.16815	0.789808	-4.43812	NA	NA
ENSG00000130208	APOC1	apolipoprotein C-I [Source:HGNC Symbol;Acc:607]	19	protein_coding	0.153479	0.497585	0.684413	0.508402	0.935843	-4.86165	NA	NA
ENSG00000189058	APOD	apolipoprotein D [Source:HGNC Symbol;Acc:612]	3	protein_coding	0.192261	-1.82331	0.506026	0.623197	0.955487	-4.71562	NA	NA
ENSG00000130203	APOE	apolipoprotein E [Source:HGNC Symbol;Acc:613]	19	protein_coding	-0.246692	7.63277	-3.79468	0.0031708	0.375594	-1.48791	NA	NA
ENSG00000100342	APOL1	apolipoprotein L, 1 [Source:HGNC Symbol;Acc:618]	22	protein_coding	0.0197796	5.00466	0.241028	0.814132	0.981478	-5.8764	NA	NA
ENSG00000128335	APOL2	apolipoprotein L, 2 [Source:HGNC Symbol;Acc:619]	22	protein_coding	0.0173215	6.0086	0.325068	0.751455	0.972437	-5.95595	NA	NA
ENSG00000128284	APOL3	apolipoprotein L, 3 [Source:HGNC Symbol;Acc:14868]	22	protein_coding	-0.119886	3.45945	-1.21791	0.249674	0.843805	-4.96301	NA	NA
ENSG00000100336	APOL4	apolipoprotein L, 4 [Source:HGNC Symbol;Acc:14867]	22	protein_coding	-0.287174	0.781899	-1.65457	0.127286	0.760868	-4.29142	NA	NA
ENSG00000221963	APOL6	apolipoprotein L, 6 [Source:HGNC Symbol;Acc:14870]	22	protein_coding	-0.215345	7.1186	-2.86359	0.015954	0.524105	-2.96583	NA	NA
ENSG00000178878	APOLD1	apolipoprotein L domain containing 1 [Source:HGNC Symbol;Acc:25268]	12	protein_coding	0.0779193	3.10055	0.948981	0.363765	0.890939	-5.1404	NA	NA
ENSG00000204444	APOM	apolipoprotein M [Source:HGNC Symbol;Acc:13916]	6	protein_coding	-0.0252062	-0.0194424	-0.125327	0.90261	0.988844	-4.91915	NA	NA
ENSG00000184831	APOO	apolipoprotein O [Source:HGNC Symbol;Acc:28727]	X	protein_coding	0.217534	0.969205	1.21668	0.250124	0.843805	-4.62234	NA	NA
ENSG00000155008	APOOL	apolipoprotein O-like [Source:HGNC Symbol;Acc:24009]	X	protein_coding	0.0661571	3.9764	0.792488	0.445451	0.917314	-5.42863	NA	NA
ENSG00000256053	APOPT1	apoptogenic 1, mitochondrial [Source:HGNC Symbol;Acc:20492]	14	protein_coding	-0.00198452	3.38742	-0.0269655	0.978988	0.997902	-5.60256	NA	NA
ENSG00000142192	APP	amyloid beta (A4) precursor protein [Source:HGNC Symbol;Acc:620]	21	protein_coding	-0.0219081	9.0585	-0.427268	0.677734	0.963652	-5.93942	NA	NA
ENSG00000062725	APPBP2	amyloid beta precursor protein (cytoplasmic tail) binding protein 2 [Source:HGNC Symbol;Acc:622]	17	protein_coding	-0.00473257	6.50185	-0.102235	0.920479	0.991086	-6.03067	NA	NA
ENSG00000157500	APPL1	adaptor protein, phosphotyrosine interaction, PH domain and leucine zipper containing 1 [Source:HGNC Symbol;Acc:24035]	3	protein_coding	-0.00525818	6.35399	-0.113155	0.912022	0.990737	-6.02328	NA	NA
ENSG00000136044	APPL2	adaptor protein, phosphotyrosine interaction, PH domain and leucine zipper containing 2 [Source:HGNC Symbol;Acc:18242]	12	protein_coding	0.0272121	4.66761	0.393905	0.70146	0.965591	-5.77686	NA	NA
ENSG00000198931	APRT	adenine phosphoribosyltransferase [Source:HGNC Symbol;Acc:626]	16	protein_coding	0.0357241	5.13455	0.648987	0.530157	0.941916	-5.71328	NA	NA
ENSG00000137074	APTX	aprataxin [Source:HGNC Symbol;Acc:15984]	9	protein_coding	-0.0340625	4.88428	-0.601403	0.560213	0.944727	-5.7089	NA	NA
ENSG00000240583	AQP1	aquaporin 1 (Colton blood group) [Source:HGNC Symbol;Acc:633]	7	protein_coding	0.217163	2.67666	1.67642	0.122864	0.75269	-4.35554	NA	NA
ENSG00000178301	AQP11	aquaporin 11 [Source:HGNC Symbol;Acc:19940]	11	protein_coding	-0.251661	0.0630403	-1.28544	0.226012	0.826454	-4.53565	NA	NA
ENSG00000165272	AQP3	aquaporin 3 (Gill blood group) [Source:HGNC Symbol;Acc:636]	9	protein_coding	-0.110554	2.57359	-0.898127	0.389064	0.901227	-5.08259	NA	NA
ENSG00000260372	AQP4-AS1	AQP4 antisense RNA 1 [Source:HGNC Symbol;Acc:26399]	18	antisense	-0.323235	-1.45059	-0.808825	0.436395	0.915302	-4.67396	NA	NA
ENSG00000161798	AQP5	aquaporin 5 [Source:HGNC Symbol;Acc:638]	12	protein_coding	-0.291338	4.10882	-2.66954	0.022449	0.564633	-3.14314	NA	NA
ENSG00000165269	AQP7	aquaporin 7 [Source:HGNC Symbol;Acc:640]	9	protein_coding	-0.263147	4.61181	-1.90055	0.0848809	0.712648	-4.3042	NA	NA
ENSG00000186466	AQP7P1	aquaporin 7 pseudogene 1 [Source:HGNC Symbol;Acc:32048]	9	pseudogene	-0.194059	-0.902449	-0.692401	0.503572	0.934896	-4.73115	NA	NA
ENSG00000103569	AQP9	aquaporin 9 [Source:HGNC Symbol;Acc:643]	15	protein_coding	0.160554	2.30598	1.3381	0.208862	0.815069	-4.66661	NA	NA
ENSG00000172901	AQPEP	Aminopeptidase Q [Source:UniProtKB/Swiss-Prot;Acc:Q6Q4G3]	5	protein_coding	-0.154985	1.82401	-1.00641	0.336642	0.880414	-4.87779	NA	NA
ENSG00000021776	AQR	aquarius intron-binding spliceosomal factor [Source:HGNC Symbol;Acc:29513]	15	protein_coding	0.0430687	5.52323	0.652074	0.52824	0.940585	-5.75483	NA	NA
ENSG00000169083	AR	androgen receptor [Source:HGNC Symbol;Acc:644]	X	protein_coding	0.0464855	3.34622	0.308746	0.763498	0.973414	-5.54879	NA	NA
ENSG00000078061	ARAF	v-raf murine sarcoma 3611 viral oncogene homolog [Source:HGNC Symbol;Acc:646]	X	protein_coding	-0.0250847	4.18502	-0.364193	0.722875	0.969651	-5.70265	NA	NA
ENSG00000186635	ARAP1	ArfGAP with RhoGAP domain, ankyrin repeat and PH domain 1 [Source:HGNC Symbol;Acc:16925]	11	protein_coding	0.0734603	6.4563	1.04121	0.320944	0.875625	-5.50254	NA	NA
ENSG00000047365	ARAP2	ArfGAP with RhoGAP domain, ankyrin repeat and PH domain 2 [Source:HGNC Symbol;Acc:16924]	4	protein_coding	0.101243	5.2177	1.34427	0.206923	0.81378	-5.0879	NA	NA
ENSG00000120318	ARAP3	ArfGAP with RhoGAP domain, ankyrin repeat and PH domain 3 [Source:HGNC Symbol;Acc:24097]	5	protein_coding	0.0619597	2.92098	0.540008	0.600353	0.952416	-5.36847	NA	NA
ENSG00000198576	ARC	activity-regulated cytoskeleton-associated protein [Source:HGNC Symbol;Acc:648]	8	protein_coding	0.0245678	1.48593	0.115574	0.91015	0.990428	-5.18522	NA	NA
ENSG00000095139	ARCN1	archain 1 [Source:HGNC Symbol;Acc:649]	11	protein_coding	0.0176094	7.90797	0.35142	0.732159	0.97086	-5.98495	NA	NA
ENSG00000119682	AREL1	apoptosis resistant E3 ubiquitin protein ligase 1 [Source:HGNC Symbol;Acc:20363]	14	protein_coding	0.0655026	5.45856	1.03812	0.322317	0.876887	-5.43772	NA	NA
ENSG00000143761	ARF1	ADP-ribosylation factor 1 [Source:HGNC Symbol;Acc:652]	1	protein_coding	0.114014	7.47751	1.82581	0.0961496	0.724371	-4.56332	NA	NA
ENSG00000134287	ARF3	ADP-ribosylation factor 3 [Source:HGNC Symbol;Acc:654]	12	protein_coding	-0.0261076	6.69715	-0.521352	0.612841	0.952453	-5.90365	NA	NA
ENSG00000168374	ARF4	ADP-ribosylation factor 4 [Source:HGNC Symbol;Acc:655]	3	protein_coding	0.0815753	6.87841	1.43216	0.180921	0.797046	-5.0815	NA	NA
ENSG00000004059	ARF5	ADP-ribosylation factor 5 [Source:HGNC Symbol;Acc:658]	7	protein_coding	0.0853422	5.88427	1.58765	0.141722	0.77012	-4.84571	NA	NA
ENSG00000165527	ARF6	ADP-ribosylation factor 6 [Source:HGNC Symbol;Acc:659]	14	protein_coding	0.0657105	7.02521	1.22462	0.247237	0.840871	-5.32568	NA	NA
ENSG00000101199	ARFGAP1	ADP-ribosylation factor GTPase activating protein 1 [Source:HGNC Symbol;Acc:15852]	20	protein_coding	0.0715863	7.07095	1.44784	0.176586	0.793132	-5.06472	NA	NA
ENSG00000149182	ARFGAP2	ADP-ribosylation factor GTPase activating protein 2 [Source:HGNC Symbol;Acc:13504]	11	protein_coding	-0.0477618	6.23935	-0.932796	0.371686	0.895032	-5.59392	NA	NA
ENSG00000242247	ARFGAP3	ADP-ribosylation factor GTPase activating protein 3 [Source:HGNC Symbol;Acc:661]	22	protein_coding	0.0674036	6.23799	1.27378	0.229963	0.830484	-5.24858	NA	NA
ENSG00000066777	ARFGEF1	ADP-ribosylation factor guanine nucleotide-exchange factor 1 (brefeldin A-inhibited) [Source:HGNC Symbol;Acc:15772]	8	protein_coding	-0.0263115	7.2793	-0.530748	0.606535	0.952453	-5.90709	NA	NA
ENSG00000124198	ARFGEF2	ADP-ribosylation factor guanine nucleotide-exchange factor 2 (brefeldin A-inhibited) [Source:HGNC Symbol;Acc:15853]	20	protein_coding	-0.0680313	7.07568	-1.19208	0.259236	0.849696	-5.36186	NA	NA
ENSG00000164144	ARFIP1	ADP-ribosylation factor interacting protein 1 [Source:HGNC Symbol;Acc:21496]	4	protein_coding	0.017985	5.99214	0.371314	0.717719	0.968777	-5.93845	NA	NA
ENSG00000132254	ARFIP2	ADP-ribosylation factor interacting protein 2 [Source:HGNC Symbol;Acc:17160]	11	protein_coding	0.00522717	6.16132	0.111522	0.913286	0.990948	-6.01345	NA	NA
ENSG00000101246	ARFRP1	ADP-ribosylation factor related protein 1 [Source:HGNC Symbol;Acc:662]	20	protein_coding	0.0505136	6.68526	1.12066	0.287182	0.860139	-5.4303	NA	NA
ENSG00000081181	ARG2	arginase 2 [Source:HGNC Symbol;Acc:664]	14	protein_coding	-0.227285	1.97519	-2.04602	0.0663802	0.682988	-3.90364	NA	NA
ENSG00000134884	ARGLU1	arginine and glutamate rich 1 [Source:HGNC Symbol;Acc:25482]	13	protein_coding	0.0612339	5.498	0.719079	0.487643	0.928514	-5.70727	NA	NA
ENSG00000175220	ARHGAP1	Rho GTPase activating protein 1 [Source:HGNC Symbol;Acc:673]	11	protein_coding	0.0647333	4.97813	0.711436	0.492174	0.931208	-5.65165	NA	NA
ENSG00000071205	ARHGAP10	Rho GTPase activating protein 10 [Source:HGNC Symbol;Acc:26099]	4	protein_coding	-0.00520594	4.71774	-0.0876924	0.931756	0.99173	-5.85888	NA	NA
ENSG00000198826	ARHGAP11A	Rho GTPase activating protein 11A [Source:HGNC Symbol;Acc:15783]	15	protein_coding	0.127521	4.89335	1.73872	0.110999	0.740886	-4.55686	NA	NA
ENSG00000187951	ARHGAP11B	Rho GTPase activating protein 11B [Source:HGNC Symbol;Acc:15782]	15	protein_coding	-0.0306797	2.17644	-0.226282	0.825286	0.981856	-5.3176	NA	NA
ENSG00000165322	ARHGAP12	Rho GTPase activating protein 12 [Source:HGNC Symbol;Acc:16348]	10	protein_coding	-0.0709412	6.30196	-1.42417	0.183166	0.800063	-5.07491	NA	NA
ENSG00000140750	ARHGAP17	Rho GTPase activating protein 17 [Source:HGNC Symbol;Acc:18239]	16	protein_coding	0.00617681	2.85006	0.0486735	0.962085	0.996181	-5.4834	NA	NA
ENSG00000146376	ARHGAP18	Rho GTPase activating protein 18 [Source:HGNC Symbol;Acc:21035]	6	protein_coding	0.0164061	5.98459	0.307076	0.764734	0.973598	-5.96012	NA	NA
ENSG00000213390	ARHGAP19	Rho GTPase activating protein 19 [Source:HGNC Symbol;Acc:23724]	10	protein_coding	0.0365066	2.99204	0.42008	0.682816	0.963889	-5.43512	NA	NA
ENSG00000137727	ARHGAP20	Rho GTPase activating protein 20 [Source:HGNC Symbol;Acc:18357]	11	protein_coding	0.124302	3.7761	1.03773	0.322491	0.876887	-5.19054	NA	NA
ENSG00000107863	ARHGAP21	Rho GTPase activating protein 21 [Source:HGNC Symbol;Acc:23725]	10	protein_coding	0.0490604	5.88316	0.780518	0.452164	0.918496	-5.69664	NA	NA
ENSG00000128805	ARHGAP22	Rho GTPase activating protein 22 [Source:HGNC Symbol;Acc:30320]	10	protein_coding	0.0329556	3.91872	0.305366	0.766	0.973598	-5.66999	NA	NA
ENSG00000138639	ARHGAP24	Rho GTPase activating protein 24 [Source:HGNC Symbol;Acc:25361]	4	protein_coding	0.020395	3.95998	0.248211	0.808714	0.981015	-5.69369	NA	NA
ENSG00000163219	ARHGAP25	Rho GTPase activating protein 25 [Source:HGNC Symbol;Acc:28951]	2	protein_coding	0.0215841	1.80201	0.179139	0.861207	0.985791	-5.24543	NA	NA
ENSG00000145819	ARHGAP26	Rho GTPase activating protein 26 [Source:HGNC Symbol;Acc:17073]	5	protein_coding	-0.346968	4.04533	-4.34872	0.00126225	0.307029	-0.764921	NA	NA
ENSG00000159314	ARHGAP27	Rho GTPase activating protein 27 [Source:HGNC Symbol;Acc:31813]	17	protein_coding	-0.0732365	3.8495	-0.904403	0.385876	0.901009	-5.31923	NA	NA
ENSG00000088756	ARHGAP28	Rho GTPase activating protein 28 [Source:HGNC Symbol;Acc:25509]	18	protein_coding	0.191205	3.66491	2.38751	0.0368101	0.607223	-3.52398	NA	NA
ENSG00000137962	ARHGAP29	Rho GTPase activating protein 29 [Source:HGNC Symbol;Acc:30207]	1	protein_coding	0.118311	7.5075	1.3577	0.202759	0.813199	-5.17559	NA	NA
ENSG00000186517	ARHGAP30	Rho GTPase activating protein 30 [Source:HGNC Symbol;Acc:27414]	1	protein_coding	0.0519472	2.08502	0.408299	0.691181	0.965404	-5.25004	NA	NA
ENSG00000031081	ARHGAP31	Rho GTPase activating protein 31 [Source:HGNC Symbol;Acc:29216]	3	protein_coding	0.137369	4.64935	2.13055	0.0574465	0.672831	-3.98155	NA	NA
ENSG00000134909	ARHGAP32	Rho GTPase activating protein 32 [Source:HGNC Symbol;Acc:17399]	11	protein_coding	-0.088748	4.46377	-1.26296	0.23368	0.832567	-5.08144	NA	NA
ENSG00000004777	ARHGAP33	Rho GTPase activating protein 33 [Source:HGNC Symbol;Acc:23085]	19	protein_coding	0.167749	0.073232	0.715083	0.490009	0.929461	-4.80209	NA	NA
ENSG00000160007	ARHGAP35	Rho GTPase activating protein 35 [Source:HGNC Symbol;Acc:4591]	19	protein_coding	-0.0187373	6.51576	-0.270028	0.792323	0.980426	-5.99904	NA	NA
ENSG00000147799	ARHGAP39	Rho GTPase activating protein 39 [Source:HGNC Symbol;Acc:29351]	8	protein_coding	-0.184833	2.46069	-1.4908	0.165159	0.784669	-4.53424	NA	NA
ENSG00000089820	ARHGAP4	Rho GTPase activating protein 4 [Source:HGNC Symbol;Acc:674]	X	protein_coding	-0.0885346	3.17165	-0.936173	0.370024	0.894977	-5.16457	NA	NA
ENSG00000124143	ARHGAP40	Rho GTPase activating protein 40 [Source:HGNC Symbol;Acc:16226]	20	protein_coding	-0.00775072	1.66522	-0.0451103	0.964858	0.996181	-5.22803	NA	NA
ENSG00000165895	ARHGAP42	Rho GTPase activating protein 42 [Source:HGNC Symbol;Acc:26545]	11	protein_coding	0.0173727	3.7822	0.189086	0.853597	0.985323	-5.67022	NA	NA
ENSG00000227817	ARHGAP42P1	Rho GTPase activating protein 42 pseudogene 1 [Source:HGNC Symbol;Acc:43940]	2	pseudogene	-0.0888577	0.602254	-0.441503	0.66772	0.961505	-4.95746	NA	NA
ENSG00000231147	ARHGAP42P2	Rho GTPase activating protein 42 pseudogene 2 [Source:HGNC Symbol;Acc:43939]	2	pseudogene	0.139341	-0.249496	0.603925	0.558597	0.944126	-4.80623	NA	NA
ENSG00000235759	ARHGAP42P3	Rho GTPase activating protein 42 pseudogene 3 [Source:HGNC Symbol;Acc:19327]	22	pseudogene	0.0196732	0.139578	0.0969092	0.924607	0.991382	-4.94256	NA	NA
ENSG00000006740	ARHGAP44	Rho GTPase activating protein 44 [Source:HGNC Symbol;Acc:29096]	17	protein_coding	0.0941685	3.53027	1.13778	0.280279	0.858644	-5.05328	NA	NA
ENSG00000100852	ARHGAP5	Rho GTPase activating protein 5 [Source:HGNC Symbol;Acc:675]	14	protein_coding	0.05147	8.21122	1.03602	0.323252	0.876887	-5.51791	NA	NA
ENSG00000258655	ARHGAP5-AS1	ARHGAP5 antisense RNA 1 (head to head) [Source:HGNC Symbol;Acc:20279]	14	antisense	0.314035	1.75521	1.97793	0.0745122	0.697897	-3.97902	NA	NA
ENSG00000047648	ARHGAP6	Rho GTPase activating protein 6 [Source:HGNC Symbol;Acc:676]	X	protein_coding	-0.129184	0.889895	-0.826081	0.426961	0.911771	-4.85026	NA	NA
ENSG00000123329	ARHGAP9	Rho GTPase activating protein 9 [Source:HGNC Symbol;Acc:14130]	12	protein_coding	0.30285	0.0734525	1.25492	0.236471	0.834068	-4.55254	NA	NA
ENSG00000141522	ARHGDIA	Rho GDP dissociation inhibitor (GDI) alpha [Source:HGNC Symbol;Acc:678]	17	protein_coding	0.0366049	5.18929	0.349687	0.733422	0.970937	-5.86815	NA	NA
ENSG00000111348	ARHGDIB	Rho GDP dissociation inhibitor (GDI) beta [Source:HGNC Symbol;Acc:679]	12	protein_coding	-0.0385744	5.19813	-0.578084	0.575283	0.949164	-5.76388	NA	NA
ENSG00000242173	ARHGDIG	Rho GDP dissociation inhibitor (GDI) gamma [Source:HGNC Symbol;Acc:680]	16	protein_coding	0.342831	2.74387	2.69298	0.0215421	0.564633	-3.10118	NA	NA
ENSG00000076928	ARHGEF1	Rho guanine nucleotide exchange factor (GEF) 1 [Source:HGNC Symbol;Acc:681]	19	protein_coding	0.219711	5.01629	2.65346	0.023093	0.564633	-3.22516	NA	NA
ENSG00000104728	ARHGEF10	Rho guanine nucleotide exchange factor (GEF) 10 [Source:HGNC Symbol;Acc:14103]	8	protein_coding	0.172243	4.32801	2.25398	0.0464315	0.643683	-3.77017	NA	NA
ENSG00000074964	ARHGEF10L	Rho guanine nucleotide exchange factor (GEF) 10-like [Source:HGNC Symbol;Acc:25540]	1	protein_coding	0.0192747	4.67806	0.334606	0.74445	0.972034	-5.80004	NA	NA
ENSG00000132694	ARHGEF11	Rho guanine nucleotide exchange factor (GEF) 11 [Source:HGNC Symbol;Acc:14580]	1	protein_coding	-0.097166	5.13578	-1.53822	0.153295	0.775297	-4.84503	NA	NA
ENSG00000196914	ARHGEF12	Rho guanine nucleotide exchange factor (GEF) 12 [Source:HGNC Symbol;Acc:14193]	11	protein_coding	-0.033938	7.76022	-0.691633	0.504035	0.934983	-5.80799	NA	NA
ENSG00000198844	ARHGEF15	Rho guanine nucleotide exchange factor (GEF) 15 [Source:HGNC Symbol;Acc:15590]	17	protein_coding	-0.646396	-0.0260349	-2.7755	0.01863	0.548842	-3.6172	NA	NA
ENSG00000130762	ARHGEF16	Rho guanine nucleotide exchange factor (GEF) 16 [Source:HGNC Symbol;Acc:15515]	1	protein_coding	-0.0266673	3.4922	-0.30482	0.766404	0.973598	-5.58168	NA	NA
ENSG00000110237	ARHGEF17	Rho guanine nucleotide exchange factor (GEF) 17 [Source:HGNC Symbol;Acc:21726]	11	protein_coding	0.0513429	4.71468	0.392694	0.702328	0.965612	-5.78487	NA	NA
ENSG00000104880	ARHGEF18	Rho/Rac guanine nucleotide exchange factor (GEF) 18 [Source:HGNC Symbol;Acc:17090]	19	protein_coding	-0.169223	-0.0462645	-0.770275	0.457961	0.919805	-4.77102	NA	NA
ENSG00000142632	ARHGEF19	Rho guanine nucleotide exchange factor (GEF) 19 [Source:HGNC Symbol;Acc:26604]	1	protein_coding	-0.0170976	4.06192	-0.268098	0.793769	0.980545	-5.70873	NA	NA
ENSG00000116584	ARHGEF2	Rho/Rac guanine nucleotide exchange factor (GEF) 2 [Source:HGNC Symbol;Acc:682]	1	protein_coding	-0.0639918	6.45952	-1.29412	0.22311	0.82454	-5.23495	NA	NA
ENSG00000240771	ARHGEF25	Rho guanine nucleotide exchange factor (GEF) 25 [Source:HGNC Symbol;Acc:30275]	12	protein_coding	0.252104	5.06116	2.89247	0.0151635	0.517632	-2.85723	NA	NA
ENSG00000114790	ARHGEF26	Rho guanine nucleotide exchange factor (GEF) 26 [Source:HGNC Symbol;Acc:24490]	3	protein_coding	0.0622193	1.80991	0.389167	0.704857	0.967084	-5.19945	NA	NA
ENSG00000214944	ARHGEF28	Rho guanine nucleotide exchange factor (GEF) 28 [Source:HGNC Symbol;Acc:30322]	5	protein_coding	0.0590677	5.62313	1.07509	0.306197	0.867699	-5.41736	NA	NA
ENSG00000163947	ARHGEF3	Rho guanine nucleotide exchange factor (GEF) 3 [Source:HGNC Symbol;Acc:683]	3	protein_coding	-0.0163095	4.42806	-0.240697	0.814382	0.981478	-5.78414	NA	NA
ENSG00000214694	ARHGEF33	Rho guanine nucleotide exchange factor (GEF) 33 [Source:HGNC Symbol;Acc:37252]	2	protein_coding	0.394112	-0.534268	1.79706	0.10084	0.730366	-4.27456	NA	NA
ENSG00000204959	ARHGEF34P	Rho guanine nucleotide exchange factor (GEF) 34, pseudogene [Source:HGNC Symbol;Acc:38086]	7	pseudogene	0.0486586	2.91385	0.517426	0.615485	0.953475	-5.37762	NA	NA
ENSG00000213214	ARHGEF35	Rho guanine nucleotide exchange factor (GEF) 35 [Source:HGNC Symbol;Acc:33846]	7	protein_coding	-0.206467	3.32702	-2.50338	0.0300568	0.588219	-3.34672	NA	NA
ENSG00000183111	ARHGEF37	Rho guanine nucleotide exchange factor (GEF) 37 [Source:HGNC Symbol;Acc:34430]	5	protein_coding	-0.147508	3.91673	-1.97849	0.0744418	0.697897	-4.116	NA	NA
ENSG00000137135	ARHGEF39	Rho guanine nucleotide exchange factor (GEF) 39 [Source:HGNC Symbol;Acc:25909]	9	protein_coding	0.143084	1.06645	0.996576	0.341177	0.88165	-4.77688	NA	NA
ENSG00000136002	ARHGEF4	Rho guanine nucleotide exchange factor (GEF) 4 [Source:HGNC Symbol;Acc:684]	2	protein_coding	0.0373601	3.0158	0.374822	0.715184	0.968255	-5.4565	NA	NA
ENSG00000165801	ARHGEF40	Rho guanine nucleotide exchange factor (GEF) 40 [Source:HGNC Symbol;Acc:25516]	14	protein_coding	0.0466327	5.95285	0.545349	0.596802	0.951609	-5.85529	NA	NA
ENSG00000050327	ARHGEF5	Rho guanine nucleotide exchange factor (GEF) 5 [Source:HGNC Symbol;Acc:13209]	7	protein_coding	-0.0257418	3.21188	-0.257825	0.801479	0.981015	-5.53327	NA	NA
ENSG00000129675	ARHGEF6	Rac/Cdc42 guanine nucleotide exchange factor (GEF) 6 [Source:HGNC Symbol;Acc:685]	X	protein_coding	0.0433166	5.63955	0.737659	0.476735	0.926216	-5.70787	NA	NA
ENSG00000102606	ARHGEF7	Rho guanine nucleotide exchange factor (GEF) 7 [Source:HGNC Symbol;Acc:15607]	13	protein_coding	-0.017414	4.44549	-0.22937	0.822947	0.981856	-5.7899	NA	NA
ENSG00000131089	ARHGEF9	Cdc42 guanine nucleotide exchange factor (GEF) 9 [Source:HGNC Symbol;Acc:14561]	X	protein_coding	0.105088	4.24493	1.45659	0.174206	0.793132	-4.82823	NA	NA
ENSG00000117713	ARID1A	AT rich interactive domain 1A (SWI-like) [Source:HGNC Symbol;Acc:11110]	1	protein_coding	0.0435259	4.23328	0.249429	0.807797	0.981015	-5.74602	NA	NA
ENSG00000049618	ARID1B	AT rich interactive domain 1B (SWI1-like) [Source:HGNC Symbol;Acc:18040]	6	protein_coding	0.0496285	5.12245	0.491458	0.63312	0.9562	-5.80008	NA	NA
ENSG00000189079	ARID2	AT rich interactive domain 2 (ARID, RFX-like) [Source:HGNC Symbol;Acc:18037]	12	protein_coding	-0.0198025	5.11701	-0.237977	0.816436	0.981628	-5.89233	NA	NA
ENSG00000116017	ARID3A	AT rich interactive domain 3A (BRIGHT-like) [Source:HGNC Symbol;Acc:3031]	19	protein_coding	-0.00221599	3.72399	-0.0306898	0.976087	0.997508	-5.67498	NA	NA
ENSG00000179361	ARID3B	AT rich interactive domain 3B (BRIGHT-like) [Source:HGNC Symbol;Acc:14350]	15	protein_coding	-0.0717641	0.509221	-0.357062	0.728052	0.970298	-4.96341	NA	NA
ENSG00000032219	ARID4A	AT rich interactive domain 4A (RBP1-like) [Source:HGNC Symbol;Acc:9885]	14	protein_coding	-0.0946114	4.31765	-1.29417	0.223093	0.82454	-5.02495	NA	NA
ENSG00000054267	ARID4B	AT rich interactive domain 4B (RBP1-like) [Source:HGNC Symbol;Acc:15550]	1	protein_coding	-0.0116303	6.15009	-0.196446	0.847976	0.984709	-5.99936	NA	NA
ENSG00000196843	ARID5A	AT rich interactive domain 5A (MRF1-like) [Source:HGNC Symbol;Acc:17361]	2	protein_coding	0.136131	2.72923	1.10519	0.293531	0.86287	-4.94273	NA	NA
ENSG00000150347	ARID5B	AT rich interactive domain 5B (MRF1-like) [Source:HGNC Symbol;Acc:17362]	10	protein_coding	0.154792	6.30431	1.40211	0.189483	0.803349	-5.10127	NA	NA
ENSG00000166233	ARIH1	ariadne RBR E3 ubiquitin protein ligase 1 [Source:HGNC Symbol;Acc:689]	15	protein_coding	-0.00618836	6.51957	-0.128895	0.899854	0.988844	-6.02811	NA	NA
ENSG00000177479	ARIH2	ariadne RBR E3 ubiquitin protein ligase 2 [Source:HGNC Symbol;Acc:690]	3	protein_coding	0.0476504	5.81641	0.91535	0.380361	0.898465	-5.58197	NA	NA
ENSG00000221883	ARIH2OS	ariadne homolog 2 opposite strand [Source:HGNC Symbol;Acc:34425]	3	protein_coding	0.06519	0.459054	0.381401	0.71044	0.968255	-4.9502	NA	NA
ENSG00000266296	ARIH2P1	ariadne homolog 2 pseudogene 1 [Source:HGNC Symbol;Acc:31732]	18	pseudogene	0.107964	3.08035	1.18621	0.26145	0.850574	-4.92812	NA	NA
ENSG00000120805	ARL1	ADP-ribosylation factor-like 1 [Source:HGNC Symbol;Acc:692]	12	protein_coding	-0.007344	7.63858	-0.150044	0.883547	0.988191	-6.0389	NA	NA
ENSG00000175414	ARL10	ADP-ribosylation factor-like 10 [Source:HGNC Symbol;Acc:22042]	5	protein_coding	0.186453	4.2672	1.39311	0.192111	0.805277	-4.90507	NA	NA
ENSG00000169379	ARL13B	ADP-ribosylation factor-like 13B [Source:HGNC Symbol;Acc:25419]	3	protein_coding	0.0250566	4.73577	0.422935	0.680795	0.963652	-5.77619	NA	NA
ENSG00000152219	ARL14EP	ADP-ribosylation factor-like 14 effector protein [Source:HGNC Symbol;Acc:26798]	11	protein_coding	0.00898431	5.11391	0.165474	0.871684	0.986614	-5.90662	NA	NA
ENSG00000185305	ARL15	ADP-ribosylation factor-like 15 [Source:HGNC Symbol;Acc:25945]	5	protein_coding	0.0776076	3.19623	0.977695	0.350012	0.886793	-5.13504	NA	NA
ENSG00000214087	ARL16	ADP-ribosylation factor-like 16 [Source:HGNC Symbol;Acc:27902]	17	protein_coding	-0.0120408	5.23416	-0.22815	0.823871	0.981856	-5.90918	NA	NA
ENSG00000228696	ARL17B	ADP-ribosylation factor-like 17B [Source:HGNC Symbol;Acc:32387]	17	protein_coding	0.0928827	-0.17776	0.372268	0.717029	0.968705	-4.86809	NA	NA
ENSG00000213465	ARL2	ADP-ribosylation factor-like 2 [Source:HGNC Symbol;Acc:693]	11	protein_coding	-0.0477508	4.21584	-0.708238	0.494078	0.931429	-5.53147	NA	NA
ENSG00000102931	ARL2BP	ADP-ribosylation factor-like 2 binding protein [Source:HGNC Symbol;Acc:17146]	16	protein_coding	0.0682982	5.47248	1.25845	0.235243	0.833708	-5.2109	NA	NA
ENSG00000138175	ARL3	ADP-ribosylation factor-like 3 [Source:HGNC Symbol;Acc:694]	10	protein_coding	0.0927437	5.21237	1.47108	0.170324	0.791216	-4.93613	NA	NA
ENSG00000122644	ARL4A	ADP-ribosylation factor-like 4A [Source:HGNC Symbol;Acc:695]	7	protein_coding	0.0820002	4.15109	0.929052	0.373536	0.895765	-5.35252	NA	NA
ENSG00000188042	ARL4C	ADP-ribosylation factor-like 4C [Source:HGNC Symbol;Acc:698]	2	protein_coding	0.00532594	7.29436	0.0974068	0.924221	0.991382	-6.04597	NA	NA
ENSG00000175906	ARL4D	ADP-ribosylation factor-like 4D [Source:HGNC Symbol;Acc:656]	17	protein_coding	0.139824	4.85937	2.07745	0.0629149	0.680472	-4.07957	NA	NA
ENSG00000162980	ARL5A	ADP-ribosylation factor-like 5A [Source:HGNC Symbol;Acc:696]	2	protein_coding	0.0309953	6.11875	0.655446	0.526151	0.939852	-5.80049	NA	NA
ENSG00000236818	ARL5AP2	ADP-ribosylation factor-like 5A pseudogene 2 [Source:HGNC Symbol;Acc:43937]	10	pseudogene	0.143512	0.133164	0.727775	0.482518	0.928326	-4.80358	NA	NA
ENSG00000224806	ARL5AP4	ADP-ribosylation factor-like 5A pseudogene 4 [Source:HGNC Symbol;Acc:43936]	22	pseudogene	0.246914	0.0777862	0.934565	0.370815	0.895032	-4.71334	NA	NA
ENSG00000165997	ARL5B	ADP-ribosylation factor-like 5B [Source:HGNC Symbol;Acc:23052]	10	protein_coding	-0.0635476	6.15013	-1.18027	0.263701	0.852703	-5.34712	NA	NA
ENSG00000113966	ARL6	ADP-ribosylation factor-like 6 [Source:HGNC Symbol;Acc:13210]	3	protein_coding	0.0653813	3.63038	0.754522	0.466969	0.922211	-5.38911	NA	NA
ENSG00000170540	ARL6IP1	ADP-ribosylation factor-like 6 interacting protein 1 [Source:HGNC Symbol;Acc:697]	16	protein_coding	0.0143175	6.66775	0.296565	0.772529	0.974473	-5.9961	NA	NA
ENSG00000225355	ARL6IP1P2	ADP-ribosylation factor-like 6 interacting protein 1 pseudogene 2 [Source:HGNC Symbol;Acc:44971]	10	pseudogene	0.0632308	2.79749	0.735695	0.47788	0.926467	-5.23492	NA	NA
ENSG00000144746	ARL6IP5	ADP-ribosylation-like factor 6 interacting protein 5 [Source:HGNC Symbol;Acc:16937]	3	protein_coding	0.0371672	7.32185	0.73041	0.480972	0.927345	-5.782	NA	NA
ENSG00000177917	ARL6IP6	ADP-ribosylation-like factor 6 interacting protein 6 [Source:HGNC Symbol;Acc:24048]	2	protein_coding	0.0437002	4.62248	0.743912	0.473098	0.923522	-5.57634	NA	NA
ENSG00000143862	ARL8A	ADP-ribosylation factor-like 8A [Source:HGNC Symbol;Acc:25192]	1	protein_coding	-0.0168586	4.97977	-0.283185	0.782489	0.977172	-5.86193	NA	NA
ENSG00000134108	ARL8B	ADP-ribosylation factor-like 8B [Source:HGNC Symbol;Acc:25564]	3	protein_coding	-0.00841051	5.68326	-0.134871	0.895241	0.988844	-5.97457	NA	NA
ENSG00000104442	ARMC1	armadillo repeat containing 1 [Source:HGNC Symbol;Acc:17684]	8	protein_coding	-0.00762168	5.77068	-0.146246	0.886472	0.988645	-5.98078	NA	NA
ENSG00000170632	ARMC10	armadillo repeat containing 10 [Source:HGNC Symbol;Acc:21706]	7	protein_coding	-0.00857903	4.14279	-0.0978371	0.923887	0.991382	-5.755	NA	NA
ENSG00000178660	ARMC10P1	armadillo repeat containing 10 pseudogene 1 [Source:HGNC Symbol;Acc:43646]	3	pseudogene	-0.0429367	2.84744	-0.430094	0.675741	0.96327	-5.40077	NA	NA
ENSG00000118690	ARMC2	armadillo repeat containing 2 [Source:HGNC Symbol;Acc:23045]	6	protein_coding	-0.227943	2.92799	-2.07872	0.0627784	0.680472	-3.89194	NA	NA
ENSG00000165309	ARMC3	armadillo repeat containing 3 [Source:HGNC Symbol;Acc:30964]	10	protein_coding	-0.294052	0.0837486	-1.25181	0.237558	0.834917	-4.55472	NA	NA
ENSG00000169126	ARMC4	armadillo repeat containing 4 [Source:HGNC Symbol;Acc:25583]	10	protein_coding	0.263881	0.973586	1.5755	0.144494	0.770217	-4.35329	NA	NA
ENSG00000140691	ARMC5	armadillo repeat containing 5 [Source:HGNC Symbol;Acc:25781]	16	protein_coding	-0.0586333	3.36095	-0.769645	0.458319	0.919805	-5.32535	NA	NA
ENSG00000105676	ARMC6	armadillo repeat containing 6 [Source:HGNC Symbol;Acc:25049]	19	protein_coding	0.00221767	5.06652	0.0426331	0.966786	0.996181	-5.91326	NA	NA
ENSG00000125449	ARMC7	armadillo repeat containing 7 [Source:HGNC Symbol;Acc:26168]	17	protein_coding	-0.255052	1.89122	-2.13645	0.0568671	0.672831	-3.80581	NA	NA
ENSG00000114098	ARMC8	armadillo repeat containing 8 [Source:HGNC Symbol;Acc:24999]	3	protein_coding	-0.0210347	4.87263	-0.356314	0.728596	0.970298	-5.82301	NA	NA
ENSG00000135931	ARMC9	armadillo repeat containing 9 [Source:HGNC Symbol;Acc:20730]	2	protein_coding	-0.0480536	6.04859	-0.9741	0.351713	0.888283	-5.54603	NA	NA
ENSG00000126947	ARMCX1	armadillo repeat containing, X-linked 1 [Source:HGNC Symbol;Acc:18073]	X	protein_coding	-0.090729	4.93209	-1.18251	0.262851	0.85198	-5.23351	NA	NA
ENSG00000184867	ARMCX2	armadillo repeat containing, X-linked 2 [Source:HGNC Symbol;Acc:16869]	X	protein_coding	0.00229641	5.63766	0.039662	0.9691	0.99678	-5.97872	NA	NA
ENSG00000102401	ARMCX3	armadillo repeat containing, X-linked 3 [Source:HGNC Symbol;Acc:24065]	X	protein_coding	0.0103849	7.03201	0.184962	0.856751	0.985323	-6.03099	NA	NA
ENSG00000196440	ARMCX4	armadillo repeat containing, X-linked 4 [Source:HGNC Symbol;Acc:28615]	X	protein_coding	0.0750722	1.96169	0.555202	0.590281	0.951609	-5.16783	NA	NA
ENSG00000125962	ARMCX5	armadillo repeat containing, X-linked 5 [Source:HGNC Symbol;Acc:25772]	X	protein_coding	-0.148766	3.17305	-1.48806	0.165869	0.786694	-4.63017	NA	NA
ENSG00000198960	ARMCX6	armadillo repeat containing, X-linked 6 [Source:HGNC Symbol;Acc:26094]	X	protein_coding	-0.082899	4.52817	-0.933588	0.371296	0.895032	-5.41273	NA	NA
ENSG00000143437	ARNT	aryl hydrocarbon receptor nuclear translocator [Source:HGNC Symbol;Acc:700]	1	protein_coding	0.0205132	5.88754	0.389696	0.704477	0.966862	-5.92367	NA	NA
ENSG00000172379	ARNT2	aryl-hydrocarbon receptor nuclear translocator 2 [Source:HGNC Symbol;Acc:16876]	15	protein_coding	0.102009	3.56724	1.11752	0.288463	0.860651	-5.07916	NA	NA
ENSG00000133794	ARNTL	aryl hydrocarbon receptor nuclear translocator-like [Source:HGNC Symbol;Acc:701]	11	protein_coding	0.0727792	4.83543	0.896497	0.389894	0.901767	-5.49045	NA	NA
ENSG00000029153	ARNTL2	aryl hydrocarbon receptor nuclear translocator-like 2 [Source:HGNC Symbol;Acc:18984]	12	protein_coding	0.152286	6.04501	2.78314	0.0183812	0.548842	-3.07443	NA	NA
ENSG00000241685	ARPC1A	actin related protein 2/3 complex, subunit 1A, 41kDa [Source:HGNC Symbol;Acc:703]	7	protein_coding	-0.0110068	4.66972	-0.188304	0.854195	0.985323	-5.83701	NA	NA
ENSG00000130429	ARPC1B	actin related protein 2/3 complex, subunit 1B, 41kDa [Source:HGNC Symbol;Acc:704]	7	protein_coding	-0.0591041	7.02987	-1.25162	0.237624	0.834983	-5.29589	NA	NA
ENSG00000163466	ARPC2	actin related protein 2/3 complex, subunit 2, 34kDa [Source:HGNC Symbol;Acc:705]	2	protein_coding	0.160962	7.7621	2.95477	0.0135898	0.513709	-2.81961	NA	NA
ENSG00000111229	ARPC3	actin related protein 2/3 complex, subunit 3, 21kDa [Source:HGNC Symbol;Acc:706]	12	protein_coding	0.0839898	3.69696	0.918361	0.378854	0.897712	-5.27878	NA	NA
ENSG00000226284	ARPC3P1	actin related protein 2/3 complex, subunit 3 pseudogene 1 [Source:HGNC Symbol;Acc:16092]	20	pseudogene	0.0630818	4.58594	1.02255	0.329293	0.877496	-5.34208	NA	NA
ENSG00000241553	ARPC4	actin related protein 2/3 complex, subunit 4, 20kDa [Source:HGNC Symbol;Acc:707]	3	protein_coding	0.0795549	6.36544	1.60065	0.13881	0.768438	-4.85355	NA	NA
ENSG00000162704	ARPC5	actin related protein 2/3 complex, subunit 5, 16kDa [Source:HGNC Symbol;Acc:708]	1	protein_coding	0.0728108	8.558	1.21671	0.250112	0.843805	-5.32728	NA	NA
ENSG00000136950	ARPC5L	actin related protein 2/3 complex, subunit 5-like [Source:HGNC Symbol;Acc:23366]	9	protein_coding	-0.0415621	5.17235	-0.764329	0.461348	0.920618	-5.63912	NA	NA
ENSG00000128989	ARPP19	cAMP-regulated phosphoprotein, 19kDa [Source:HGNC Symbol;Acc:16967]	15	protein_coding	0.0240029	6.92357	0.417812	0.684423	0.96426	-5.9576	NA	NA
ENSG00000172995	ARPP21	cAMP-regulated phosphoprotein, 21kDa [Source:HGNC Symbol;Acc:16968]	3	protein_coding	0.0597179	-0.617681	0.188933	0.853714	0.985323	-4.84432	NA	NA
ENSG00000137486	ARRB1	arrestin, beta 1 [Source:HGNC Symbol;Acc:711]	11	protein_coding	0.0528417	3.79036	0.577493	0.575668	0.949164	-5.52984	NA	NA
ENSG00000141480	ARRB2	arrestin, beta 2 [Source:HGNC Symbol;Acc:712]	17	protein_coding	-0.107847	2.4908	-0.901646	0.387274	0.901009	-5.06522	NA	NA
ENSG00000197070	ARRDC1	arrestin domain containing 1 [Source:HGNC Symbol;Acc:28633]	9	protein_coding	-0.0986934	4.41122	-1.64817	0.128608	0.760868	-4.6162	NA	NA
ENSG00000105643	ARRDC2	arrestin domain containing 2 [Source:HGNC Symbol;Acc:25225]	19	protein_coding	-0.0779071	4.29653	-0.649314	0.529954	0.941744	-5.58391	NA	NA
ENSG00000113369	ARRDC3	arrestin domain containing 3 [Source:HGNC Symbol;Acc:29263]	5	protein_coding	-0.269975	6.95471	-3.05853	0.0113254	0.49429	-2.65217	NA	NA
ENSG00000140450	ARRDC4	arrestin domain containing 4 [Source:HGNC Symbol;Acc:28087]	15	protein_coding	0.0809747	6.04931	1.44211	0.178161	0.794683	-5.03999	NA	NA
ENSG00000100299	ARSA	arylsulfatase A [Source:HGNC Symbol;Acc:713]	22	protein_coding	0.272224	4.05063	2.73914	0.0198612	0.552044	-3.03727	NA	NA
ENSG00000113273	ARSB	arylsulfatase B [Source:HGNC Symbol;Acc:714]	5	protein_coding	0.102035	4.46458	1.55078	0.150278	0.771577	-4.74573	NA	NA
ENSG00000006756	ARSD	arylsulfatase D [Source:HGNC Symbol;Acc:717]	X	protein_coding	0.0992984	4.82064	1.47458	0.169398	0.790907	-4.88688	NA	NA
ENSG00000157399	ARSE	arylsulfatase E (chondrodysplasia punctata 1) [Source:HGNC Symbol;Acc:719]	X	protein_coding	-0.0714	-0.733123	-0.266713	0.794807	0.980696	-4.82548	NA	NA
ENSG00000141337	ARSG	arylsulfatase G [Source:HGNC Symbol;Acc:24102]	17	protein_coding	-0.0685549	2.49913	-0.671023	0.516561	0.937529	-5.21543	NA	NA
ENSG00000183876	ARSI	arylsulfatase family, member I [Source:HGNC Symbol;Acc:32521]	5	protein_coding	0.333426	6.48334	3.23644	0.00829501	0.461782	-2.362	NA	NA
ENSG00000180801	ARSJ	arylsulfatase family, member J [Source:HGNC Symbol;Acc:26286]	4	protein_coding	0.0753427	4.11314	1.18013	0.263757	0.852703	-5.1122	NA	NA
ENSG00000164291	ARSK	arylsulfatase family, member K [Source:HGNC Symbol;Acc:25239]	5	protein_coding	0.0187356	3.28753	0.219205	0.830654	0.981856	-5.55822	NA	NA
ENSG00000156219	ART3	ADP-ribosyltransferase 3 [Source:HGNC Symbol;Acc:725]	4	protein_coding	-0.515207	-1.89392	-1.26958	0.231401	0.830484	-4.54271	NA	NA
ENSG00000167311	ART5	ADP-ribosyltransferase 5 [Source:HGNC Symbol;Acc:24049]	11	protein_coding	0.133499	-0.25074	0.614891	0.551598	0.943367	-4.80298	NA	NA
ENSG00000117407	ARTN	artemin [Source:HGNC Symbol;Acc:727]	1	protein_coding	-0.25668	0.971355	-1.43119	0.181193	0.797366	-4.4664	Matrisome-associated	Secreted Factors
ENSG00000173409	ARV1	ARV1 homolog (S. cerevisiae) [Source:HGNC Symbol;Acc:29561]	1	protein_coding	-0.191192	3.57705	-1.96677	0.0759311	0.697897	-4.09382	NA	NA
ENSG00000099889	ARVCF	armadillo repeat gene deleted in velocardiofacial syndrome [Source:HGNC Symbol;Acc:728]	22	protein_coding	-0.190602	3.26386	-1.80775	0.0990725	0.729728	-4.26341	NA	NA
ENSG00000104763	ASAH1	N-acylsphingosine amidohydrolase (acid ceramidase) 1 [Source:HGNC Symbol;Acc:735]	8	protein_coding	-0.187259	7.70318	-3.13167	0.00996254	0.481157	-2.53612	NA	NA
ENSG00000188611	ASAH2	N-acylsphingosine amidohydrolase (non-lysosomal ceramidase) 2 [Source:HGNC Symbol;Acc:18860]	10	protein_coding	0.199758	-0.2028	0.836494	0.421335	0.909237	-4.73313	NA	NA
ENSG00000204147	ASAH2B	N-acylsphingosine amidohydrolase (non-lysosomal ceramidase) 2B [Source:HGNC Symbol;Acc:23456]	10	protein_coding	-0.0981493	2.22641	-0.902736	0.386721	0.901009	-5.01806	NA	NA
ENSG00000153317	ASAP1	ArfGAP with SH3 domain, ankyrin repeat and PH domain 1 [Source:HGNC Symbol;Acc:2720]	8	protein_coding	-0.0146221	5.293	-0.152265	0.881838	0.988008	-5.93089	NA	NA
ENSG00000151693	ASAP2	ArfGAP with SH3 domain, ankyrin repeat and PH domain 2 [Source:HGNC Symbol;Acc:2721]	2	protein_coding	-0.0221443	5.59524	-0.29169	0.776153	0.974998	-5.93205	NA	NA
ENSG00000088280	ASAP3	ArfGAP with SH3 domain, ankyrin repeat and PH domain 3 [Source:HGNC Symbol;Acc:14987]	1	protein_coding	-0.079584	4.92201	-1.09314	0.298552	0.864393	-5.32316	NA	NA
ENSG00000065802	ASB1	ankyrin repeat and SOCS box containing 1 [Source:HGNC Symbol;Acc:16011]	2	protein_coding	0.117753	5.29109	1.71269	0.115825	0.748637	-4.63256	NA	NA
ENSG00000196372	ASB13	ankyrin repeat and SOCS box containing 13 [Source:HGNC Symbol;Acc:19765]	10	protein_coding	0.0436041	4.11986	0.680326	0.510884	0.936403	-5.53198	NA	NA
ENSG00000267080	ASB16-AS1	ASB16 antisense RNA 1 [Source:HGNC Symbol;Acc:25442]	17	antisense	-0.0635986	1.27556	-0.453799	0.659124	0.96057	-5.07192	NA	NA
ENSG00000100628	ASB2	ankyrin repeat and SOCS box containing 2 [Source:HGNC Symbol;Acc:16012]	14	protein_coding	0.227195	-0.497654	0.61932	0.548786	0.943305	-4.77954	NA	NA
ENSG00000005981	ASB4	ankyrin repeat and SOCS box containing 4 [Source:HGNC Symbol;Acc:16009]	7	protein_coding	-0.455796	0.245879	-2.42808	0.0342918	0.602751	-3.77308	NA	NA
ENSG00000148331	ASB6	ankyrin repeat and SOCS box containing 6 [Source:HGNC Symbol;Acc:17181]	9	protein_coding	0.0294733	4.78982	0.534437	0.604068	0.952416	-5.73196	NA	NA
ENSG00000183475	ASB7	ankyrin repeat and SOCS box containing 7 [Source:HGNC Symbol;Acc:17182]	15	protein_coding	0.0386127	4.571	0.586717	0.569678	0.94749	-5.66839	NA	NA
ENSG00000177981	ASB8	ankyrin repeat and SOCS box containing 8 [Source:HGNC Symbol;Acc:17183]	12	protein_coding	-0.122036	4.3477	-1.52103	0.157508	0.780928	-4.76635	NA	NA
ENSG00000102048	ASB9	ankyrin repeat and SOCS box containing 9 [Source:HGNC Symbol;Acc:17184]	X	protein_coding	0.0838279	0.3207	0.425945	0.678668	0.963652	-4.91984	NA	NA
ENSG00000138303	ASCC1	activating signal cointegrator 1 complex subunit 1 [Source:HGNC Symbol;Acc:24268]	10	protein_coding	0.0587254	5.03308	0.970245	0.353544	0.889225	-5.45305	NA	NA
ENSG00000100325	ASCC2	activating signal cointegrator 1 complex subunit 2 [Source:HGNC Symbol;Acc:24103]	22	protein_coding	0.131835	4.37318	1.93499	0.0801112	0.707197	-4.22821	NA	NA
ENSG00000112249	ASCC3	activating signal cointegrator 1 complex subunit 3 [Source:HGNC Symbol;Acc:18697]	6	protein_coding	0.0364669	6.99807	0.665329	0.520055	0.937529	-5.82413	NA	NA
ENSG00000183734	ASCL2	achaete-scute family bHLH transcription factor 2 [Source:HGNC Symbol;Acc:739]	11	protein_coding	0.33405	0.00158276	1.54829	0.150872	0.771577	-4.38385	NA	NA
ENSG00000111875	ASF1A	anti-silencing function 1A histone chaperone [Source:HGNC Symbol;Acc:20995]	6	protein_coding	0.000184354	4.9473	0.00314997	0.997545	0.999746	-5.89778	NA	NA
ENSG00000105011	ASF1B	anti-silencing function 1B histone chaperone [Source:HGNC Symbol;Acc:20996]	19	protein_coding	0.0263296	3.33037	0.336969	0.742718	0.972034	-5.53691	NA	NA
ENSG00000141505	ASGR1	asialoglycoprotein receptor 1 [Source:HGNC Symbol;Acc:742]	17	protein_coding	0.232608	0.278058	0.8905	0.392962	0.902354	-4.74975	NA	NA
ENSG00000116539	ASH1L	ash1 (absent, small, or homeotic)-like (Drosophila) [Source:HGNC Symbol;Acc:19088]	1	protein_coding	-0.0111962	6.36293	-0.184077	0.857427	0.985323	-6.01285	NA	NA
ENSG00000235919	ASH1L-AS1	ASH1L antisense RNA 1 [Source:HGNC Symbol;Acc:44146]	1	processed_transcript	0.268012	0.0473734	0.969316	0.353986	0.889225	-4.69538	NA	NA
ENSG00000129691	ASH2L	ash2 (absent, small, or homeotic)-like (Drosophila) [Source:HGNC Symbol;Acc:744]	8	protein_coding	0.0415568	4.27135	0.538116	0.601613	0.952416	-5.64223	NA	NA
ENSG00000110881	ASIC1	acid-sensing (proton-gated) ion channel 1 [Source:HGNC Symbol;Acc:100]	12	protein_coding	0.228006	1.57694	1.35971	0.202143	0.813191	-4.56511	NA	NA
ENSG00000108684	ASIC2	acid-sensing (proton-gated) ion channel 2 [Source:HGNC Symbol;Acc:99]	17	protein_coding	-0.124134	-1.3988	-0.41049	0.689622	0.965404	-4.75394	NA	NA
ENSG00000213199	ASIC3	acid-sensing (proton-gated) ion channel 3 [Source:HGNC Symbol;Acc:101]	7	protein_coding	-0.00324293	-1.01437	-0.0121856	0.990504	0.99923	-4.81387	NA	NA
ENSG00000072182	ASIC4	acid-sensing (proton-gated) ion channel family member 4 [Source:HGNC Symbol;Acc:21263]	2	protein_coding	-0.0302211	-0.487087	-0.103268	0.919678	0.991086	-4.86391	NA	NA
ENSG00000126522	ASL	argininosuccinate lyase [Source:HGNC Symbol;Acc:746]	7	protein_coding	-0.0561504	4.06776	-0.764854	0.461048	0.920618	-5.46564	NA	NA
ENSG00000169093	ASMTL	acetylserotonin O-methyltransferase-like [Source:HGNC Symbol;Acc:751]	X	protein_coding	0.108275	4.11817	1.39306	0.192127	0.805277	-4.88282	NA	NA
ENSG00000236017	ASMTL-AS1	ASMTL antisense RNA 1 [Source:HGNC Symbol;Acc:25811]	X	antisense	0.0882622	-0.769804	0.325196	0.751361	0.972437	-4.81468	NA	NA
ENSG00000198356	ASNA1	arsA arsenite transporter, ATP-binding, homolog 1 (bacterial) [Source:HGNC Symbol;Acc:752]	19	protein_coding	0.0205711	6.4818	0.2996	0.770276	0.974011	-5.98905	NA	NA
ENSG00000070669	ASNS	asparagine synthetase (glutamine-hydrolyzing) [Source:HGNC Symbol;Acc:753]	7	protein_coding	-0.0101965	5.60641	-0.131357	0.897953	0.988844	-5.9677	NA	NA
ENSG00000138381	ASNSD1	asparagine synthetase domain containing 1 [Source:HGNC Symbol;Acc:24910]	2	protein_coding	0.0751696	5.99449	1.50177	0.162347	0.783788	-4.96264	NA	NA
ENSG00000108381	ASPA	aspartoacylase [Source:HGNC Symbol;Acc:756]	17	protein_coding	-0.0896868	2.48491	-0.602046	0.559801	0.944481	-5.24952	NA	NA
ENSG00000166183	ASPG	asparaginase homolog (S. cerevisiae) [Source:HGNC Symbol;Acc:20123]	14	protein_coding	0.0116194	0.235942	0.0605242	0.952864	0.996022	-4.95811	NA	NA
ENSG00000198363	ASPH	aspartate beta-hydroxylase [Source:HGNC Symbol;Acc:757]	8	protein_coding	0.0494426	9.23288	0.964589	0.356242	0.889225	-5.57015	NA	NA
ENSG00000174939	ASPHD1	aspartate beta-hydroxylase domain containing 1 [Source:HGNC Symbol;Acc:27380]	16	protein_coding	0.208133	4.14413	2.70534	0.0210788	0.560733	-3.09182	NA	NA
ENSG00000128203	ASPHD2	aspartate beta-hydroxylase domain containing 2 [Source:HGNC Symbol;Acc:30437]	22	protein_coding	0.144397	1.04838	0.890585	0.392918	0.902354	-4.83681	NA	NA
ENSG00000066279	ASPM	asp (abnormal spindle) homolog, microcephaly associated (Drosophila) [Source:HGNC Symbol;Acc:19048]	1	protein_coding	0.227632	5.41247	2.44812	0.0331111	0.60218	-3.56806	NA	NA
ENSG00000106819	ASPN	asporin [Source:HGNC Symbol;Acc:14872]	9	protein_coding	-0.562141	-1.0156	-2.20775	0.0502966	0.653225	-4.12906	Core matrisome	Proteoglycans
ENSG00000169696	ASPSCR1	alveolar soft part sarcoma chromosome region, candidate 1 [Source:HGNC Symbol;Acc:13825]	17	protein_coding	-0.123029	4.40751	-1.73744	0.111233	0.741221	-4.49977	NA	NA
ENSG00000162174	ASRGL1	asparaginase like 1 [Source:HGNC Symbol;Acc:16448]	11	protein_coding	-0.5013	3.08084	-4.27853	0.00141544	0.32568	-1.07638	NA	NA
ENSG00000130707	ASS1	argininosuccinate synthase 1 [Source:HGNC Symbol;Acc:758]	9	protein_coding	-0.0509624	4.8771	-0.66449	0.52057	0.937529	-5.66909	NA	NA
ENSG00000220517	ASS1P1	argininosuccinate synthetase 1 pseudogene 1 [Source:HGNC Symbol;Acc:759]	6	pseudogene	0.127681	2.53635	1.30655	0.219002	0.823347	-4.72782	NA	NA
ENSG00000215325	ASS1P10	argininosuccinate synthetase 1 pseudogene 10 [Source:HGNC Symbol;Acc:760]	5	pseudogene	0.292277	-1.07271	1.14217	0.278528	0.857567	-4.58335	NA	NA
ENSG00000225308	ASS1P11	argininosuccinate synthetase 1 pseudogene 11 [Source:HGNC Symbol;Acc:761]	7	pseudogene	0.0127425	3.35923	0.117715	0.908494	0.990355	-5.59012	NA	NA
ENSG00000237437	ASS1P12	argininosuccinate synthetase 1 pseudogene 12 [Source:HGNC Symbol;Acc:762]	9	pseudogene	-0.0431206	1.29967	-0.262727	0.797798	0.980948	-5.12595	NA	NA
ENSG00000217791	ASS1P9	argininosuccinate synthetase 1 pseudogene 9 [Source:HGNC Symbol;Acc:772]	5	pseudogene	0.000434585	4.4123	0.00510732	0.99602	0.999306	-5.81009	NA	NA
ENSG00000034533	ASTE1	asteroid homolog 1 (Drosophila) [Source:HGNC Symbol;Acc:25021]	3	protein_coding	-0.0670317	2.76042	-0.674028	0.514724	0.936762	-5.26514	NA	NA
ENSG00000152092	ASTN1	astrotactin 1 [Source:HGNC Symbol;Acc:773]	1	protein_coding	0.187848	1.67046	1.25519	0.236378	0.834068	-4.6628	NA	NA
ENSG00000148219	ASTN2	astrotactin 2 [Source:HGNC Symbol;Acc:17021]	9	protein_coding	-0.0844725	2.53698	-0.719054	0.487657	0.928514	-5.1949	NA	NA
ENSG00000064102	ASUN	asunder spermatogenesis regulator [Source:HGNC Symbol;Acc:20174]	12	protein_coding	0.0187711	5.3251	0.303007	0.767748	0.973598	-5.89976	NA	NA
ENSG00000171456	ASXL1	additional sex combs like 1 (Drosophila) [Source:HGNC Symbol;Acc:18318]	20	protein_coding	0.044249	5.63521	0.557975	0.588452	0.951321	-5.82195	NA	NA
ENSG00000143970	ASXL2	additional sex combs like 2 (Drosophila) [Source:HGNC Symbol;Acc:23805]	2	protein_coding	-0.0127704	4.92981	-0.11074	0.913892	0.990948	-5.88914	NA	NA
ENSG00000141431	ASXL3	additional sex combs like 3 (Drosophila) [Source:HGNC Symbol;Acc:29357]	18	protein_coding	-0.119277	-0.130556	-0.493869	0.631473	0.9562	-4.84769	NA	NA
ENSG00000138138	ATAD1	ATPase family, AAA domain containing 1 [Source:HGNC Symbol;Acc:25903]	10	protein_coding	-0.0172402	5.93863	-0.278844	0.785729	0.978235	-5.96531	NA	NA
ENSG00000156802	ATAD2	ATPase family, AAA domain containing 2 [Source:HGNC Symbol;Acc:30123]	8	protein_coding	0.093527	6.26718	1.92904	0.0809167	0.707197	-4.39561	NA	NA
ENSG00000119778	ATAD2B	ATPase family, AAA domain containing 2B [Source:HGNC Symbol;Acc:29230]	2	protein_coding	0.0817039	4.51761	1.35451	0.203743	0.81378	-4.98714	NA	NA
ENSG00000197785	ATAD3A	ATPase family, AAA domain containing 3A [Source:HGNC Symbol;Acc:25567]	1	protein_coding	0.057656	4.32343	0.84575	0.416376	0.907167	-5.45029	NA	NA
ENSG00000160072	ATAD3B	ATPase family, AAA domain containing 3B [Source:HGNC Symbol;Acc:24007]	1	protein_coding	0.0564311	5.49668	0.918103	0.378982	0.897712	-5.55106	NA	NA
ENSG00000215915	ATAD3C	ATPase family, AAA domain containing 3C [Source:HGNC Symbol;Acc:32151]	1	protein_coding	-0.148292	0.804823	-0.857143	0.410327	0.906168	-4.82326	NA	NA
ENSG00000176208	ATAD5	ATPase family, AAA domain containing 5 [Source:HGNC Symbol;Acc:25752]	17	protein_coding	0.064107	2.36872	0.605268	0.557738	0.944126	-5.2245	NA	NA
ENSG00000137343	ATAT1	alpha tubulin acetyltransferase 1 [Source:HGNC Symbol;Acc:21186]	6	protein_coding	0.022079	1.07202	0.116272	0.909611	0.990428	-5.09972	NA	NA
ENSG00000167654	ATCAY	ataxia, cerebellar, Cayman type [Source:HGNC Symbol;Acc:779]	19	protein_coding	-0.0231032	-1.36194	-0.0768011	0.940212	0.9937	-4.78413	NA	NA
ENSG00000107669	ATE1	arginyltransferase 1 [Source:HGNC Symbol;Acc:782]	10	protein_coding	-0.0145472	4.55809	-0.249496	0.807746	0.981015	-5.8049	NA	NA
ENSG00000226864	ATE1-AS1	ATE1 antisense RNA 1 [Source:HGNC Symbol;Acc:49496]	10	antisense	0.290025	-0.291247	0.800816	0.440819	0.9159	-4.73939	NA	NA
ENSG00000123268	ATF1	activating transcription factor 1 [Source:HGNC Symbol;Acc:783]	12	protein_coding	-0.0660429	4.6793	-1.15486	0.273519	0.853998	-5.22749	NA	NA
ENSG00000115966	ATF2	activating transcription factor 2 [Source:HGNC Symbol;Acc:784]	2	protein_coding	0.0099417	5.87032	0.194126	0.849747	0.985238	-5.98049	NA	NA
ENSG00000162772	ATF3	activating transcription factor 3 [Source:HGNC Symbol;Acc:785]	1	protein_coding	-0.161725	4.10558	-1.5809	0.143258	0.77012	-4.65826	NA	NA
ENSG00000128272	ATF4	activating transcription factor 4 [Source:HGNC Symbol;Acc:786]	22	protein_coding	-0.00725374	8.04331	-0.135457	0.894788	0.988844	-6.03756	NA	NA
ENSG00000228218	ATF4P3	activating transcription factor 4 pseudogene 3 [Source:HGNC Symbol;Acc:788]	17	pseudogene	0.00241105	2.37802	0.0145023	0.988699	0.999132	-5.38224	NA	NA
ENSG00000256167	ATF4P4	activating transcription factor 4 pseudogene 4 [Source:HGNC Symbol;Acc:787]	11	pseudogene	0.0592612	2.28322	0.49643	0.629725	0.9562	-5.25741	NA	NA
ENSG00000169136	ATF5	activating transcription factor 5 [Source:HGNC Symbol;Acc:790]	19	protein_coding	-0.159314	4.62186	-1.6931	0.119579	0.751019	-4.58556	NA	NA
ENSG00000118217	ATF6	activating transcription factor 6 [Source:HGNC Symbol;Acc:791]	1	protein_coding	-0.071481	6.43468	-1.46823	0.171081	0.791602	-5.02578	NA	NA
ENSG00000213676	ATF6B	activating transcription factor 6 beta [Source:HGNC Symbol;Acc:2349]	6	protein_coding	-0.0834517	4.61189	-1.44638	0.176985	0.793132	-4.89376	NA	NA
ENSG00000170653	ATF7	activating transcription factor 7 [Source:HGNC Symbol;Acc:792]	12	protein_coding	0.109736	2.72354	0.726775	0.483106	0.928326	-5.22569	NA	NA
ENSG00000171681	ATF7IP	activating transcription factor 7 interacting protein [Source:HGNC Symbol;Acc:20092]	12	protein_coding	0.0199651	5.96058	0.262428	0.798022	0.980948	-5.9714	NA	NA
ENSG00000166669	ATF7IP2	activating transcription factor 7 interacting protein 2 [Source:HGNC Symbol;Acc:20397]	16	protein_coding	-0.224937	2.66967	-2.5303	0.0286711	0.584708	-3.31169	NA	NA
ENSG00000152348	ATG10	autophagy related 10 [Source:HGNC Symbol;Acc:20315]	5	protein_coding	0.0171117	3.0802	0.203126	0.842883	0.984078	-5.51595	NA	NA
ENSG00000145782	ATG12	autophagy related 12 [Source:HGNC Symbol;Acc:588]	5	protein_coding	-0.00417107	5.28505	-0.077927	0.939338	0.9937	-5.93862	NA	NA
ENSG00000175224	ATG13	autophagy related 13 [Source:HGNC Symbol;Acc:29091]	11	protein_coding	0.102408	5.93126	1.90216	0.0846526	0.712648	-4.41799	NA	NA
ENSG00000126775	ATG14	autophagy related 14 [Source:HGNC Symbol;Acc:19962]	14	protein_coding	0.0658473	4.88486	1.16724	0.268703	0.853998	-5.24282	NA	NA
ENSG00000085978	ATG16L1	autophagy related 16-like 1 (S. cerevisiae) [Source:HGNC Symbol;Acc:21498]	2	protein_coding	-0.0364461	5.33646	-0.676721	0.51308	0.936762	-5.71924	NA	NA
ENSG00000168010	ATG16L2	autophagy related 16-like 2 (S. cerevisiae) [Source:HGNC Symbol;Acc:25464]	11	protein_coding	0.0191775	3.36019	0.164606	0.872351	0.986614	-5.58404	NA	NA
ENSG00000110046	ATG2A	autophagy related 2A [Source:HGNC Symbol;Acc:29028]	11	protein_coding	-0.0613815	4.11119	-0.898028	0.389114	0.901227	-5.37177	NA	NA
ENSG00000066739	ATG2B	autophagy related 2B [Source:HGNC Symbol;Acc:20187]	14	protein_coding	0.0277291	5.33455	0.496718	0.629529	0.9562	-5.82306	NA	NA
ENSG00000144848	ATG3	autophagy related 3 [Source:HGNC Symbol;Acc:20962]	3	protein_coding	0.020935	5.91345	0.426144	0.678528	0.963652	-5.91063	NA	NA
ENSG00000101844	ATG4A	autophagy related 4A, cysteine peptidase [Source:HGNC Symbol;Acc:16489]	X	protein_coding	0.0217921	3.69195	0.245159	0.811015	0.981148	-5.63955	NA	NA
ENSG00000168397	ATG4B	autophagy related 4B, cysteine peptidase [Source:HGNC Symbol;Acc:20790]	2	protein_coding	0.0262306	5.44797	0.438637	0.669731	0.961505	-5.86256	NA	NA
ENSG00000125703	ATG4C	autophagy related 4C, cysteine peptidase [Source:HGNC Symbol;Acc:16040]	1	protein_coding	-0.0902555	4.21352	-1.13473	0.281498	0.858838	-5.17474	NA	NA
ENSG00000130734	ATG4D	autophagy related 4D, cysteine peptidase [Source:HGNC Symbol;Acc:20789]	19	protein_coding	-0.11846	4.1253	-1.56915	0.145961	0.771247	-4.67556	NA	NA
ENSG00000057663	ATG5	autophagy related 5 [Source:HGNC Symbol;Acc:589]	6	protein_coding	0.00199607	5.7086	0.0354224	0.972401	0.997229	-5.98563	NA	NA
ENSG00000197548	ATG7	autophagy related 7 [Source:HGNC Symbol;Acc:16935]	3	protein_coding	0.0531726	5.33512	0.91686	0.379604	0.897924	-5.53549	NA	NA
ENSG00000198925	ATG9A	autophagy related 9A [Source:HGNC Symbol;Acc:22408]	2	protein_coding	0.0151523	4.798	0.202488	0.843369	0.984078	-5.85476	NA	NA
ENSG00000181652	ATG9B	autophagy related 9B [Source:HGNC Symbol;Acc:21899]	7	protein_coding	-0.150599	0.154337	-0.778283	0.453425	0.918496	-4.78662	NA	NA
ENSG00000142102	ATHL1	ATH1, acid trehalase-like 1 (yeast) [Source:HGNC Symbol;Acc:26210]	11	protein_coding	0.122272	4.11066	0.869548	0.403808	0.905918	-5.39381	NA	NA
ENSG00000138363	ATIC	5-aminoimidazole-4-carboxamide ribonucleotide formyltransferase/IMP cyclohydrolase [Source:HGNC Symbol;Acc:794]	2	protein_coding	0.168538	4.03932	1.51403	0.159252	0.782196	-4.72909	NA	NA
ENSG00000198513	ATL1	atlastin GTPase 1 [Source:HGNC Symbol;Acc:11231]	14	protein_coding	0.214175	3.64112	3.04646	0.0115679	0.49429	-2.58698	NA	NA
ENSG00000119787	ATL2	atlastin GTPase 2 [Source:HGNC Symbol;Acc:24047]	2	protein_coding	-0.0589247	6.52502	-1.03606	0.323233	0.876887	-5.51022	NA	NA
ENSG00000184743	ATL3	atlastin GTPase 3 [Source:HGNC Symbol;Acc:24526]	11	protein_coding	0.0556247	7.9207	0.947891	0.364295	0.890939	-5.60322	NA	NA
ENSG00000149311	ATM	ataxia telangiectasia mutated [Source:HGNC Symbol;Acc:795]	11	protein_coding	-0.0435373	6.80559	-0.638972	0.536405	0.942593	-5.83793	NA	NA
ENSG00000166454	ATMIN	ATM interactor [Source:HGNC Symbol;Acc:29034]	16	protein_coding	-0.0190436	5.5008	-0.312737	0.760547	0.973414	-5.91601	NA	NA
ENSG00000111676	ATN1	atrophin 1 [Source:HGNC Symbol;Acc:3033]	12	protein_coding	-0.226048	2.90784	-1.49212	0.16482	0.784345	-4.58849	NA	NA
ENSG00000168874	ATOH8	atonal homolog 8 (Drosophila) [Source:HGNC Symbol;Acc:24126]	2	protein_coding	-0.0186695	5.12339	-0.117541	0.908629	0.990355	-5.91485	NA	NA
ENSG00000177556	ATOX1	antioxidant 1 copper chaperone [Source:HGNC Symbol;Acc:798]	5	protein_coding	0.0374345	4.75908	0.437188	0.670749	0.961616	-5.77376	NA	NA
ENSG00000206190	ATP10A	ATPase, class V, type 10A [Source:HGNC Symbol;Acc:13542]	15	protein_coding	0.244876	3.73705	2.49861	0.0303093	0.588804	-3.37066	NA	NA
ENSG00000118322	ATP10B	ATPase, class V, type 10B [Source:HGNC Symbol;Acc:13543]	5	protein_coding	-0.198926	-0.94446	-0.510059	0.620463	0.954728	-4.76964	NA	NA
ENSG00000145246	ATP10D	ATPase, class V, type 10D [Source:HGNC Symbol;Acc:13549]	4	protein_coding	-0.00153986	4.98501	-0.0262004	0.979584	0.997902	-5.9028	NA	NA
ENSG00000068650	ATP11A	ATPase, class VI, type 11A [Source:HGNC Symbol;Acc:13552]	13	protein_coding	-0.0456503	4.94021	-0.466992	0.649958	0.959625	-5.78759	NA	NA
ENSG00000058063	ATP11B	ATPase, class VI, type 11B [Source:HGNC Symbol;Acc:13553]	3	protein_coding	0.0254494	6.80315	0.537888	0.601765	0.952416	-5.89726	NA	NA
ENSG00000101974	ATP11C	ATPase, class VI, type 11C [Source:HGNC Symbol;Acc:13554]	X	protein_coding	0.0633557	5.85683	1.35101	0.204824	0.81378	-5.13712	NA	NA
ENSG00000105726	ATP13A1	ATPase type 13A1 [Source:HGNC Symbol;Acc:24215]	19	protein_coding	-0.0216487	4.99475	-0.352844	0.731122	0.970303	-5.84176	NA	NA
ENSG00000159363	ATP13A2	ATPase type 13A2 [Source:HGNC Symbol;Acc:30213]	1	protein_coding	0.0527172	4.72254	0.648006	0.530767	0.941986	-5.65605	NA	NA
ENSG00000133657	ATP13A3	ATPase type 13A3 [Source:HGNC Symbol;Acc:24113]	3	protein_coding	0.116931	9.00709	1.63282	0.131827	0.764337	-4.81397	NA	NA
ENSG00000127249	ATP13A4	ATPase type 13A4 [Source:HGNC Symbol;Acc:25422]	3	protein_coding	0.0971525	-0.702879	0.373903	0.715848	0.968255	-4.81371	NA	NA
ENSG00000187527	ATP13A5	ATPase type 13A5 [Source:HGNC Symbol;Acc:31789]	3	protein_coding	-0.471233	-1.27833	-1.00122	0.339029	0.881198	-4.62633	NA	NA
ENSG00000163399	ATP1A1	ATPase, Na+/K+ transporting, alpha 1 polypeptide [Source:HGNC Symbol;Acc:799]	1	protein_coding	0.0045641	8.25778	0.068196	0.946899	0.994548	-6.04216	NA	NA
ENSG00000203865	ATP1A1OS	ATP1A1 opposite strand [Source:HGNC Symbol;Acc:28262]	1	processed_transcript	-0.287392	0.312822	-1.13348	0.281998	0.858905	-4.62961	NA	NA
ENSG00000018625	ATP1A2	ATPase, Na+/K+ transporting, alpha 2 polypeptide [Source:HGNC Symbol;Acc:800]	1	protein_coding	0.0332052	0.574336	0.192009	0.851364	0.985323	-5.00119	NA	NA
ENSG00000105409	ATP1A3	ATPase, Na+/K+ transporting, alpha 3 polypeptide [Source:HGNC Symbol;Acc:801]	19	protein_coding	0.160162	-0.37925	0.348302	0.734432	0.971081	-4.84968	NA	NA
ENSG00000132681	ATP1A4	ATPase, Na+/K+ transporting, alpha 4 polypeptide [Source:HGNC Symbol;Acc:14073]	1	protein_coding	-0.3464	0.147357	-1.47488	0.169319	0.790907	-4.42529	NA	NA
ENSG00000143153	ATP1B1	ATPase, Na+/K+ transporting, beta 1 polypeptide [Source:HGNC Symbol;Acc:804]	1	protein_coding	-0.0145874	6.255	-0.250145	0.807257	0.981015	-5.99281	NA	NA
ENSG00000069849	ATP1B3	ATPase, Na+/K+ transporting, beta 3 polypeptide [Source:HGNC Symbol;Acc:806]	3	protein_coding	0.0737648	4.32901	1.05107	0.3166	0.87235	-5.27412	NA	NA
ENSG00000271707	ATP1B3P1	ATPase, Na+/K+ transporting, beta 3 pseudogene [Source:HGNC Symbol;Acc:807]	2	pseudogene	-0.0229756	2.2058	-0.200313	0.845027	0.984172	-5.32845	NA	NA
ENSG00000196296	ATP2A1	ATPase, Ca++ transporting, cardiac muscle, fast twitch 1 [Source:HGNC Symbol;Acc:811]	16	protein_coding	0.0537304	-0.380356	0.187209	0.855032	0.985323	-4.87001	NA	NA
ENSG00000174437	ATP2A2	ATPase, Ca++ transporting, cardiac muscle, slow twitch 2 [Source:HGNC Symbol;Acc:812]	12	protein_coding	0.0756223	7.5415	0.853078	0.412479	0.906186	-5.68741	NA	NA
ENSG00000074370	ATP2A3	ATPase, Ca++ transporting, ubiquitous [Source:HGNC Symbol;Acc:813]	17	protein_coding	0.0405739	0.746328	0.213783	0.834773	0.982293	-5.02777	NA	NA
ENSG00000070961	ATP2B1	ATPase, Ca++ transporting, plasma membrane 1 [Source:HGNC Symbol;Acc:814]	12	protein_coding	-0.0727284	6.76505	-1.32814	0.212021	0.819455	-5.20414	NA	NA
ENSG00000157087	ATP2B2	ATPase, Ca++ transporting, plasma membrane 2 [Source:HGNC Symbol;Acc:815]	3	protein_coding	0.139655	-0.574998	0.416929	0.685049	0.964556	-4.81825	NA	NA
ENSG00000067842	ATP2B3	ATPase, Ca++ transporting, plasma membrane 3 [Source:HGNC Symbol;Acc:816]	X	protein_coding	0.119039	-0.363397	0.476002	0.643733	0.957278	-4.82712	NA	NA
ENSG00000058668	ATP2B4	ATPase, Ca++ transporting, plasma membrane 4 [Source:HGNC Symbol;Acc:817]	1	protein_coding	0.0827255	7.2681	0.756791	0.465665	0.922175	-5.76245	NA	NA
ENSG00000017260	ATP2C1	ATPase, Ca++ transporting, type 2C, member 1 [Source:HGNC Symbol;Acc:13211]	3	protein_coding	0.0556948	7.19177	1.00874	0.335571	0.880276	-5.54881	NA	NA
ENSG00000064270	ATP2C2	ATPase, Ca++ transporting, type 2C, member 2 [Source:HGNC Symbol;Acc:29103]	16	protein_coding	-0.258626	0.323148	-1.33933	0.208473	0.814315	-4.50966	NA	NA
ENSG00000105675	ATP4A	ATPase, H+/K+ exchanging, alpha polypeptide [Source:HGNC Symbol;Acc:819]	19	protein_coding	0.149858	-0.794592	0.522831	0.611845	0.952453	-4.77844	NA	NA
ENSG00000152234	ATP5A1	ATP synthase, H+ transporting, mitochondrial F1 complex, alpha subunit 1, cardiac muscle [Source:HGNC Symbol;Acc:823]	18	protein_coding	0.0223091	8.07864	0.434901	0.672356	0.962142	-5.94975	NA	NA
ENSG00000227682	ATP5A1P2	ATP synthase, H+ transporting, mitochondrial F1 complex, alpha subunit 1 pseudogene 2 [Source:HGNC Symbol;Acc:828]	2	pseudogene	0.27506	1.50635	1.94038	0.0793873	0.707197	-4.02209	NA	NA
ENSG00000263232	ATP5A1P3	ATP synthase, H+ transporting, mitochondrial F1 complex, alpha subunit 1 pseudogene 3 [Source:HGNC Symbol;Acc:829]	16	pseudogene	-0.0391585	4.68202	-0.650177	0.529418	0.941441	-5.64867	NA	NA
ENSG00000229489	ATP5A1P5	ATP synthase, H+ transporting, mitochondrial F1 complex, alpha subunit 1 pseudogene 5 [Source:HGNC Symbol;Acc:825]	9	pseudogene	-0.013179	0.183743	-0.0508805	0.960367	0.996181	-4.95082	NA	NA
ENSG00000110955	ATP5B	ATP synthase, H+ transporting, mitochondrial F1 complex, beta polypeptide [Source:HGNC Symbol;Acc:830]	12	protein_coding	-0.0811877	9.10967	-1.60854	0.137069	0.767282	-4.84453	NA	NA
ENSG00000165629	ATP5C1	ATP synthase, H+ transporting, mitochondrial F1 complex, gamma polypeptide 1 [Source:HGNC Symbol;Acc:833]	10	protein_coding	-0.0215543	5.52787	-0.440936	0.668118	0.961505	-5.87007	NA	NA
ENSG00000224004	ATP5C1P1	ATP synthase, H+ transporting, mitochondrial F1 complex, gamma polypeptide 1 pseudogene 1 [Source:HGNC Symbol;Acc:834]	14	pseudogene	-0.100361	4.42614	-1.70507	0.117273	0.748962	-4.54464	NA	NA
ENSG00000099624	ATP5D	ATP synthase, H+ transporting, mitochondrial F1 complex, delta subunit [Source:HGNC Symbol;Acc:837]	19	protein_coding	-0.17082	3.5767	-1.60685	0.13744	0.767661	-4.55055	NA	NA
ENSG00000124172	ATP5E	ATP synthase, H+ transporting, mitochondrial F1 complex, epsilon subunit [Source:HGNC Symbol;Acc:838]	20	protein_coding	0.0367254	5.23326	0.460792	0.654258	0.959625	-5.8283	NA	NA
ENSG00000180389	ATP5EP2	ATP synthase, H+ transporting, mitochondrial F1 complex, epsilon subunit pseudogene 2 [Source:HGNC Symbol;Acc:34026]	13	protein_coding	0.0619342	6.91785	0.894592	0.390867	0.901767	-5.64875	NA	NA
ENSG00000116459	ATP5F1	ATP synthase, H+ transporting, mitochondrial Fo complex, subunit B1 [Source:HGNC Symbol;Acc:840]	1	protein_coding	0.0145195	5.8617	0.30015	0.769867	0.974011	-5.95301	NA	NA
ENSG00000261424	ATP5F1P7	ATP synthase, H+ transporting, mitochondrial Fo complex, subunit B1 pseudogene 7 [Source:HGNC Symbol;Acc:39748]	16	pseudogene	-0.0351726	1.70021	-0.218283	0.831354	0.981856	-5.21767	NA	NA
ENSG00000159199	ATP5G1	ATP synthase, H+ transporting, mitochondrial Fo complex, subunit C1 (subunit 9) [Source:HGNC Symbol;Acc:841]	17	protein_coding	-0.0365421	3.16243	-0.302293	0.768278	0.973598	-5.51097	NA	NA
ENSG00000135390	ATP5G2	ATP synthase, H+ transporting, mitochondrial Fo complex, subunit C2 (subunit 9) [Source:HGNC Symbol;Acc:842]	12	protein_coding	-0.0554546	4.99796	-0.701661	0.498007	0.932192	-5.66125	NA	NA
ENSG00000228847	ATP5G2P4	ATP synthase, H+ transporting, mitochondrial Fo complex, subunit C2 (subunit 9) pseudogene 4 [Source:HGNC Symbol;Acc:42188]	X	pseudogene	-0.025677	4.58815	-0.447072	0.66382	0.960867	-5.7419	NA	NA
ENSG00000154518	ATP5G3	ATP synthase, H+ transporting, mitochondrial Fo complex, subunit C3 (subunit 9) [Source:HGNC Symbol;Acc:843]	2	protein_coding	-0.0723748	6.81021	-1.31177	0.217297	0.822979	-5.22407	NA	NA
ENSG00000167863	ATP5H	ATP synthase, H+ transporting, mitochondrial Fo complex, subunit d [Source:HGNC Symbol;Acc:845]	17	protein_coding	-0.0932586	3.44584	-0.979546	0.349139	0.886793	-5.18101	NA	NA
ENSG00000169020	ATP5I	ATP synthase, H+ transporting, mitochondrial Fo complex, subunit E [Source:HGNC Symbol;Acc:846]	4	protein_coding	0.0867045	5.87799	1.00051	0.339356	0.881198	-5.50967	NA	NA
ENSG00000154723	ATP5J	ATP synthase, H+ transporting, mitochondrial Fo complex, subunit F6 [Source:HGNC Symbol;Acc:847]	21	protein_coding	-0.0562435	4.82363	-0.817988	0.431368	0.913807	-5.55245	NA	NA
ENSG00000241468	ATP5J2	ATP synthase, H+ transporting, mitochondrial Fo complex, subunit F2 [Source:HGNC Symbol;Acc:848]	7	protein_coding	0.0583295	3.05826	0.613871	0.552247	0.943367	-5.35912	NA	NA
ENSG00000167283	ATP5L	ATP synthase, H+ transporting, mitochondrial Fo complex, subunit G [Source:HGNC Symbol;Acc:14247]	11	protein_coding	-0.125835	5.82857	-1.70928	0.116471	0.748637	-4.68085	NA	NA
ENSG00000232362	ATP5LP2	ATP synthase, H+ transporting, mitochondrial Fo complex, subunit g, pseudogene 2 [Source:HGNC Symbol;Acc:13215]	6	pseudogene	0.0303936	5.52632	0.284825	0.781266	0.976733	-5.92702	NA	NA
ENSG00000241837	ATP5O	ATP synthase, H+ transporting, mitochondrial F1 complex, O subunit [Source:HGNC Symbol;Acc:850]	21	protein_coding	-0.128172	1.50548	-0.652333	0.528079	0.940564	-5.03626	NA	NA
ENSG00000125375	ATP5S	ATP synthase, H+ transporting, mitochondrial Fo complex, subunit s (factor B) [Source:HGNC Symbol;Acc:18799]	14	protein_coding	-0.0563758	4.15255	-0.781168	0.451798	0.918382	-5.46933	NA	NA
ENSG00000105341	ATP5SL	ATP5S-like [Source:HGNC Symbol;Acc:25496]	19	protein_coding	0.0529488	4.44232	0.768228	0.459125	0.920377	-5.52908	NA	NA
ENSG00000071553	ATP6AP1	ATPase, H+ transporting, lysosomal accessory protein 1 [Source:HGNC Symbol;Acc:868]	X	protein_coding	-0.130587	6.37028	-2.27132	0.0450568	0.641322	-3.88837	NA	NA
ENSG00000205464	ATP6AP1L	ATPase, H+ transporting, lysosomal accessory protein 1-like [Source:HGNC Symbol;Acc:28091]	5	protein_coding	0.0117533	3.23002	0.13927	0.891847	0.988844	-5.55911	NA	NA
ENSG00000182220	ATP6AP2	ATPase, H+ transporting, lysosomal accessory protein 2 [Source:HGNC Symbol;Acc:18305]	X	protein_coding	0.0757029	6.85374	1.47568	0.169108	0.790907	-5.02714	NA	NA
ENSG00000033627	ATP6V0A1	ATPase, H+ transporting, lysosomal V0 subunit a1 [Source:HGNC Symbol;Acc:865]	17	protein_coding	-0.0950143	4.31937	-1.36952	0.199151	0.809157	-4.94099	NA	NA
ENSG00000185344	ATP6V0A2	ATPase, H+ transporting, lysosomal V0 subunit a2 [Source:HGNC Symbol;Acc:18481]	12	protein_coding	-0.0554111	5.19368	-0.884278	0.396162	0.904064	-5.54745	NA	NA
ENSG00000117410	ATP6V0B	ATPase, H+ transporting, lysosomal 21kDa, V0 subunit b [Source:HGNC Symbol;Acc:861]	1	protein_coding	-0.115279	7.26265	-2.40825	0.0355012	0.602751	-3.68975	NA	NA
ENSG00000159720	ATP6V0D1	ATPase, H+ transporting, lysosomal 38kDa, V0 subunit d1 [Source:HGNC Symbol;Acc:13724]	16	protein_coding	-0.0320355	5.78026	-0.548232	0.59489	0.951609	-5.84045	NA	NA
ENSG00000147614	ATP6V0D2	ATPase, H+ transporting, lysosomal 38kDa, V0 subunit d2 [Source:HGNC Symbol;Acc:18266]	8	protein_coding	0.0289295	1.00187	0.137242	0.893412	0.988844	-5.08409	NA	NA
ENSG00000113732	ATP6V0E1	ATPase, H+ transporting, lysosomal 9kDa, V0 subunit e1 [Source:HGNC Symbol;Acc:863]	5	protein_coding	-0.0546894	6.92422	-0.787789	0.448079	0.918382	-5.73574	NA	NA
ENSG00000223513	ATP6V0E1P2	ATPase, H+ transporting, lysosomal 9kDa, V0 subunit e1 pseudogene 2 [Source:HGNC Symbol;Acc:41936]	3	pseudogene	0.185219	1.21638	1.13454	0.281573	0.858838	-4.7034	NA	NA
ENSG00000171130	ATP6V0E2	ATPase, H+ transporting V0 subunit e2 [Source:HGNC Symbol;Acc:21723]	7	protein_coding	-0.0598656	4.37809	-0.958149	0.359333	0.890142	-5.36683	NA	NA
ENSG00000204934	ATP6V0E2-AS1	ATP6V0E2 antisense RNA 1 [Source:HGNC Symbol;Acc:44180]	7	antisense	-0.147089	1.50789	-1.20144	0.255737	0.847357	-4.68789	NA	NA
ENSG00000114573	ATP6V1A	ATPase, H+ transporting, lysosomal 70kDa, V1 subunit A [Source:HGNC Symbol;Acc:851]	3	protein_coding	-0.068086	7.68137	-1.4652	0.17189	0.792035	-5.04426	NA	NA
ENSG00000116039	ATP6V1B1	ATPase, H+ transporting, lysosomal 56/58kDa, V1 subunit B1 [Source:HGNC Symbol;Acc:853]	2	protein_coding	-0.819367	2.78298	-5.09746	0.000388039	0.272545	-0.363349	NA	NA
ENSG00000147416	ATP6V1B2	ATPase, H+ transporting, lysosomal 56/58kDa, V1 subunit B2 [Source:HGNC Symbol;Acc:854]	8	protein_coding	-0.0149402	6.37625	-0.285371	0.780859	0.97656	-5.98903	NA	NA
ENSG00000155097	ATP6V1C1	ATPase, H+ transporting, lysosomal 42kDa, V1 subunit C1 [Source:HGNC Symbol;Acc:856]	8	protein_coding	-0.066335	6.90163	-1.4701	0.170585	0.791216	-5.03506	NA	NA
ENSG00000143882	ATP6V1C2	ATPase, H+ transporting, lysosomal 42kDa, V1 subunit C2 [Source:HGNC Symbol;Acc:18264]	2	protein_coding	-0.231424	0.348434	-0.673466	0.515067	0.936762	-4.84782	NA	NA
ENSG00000100554	ATP6V1D	ATPase, H+ transporting, lysosomal 34kDa, V1 subunit D [Source:HGNC Symbol;Acc:13527]	14	protein_coding	-0.0125472	6.54586	-0.244484	0.811524	0.981148	-6.00682	NA	NA
ENSG00000131100	ATP6V1E1	ATPase, H+ transporting, lysosomal 31kDa, V1 subunit E1 [Source:HGNC Symbol;Acc:857]	22	protein_coding	-0.00866434	5.19642	-0.162809	0.873731	0.986614	-5.91756	NA	NA
ENSG00000225099	ATP6V1E1P1	ATPase, H+ transporting, lysosomal 31kDa, V1 subunit E1 pseudogene 1 [Source:HGNC Symbol;Acc:859]	1	pseudogene	-0.00516431	5.37711	-0.100196	0.922059	0.991086	-5.94726	NA	NA
ENSG00000250565	ATP6V1E2	ATPase, H+ transporting, lysosomal 31kDa, V1 subunit E2 [Source:HGNC Symbol;Acc:18125]	2	protein_coding	-0.0969569	1.98574	-0.742772	0.47376	0.924101	-5.07749	NA	NA
ENSG00000128524	ATP6V1F	ATPase, H+ transporting, lysosomal 14kDa, V1 subunit F [Source:HGNC Symbol;Acc:16832]	7	protein_coding	-0.112135	5.47529	-1.83658	0.0944456	0.723074	-4.47925	NA	NA
ENSG00000136888	ATP6V1G1	ATPase, H+ transporting, lysosomal 13kDa, V1 subunit G1 [Source:HGNC Symbol;Acc:864]	9	protein_coding	-0.11381	6.99575	-2.04304	0.0667181	0.683658	-4.24613	NA	NA
ENSG00000047249	ATP6V1H	ATPase, H+ transporting, lysosomal 50/57kDa, V1 subunit H [Source:HGNC Symbol;Acc:18303]	8	protein_coding	-0.0592134	6.17696	-1.11874	0.287963	0.860301	-5.41289	NA	NA
ENSG00000165240	ATP7A	ATPase, Cu++ transporting, alpha polypeptide [Source:HGNC Symbol;Acc:869]	X	protein_coding	-0.0232651	4.60765	-0.304668	0.766518	0.973598	-5.79811	NA	NA
ENSG00000123191	ATP7B	ATPase, Cu++ transporting, beta polypeptide [Source:HGNC Symbol;Acc:870]	13	protein_coding	0.269267	3.33775	2.73435	0.0200295	0.552044	-3.02817	NA	NA
ENSG00000124406	ATP8A1	ATPase, aminophospholipid transporter (APLT), class I, type 8A, member 1 [Source:HGNC Symbol;Acc:13531]	4	protein_coding	0.0722347	1.88723	0.607376	0.556389	0.94378	-5.12937	NA	NA
ENSG00000132932	ATP8A2	ATPase, aminophospholipid transporter, class I, type 8A, member 2 [Source:HGNC Symbol;Acc:13533]	13	protein_coding	0.217883	1.29348	1.50068	0.162624	0.783788	-4.4248	NA	NA
ENSG00000081923	ATP8B1	ATPase, aminophospholipid transporter, class I, type 8B, member 1 [Source:HGNC Symbol;Acc:3706]	18	protein_coding	-0.0650399	5.33128	-1.29548	0.222657	0.82454	-5.15591	NA	NA
ENSG00000143515	ATP8B2	ATPase, aminophospholipid transporter, class I, type 8B, member 2 [Source:HGNC Symbol;Acc:13534]	1	protein_coding	0.129601	6.20297	2.71673	0.0206602	0.557134	-3.18514	NA	NA
ENSG00000130270	ATP8B3	ATPase, aminophospholipid transporter, class I, type 8B, member 3 [Source:HGNC Symbol;Acc:13535]	19	protein_coding	-0.0416682	0.686648	-0.246869	0.809725	0.981107	-5.01274	NA	NA
ENSG00000104043	ATP8B4	ATPase, class I, type 8B, member 4 [Source:HGNC Symbol;Acc:13536]	15	protein_coding	0.0808064	2.41007	0.732396	0.479809	0.927292	-5.16223	NA	NA
ENSG00000054793	ATP9A	ATPase, class II, type 9A [Source:HGNC Symbol;Acc:13540]	20	protein_coding	-0.0177725	7.13986	-0.28174	0.783567	0.977707	-6.00898	NA	NA
ENSG00000166377	ATP9B	ATPase, class II, type 9B [Source:HGNC Symbol;Acc:13541]	18	protein_coding	0.053106	4.12984	0.687583	0.506482	0.934993	-5.52911	NA	NA
ENSG00000123472	ATPAF1	ATP synthase mitochondrial F1 complex assembly factor 1 [Source:HGNC Symbol;Acc:18803]	1	protein_coding	-0.15316	5.63976	-2.933	0.0141199	0.514624	-2.82149	NA	NA
ENSG00000171953	ATPAF2	ATP synthase mitochondrial F1 complex assembly factor 2 [Source:HGNC Symbol;Acc:18802]	17	protein_coding	-0.000364099	3.02975	-0.00433962	0.996618	0.999495	-5.52399	NA	NA
ENSG00000130770	ATPIF1	ATPase inhibitory factor 1 [Source:HGNC Symbol;Acc:871]	1	protein_coding	-0.13281	6.71569	-2.59938	0.0253961	0.57226	-3.38348	NA	NA
ENSG00000175054	ATR	ataxia telangiectasia and Rad3 related [Source:HGNC Symbol;Acc:882]	3	protein_coding	-0.0118997	5.89687	-0.199958	0.845298	0.984172	-5.98149	NA	NA
ENSG00000138085	ATRAID	all-trans retinoic acid-induced differentiation factor [Source:HGNC Symbol;Acc:24090]	2	protein_coding	-0.0120553	6.53779	-0.264617	0.796379	0.980948	-6.00128	NA	NA
ENSG00000088812	ATRN	attractin [Source:HGNC Symbol;Acc:885]	20	protein_coding	0.0728949	6.35445	1.24416	0.240252	0.836255	-5.28706	NA	NA
ENSG00000107518	ATRNL1	attractin-like 1 [Source:HGNC Symbol;Acc:29063]	10	protein_coding	0.0639128	3.73343	0.892371	0.392003	0.901921	-5.30675	NA	NA
ENSG00000085224	ATRX	alpha thalassemia/mental retardation syndrome X-linked [Source:HGNC Symbol;Acc:886]	X	protein_coding	-0.00139755	7.01665	-0.0280099	0.978175	0.997902	-6.04807	NA	NA
ENSG00000124788	ATXN1	ataxin 1 [Source:HGNC Symbol;Acc:10548]	6	protein_coding	0.136013	6.10092	2.21093	0.0500211	0.653158	-3.97024	NA	NA
ENSG00000130638	ATXN10	ataxin 10 [Source:HGNC Symbol;Acc:10549]	22	protein_coding	0.109035	5.31469	1.51368	0.159339	0.782196	-4.89346	NA	NA
ENSG00000224470	ATXN1L	ataxin 1-like [Source:HGNC Symbol;Acc:33279]	16	protein_coding	0.0327419	5.21706	0.528529	0.608021	0.952453	-5.7931	NA	NA
ENSG00000204842	ATXN2	ataxin 2 [Source:HGNC Symbol;Acc:10555]	12	protein_coding	0.0259297	4.41989	0.290032	0.777387	0.975491	-5.76958	NA	NA
ENSG00000168488	ATXN2L	ataxin 2-like [Source:HGNC Symbol;Acc:31326]	16	protein_coding	0.00344701	3.25057	0.0336609	0.973773	0.997229	-5.5722	NA	NA
ENSG00000066427	ATXN3	ataxin 3 [Source:HGNC Symbol;Acc:7106]	14	protein_coding	-0.0485477	5.22346	-0.771072	0.457509	0.91922	-5.64017	NA	NA
ENSG00000163635	ATXN7	ataxin 7 [Source:HGNC Symbol;Acc:10560]	3	protein_coding	0.10619	4.29965	1.29936	0.221372	0.824501	-5.01587	NA	NA
ENSG00000146776	ATXN7L1	ataxin 7-like 1 [Source:HGNC Symbol;Acc:22210]	7	protein_coding	-0.0108879	1.61831	-0.0891964	0.930589	0.991588	-5.21568	NA	NA
ENSG00000162650	ATXN7L2	ataxin 7-like 2 [Source:HGNC Symbol;Acc:28713]	1	protein_coding	-0.0357853	1.42319	-0.231834	0.821082	0.981856	-5.15704	NA	NA
ENSG00000087152	ATXN7L3	ataxin 7-like 3 [Source:HGNC Symbol;Acc:25416]	17	protein_coding	0.00302808	6.12311	0.0614283	0.952161	0.995667	-6.01566	NA	NA
ENSG00000253719	ATXN7L3B	ataxin 7-like 3B [Source:HGNC Symbol;Acc:37931]	12	protein_coding	-0.0390432	6.26409	-0.757417	0.465305	0.922175	-5.73775	NA	NA
ENSG00000148090	AUH	AU RNA binding protein/enoyl-CoA hydratase [Source:HGNC Symbol;Acc:890]	9	protein_coding	-0.174933	4.82419	-3.2177	0.00857083	0.463674	-2.34574	NA	NA
ENSG00000127423	AUNIP	aurora kinase A and ninein interacting protein [Source:HGNC Symbol;Acc:28363]	1	protein_coding	-0.0680375	2.92822	-0.678301	0.512117	0.936633	-5.29629	NA	NA
ENSG00000115307	AUP1	ancient ubiquitous protein 1 [Source:HGNC Symbol;Acc:891]	2	protein_coding	-0.0904727	5.9375	-1.9362	0.0799483	0.707197	-4.36979	NA	NA
ENSG00000087586	AURKA	aurora kinase A [Source:HGNC Symbol;Acc:11393]	20	protein_coding	0.0348967	4.82408	0.51013	0.620415	0.954728	-5.74956	NA	NA
ENSG00000175756	AURKAIP1	aurora kinase A interacting protein 1 [Source:HGNC Symbol;Acc:24114]	1	protein_coding	-0.0631628	6.95601	-1.34774	0.205842	0.81378	-5.18446	NA	NA
ENSG00000178999	AURKB	aurora kinase B [Source:HGNC Symbol;Acc:11390]	17	protein_coding	0.130448	3.12679	1.53338	0.154471	0.777202	-4.57219	NA	NA
ENSG00000105146	AURKC	aurora kinase C [Source:HGNC Symbol;Acc:11391]	19	protein_coding	0.860979	-0.502786	2.71494	0.0207256	0.557265	-3.79	NA	NA
ENSG00000158321	AUTS2	autism susceptibility candidate 2 [Source:HGNC Symbol;Acc:14262]	7	protein_coding	0.0522535	1.74946	0.261887	0.798428	0.980948	-5.21943	NA	NA
ENSG00000169857	AVEN	apoptosis, caspase activation inhibitor [Source:HGNC Symbol;Acc:13509]	15	protein_coding	0.220443	4.88998	2.61711	0.0246173	0.570125	-3.27269	NA	NA
ENSG00000135407	AVIL	advillin [Source:HGNC Symbol;Acc:14188]	12	protein_coding	-0.3005	1.13063	-2.03047	0.0681605	0.689496	-3.95639	NA	NA
ENSG00000105778	AVL9	AVL9 homolog (S. cerevisiase) [Source:HGNC Symbol;Acc:28994]	7	protein_coding	-0.0915224	6.64323	-2.00006	0.0717722	0.695836	-4.30395	NA	NA
ENSG00000119986	AVPI1	arginine vasopressin-induced 1 [Source:HGNC Symbol;Acc:30898]	10	protein_coding	0.169418	3.84185	1.71761	0.114898	0.747154	-4.44949	NA	NA
ENSG00000166148	AVPR1A	arginine vasopressin receptor 1A [Source:HGNC Symbol;Acc:895]	12	protein_coding	-0.290542	-0.820723	-1.06985	0.308444	0.868816	-4.61461	NA	NA
ENSG00000126895	AVPR2	arginine vasopressin receptor 2 [Source:HGNC Symbol;Acc:897]	X	protein_coding	-0.372074	0.115244	-1.38936	0.193217	0.806153	-4.47679	NA	NA
ENSG00000162779	AXDND1	axonemal dynein light chain domain containing 1 [Source:HGNC Symbol;Acc:26564]	1	protein_coding	0.136959	0.819187	0.775244	0.455144	0.918496	-4.86501	NA	NA
ENSG00000103126	AXIN1	axin 1 [Source:HGNC Symbol;Acc:903]	16	protein_coding	-0.113283	5.33615	-1.79177	0.101723	0.733333	-4.52953	NA	NA
ENSG00000168646	AXIN2	axin 2 [Source:HGNC Symbol;Acc:904]	17	protein_coding	0.0892547	3.84818	0.825536	0.427257	0.911794	-5.38002	NA	NA
ENSG00000167601	AXL	AXL receptor tyrosine kinase [Source:HGNC Symbol;Acc:905]	19	protein_coding	0.137566	6.83869	2.14502	0.0560358	0.672831	-4.09115	NA	NA
ENSG00000160862	AZGP1	alpha-2-glycoprotein 1, zinc-binding [Source:HGNC Symbol;Acc:910]	7	protein_coding	-0.31429	0.806273	-1.61139	0.136443	0.766638	-4.32463	NA	NA
ENSG00000141577	AZI1	5-azacytidine induced 1 [Source:HGNC Symbol;Acc:29511]	17	protein_coding	-0.041686	4.09491	-0.577198	0.57586	0.949164	-5.58905	NA	NA
ENSG00000163512	AZI2	5-azacytidine induced 2 [Source:HGNC Symbol;Acc:24002]	3	protein_coding	-0.00132457	5.8297	-0.0272696	0.978751	0.997902	-5.99622	NA	NA
ENSG00000155096	AZIN1	antizyme inhibitor 1 [Source:HGNC Symbol;Acc:16432]	8	protein_coding	0.00554047	8.35566	0.104059	0.919065	0.991086	-6.03776	NA	NA
ENSG00000166710	B2M	beta-2-microglobulin [Source:HGNC Symbol;Acc:914]	15	protein_coding	-0.0570962	10.8454	-0.956831	0.359967	0.890823	-5.52877	NA	NA
ENSG00000169255	B3GALNT1	beta-1,3-N-acetylgalactosaminyltransferase 1 (globoside blood group) [Source:HGNC Symbol;Acc:918]	3	protein_coding	-0.0760582	5.00693	-1.35316	0.204159	0.81378	-5.05438	NA	NA
ENSG00000162885	B3GALNT2	beta-1,3-N-acetylgalactosaminyltransferase 2 [Source:HGNC Symbol;Acc:28596]	1	protein_coding	0.0224896	4.81524	0.425451	0.679017	0.963652	-5.78742	NA	NA
ENSG00000162630	B3GALT2	UDP-Gal:betaGlcNAc beta 1,3-galactosyltransferase, polypeptide 2 [Source:HGNC Symbol;Acc:917]	1	protein_coding	0.05426	-1.15037	0.127805	0.900696	0.988844	-4.79906	NA	NA
ENSG00000235863	B3GALT4	UDP-Gal:betaGlcNAc beta 1,3-galactosyltransferase, polypeptide 4 [Source:HGNC Symbol;Acc:919]	6	protein_coding	-0.0473581	2.69647	-0.517522	0.61542	0.953475	-5.3328	NA	NA
ENSG00000183778	B3GALT5	UDP-Gal:betaGlcNAc beta 1,3-galactosyltransferase, polypeptide 5 [Source:HGNC Symbol;Acc:920]	21	protein_coding	0.32293	-0.959986	1.06308	0.311367	0.869548	-4.61346	NA	NA
ENSG00000176022	B3GALT6	UDP-Gal:betaGal beta 1,3-galactosyltransferase polypeptide 6 [Source:HGNC Symbol;Acc:17978]	1	protein_coding	-0.000120023	5.1522	-0.00232976	0.998184	0.999973	-5.92548	NA	NA
ENSG00000187676	B3GALTL	beta 1,3-galactosyltransferase-like [Source:HGNC Symbol;Acc:20207]	13	protein_coding	0.125975	4.25722	1.9296	0.0808412	0.707197	-4.22191	NA	NA
ENSG00000109956	B3GAT1	beta-1,3-glucuronyltransferase 1 (glucuronosyltransferase P) [Source:HGNC Symbol;Acc:921]	11	protein_coding	0.0214953	0.2996	0.0827492	0.935593	0.993076	-4.96666	NA	NA
ENSG00000149541	B3GAT3	beta-1,3-glucuronyltransferase 3 (glucuronosyltransferase I) [Source:HGNC Symbol;Acc:923]	11	protein_coding	-0.120324	4.37132	-1.34847	0.205613	0.81378	-4.97268	NA	NA
ENSG00000174684	B3GNT1	UDP-GlcNAc:betaGal beta-1,3-N-acetylglucosaminyltransferase 1 [Source:HGNC Symbol;Acc:15685]	11	protein_coding	0.0541573	4.84641	0.763937	0.461572	0.920701	-5.59599	NA	NA
ENSG00000170340	B3GNT2	UDP-GlcNAc:betaGal beta-1,3-N-acetylglucosaminyltransferase 2 [Source:HGNC Symbol;Acc:15629]	2	protein_coding	-0.0989719	6.07465	-1.35469	0.203688	0.81378	-5.14699	NA	NA
ENSG00000179913	B3GNT3	UDP-GlcNAc:betaGal beta-1,3-N-acetylglucosaminyltransferase 3 [Source:HGNC Symbol;Acc:13528]	19	protein_coding	-0.166966	5.83221	-2.87242	0.015708	0.522137	-2.92519	NA	NA
ENSG00000176383	B3GNT4	UDP-GlcNAc:betaGal beta-1,3-N-acetylglucosaminyltransferase 4 [Source:HGNC Symbol;Acc:15683]	12	protein_coding	-0.0316452	-0.134755	-0.135038	0.895112	0.988844	-4.9036	NA	NA
ENSG00000176597	B3GNT5	UDP-GlcNAc:betaGal beta-1,3-N-acetylglucosaminyltransferase 5 [Source:HGNC Symbol;Acc:15684]	3	protein_coding	-0.0315556	3.53617	-0.351547	0.732066	0.97081	-5.57666	NA	NA
ENSG00000156966	B3GNT7	UDP-GlcNAc:betaGal beta-1,3-N-acetylglucosaminyltransferase 7 [Source:HGNC Symbol;Acc:18811]	2	protein_coding	-0.0651755	2.54744	-0.587017	0.569484	0.94749	-5.26955	NA	NA
ENSG00000177191	B3GNT8	UDP-GlcNAc:betaGal beta-1,3-N-acetylglucosaminyltransferase 8 [Source:HGNC Symbol;Acc:24139]	19	protein_coding	0.0763529	0.339632	0.409952	0.690004	0.965404	-4.92627	NA	NA
ENSG00000237172	B3GNT9	UDP-GlcNAc:betaGal beta-1,3-N-acetylglucosaminyltransferase 9 [Source:HGNC Symbol;Acc:28714]	16	protein_coding	0.10984	5.56449	1.69502	0.119207	0.751019	-4.68021	NA	NA
ENSG00000175711	B3GNTL1	UDP-GlcNAc:betaGal beta-1,3-N-acetylglucosaminyltransferase-like 1 [Source:HGNC Symbol;Acc:21727]	17	protein_coding	0.0444764	2.65831	0.455683	0.657811	0.960003	-5.35087	NA	NA
ENSG00000135454	B4GALNT1	beta-1,4-N-acetyl-galactosaminyl transferase 1 [Source:HGNC Symbol;Acc:4117]	12	protein_coding	0.257047	1.23246	1.32539	0.212899	0.820545	-4.56327	NA	NA
ENSG00000167080	B4GALNT2	beta-1,4-N-acetyl-galactosaminyl transferase 2 [Source:HGNC Symbol;Acc:24136]	17	protein_coding	0.0104592	-0.725146	0.0262245	0.979565	0.997902	-4.84107	NA	NA
ENSG00000139044	B4GALNT3	beta-1,4-N-acetyl-galactosaminyl transferase 3 [Source:HGNC Symbol;Acc:24137]	12	protein_coding	-0.217389	1.97971	-1.87058	0.0892447	0.713874	-4.09474	NA	NA
ENSG00000182272	B4GALNT4	beta-1,4-N-acetyl-galactosaminyl transferase 4 [Source:HGNC Symbol;Acc:26315]	11	protein_coding	0.121326	4.74147	1.84216	0.0935743	0.720839	-4.39935	NA	NA
ENSG00000086062	B4GALT1	UDP-Gal:betaGlcNAc beta 1,4- galactosyltransferase, polypeptide 1 [Source:HGNC Symbol;Acc:924]	9	protein_coding	0.0869319	6.6275	0.863519	0.406968	0.905994	-5.66838	NA	NA
ENSG00000117411	B4GALT2	UDP-Gal:betaGlcNAc beta 1,4- galactosyltransferase, polypeptide 2 [Source:HGNC Symbol;Acc:925]	1	protein_coding	0.116211	6.0961	1.96391	0.0762993	0.697897	-4.33755	NA	NA
ENSG00000158850	B4GALT3	UDP-Gal:betaGlcNAc beta 1,4- galactosyltransferase, polypeptide 3 [Source:HGNC Symbol;Acc:926]	1	protein_coding	-0.0373407	4.77152	-0.542279	0.598842	0.952416	-5.72521	NA	NA
ENSG00000121578	B4GALT4	UDP-Gal:betaGlcNAc beta 1,4- galactosyltransferase, polypeptide 4 [Source:HGNC Symbol;Acc:927]	3	protein_coding	0.0651812	6.07784	1.1036	0.294189	0.863478	-5.42253	NA	NA
ENSG00000158470	B4GALT5	UDP-Gal:betaGlcNAc beta 1,4- galactosyltransferase, polypeptide 5 [Source:HGNC Symbol;Acc:928]	20	protein_coding	-0.168373	8.28687	-2.31009	0.0421237	0.628588	-3.83798	NA	NA
ENSG00000118276	B4GALT6	UDP-Gal:betaGlcNAc beta 1,4- galactosyltransferase, polypeptide 6 [Source:HGNC Symbol;Acc:929]	18	protein_coding	0.0986075	3.13411	0.747195	0.471196	0.92235	-5.29419	NA	NA
ENSG00000027847	B4GALT7	xylosylprotein beta 1,4-galactosyltransferase, polypeptide 7 [Source:HGNC Symbol;Acc:930]	5	protein_coding	0.0584549	4.90224	1.08584	0.301625	0.866222	-5.3273	NA	NA
ENSG00000108641	B9D1	B9 protein domain 1 [Source:HGNC Symbol;Acc:24123]	17	protein_coding	-0.0165191	3.80048	-0.225157	0.826139	0.981856	-5.66688	NA	NA
ENSG00000123810	B9D2	B9 protein domain 2 [Source:HGNC Symbol;Acc:28636]	19	protein_coding	0.0841548	1.95329	0.6581	0.524509	0.938967	-5.11695	NA	NA
ENSG00000164929	BAALC	brain and acute leukemia, cytoplasmic [Source:HGNC Symbol;Acc:14333]	8	protein_coding	0.0484834	2.95994	0.402264	0.695482	0.965404	-5.43477	NA	NA
ENSG00000105393	BABAM1	BRISC and BRCA1 A complex member 1 [Source:HGNC Symbol;Acc:25008]	19	protein_coding	-0.0133811	4.04504	-0.200758	0.844688	0.984172	-5.72088	NA	NA
ENSG00000186318	BACE1	beta-site APP-cleaving enzyme 1 [Source:HGNC Symbol;Acc:933]	11	protein_coding	0.120457	5.48457	1.32663	0.212501	0.819821	-5.13473	NA	NA
ENSG00000182240	BACE2	beta-site APP-cleaving enzyme 2 [Source:HGNC Symbol;Acc:934]	21	protein_coding	0.0368683	4.97405	0.680007	0.511078	0.936403	-5.67235	NA	NA
ENSG00000156273	BACH1	BTB and CNC homology 1, basic leucine zipper transcription factor 1 [Source:HGNC Symbol;Acc:935]	21	protein_coding	0.013235	7.20672	0.232278	0.820746	0.981856	-6.02251	NA	NA
ENSG00000112182	BACH2	BTB and CNC homology 1, basic leucine zipper transcription factor 2 [Source:HGNC Symbol;Acc:14078]	6	protein_coding	0.132608	2.75657	1.4514	0.175615	0.793132	-4.61161	NA	NA
ENSG00000002330	BAD	BCL2-associated agonist of cell death [Source:HGNC Symbol;Acc:936]	11	protein_coding	-0.0176704	5.85968	-0.295065	0.773643	0.974473	-5.95448	NA	NA
ENSG00000107262	BAG1	BCL2-associated athanogene [Source:HGNC Symbol;Acc:937]	9	protein_coding	0.0188526	5.94629	0.329094	0.748495	0.972437	-5.95024	NA	NA
ENSG00000112208	BAG2	BCL2-associated athanogene 2 [Source:HGNC Symbol;Acc:938]	6	protein_coding	0.082248	5.34198	1.16826	0.268305	0.853998	-5.2953	NA	NA
ENSG00000151929	BAG3	BCL2-associated athanogene 3 [Source:HGNC Symbol;Acc:939]	10	protein_coding	0.0870721	3.6845	0.906229	0.384952	0.901009	-5.28624	NA	NA
ENSG00000156735	BAG4	BCL2-associated athanogene 4 [Source:HGNC Symbol;Acc:940]	8	protein_coding	-0.0895855	6.21862	-1.50206	0.162272	0.783788	-4.97446	NA	NA
ENSG00000166170	BAG5	BCL2-associated athanogene 5 [Source:HGNC Symbol;Acc:941]	14	protein_coding	0.0186719	6.40482	0.396994	0.699248	0.965404	-5.95134	NA	NA
ENSG00000204463	BAG6	BCL2-associated athanogene 6 [Source:HGNC Symbol;Acc:13919]	6	protein_coding	0.0171643	6.5665	0.276085	0.787791	0.97876	-5.99905	NA	NA
ENSG00000187172	BAGE2	B melanoma antigen family, member 2 [Source:HGNC Symbol;Acc:15723]	21	pseudogene	-0.0122124	1.13329	-0.0776144	0.93958	0.9937	-5.11469	NA	NA
ENSG00000266074	BAHCC1	BAH domain and coiled-coil containing 1 [Source:HGNC Symbol;Acc:29279]	HG271_PATCH	protein_coding	0.0427538	2.60406	0.363729	0.723211	0.969736	-5.3725	NA	NA
ENSG00000140320	BAHD1	bromo adjacent homology domain containing 1 [Source:HGNC Symbol;Acc:29153]	15	protein_coding	0.00310677	4.75382	0.041454	0.967704	0.996391	-5.86765	NA	NA
ENSG00000181790	BAI1	brain-specific angiogenesis inhibitor 1 [Source:HGNC Symbol;Acc:943]	8	protein_coding	-0.141535	1.07014	-1.01382	0.333253	0.879534	-4.76716	NA	NA
ENSG00000121753	BAI2	brain-specific angiogenesis inhibitor 2 [Source:HGNC Symbol;Acc:944]	1	protein_coding	0.160637	4.93179	1.613	0.136092	0.766638	-4.72635	NA	NA
ENSG00000135298	BAI3	brain-specific angiogenesis inhibitor 3 [Source:HGNC Symbol;Acc:945]	6	protein_coding	-0.298406	-0.521428	-1.10564	0.293347	0.86261	-4.60859	NA	NA
ENSG00000175866	BAIAP2	BAI1-associated protein 2 [Source:HGNC Symbol;Acc:947]	17	protein_coding	-0.0167041	5.43849	-0.297527	0.771814	0.974473	-5.91405	NA	NA
ENSG00000226137	BAIAP2-AS1	BAIAP2 antisense RNA 1 (head to head) [Source:HGNC Symbol;Acc:44342]	17	lincRNA	-0.0729027	4.97343	-1.37196	0.198415	0.809157	-5.02857	NA	NA
ENSG00000006453	BAIAP2L1	BAI1-associated protein 2-like 1 [Source:HGNC Symbol;Acc:21649]	7	protein_coding	-0.0727409	4.43189	-1.19804	0.257003	0.8475	-5.14547	NA	NA
ENSG00000128298	BAIAP2L2	BAI1-associated protein 2-like 2 [Source:HGNC Symbol;Acc:26203]	22	protein_coding	-0.138887	0.387891	-0.743181	0.473523	0.92405	-4.82545	NA	NA
ENSG00000007516	BAIAP3	BAI1-associated protein 3 [Source:HGNC Symbol;Acc:948]	16	protein_coding	0.0407296	1.20457	0.275496	0.788232	0.979004	-5.10405	NA	NA
ENSG00000030110	BAK1	BCL2-antagonist/killer 1 [Source:HGNC Symbol;Acc:949]	6	protein_coding	0.0446643	4.20275	0.599803	0.56124	0.944928	-5.5961	NA	NA
ENSG00000175730	BAK1P1	BCL2-antagonist/killer 1 pseudogene 1 [Source:HGNC Symbol;Acc:996]	20	pseudogene	-0.011658	3.07918	-0.140324	0.891035	0.988794	-5.5258	NA	NA
ENSG00000095739	BAMBI	BMP and activin membrane-bound inhibitor [Source:HGNC Symbol;Acc:30251]	10	protein_coding	0.27551	3.85731	2.67179	0.0223604	0.564633	-3.12733	NA	NA
ENSG00000175334	BANF1	barrier to autointegration factor 1 [Source:HGNC Symbol;Acc:17397]	11	protein_coding	0.00478348	3.91898	0.0559758	0.956402	0.996181	-5.71401	NA	NA
ENSG00000237758	BANF1P3	barrier to autointegration factor 1 pseudogene 3 [Source:HGNC Symbol;Acc:43883]	2	pseudogene	0.0602536	2.90196	0.539459	0.600718	0.952416	-5.36475	NA	NA
ENSG00000153064	BANK1	B-cell scaffold protein with ankyrin repeats 1 [Source:HGNC Symbol;Acc:18233]	4	protein_coding	-0.0673165	2.03553	-0.632274	0.540606	0.942593	-5.14646	NA	NA
ENSG00000172530	BANP	BTG3 associated nuclear protein [Source:HGNC Symbol;Acc:13450]	16	protein_coding	0.024812	3.91445	0.349864	0.733293	0.970937	-5.65507	NA	NA
ENSG00000163930	BAP1	BRCA1 associated protein-1 (ubiquitin carboxy-terminal hydrolase) [Source:HGNC Symbol;Acc:950]	3	protein_coding	0.000617297	6.33763	0.0132412	0.989681	0.99923	-6.02903	NA	NA
ENSG00000138376	BARD1	BRCA1 associated RING domain 1 [Source:HGNC Symbol;Acc:952]	2	protein_coding	0.147875	4.16172	1.81686	0.0975883	0.725647	-4.36237	NA	NA
ENSG00000131668	BARX1	BARX homeobox 1 [Source:HGNC Symbol;Acc:955]	9	protein_coding	0.111279	5.09964	1.87716	0.0882694	0.713874	-4.38866	NA	NA
ENSG00000176788	BASP1	brain abundant, membrane attached signal protein 1 [Source:HGNC Symbol;Acc:957]	5	protein_coding	0.101884	6.07037	1.92124	0.0819848	0.70829	-4.39802	NA	NA
ENSG00000168062	BATF2	basic leucine zipper transcription factor, ATF-like 2 [Source:HGNC Symbol;Acc:25163]	11	protein_coding	-0.335875	-0.603985	-1.09948	0.295904	0.863478	-4.6088	NA	NA
ENSG00000123685	BATF3	basic leucine zipper transcription factor, ATF-like 3 [Source:HGNC Symbol;Acc:28915]	1	protein_coding	0.225817	-0.36354	0.952594	0.362014	0.890823	-4.67775	NA	NA
ENSG00000087088	BAX	BCL2-associated X protein [Source:HGNC Symbol;Acc:959]	19	protein_coding	0.116079	5.93056	2.04043	0.0670153	0.68416	-4.21712	NA	NA
ENSG00000198604	BAZ1A	bromodomain adjacent to zinc finger domain, 1A [Source:HGNC Symbol;Acc:960]	14	protein_coding	-0.000715962	6.26118	-0.0135342	0.989453	0.99923	-6.02519	NA	NA
ENSG00000009954	BAZ1B	bromodomain adjacent to zinc finger domain, 1B [Source:HGNC Symbol;Acc:961]	7	protein_coding	0.0369072	7.04485	0.718546	0.487958	0.928597	-5.78835	NA	NA
ENSG00000076108	BAZ2A	bromodomain adjacent to zinc finger domain, 2A [Source:HGNC Symbol;Acc:962]	12	protein_coding	-0.0571016	5.9268	-1.05921	0.313044	0.869992	-5.45735	NA	NA
ENSG00000123636	BAZ2B	bromodomain adjacent to zinc finger domain, 2B [Source:HGNC Symbol;Acc:963]	2	protein_coding	-0.00630722	5.79364	-0.0886223	0.931034	0.991588	-5.98963	NA	NA
ENSG00000105327	BBC3	BCL2 binding component 3 [Source:HGNC Symbol;Acc:17868]	19	protein_coding	0.100124	3.42009	0.948897	0.363806	0.890939	-5.20107	NA	NA
ENSG00000214413	BBIP1	BBSome interacting protein 1 [Source:HGNC Symbol;Acc:28093]	10	protein_coding	-0.0202274	4.16753	-0.306809	0.764932	0.973598	-5.71816	NA	NA
ENSG00000129151	BBOX1	butyrobetaine (gamma), 2-oxoglutarate dioxygenase (gamma-butyrobetaine hydroxylase) 1 [Source:HGNC Symbol;Acc:964]	11	protein_coding	-0.0997651	2.08428	-0.961096	0.357916	0.889886	-4.95239	NA	NA
ENSG00000179941	BBS10	Bardet-Biedl syndrome 10 [Source:HGNC Symbol;Acc:26291]	12	protein_coding	-0.098861	4.42437	-1.61364	0.135952	0.766638	-4.66195	NA	NA
ENSG00000181004	BBS12	Bardet-Biedl syndrome 12 [Source:HGNC Symbol;Acc:26648]	4	protein_coding	0.0411514	3.46937	0.396349	0.699709	0.965404	-5.54628	NA	NA
ENSG00000125124	BBS2	Bardet-Biedl syndrome 2 [Source:HGNC Symbol;Acc:967]	16	protein_coding	-0.077324	5.81939	-1.09665	0.297082	0.863561	-5.41237	NA	NA
ENSG00000140463	BBS4	Bardet-Biedl syndrome 4 [Source:HGNC Symbol;Acc:969]	15	protein_coding	0.0279536	4.02977	0.437987	0.670187	0.961505	-5.6442	NA	NA
ENSG00000163093	BBS5	Bardet-Biedl syndrome 5 [Source:HGNC Symbol;Acc:970]	2	protein_coding	-0.147329	2.25983	-1.37042	0.19888	0.809157	-4.63066	NA	NA
ENSG00000138686	BBS7	Bardet-Biedl syndrome 7 [Source:HGNC Symbol;Acc:18758]	4	protein_coding	0.0252822	4.49846	0.374159	0.715662	0.968255	-5.75582	NA	NA
ENSG00000122507	BBS9	Bardet-Biedl syndrome 9 [Source:HGNC Symbol;Acc:30000]	7	protein_coding	0.0914916	4.46019	1.36962	0.19912	0.809157	-4.96141	NA	NA
ENSG00000114439	BBX	bobby sox homolog (Drosophila) [Source:HGNC Symbol;Acc:14422]	3	protein_coding	-0.0380731	7.16068	-0.778559	0.453269	0.918496	-5.74556	NA	NA
ENSG00000187244	BCAM	basal cell adhesion molecule (Lutheran blood group) [Source:HGNC Symbol;Acc:6722]	19	protein_coding	-0.437403	5.20816	-5.29533	0.000287906	0.272545	0.596878	NA	NA
ENSG00000132692	BCAN	brevican [Source:HGNC Symbol;Acc:23059]	1	protein_coding	0.123399	-0.94073	0.326015	0.750758	0.972437	-4.79941	Core matrisome	Proteoglycans
ENSG00000075790	BCAP29	B-cell receptor-associated protein 29 [Source:HGNC Symbol;Acc:24131]	7	protein_coding	0.0149531	6.17263	0.301989	0.768503	0.973598	-5.97369	NA	NA
ENSG00000185825	BCAP31	B-cell receptor-associated protein 31 [Source:HGNC Symbol;Acc:16695]	X	protein_coding	-0.0436468	8.23225	-0.843222	0.417727	0.908716	-5.68969	NA	NA
ENSG00000050820	BCAR1	breast cancer anti-estrogen resistance 1 [Source:HGNC Symbol;Acc:971]	16	protein_coding	0.0222358	5.6847	0.270522	0.791954	0.980301	-5.94652	NA	NA
ENSG00000137936	BCAR3	breast cancer anti-estrogen resistance 3 [Source:HGNC Symbol;Acc:973]	1	protein_coding	0.11952	6.47084	1.78052	0.103631	0.734344	-4.61357	NA	NA
ENSG00000064787	BCAS1	breast carcinoma amplified sequence 1 [Source:HGNC Symbol;Acc:974]	20	protein_coding	0.294995	-0.114837	0.963946	0.35655	0.889225	-4.68722	NA	NA
ENSG00000116752	BCAS2	breast carcinoma amplified sequence 2 [Source:HGNC Symbol;Acc:975]	1	protein_coding	-0.0237689	4.71266	-0.373788	0.71593	0.968255	-5.7921	NA	NA
ENSG00000234332	BCAS2P2	breast carcinoma amplified sequence 2 pseudogene 2 [Source:HGNC Symbol;Acc:39595]	1	pseudogene	0.120187	3.16932	1.28188	0.227213	0.827018	-4.84888	NA	NA
ENSG00000141376	BCAS3	breast carcinoma amplified sequence 3 [Source:HGNC Symbol;Acc:14347]	17	protein_coding	-0.00265834	4.09882	-0.0374467	0.970825	0.996925	-5.75042	NA	NA
ENSG00000124243	BCAS4	breast carcinoma amplified sequence 4 [Source:HGNC Symbol;Acc:14367]	20	protein_coding	-0.0470944	3.76114	-0.598758	0.561912	0.944928	-5.51265	NA	NA
ENSG00000060982	BCAT1	branched chain amino-acid transaminase 1, cytosolic [Source:HGNC Symbol;Acc:976]	12	protein_coding	0.237053	9.35478	3.62351	0.00424516	0.397944	-1.74888	NA	NA
ENSG00000105552	BCAT2	branched chain amino-acid transaminase 2, mitochondrial [Source:HGNC Symbol;Acc:977]	19	protein_coding	-0.0711988	4.38985	-1.0829	0.302871	0.866222	-5.25421	NA	NA
ENSG00000107949	BCCIP	BRCA2 and CDKN1A interacting protein [Source:HGNC Symbol;Acc:978]	10	protein_coding	-0.00124512	5.76057	-0.0207264	0.983849	0.997902	-5.99064	NA	NA
ENSG00000186666	BCDIN3D	BCDIN3 domain containing [Source:HGNC Symbol;Acc:27050]	12	protein_coding	-0.220469	2.72251	-2.24789	0.0469235	0.645453	-3.66946	NA	NA
ENSG00000258057	BCDIN3D-AS1	BCDIN3D antisense RNA 1 [Source:HGNC Symbol;Acc:44113]	12	antisense	-0.534963	-0.308127	-2.28797	0.0437742	0.636389	-3.97224	NA	NA
ENSG00000114200	BCHE	butyrylcholinesterase [Source:HGNC Symbol;Acc:983]	3	protein_coding	0.292521	4.00109	3.13376	0.00992617	0.481157	-2.45735	NA	NA
ENSG00000083123	BCKDHB	branched chain keto acid dehydrogenase E1, beta polypeptide [Source:HGNC Symbol;Acc:987]	6	protein_coding	-0.148263	3.63926	-1.81621	0.097693	0.725647	-4.29785	NA	NA
ENSG00000103507	BCKDK	branched chain ketoacid dehydrogenase kinase [Source:HGNC Symbol;Acc:16902]	16	protein_coding	0.110203	3.54963	1.22838	0.245883	0.839406	-4.96743	NA	NA
ENSG00000142867	BCL10	B-cell CLL/lymphoma 10 [Source:HGNC Symbol;Acc:989]	1	protein_coding	-0.15814	5.13312	-2.59879	0.0254225	0.57226	-3.31787	NA	NA
ENSG00000119866	BCL11A	B-cell CLL/lymphoma 11A (zinc finger protein) [Source:HGNC Symbol;Acc:13221]	2	protein_coding	0.0478077	-0.23684	0.215073	0.833792	0.982114	-4.88398	NA	NA
ENSG00000127152	BCL11B	B-cell CLL/lymphoma 11B (zinc finger protein) [Source:HGNC Symbol;Acc:13222]	14	protein_coding	-0.0707533	-0.274727	-0.276159	0.787736	0.97876	-4.87238	NA	NA
ENSG00000171791	BCL2	B-cell CLL/lymphoma 2 [Source:HGNC Symbol;Acc:990]	18	protein_coding	-0.289112	3.84674	-2.35375	0.0390422	0.622746	-3.58497	NA	NA
ENSG00000140379	BCL2A1	BCL2-related protein A1 [Source:HGNC Symbol;Acc:991]	15	protein_coding	0.227419	2.16391	0.960252	0.358321	0.889886	-4.96453	NA	NA
ENSG00000171552	BCL2L1	BCL2-like 1 [Source:HGNC Symbol;Acc:992]	20	protein_coding	-0.0230315	6.66968	-0.448954	0.662505	0.960867	-5.93833	NA	NA
ENSG00000153094	BCL2L11	BCL2-like 11 (apoptosis facilitator) [Source:HGNC Symbol;Acc:994]	2	protein_coding	-0.15673	3.33	-1.4582	0.173771	0.793132	-4.68687	NA	NA
ENSG00000126453	BCL2L12	BCL2-like 12 (proline rich) [Source:HGNC Symbol;Acc:13787]	19	protein_coding	-0.19349	2.21335	-1.52078	0.157569	0.780928	-4.47698	NA	NA
ENSG00000099968	BCL2L13	BCL2-like 13 (apoptosis facilitator) [Source:HGNC Symbol;Acc:17164]	22	protein_coding	0.0449637	6.27134	0.942148	0.367094	0.891793	-5.58701	NA	NA
ENSG00000129473	BCL2L2	BCL2-like 2 [Source:HGNC Symbol;Acc:995]	14	protein_coding	0.0111937	5.88067	0.182375	0.85873	0.985323	-5.98358	NA	NA
ENSG00000069399	BCL3	B-cell CLL/lymphoma 3 [Source:HGNC Symbol;Acc:998]	19	protein_coding	-0.0278014	2.02007	-0.216353	0.83282	0.981954	-5.28618	NA	NA
ENSG00000113916	BCL6	B-cell CLL/lymphoma 6 [Source:HGNC Symbol;Acc:1001]	3	protein_coding	0.0278268	5.11311	0.299533	0.770325	0.974011	-5.87489	NA	NA
ENSG00000161940	BCL6B	B-cell CLL/lymphoma 6, member B [Source:HGNC Symbol;Acc:1002]	17	protein_coding	-0.110443	2.12183	-0.862493	0.407507	0.906168	-5.02753	NA	NA
ENSG00000110987	BCL7A	B-cell CLL/lymphoma 7A [Source:HGNC Symbol;Acc:1004]	12	protein_coding	-0.113217	2.75151	-1.14069	0.279117	0.857655	-4.91573	NA	NA
ENSG00000106635	BCL7B	B-cell CLL/lymphoma 7B [Source:HGNC Symbol;Acc:1005]	7	protein_coding	0.0277327	4.78467	0.502868	0.625341	0.955961	-5.74727	NA	NA
ENSG00000099385	BCL7C	B-cell CLL/lymphoma 7C [Source:HGNC Symbol;Acc:1006]	16	protein_coding	0.0794507	5.02627	1.35182	0.204575	0.81378	-5.05784	NA	NA
ENSG00000116128	BCL9	B-cell CLL/lymphoma 9 [Source:HGNC Symbol;Acc:1008]	1	protein_coding	-0.124163	3.22859	-0.951787	0.362404	0.890823	-5.16279	NA	NA
ENSG00000186174	BCL9L	B-cell CLL/lymphoma 9-like [Source:HGNC Symbol;Acc:23688]	11	protein_coding	-0.0808234	4.42743	-0.61484	0.55163	0.943367	-5.6278	NA	NA
ENSG00000029363	BCLAF1	BCL2-associated transcription factor 1 [Source:HGNC Symbol;Acc:16863]	6	protein_coding	-0.0131436	7.28016	-0.261715	0.798557	0.980948	-6.01552	NA	NA
ENSG00000197580	BCO2	beta-carotene oxygenase 2 [Source:HGNC Symbol;Acc:18503]	11	protein_coding	-0.192401	0.0167126	-0.767868	0.45933	0.920449	-4.77759	NA	NA
ENSG00000183337	BCOR	BCL6 corepressor [Source:HGNC Symbol;Acc:20893]	X	protein_coding	-0.0939683	3.75669	-0.860149	0.408741	0.906168	-5.33696	NA	NA
ENSG00000085185	BCORL1	BCL6 corepressor-like 1 [Source:HGNC Symbol;Acc:25657]	X	protein_coding	0.141041	1.83276	1.00503	0.337274	0.880562	-4.87941	NA	NA
ENSG00000186716	BCR	breakpoint cluster region [Source:HGNC Symbol;Acc:1014]	22	protein_coding	-0.0513419	5.51597	-0.818841	0.430903	0.913768	-5.63525	NA	NA
ENSG00000074582	BCS1L	BC1 (ubiquinol-cytochrome c reductase) synthesis-like [Source:HGNC Symbol;Acc:1020]	2	protein_coding	0.0446501	3.95456	0.646196	0.531894	0.942301	-5.52238	NA	NA
ENSG00000236824	BCYRN1	brain cytoplasmic RNA 1 [Source:HGNC Symbol;Acc:1022]	2	lincRNA	0.457569	1.23134	2.42958	0.0342023	0.602751	-3.57507	NA	NA
ENSG00000161267	BDH1	3-hydroxybutyrate dehydrogenase, type 1 [Source:HGNC Symbol;Acc:1027]	3	protein_coding	-0.400783	3.21835	-4.40414	0.00115364	0.307029	-0.886976	NA	NA
ENSG00000164039	BDH2	3-hydroxybutyrate dehydrogenase, type 2 [Source:HGNC Symbol;Acc:32389]	4	protein_coding	0.0783013	1.8149	0.593984	0.564984	0.946318	-5.12161	NA	NA
ENSG00000232699	BDH2P1	3-hydroxybutyrate dehydrogenase, type 2 pseudogene 1 [Source:HGNC Symbol;Acc:21476]	6	pseudogene	0.0283668	5.10888	0.556679	0.589306	0.951321	-5.76461	NA	NA
ENSG00000100739	BDKRB1	bradykinin receptor B1 [Source:HGNC Symbol;Acc:1029]	14	protein_coding	0.462298	2.25454	2.8316	0.0168781	0.530545	-2.97914	NA	NA
ENSG00000168398	BDKRB2	bradykinin receptor B2 [Source:HGNC Symbol;Acc:1030]	14	protein_coding	0.0877417	4.14191	1.2446	0.240095	0.836126	-5.05003	NA	NA
ENSG00000176697	BDNF	brain-derived neurotrophic factor [Source:HGNC Symbol;Acc:1033]	11	protein_coding	-0.0881355	6.0634	-1.75415	0.108226	0.736335	-4.63353	Matrisome-associated	Secreted Factors
ENSG00000245573	BDNF-AS	BDNF antisense RNA [Source:HGNC Symbol;Acc:20608]	11	antisense	-0.276176	0.0689221	-1.28364	0.22662	0.826454	-4.53676	NA	NA
ENSG00000145734	BDP1	B double prime 1, subunit of RNA polymerase III transcription initiation factor IIIB [Source:HGNC Symbol;Acc:13652]	5	protein_coding	-0.00444111	6.31248	-0.0793756	0.938213	0.9937	-6.0247	NA	NA
ENSG00000166546	BEAN1	brain expressed, associated with NEDD4, 1 [Source:HGNC Symbol;Acc:24160]	16	protein_coding	0.201616	0.340604	1.02664	0.327448	0.877496	-4.68852	NA	NA
ENSG00000126581	BECN1	beclin 1, autophagy related [Source:HGNC Symbol;Acc:1034]	17	protein_coding	0.0476864	6.40826	0.948787	0.363859	0.890939	-5.58714	NA	NA
ENSG00000183092	BEGAIN	brain-enriched guanylate kinase-associated [Source:HGNC Symbol;Acc:24163]	14	protein_coding	0.140739	1.28666	0.978511	0.349627	0.886793	-4.81697	NA	NA
ENSG00000178409	BEND3	BEN domain containing 3 [Source:HGNC Symbol;Acc:23040]	6	protein_coding	-0.00286765	1.98807	-0.0228992	0.982156	0.997902	-5.29841	NA	NA
ENSG00000224886	BEND3P3	BEN domain containing 3 pseudogene 3 [Source:HGNC Symbol;Acc:45016]	10	pseudogene	-0.165084	0.977811	-0.784938	0.449678	0.918382	-4.88328	NA	NA
ENSG00000162373	BEND5	BEN domain containing 5 [Source:HGNC Symbol;Acc:25668]	1	protein_coding	0.133738	2.1711	1.01169	0.334223	0.879851	-4.92808	NA	NA
ENSG00000151917	BEND6	BEN domain containing 6 [Source:HGNC Symbol;Acc:20871]	6	protein_coding	-0.0283972	3.58631	-0.32402	0.752226	0.972437	-5.59608	NA	NA
ENSG00000165626	BEND7	BEN domain containing 7 [Source:HGNC Symbol;Acc:23514]	10	protein_coding	0.119112	3.07336	1.43232	0.180876	0.797046	-4.67635	NA	NA
ENSG00000167995	BEST1	bestrophin 1 [Source:HGNC Symbol;Acc:12703]	11	protein_coding	0.11362	2.42043	1.10934	0.291819	0.861739	-4.88929	NA	NA
ENSG00000105829	BET1	Bet1 golgi vesicular membrane trafficking protein [Source:HGNC Symbol;Acc:14562]	7	protein_coding	-0.013298	4.92914	-0.169816	0.868352	0.986188	-5.88066	NA	NA
ENSG00000177951	BET1L	Bet1 golgi vesicular membrane trafficking protein-like [Source:HGNC Symbol;Acc:19348]	11	protein_coding	0.1455	4.74967	2.05559	0.0653059	0.681721	-4.09998	NA	NA
ENSG00000133169	BEX1	brain expressed, X-linked 1 [Source:HGNC Symbol;Acc:1036]	X	protein_coding	0.18081	0.927668	0.900962	0.387621	0.901009	-4.81493	NA	NA
ENSG00000133134	BEX2	brain expressed X-linked 2 [Source:HGNC Symbol;Acc:30933]	X	protein_coding	-0.379175	3.49765	-3.91982	0.00256682	0.372815	-1.41175	NA	NA
ENSG00000102409	BEX4	brain expressed, X-linked 4 [Source:HGNC Symbol;Acc:25475]	X	protein_coding	-0.036779	5.43986	-0.670679	0.516772	0.937529	-5.73431	NA	NA
ENSG00000103429	BFAR	bifunctional apoptosis regulator [Source:HGNC Symbol;Acc:17613]	16	protein_coding	-0.0596279	5.97801	-1.21384	0.251161	0.843805	-5.30072	NA	NA
ENSG00000125864	BFSP1	beaded filament structural protein 1, filensin [Source:HGNC Symbol;Acc:1040]	20	protein_coding	-0.0625999	1.21327	-0.302056	0.768453	0.973598	-5.10058	NA	NA
ENSG00000182492	BGN	biglycan [Source:HGNC Symbol;Acc:1044]	X	protein_coding	-0.0262274	6.57893	-0.285837	0.780512	0.97656	-5.99668	Core matrisome	Proteoglycans
ENSG00000198908	BHLHB9	basic helix-loop-helix domain containing, class B, 9 [Source:HGNC Symbol;Acc:29353]	X	protein_coding	-0.0393508	2.36431	-0.302806	0.767897	0.973598	-5.33998	NA	NA
ENSG00000134107	BHLHE40	basic helix-loop-helix family, member e40 [Source:HGNC Symbol;Acc:1046]	3	protein_coding	-0.0203551	6.17887	-0.206627	0.840216	0.98345	-5.99893	NA	NA
ENSG00000235831	BHLHE40-AS1	BHLHE40 antisense RNA 1 [Source:HGNC Symbol;Acc:44471]	3	antisense	-0.0390698	-0.195287	-0.153746	0.880698	0.98741	-4.89472	NA	NA
ENSG00000123095	BHLHE41	basic helix-loop-helix family, member e41 [Source:HGNC Symbol;Acc:16617]	12	protein_coding	-0.170732	5.66428	-2.79845	0.0178922	0.543067	-3.03511	NA	NA
ENSG00000132840	BHMT2	betaine--homocysteine S-methyltransferase 2 [Source:HGNC Symbol;Acc:1048]	5	protein_coding	-0.0826605	3.42002	-0.840938	0.418949	0.908716	-5.28617	NA	NA
ENSG00000122870	BICC1	bicaudal C homolog 1 (Drosophila) [Source:HGNC Symbol;Acc:19351]	10	protein_coding	0.0686127	6.84642	1.39978	0.19016	0.803499	-5.12044	NA	NA
ENSG00000151746	BICD1	bicaudal D homolog 1 (Drosophila) [Source:HGNC Symbol;Acc:1049]	12	protein_coding	-0.177142	4.29533	-1.16226	0.270633	0.853998	-5.16051	NA	NA
ENSG00000185963	BICD2	bicaudal D homolog 2 (Drosophila) [Source:HGNC Symbol;Acc:17208]	9	protein_coding	0.0855396	6.06981	1.63629	0.131094	0.76351	-4.79286	NA	NA
ENSG00000015475	BID	BH3 interacting domain death agonist [Source:HGNC Symbol;Acc:1050]	22	protein_coding	0.0102759	5.65005	0.21032	0.837406	0.983059	-5.95804	NA	NA
ENSG00000100290	BIK	BCL2-interacting killer (apoptosis-inducing) [Source:HGNC Symbol;Acc:1051]	22	protein_coding	-0.0735266	2.88532	-0.77745	0.453896	0.918496	-5.22545	NA	NA
ENSG00000136717	BIN1	bridging integrator 1 [Source:HGNC Symbol;Acc:1052]	2	protein_coding	0.0147863	4.9879	0.208165	0.839046	0.983236	-5.88156	NA	NA
ENSG00000147439	BIN3	bridging integrator 3 [Source:HGNC Symbol;Acc:1054]	8	protein_coding	0.0298749	4.60491	0.465965	0.650669	0.959625	-5.73605	NA	NA
ENSG00000110330	BIRC2	baculoviral IAP repeat containing 2 [Source:HGNC Symbol;Acc:590]	11	protein_coding	0.0499947	6.82805	0.896085	0.390105	0.901767	-5.64582	NA	NA
ENSG00000023445	BIRC3	baculoviral IAP repeat containing 3 [Source:HGNC Symbol;Acc:591]	11	protein_coding	-0.0776384	5.7719	-0.677387	0.512674	0.936762	-5.76144	NA	NA
ENSG00000089685	BIRC5	baculoviral IAP repeat containing 5 [Source:HGNC Symbol;Acc:593]	17	protein_coding	0.195622	5.07053	2.38775	0.0367948	0.607223	-3.63649	NA	NA
ENSG00000115760	BIRC6	baculoviral IAP repeat containing 6 [Source:HGNC Symbol;Acc:13516]	2	protein_coding	0.0131108	7.76303	0.184245	0.857299	0.985323	-6.03218	NA	NA
ENSG00000101197	BIRC7	baculoviral IAP repeat containing 7 [Source:HGNC Symbol;Acc:13702]	20	protein_coding	0.10054	-0.447636	0.358484	0.727018	0.969974	-4.84103	NA	NA
ENSG00000134897	BIVM	basic, immunoglobulin-like variable motif containing [Source:HGNC Symbol;Acc:16034]	13	protein_coding	0.0897851	4.03347	1.16599	0.269186	0.853998	-5.11321	NA	NA
ENSG00000166619	BLCAP	bladder cancer associated protein [Source:HGNC Symbol;Acc:1055]	20	protein_coding	-0.0927199	5.7445	-1.60416	0.138032	0.768438	-4.81491	NA	NA
ENSG00000136573	BLK	B lymphoid tyrosine kinase [Source:HGNC Symbol;Acc:1057]	8	protein_coding	-0.560315	-1.03458	-1.37382	0.197854	0.809157	-4.49513	NA	NA
ENSG00000197299	BLM	Bloom syndrome, RecQ helicase-like [Source:HGNC Symbol;Acc:1058]	15	protein_coding	0.0906113	2.55027	0.95316	0.36174	0.890823	-5.03687	NA	NA
ENSG00000108578	BLMH	bleomycin hydrolase [Source:HGNC Symbol;Acc:1059]	17	protein_coding	0.063744	4.6576	1.07948	0.304324	0.866555	-5.29888	NA	NA
ENSG00000095585	BLNK	B-cell linker [Source:HGNC Symbol;Acc:14211]	10	protein_coding	-0.08417	-1.19605	-0.287806	0.779044	0.976357	-4.78334	NA	NA
ENSG00000135441	BLOC1S1	biogenesis of lysosomal organelles complex-1, subunit 1 [Source:HGNC Symbol;Acc:4200]	12	protein_coding	-0.0751051	0.98234	-0.469938	0.647919	0.959484	-5.01238	NA	NA
ENSG00000196072	BLOC1S2	biogenesis of lysosomal organelles complex-1, subunit 2 [Source:HGNC Symbol;Acc:20984]	10	protein_coding	-0.0206397	5.39418	-0.398836	0.697931	0.965404	-5.87364	NA	NA
ENSG00000189114	BLOC1S3	biogenesis of lysosomal organelles complex-1, subunit 3 [Source:HGNC Symbol;Acc:20914]	19	protein_coding	-0.0163974	2.4196	-0.168331	0.869492	0.986376	-5.37896	NA	NA
ENSG00000186222	BLOC1S4	biogenesis of lysosomal organelles complex-1, subunit 4, cappuccino [Source:HGNC Symbol;Acc:24206]	4	protein_coding	-0.00982367	3.97026	-0.126557	0.90166	0.988844	-5.71806	NA	NA
ENSG00000188428	BLOC1S5	biogenesis of lysosomal organelles complex-1, subunit 5, muted [Source:HGNC Symbol;Acc:18561]	6	protein_coding	-0.071421	3.6057	-0.867175	0.40505	0.905994	-5.30255	NA	NA
ENSG00000104164	BLOC1S6	biogenesis of lysosomal organelles complex-1, subunit 6, pallidin [Source:HGNC Symbol;Acc:8549]	15	protein_coding	0.0712334	6.90823	1.53265	0.154648	0.777498	-4.95585	NA	NA
ENSG00000106605	BLVRA	biliverdin reductase A [Source:HGNC Symbol;Acc:1062]	7	protein_coding	0.0782381	5.91571	1.34145	0.207807	0.81378	-5.15233	NA	NA
ENSG00000090013	BLVRB	biliverdin reductase B (flavin reductase (NADPH)) [Source:HGNC Symbol;Acc:1063]	19	protein_coding	0.0664499	4.98418	1.11364	0.290049	0.860651	-5.31043	NA	NA
ENSG00000117475	BLZF1	basic leucine zipper nuclear factor 1 [Source:HGNC Symbol;Acc:1065]	1	protein_coding	-0.0693841	5.48495	-1.15524	0.273371	0.853998	-5.32348	NA	NA
ENSG00000104081	BMF	Bcl2 modifying factor [Source:HGNC Symbol;Acc:24132]	15	protein_coding	-0.410825	3.26049	-3.97525	0.00233884	0.367682	-1.38924	NA	NA
ENSG00000168283	BMI1	BMI1 polycomb ring finger oncogene [Source:HGNC Symbol;Acc:1066]	10	protein_coding	0.0164452	5.30916	0.309063	0.763264	0.973414	-5.89602	NA	NA
ENSG00000225950	NTF4	neurotrophin 4 [Source:HGNC Symbol;Acc:8024]	19	protein_coding	0.432758	0.576946	2.33168	0.0405716	0.623759	-3.77913	Matrisome-associated	Secreted Factors
ENSG00000125845	BMP2	bone morphogenetic protein 2 [Source:HGNC Symbol;Acc:1069]	20	protein_coding	0.0397978	4.84418	0.39165	0.703076	0.966068	-5.80536	Matrisome-associated	Secreted Factors
ENSG00000138756	BMP2K	BMP2 inducible kinase [Source:HGNC Symbol;Acc:18041]	4	protein_coding	0.0250717	4.92157	0.259502	0.800219	0.981015	-5.85997	NA	NA
ENSG00000152785	BMP3	bone morphogenetic protein 3 [Source:HGNC Symbol;Acc:1070]	4	protein_coding	-0.579361	1.09223	-2.85265	0.0162641	0.526783	-3.21782	Matrisome-associated	Secreted Factors
ENSG00000125378	BMP4	bone morphogenetic protein 4 [Source:HGNC Symbol;Acc:1071]	14	protein_coding	0.152344	3.52967	1.34478	0.206765	0.81378	-4.84213	Matrisome-associated	Secreted Factors
ENSG00000153162	BMP6	bone morphogenetic protein 6 [Source:HGNC Symbol;Acc:1073]	6	protein_coding	0.0610105	4.87734	0.784996	0.449646	0.918382	-5.58482	Matrisome-associated	Secreted Factors
ENSG00000101144	BMP7	bone morphogenetic protein 7 [Source:HGNC Symbol;Acc:1074]	20	protein_coding	-0.324347	1.94828	-2.02142	0.0692167	0.691049	-3.9308	Matrisome-associated	Secreted Factors
ENSG00000116985	BMP8B	bone morphogenetic protein 8b [Source:HGNC Symbol;Acc:1075]	1	protein_coding	-0.0638057	-0.713964	-0.225357	0.825988	0.981856	-4.83161	Matrisome-associated	Secreted Factors
ENSG00000164619	BMPER	BMP binding endothelial regulator [Source:HGNC Symbol;Acc:24154]	7	protein_coding	-0.29775	3.12732	-3.0795	0.0109164	0.49429	-2.56716	Core matrisome	ECM Glycoproteins
ENSG00000107779	BMPR1A	bone morphogenetic protein receptor, type IA [Source:HGNC Symbol;Acc:1076]	10	protein_coding	-0.0493996	5.21886	-0.823414	0.428411	0.912651	-5.59968	NA	NA
ENSG00000219642	BMPR1APS1	bone morphogenetic protein receptor, type IA pseudogene 1 [Source:HGNC Symbol;Acc:21742]	6	pseudogene	-0.0279472	4.03686	-0.338225	0.741798	0.972034	-5.68318	NA	NA
ENSG00000232460	BMPR1APS2	bone morphogenetic protein receptor, type IA pseudogene 2 [Source:HGNC Symbol;Acc:21743]	11	pseudogene	-0.050916	3.7582	-0.659982	0.523348	0.938473	-5.47619	NA	NA
ENSG00000138696	BMPR1B	bone morphogenetic protein receptor, type IB [Source:HGNC Symbol;Acc:1077]	4	protein_coding	-0.368352	2.47473	-2.98335	0.0129238	0.503232	-2.76314	NA	NA
ENSG00000204217	BMPR2	bone morphogenetic protein receptor, type II (serine/threonine kinase) [Source:HGNC Symbol;Acc:1078]	2	protein_coding	0.0653605	6.29796	0.54865	0.594613	0.951609	-5.87399	NA	NA
ENSG00000165733	BMS1	BMS1 ribosome biogenesis factor [Source:HGNC Symbol;Acc:23505]	10	protein_coding	0.030723	6.06583	0.523916	0.611116	0.952453	-5.87434	NA	NA
ENSG00000237238	BMS1P10	BMS1 pseudogene 10 [Source:HGNC Symbol;Acc:49154]	9	pseudogene	-0.544515	-0.240824	-2.11646	0.0588516	0.673127	-4.06213	NA	NA
ENSG00000102010	BMX	BMX non-receptor tyrosine kinase [Source:HGNC Symbol;Acc:1079]	X	protein_coding	0.120216	-1.68765	0.324681	0.75174	0.972437	-4.74543	NA	NA
ENSG00000169594	BNC1	basonuclin 1 [Source:HGNC Symbol;Acc:1081]	15	protein_coding	0.081172	4.20266	0.666494	0.519339	0.937529	-5.5558	NA	NA
ENSG00000173068	BNC2	basonuclin 2 [Source:HGNC Symbol;Acc:30988]	9	protein_coding	0.0309274	5.85769	0.395436	0.700364	0.965591	-5.91899	NA	NA
ENSG00000113734	BNIP1	BCL2/adenovirus E1B 19kDa interacting protein 1 [Source:HGNC Symbol;Acc:1082]	5	protein_coding	0.0700192	3.82309	0.917778	0.379145	0.897712	-5.303	NA	NA
ENSG00000140299	BNIP2	BCL2/adenovirus E1B 19kDa interacting protein 2 [Source:HGNC Symbol;Acc:1083]	15	protein_coding	0.046218	7.1655	0.842919	0.417889	0.908716	-5.69489	NA	NA
ENSG00000176171	BNIP3	BCL2/adenovirus E1B 19kDa interacting protein 3 [Source:HGNC Symbol;Acc:1084]	10	protein_coding	0.242991	5.87689	4.08663	0.0019423	0.346547	-1.03869	NA	NA
ENSG00000104765	BNIP3L	BCL2/adenovirus E1B 19kDa interacting protein 3-like [Source:HGNC Symbol;Acc:1085]	8	protein_coding	0.109538	7.86278	1.81731	0.0975157	0.725647	-4.57359	NA	NA
ENSG00000197358	BNIP3P1	BCL2/adenovirus E1B 19kDa interacting protein 3 pseudogene 1 [Source:HGNC Symbol;Acc:19922]	14	pseudogene	0.145629	6.39363	2.20325	0.0506885	0.654554	-3.99281	NA	NA
ENSG00000144857	BOC	BOC cell adhesion associated, oncogene regulated [Source:HGNC Symbol;Acc:17173]	3	protein_coding	0.195205	3.68433	2.47724	0.0314656	0.59243	-3.3983	NA	NA
ENSG00000145919	BOD1	biorientation of chromosomes in cell division 1 [Source:HGNC Symbol;Acc:25114]	5	protein_coding	0.0225359	5.59253	0.42081	0.682299	0.963758	-5.88516	NA	NA
ENSG00000038219	BOD1L1	biorientation of chromosomes in cell division 1-like 1 [Source:HGNC Symbol;Acc:31792]	4	protein_coding	0.0597974	6.16414	1.05237	0.316027	0.872175	-5.47849	NA	NA
ENSG00000176720	BOK	BCL2-related ovarian killer [Source:HGNC Symbol;Acc:1087]	2	protein_coding	-0.0304876	5.11041	-0.354793	0.729703	0.970298	-5.85659	NA	NA
ENSG00000178096	BOLA1	bolA family member 1 [Source:HGNC Symbol;Acc:24263]	1	protein_coding	-0.0341371	2.83746	-0.327168	0.74991	0.972437	-5.43349	NA	NA
ENSG00000163170	BOLA3	bolA family member 3 [Source:HGNC Symbol;Acc:24415]	2	protein_coding	0.279426	0.668088	1.36917	0.199258	0.809157	-4.49963	NA	NA
ENSG00000225439	BOLA3-AS1	BOLA3 antisense RNA 1 (head to head) [Source:HGNC Symbol;Acc:42922]	2	antisense	-0.0923423	1.20245	-0.679598	0.511327	0.93644	-4.96961	NA	NA
ENSG00000170727	BOP1	block of proliferation 1 [Source:HGNC Symbol;Acc:15519]	8	protein_coding	-0.00288439	1.99655	-0.0194614	0.984835	0.997902	-5.30026	NA	NA
ENSG00000136122	BORA	bora, aurora kinase A activator [Source:HGNC Symbol;Acc:24724]	13	protein_coding	0.146382	3.17867	1.84262	0.0935024	0.720839	-4.21011	NA	NA
ENSG00000172331	BPGM	2,3-bisphosphoglycerate mutase [Source:HGNC Symbol;Acc:1093]	7	protein_coding	-0.118669	5.42643	-1.64684	0.128884	0.760868	-4.73297	NA	NA
ENSG00000137274	BPHL	biphenyl hydrolase-like (serine hydrolase) [Source:HGNC Symbol;Acc:1094]	6	protein_coding	-0.0935606	3.67166	-1.34207	0.207612	0.81378	-4.86928	NA	NA
ENSG00000101425	BPI	bactericidal/permeability-increasing protein [Source:HGNC Symbol;Acc:1095]	20	protein_coding	0.159904	-0.801392	0.399473	0.697476	0.965404	-4.80069	NA	NA
ENSG00000131050	BPIFA2	BPI fold containing family A, member 2 [Source:HGNC Symbol;Acc:16203]	20	protein_coding	-0.155311	0.500648	-0.747692	0.470909	0.922211	-4.8368	NA	NA
ENSG00000125999	BPIFB1	BPI fold containing family B, member 1 [Source:HGNC Symbol;Acc:16108]	20	protein_coding	-0.0702265	-1.32062	-0.170791	0.867605	0.986188	-4.78326	NA	NA
ENSG00000186191	BPIFB4	BPI fold containing family B, member 4 [Source:HGNC Symbol;Acc:16179]	20	protein_coding	-0.311215	-0.672104	-1.0321	0.325002	0.877496	-4.63333	NA	NA
ENSG00000162813	BPNT1	3'(2'), 5'-bisphosphate nucleotidase 1 [Source:HGNC Symbol;Acc:1096]	1	protein_coding	-0.0505607	5.52646	-0.855091	0.411412	0.906186	-5.60726	NA	NA
ENSG00000171634	BPTF	bromodomain PHD finger transcription factor [Source:HGNC Symbol;Acc:3581]	17	protein_coding	-0.0238691	5.75137	-0.236869	0.817274	0.981707	-5.96136	NA	NA
ENSG00000157764	BRAF	v-raf murine sarcoma viral oncogene homolog B [Source:HGNC Symbol;Acc:1097]	7	protein_coding	0.0116349	4.72766	0.156326	0.878714	0.986952	-5.852	NA	NA
ENSG00000224775	BRAFP1	v-raf murine sarcoma viral oncogene homolog B pseudogene 1 [Source:HGNC Symbol;Acc:18615]	X	pseudogene	-0.0973644	1.73302	-0.722986	0.485336	0.928402	-5.04219	NA	NA
ENSG00000089234	BRAP	BRCA1 associated protein [Source:HGNC Symbol;Acc:1099]	12	protein_coding	-0.0273075	5.73756	-0.548335	0.594822	0.951609	-5.83679	NA	NA
ENSG00000106009	BRAT1	BRCA1-associated ATM activator 1 [Source:HGNC Symbol;Acc:21701]	7	protein_coding	-0.0892553	5.24319	-1.20714	0.253625	0.846126	-5.244	NA	NA
ENSG00000012048	BRCA1	breast cancer 1, early onset [Source:HGNC Symbol;Acc:1100]	17	protein_coding	0.0173604	3.99001	0.172993	0.865916	0.985876	-5.71511	NA	NA
ENSG00000139618	BRCA2	breast cancer 2, early onset [Source:HGNC Symbol;Acc:1101]	13	protein_coding	0.0843046	3.2588	0.899257	0.388488	0.901227	-5.20987	NA	NA
ENSG00000185515	BRCC3	BRCA1/BRCA2-containing complex, subunit 3 [Source:HGNC Symbol;Acc:24185]	X	protein_coding	-0.0560406	3.59139	-0.605944	0.557305	0.944126	-5.47431	NA	NA
ENSG00000100425	BRD1	bromodomain containing 1 [Source:HGNC Symbol;Acc:1102]	22	protein_coding	0.110208	4.64335	1.22778	0.246097	0.839449	-5.14535	NA	NA
ENSG00000204256	BRD2	bromodomain containing 2 [Source:HGNC Symbol;Acc:1103]	6	protein_coding	-0.0642309	6.41081	-1.14408	0.277769	0.857145	-5.39738	NA	NA
ENSG00000169925	BRD3	bromodomain containing 3 [Source:HGNC Symbol;Acc:1104]	9	protein_coding	0.0880769	3.68067	0.615865	0.550979	0.943367	-5.48619	NA	NA
ENSG00000141867	BRD4	bromodomain containing 4 [Source:HGNC Symbol;Acc:13575]	19	protein_coding	-0.0201877	4.04615	-0.147234	0.88571	0.988636	-5.73024	NA	NA
ENSG00000166164	BRD7	bromodomain containing 7 [Source:HGNC Symbol;Acc:14310]	16	protein_coding	0.0958678	2.27285	0.959559	0.358654	0.889886	-4.98439	NA	NA
ENSG00000184100	BRD7P2	bromodomain containing 7 pseudogene 2 [Source:HGNC Symbol;Acc:33541]	3	pseudogene	-0.0843898	5.25692	-1.46624	0.171613	0.791921	-4.94703	NA	NA
ENSG00000218676	BRD7P4	bromodomain containing 7 pseudogene 4 [Source:HGNC Symbol;Acc:37630]	6	pseudogene	-0.42168	-0.080003	-1.8735	0.0888111	0.713874	-4.18994	NA	NA
ENSG00000112983	BRD8	bromodomain containing 8 [Source:HGNC Symbol;Acc:19874]	5	protein_coding	0.0462815	5.1008	0.858783	0.409461	0.906168	-5.55701	NA	NA
ENSG00000028310	BRD9	bromodomain containing 9 [Source:HGNC Symbol;Acc:25818]	5	protein_coding	0.0550671	4.97742	0.936285	0.369968	0.894966	-5.47605	NA	NA
ENSG00000158019	BRE	brain and reproductive organ-expressed (TNFRSF1A modulator) [Source:HGNC Symbol;Acc:1106]	2	protein_coding	-0.060263	3.46171	-0.612739	0.552968	0.943367	-5.44382	NA	NA
ENSG00000185024	BRF1	BRF1, RNA polymerase III transcription initiation factor 90 kDa subunit [Source:HGNC Symbol;Acc:11551]	14	protein_coding	0.00328686	4.55627	0.0494971	0.961443	0.996181	-5.83443	NA	NA
ENSG00000104221	BRF2	BRF2, RNA polymerase III transcription initiation factor 50 kDa subunit [Source:HGNC Symbol;Acc:17298]	8	protein_coding	-0.00600636	5.4354	-0.116062	0.909773	0.990428	-5.95187	NA	NA
ENSG00000164713	BRI3	brain protein I3 [Source:HGNC Symbol;Acc:1109]	7	protein_coding	-0.175912	4.58165	-2.09433	0.0611253	0.675961	-4.02731	NA	NA
ENSG00000184992	BRI3BP	BRI3 binding protein [Source:HGNC Symbol;Acc:14251]	12	protein_coding	-0.120498	4.86879	-1.76514	0.106289	0.736266	-4.51934	NA	NA
ENSG00000225169	BRI3P1	brain protein I3 pseudogene 1 [Source:HGNC Symbol;Acc:33533]	1	pseudogene	-0.138112	0.408531	-0.657783	0.524705	0.939069	-4.86103	NA	NA
ENSG00000182685	BRICD5	BRICHOS domain containing 5 [Source:HGNC Symbol;Acc:28309]	16	protein_coding	-0.140484	0.663511	-0.831366	0.424099	0.909771	-4.81864	NA	NA
ENSG00000078725	BRINP1	bone morphogenetic protein/retinoic acid inducible neural-specific 1 [Source:HGNC Symbol;Acc:2687]	9	protein_coding	-0.542028	1.11821	-2.43187	0.0340658	0.602751	-3.59133	NA	NA
ENSG00000198797	BRINP2	bone morphogenetic protein/retinoic acid inducible neural-specific 2 [Source:HGNC Symbol;Acc:13746]	1	protein_coding	-0.173259	-1.00184	-0.536957	0.602386	0.952416	-4.76012	Matrisome-associated	Secreted Factors
ENSG00000136492	BRIP1	BRCA1 interacting protein C-terminal helicase 1 [Source:HGNC Symbol;Acc:20473]	17	protein_coding	0.20841	3.99549	2.4574	0.0325775	0.599975	-3.44643	NA	NA
ENSG00000113460	BRIX1	BRX1, biogenesis of ribosomes, homolog (S. cerevisiae) [Source:HGNC Symbol;Acc:24170]	5	protein_coding	-0.0271568	4.29958	-0.411146	0.689155	0.965404	-5.70614	NA	NA
ENSG00000254999	BRK1	BRICK1, SCAR/WAVE actin-nucleating complex subunit [Source:HGNC Symbol;Acc:23057]	3	protein_coding	0.0181881	6.97072	0.281201	0.78397	0.977862	-6.00711	NA	NA
ENSG00000174744	BRMS1	breast cancer metastasis suppressor 1 [Source:HGNC Symbol;Acc:17262]	11	protein_coding	-0.001658	5.72144	-0.0284462	0.977835	0.997886	-5.98704	NA	NA
ENSG00000100916	BRMS1L	breast cancer metastasis-suppressor 1-like [Source:HGNC Symbol;Acc:20512]	14	protein_coding	0.0417508	2.86757	0.470046	0.647844	0.959484	-5.38874	NA	NA
ENSG00000162819	BROX	BRO1 domain and CAAX motif containing [Source:HGNC Symbol;Acc:26512]	1	protein_coding	-0.0266113	6.30433	-0.549209	0.594243	0.951609	-5.87424	NA	NA
ENSG00000156983	BRPF1	bromodomain and PHD finger containing, 1 [Source:HGNC Symbol;Acc:14255]	3	protein_coding	0.0722179	3.97709	0.996174	0.341363	0.88165	-5.26408	NA	NA
ENSG00000096070	BRPF3	bromodomain and PHD finger containing, 3 [Source:HGNC Symbol;Acc:14256]	6	protein_coding	-0.0671238	3.68616	-0.617655	0.549842	0.943367	-5.48695	NA	NA
ENSG00000160469	BRSK1	BR serine/threonine kinase 1 [Source:HGNC Symbol;Acc:18994]	19	protein_coding	0.126073	2.8225	1.32887	0.211787	0.819437	-4.74717	NA	NA
ENSG00000174672	BRSK2	BR serine/threonine kinase 2 [Source:HGNC Symbol;Acc:11405]	11	protein_coding	0.111336	0.389201	0.459506	0.655151	0.959625	-4.92084	NA	NA
ENSG00000185658	BRWD1	bromodomain and WD repeat domain containing 1 [Source:HGNC Symbol;Acc:12760]	21	protein_coding	0.0252706	6.57542	0.409323	0.690452	0.965404	-5.95271	NA	NA
ENSG00000165288	BRWD3	bromodomain and WD repeat domain containing 3 [Source:HGNC Symbol;Acc:17342]	X	protein_coding	-0.0315937	5.0038	-0.48136	0.640044	0.956299	-5.78958	NA	NA
ENSG00000168000	BSCL2	Berardinelli-Seip congenital lipodystrophy 2 (seipin) [Source:HGNC Symbol;Acc:15832]	11	protein_coding	0.0301254	1.26117	0.189205	0.853506	0.985323	-5.12994	NA	NA
ENSG00000160058	BSDC1	BSD domain containing 1 [Source:HGNC Symbol;Acc:25501]	1	protein_coding	-0.028944	6.88983	-0.619502	0.54867	0.943305	-5.8518	NA	NA
ENSG00000172270	BSG	basigin (Ok blood group) [Source:HGNC Symbol;Acc:1116]	19	protein_coding	0.0428769	8.06641	0.779271	0.452868	0.918496	-5.74186	NA	NA
ENSG00000164061	BSN	bassoon presynaptic cytomatrix protein [Source:HGNC Symbol;Acc:1117]	3	protein_coding	0.231341	0.683968	1.26411	0.233283	0.832567	-4.57103	NA	NA
ENSG00000119411	BSPRY	B-box and SPRY domain containing [Source:HGNC Symbol;Acc:18232]	9	protein_coding	-0.117568	3.39732	-1.08865	0.300441	0.866078	-5.07585	NA	NA
ENSG00000109743	BST1	bone marrow stromal cell antigen 1 [Source:HGNC Symbol;Acc:1118]	4	protein_coding	0.465943	3.28355	3.60168	0.00440709	0.408798	-1.86239	NA	NA
ENSG00000130303	BST2	bone marrow stromal cell antigen 2 [Source:HGNC Symbol;Acc:1119]	19	protein_coding	-0.56899	6.30962	-3.55795	0.00475088	0.426396	-1.85122	NA	NA
ENSG00000095564	BTAF1	BTAF1 RNA polymerase II, B-TFIID transcription factor-associated, 170kDa [Source:HGNC Symbol;Acc:17307]	10	protein_coding	0.0448245	6.21911	0.548493	0.594717	0.951609	-5.8701	NA	NA
ENSG00000064726	BTBD1	BTB (POZ) domain containing 1 [Source:HGNC Symbol;Acc:1120]	15	protein_coding	-0.0154869	6.71905	-0.325787	0.750927	0.972437	-5.98824	NA	NA
ENSG00000148925	BTBD10	BTB (POZ) domain containing 10 [Source:HGNC Symbol;Acc:21445]	11	protein_coding	0.0678915	4.84395	1.04859	0.317687	0.872611	-5.35538	NA	NA
ENSG00000151136	BTBD11	BTB (POZ) domain containing 11 [Source:HGNC Symbol;Acc:23844]	12	protein_coding	0.17661	3.65587	1.68183	0.12179	0.751566	-4.46911	NA	NA
ENSG00000222009	BTBD19	BTB (POZ) domain containing 19 [Source:HGNC Symbol;Acc:27145]	1	protein_coding	0.10321	2.65887	1.16515	0.269509	0.853998	-4.87826	NA	NA
ENSG00000133243	BTBD2	BTB (POZ) domain containing 2 [Source:HGNC Symbol;Acc:15504]	19	protein_coding	0.0547393	4.85254	0.664268	0.520707	0.937529	-5.66526	NA	NA
ENSG00000132640	BTBD3	BTB (POZ) domain containing 3 [Source:HGNC Symbol;Acc:15854]	20	protein_coding	-0.070374	4.3292	-0.879605	0.398577	0.905099	-5.42469	NA	NA
ENSG00000184887	BTBD6	BTB (POZ) domain containing 6 [Source:HGNC Symbol;Acc:19897]	14	protein_coding	0.0907624	5.20451	1.64186	0.129923	0.762987	-4.71843	NA	NA
ENSG00000011114	BTBD7	BTB (POZ) domain containing 7 [Source:HGNC Symbol;Acc:18269]	14	protein_coding	0.113122	5.50362	1.73841	0.111056	0.740886	-4.6165	NA	NA
ENSG00000189195	BTBD8	BTB (POZ) domain containing 8 [Source:HGNC Symbol;Acc:21019]	1	protein_coding	-0.106261	1.87878	-0.820053	0.430241	0.913768	-5.01207	NA	NA
ENSG00000183826	BTBD9	BTB (POZ) domain containing 9 [Source:HGNC Symbol;Acc:21228]	6	protein_coding	-0.0228581	4.23084	-0.28222	0.783209	0.977505	-5.73718	NA	NA
ENSG00000174808	BTC	betacellulin [Source:HGNC Symbol;Acc:1121]	4	protein_coding	-0.114302	3.53641	-1.49804	0.1633	0.783788	-4.67306	Matrisome-associated	Secreted Factors
ENSG00000169814	BTD	biotinidase [Source:HGNC Symbol;Acc:1122]	3	protein_coding	-0.0441546	3.87705	-0.497145	0.629237	0.9562	-5.58813	NA	NA
ENSG00000145741	BTF3	basic transcription factor 3 [Source:HGNC Symbol;Acc:1125]	5	protein_coding	-0.0467999	5.88575	-0.758727	0.464553	0.922175	-5.71337	NA	NA
ENSG00000134717	BTF3L4	basic transcription factor 3-like 4 [Source:HGNC Symbol;Acc:30547]	1	protein_coding	-0.060174	5.33721	-1.02218	0.329461	0.877496	-5.44076	NA	NA
ENSG00000213189	BTF3L4P2	basic transcription factor 3-like 4 pseudogene 2 [Source:HGNC Symbol;Acc:39646]	2	pseudogene	-0.0504736	5.99287	-0.861446	0.408058	0.906168	-5.64058	NA	NA
ENSG00000231120	BTF3P10	basic transcription factor 3 pseudogene 10 [Source:HGNC Symbol;Acc:38570]	6	pseudogene	-0.108627	2.88597	-1.16237	0.270587	0.853998	-4.91827	NA	NA
ENSG00000224820	BTF3P4	basic transcription factor 3 pseudogene 4 [Source:HGNC Symbol;Acc:38566]	9	pseudogene	0.0602485	1.25067	0.418797	0.683725	0.964206	-5.07759	NA	NA
ENSG00000233594	BTF3P5	basic transcription factor 3 pseudogene 5 [Source:HGNC Symbol;Acc:38565]	2	pseudogene	-0.178491	2.48983	-1.67154	0.123838	0.755317	-4.34366	NA	NA
ENSG00000133639	BTG1	B-cell translocation gene 1, anti-proliferative [Source:HGNC Symbol;Acc:1130]	12	protein_coding	-0.0183411	5.99871	-0.350236	0.733022	0.970899	-5.94668	NA	NA
ENSG00000159388	BTG2	BTG family, member 2 [Source:HGNC Symbol;Acc:1131]	1	protein_coding	-0.0469605	3.73349	-0.656162	0.525707	0.939733	-5.47364	NA	NA
ENSG00000154640	BTG3	BTG family, member 3 [Source:HGNC Symbol;Acc:1132]	21	protein_coding	0.0527353	5.08539	0.857132	0.410332	0.906168	-5.55638	NA	NA
ENSG00000010671	BTK	Bruton agammaglobulinemia tyrosine kinase [Source:HGNC Symbol;Acc:1133]	X	protein_coding	-0.134139	0.0722301	-0.501976	0.625948	0.956133	-4.86887	NA	NA
ENSG00000112763	BTN2A1	butyrophilin, subfamily 2, member A1 [Source:HGNC Symbol;Acc:1136]	6	protein_coding	0.120829	4.45578	1.81946	0.0971678	0.725647	-4.39605	NA	NA
ENSG00000124508	BTN2A2	butyrophilin, subfamily 2, member A2 [Source:HGNC Symbol;Acc:1137]	6	protein_coding	0.172937	3.735	2.08887	0.0616982	0.676262	-3.9452	NA	NA
ENSG00000124549	BTN2A3P	butyrophilin, subfamily 2, member A3, pseudogene [Source:HGNC Symbol;Acc:13229]	6	pseudogene	0.253826	1.2513	1.3352	0.209776	0.81576	-4.55712	NA	NA
ENSG00000026950	BTN3A1	butyrophilin, subfamily 3, member A1 [Source:HGNC Symbol;Acc:1138]	6	protein_coding	0.0198421	4.70835	0.261316	0.798856	0.980948	-5.82681	NA	NA
ENSG00000186470	BTN3A2	butyrophilin, subfamily 3, member A2 [Source:HGNC Symbol;Acc:1139]	6	protein_coding	-0.0981615	4.21348	-1.27564	0.229331	0.830484	-5.02874	NA	NA
ENSG00000111801	BTN3A3	butyrophilin, subfamily 3, member A3 [Source:HGNC Symbol;Acc:1140]	6	protein_coding	-0.0119219	4.29017	-0.164241	0.872631	0.986614	-5.77421	NA	NA
ENSG00000113303	BTNL8	butyrophilin-like 8 [Source:HGNC Symbol;Acc:26131]	5	protein_coding	-0.236301	-0.488817	-0.73463	0.478502	0.926941	-4.74734	NA	NA
ENSG00000165810	BTNL9	butyrophilin-like 9 [Source:HGNC Symbol;Acc:24176]	5	protein_coding	0.0498268	-0.686263	0.137592	0.893142	0.988844	-4.84102	NA	NA
ENSG00000166167	BTRC	beta-transducin repeat containing E3 ubiquitin protein ligase [Source:HGNC Symbol;Acc:1144]	10	protein_coding	-0.0404469	4.5353	-0.653012	0.527658	0.940564	-5.623	NA	NA
ENSG00000169679	BUB1	BUB1 mitotic checkpoint serine/threonine kinase [Source:HGNC Symbol;Acc:1148]	2	protein_coding	0.112939	4.30405	1.49274	0.164659	0.783788	-4.79375	NA	NA
ENSG00000156970	BUB1B	BUB1 mitotic checkpoint serine/threonine kinase B [Source:HGNC Symbol;Acc:1149]	15	protein_coding	0.224846	4.31486	3.04592	0.011579	0.49429	-2.59098	NA	NA
ENSG00000154473	BUB3	BUB3 mitotic checkpoint protein [Source:HGNC Symbol;Acc:1151]	10	protein_coding	0.0564382	5.99933	1.17868	0.264307	0.853112	-5.33978	NA	NA
ENSG00000137656	BUD13	BUD13 homolog (S. cerevisiae) [Source:HGNC Symbol;Acc:28199]	11	protein_coding	-0.0514129	4.11935	-0.69105	0.504387	0.934983	-5.52531	NA	NA
ENSG00000106245	BUD31	BUD31 homolog (S. cerevisiae) [Source:HGNC Symbol;Acc:29629]	7	protein_coding	0.0289904	6.5702	0.581271	0.57321	0.948498	-5.86669	NA	NA
ENSG00000112276	BVES	blood vessel epicardial substance [Source:HGNC Symbol;Acc:1152]	6	protein_coding	0.131604	2.53946	1.26535	0.232854	0.832085	-4.76749	NA	NA
ENSG00000215447	BX322557.10		21	processed_transcript	-0.0832732	3.16496	-0.868186	0.404521	0.905994	-5.21587	NA	NA
ENSG00000197805	BX649597.1		9	pseudogene	-0.255329	-0.315769	-0.779327	0.452836	0.918496	-4.74558	NA	NA
ENSG00000223723	BX842568.2		X	pseudogene	0.0556023	3.08062	0.551904	0.592459	0.951609	-5.39603	NA	NA
ENSG00000197180	BX936347.1		X	pseudogene	0.138771	1.09239	0.83211	0.423698	0.909584	-4.87519	NA	NA
ENSG00000112578	BYSL	bystin-like [Source:HGNC Symbol;Acc:1157]	6	protein_coding	-0.176469	3.31632	-1.95061	0.0780302	0.70252	-4.08775	NA	NA
ENSG00000005379	BZRAP1	benzodiazepine receptor (peripheral) associated protein 1 [Source:HGNC Symbol;Acc:16831]	17	protein_coding	-0.0441589	3.18878	-0.497682	0.628871	0.9562	-5.44494	NA	NA
ENSG00000265148	BZRAP1-AS1	BZRAP1 antisense RNA 1 [Source:HGNC Symbol;Acc:44148]	17	antisense	-0.0576442	-0.197938	-0.230322	0.822226	0.981856	-4.88709	NA	NA
ENSG00000082153	BZW1	basic leucine zipper and W2 domains 1 [Source:HGNC Symbol;Acc:18380]	2	protein_coding	0.0525024	6.76758	0.97153	0.352932	0.889029	-5.57759	NA	NA
ENSG00000236686	BZW1P1	basic leucine zipper and W2 domains 1 pseudogene 1 [Source:HGNC Symbol;Acc:31378]	3	pseudogene	0.0193983	5.86869	0.368555	0.719714	0.968938	-5.9303	NA	NA
ENSG00000198406	BZW1P2	basic leucine zipper and W2 domains 1 pseudogene 2 [Source:HGNC Symbol;Acc:33954]	3	pseudogene	0.0996637	7.24456	1.92336	0.0816939	0.70829	-4.42337	NA	NA
ENSG00000136261	BZW2	basic leucine zipper and W2 domains 2 [Source:HGNC Symbol;Acc:18808]	7	protein_coding	-0.00513828	6.19226	-0.109885	0.914554	0.991086	-6.01539	NA	NA
ENSG00000165507	C10orf10	chromosome 10 open reading frame 10 [Source:HGNC Symbol;Acc:23355]	10	protein_coding	0.0775361	5.4103	0.958596	0.359117	0.890142	-5.50661	NA	NA
ENSG00000148655	C10orf11	chromosome 10 open reading frame 11 [Source:HGNC Symbol;Acc:23405]	10	protein_coding	0.0231873	2.56549	0.22603	0.825477	0.981856	-5.40004	NA	NA
ENSG00000165813	C10orf118	chromosome 10 open reading frame 118 [Source:HGNC Symbol;Acc:24349]	10	protein_coding	0.0153742	6.11022	0.320733	0.754647	0.972774	-5.96404	NA	NA
ENSG00000155640	C10orf12	chromosome 10 open reading frame 12 [Source:HGNC Symbol;Acc:23420]	10	protein_coding	0.104005	2.79343	0.883795	0.39641	0.904064	-5.13285	NA	NA
ENSG00000204161	C10orf128	chromosome 10 open reading frame 128 [Source:HGNC Symbol;Acc:27274]	10	protein_coding	-0.180481	0.344601	-0.688957	0.505651	0.934991	-4.84164	NA	NA
ENSG00000107815	C10orf2	chromosome 10 open reading frame 2 [Source:HGNC Symbol;Acc:1160]	10	protein_coding	-0.000670193	3.99395	-0.00988047	0.9923	0.99923	-5.73055	NA	NA
ENSG00000165511	C10orf25	chromosome 10 open reading frame 25 [Source:HGNC Symbol;Acc:23509]	10	protein_coding	0.262165	1.16827	1.58527	0.142262	0.77012	-4.34862	NA	NA
ENSG00000166275	C10orf32	chromosome 10 open reading frame 32 [Source:HGNC Symbol;Acc:23516]	10	protein_coding	0.11144	3.64318	1.08771	0.300839	0.866124	-5.12073	NA	NA
ENSG00000171224	C10orf35	chromosome 10 open reading frame 35 [Source:HGNC Symbol;Acc:23519]	10	protein_coding	-0.115538	0.563543	-0.663687	0.521064	0.937559	-4.8788	NA	NA
ENSG00000107738	C10orf54	chromosome 10 open reading frame 54 [Source:HGNC Symbol;Acc:30085]	10	protein_coding	0.0578684	4.50936	0.543194	0.598233	0.952111	-5.68165	NA	NA
ENSG00000222047	C10orf55	chromosome 10 open reading frame 55 [Source:HGNC Symbol;Acc:31008]	10	protein_coding	-0.0832823	1.09372	-0.413412	0.687545	0.965404	-5.04959	NA	NA
ENSG00000150076	C10ORF68	Homo sapiens coiled-coil domain containing 7 (CCDC7), transcript variant 5, mRNA. [Source:RefSeq mRNA;Acc:NM_024688]	10	protein_coding	0.322247	0.45489	1.59988	0.13898	0.768438	-4.33856	NA	NA
ENSG00000120029	C10orf76	chromosome 10 open reading frame 76 [Source:HGNC Symbol;Acc:25788]	10	protein_coding	0.0760702	3.64536	1.09143	0.299269	0.865372	-5.11788	NA	NA
ENSG00000177234	C10orf85	chromosome 10 open reading frame 85 [Source:HGNC Symbol;Acc:31365]	10	protein_coding	-0.606426	0.100196	-3.06594	0.0111792	0.49429	-3.39827	NA	NA
ENSG00000119965	C10orf88	chromosome 10 open reading frame 88 [Source:HGNC Symbol;Acc:25822]	10	protein_coding	0.0552987	3.52437	0.58416	0.571335	0.947926	-5.47211	NA	NA
ENSG00000154493	C10orf90	chromosome 10 open reading frame 90 [Source:HGNC Symbol;Acc:26563]	10	protein_coding	0.300259	-0.507655	1.17263	0.266624	0.853998	-4.58	NA	NA
ENSG00000137720	C11orf1	chromosome 11 open reading frame 1 [Source:HGNC Symbol;Acc:1163]	11	protein_coding	-0.233403	3.40727	-2.52139	0.0291226	0.585113	-3.32431	NA	NA
ENSG00000110665	C11orf21	chromosome 11 open reading frame 21 [Source:HGNC Symbol;Acc:13231]	11	protein_coding	-0.40275	-1.05001	-1.26224	0.233929	0.83307	-4.53901	NA	NA
ENSG00000171067	C11orf24	chromosome 11 open reading frame 24 [Source:HGNC Symbol;Acc:1174]	11	protein_coding	0.0572599	4.32978	0.808052	0.436821	0.915412	-5.48036	NA	NA
ENSG00000158636	C11orf30	chromosome 11 open reading frame 30 [Source:HGNC Symbol;Acc:18071]	11	protein_coding	-0.0941078	3.55669	-1.03251	0.324818	0.877496	-5.15585	NA	NA
ENSG00000211450	C11orf31	chromosome 11 open reading frame 31 [Source:HGNC Symbol;Acc:18251]	11	protein_coding	-0.0157317	5.66851	-0.254515	0.803968	0.981015	-5.94939	NA	NA
ENSG00000185522	C11orf35	chromosome 11 open reading frame 35 [Source:HGNC Symbol;Acc:28561]	11	protein_coding	-0.093169	0.795516	-0.568589	0.581481	0.949808	-4.94797	NA	NA
ENSG00000174370	C11orf45	chromosome 11 open reading frame 45 [Source:HGNC Symbol;Acc:28584]	11	protein_coding	0.0951091	2.1232	0.84987	0.414182	0.906717	-5.03544	NA	NA
ENSG00000162194	C11orf48	chromosome 11 open reading frame 48 [Source:HGNC Symbol;Acc:28351]	11	protein_coding	-0.0747996	1.28266	-0.346616	0.735662	0.971579	-5.10405	NA	NA
ENSG00000149179	C11orf49	chromosome 11 open reading frame 49 [Source:HGNC Symbol;Acc:28720]	11	protein_coding	0.0525691	3.74822	0.75762	0.465189	0.922175	-5.41013	NA	NA
ENSG00000182919	C11orf54	chromosome 11 open reading frame 54 [Source:HGNC Symbol;Acc:30204]	11	protein_coding	-0.13142	5.57261	-2.51193	0.02961	0.585752	-3.47972	NA	NA
ENSG00000150776	C11orf57	chromosome 11 open reading frame 57 [Source:HGNC Symbol;Acc:25569]	11	protein_coding	-0.00403029	5.64658	-0.0774754	0.939688	0.9937	-5.97732	NA	NA
ENSG00000110696	C11orf58	chromosome 11 open reading frame 58 [Source:HGNC Symbol;Acc:16990]	11	protein_coding	0.014389	6.65781	0.286719	0.779854	0.97656	-5.99875	NA	NA
ENSG00000109944	C11orf63	chromosome 11 open reading frame 63 [Source:HGNC Symbol;Acc:26288]	11	protein_coding	-0.0457861	1.85591	-0.402918	0.695016	0.965404	-5.20497	NA	NA
ENSG00000166323	C11orf65	chromosome 11 open reading frame 65 [Source:HGNC Symbol;Acc:28519]	11	protein_coding	-0.365721	0.0741916	-1.61579	0.135483	0.766638	-4.33996	NA	NA
ENSG00000175573	C11orf68	chromosome 11 open reading frame 68 [Source:HGNC Symbol;Acc:28801]	11	protein_coding	-0.088262	3.67282	-0.998548	0.340264	0.88165	-5.20727	NA	NA
ENSG00000137691	C11orf70	chromosome 11 open reading frame 70 [Source:HGNC Symbol;Acc:28188]	11	protein_coding	-0.110816	2.40671	-1.03898	0.321936	0.876812	-4.94571	NA	NA
ENSG00000180425	C11orf71	chromosome 11 open reading frame 71 [Source:HGNC Symbol;Acc:25937]	11	protein_coding	-0.124359	1.94875	-0.937969	0.369141	0.89401	-4.94649	NA	NA
ENSG00000149196	C11orf73	chromosome 11 open reading frame 73 [Source:HGNC Symbol;Acc:26938]	11	protein_coding	0.00098517	4.4804	0.0139634	0.989119	0.99923	-5.82216	NA	NA
ENSG00000166352	C11orf74	chromosome 11 open reading frame 74 [Source:HGNC Symbol;Acc:25142]	11	protein_coding	0.0999444	3.62944	1.40792	0.1878	0.803316	-4.78934	NA	NA
ENSG00000173715	C11orf80	chromosome 11 open reading frame 80 [Source:HGNC Symbol;Acc:26197]	11	protein_coding	-0.0980809	3.23512	-1.08525	0.301879	0.866222	-5.04949	NA	NA
ENSG00000165490	C11orf82	chromosome 11 open reading frame 82 [Source:HGNC Symbol;Acc:26351]	11	protein_coding	0.200099	2.83312	2.21525	0.049649	0.65303	-3.71361	NA	NA
ENSG00000204922	C11orf83	chromosome 11 open reading frame 83 [Source:HGNC Symbol;Acc:34399]	11	protein_coding	-0.0651183	4.35991	-0.948078	0.364204	0.890939	-5.37256	NA	NA
ENSG00000168005	C11orf84	chromosome 11 open reading frame 84 [Source:HGNC Symbol;Acc:25115]	11	protein_coding	0.0483108	4.35358	0.676429	0.513258	0.936762	-5.57659	NA	NA
ENSG00000188070	C11orf95	chromosome 11 open reading frame 95 [Source:HGNC Symbol;Acc:28449]	11	lincRNA	-0.0598083	5.13786	-0.954661	0.361014	0.890823	-5.48023	NA	NA
ENSG00000187479	C11orf96	chromosome 11 open reading frame 96 [Source:HGNC Symbol;Acc:38675]	11	protein_coding	-0.0432409	3.30865	-0.256718	0.802311	0.981015	-5.55468	NA	NA
ENSG00000139637	C12orf10	chromosome 12 open reading frame 10 [Source:HGNC Symbol;Acc:17590]	12	protein_coding	0.0363143	5.11247	0.658635	0.524179	0.93887	-5.7043	NA	NA
ENSG00000151135	C12orf23	chromosome 12 open reading frame 23 [Source:HGNC Symbol;Acc:28281]	12	protein_coding	0.0817481	7.71071	1.68822	0.120532	0.751342	-4.75325	NA	NA
ENSG00000133641	C12orf29	chromosome 12 open reading frame 29 [Source:HGNC Symbol;Acc:25322]	12	protein_coding	-0.0209339	5.15811	-0.406903	0.692175	0.965404	-5.8427	NA	NA
ENSG00000180861	C12orf36	chromosome 12 open reading frame 36 [Source:HGNC Symbol;Acc:26598]	12	protein_coding	0.408184	3.11725	3.19089	0.00898192	0.468037	-2.42174	NA	NA
ENSG00000134548	C12orf39	chromosome 12 open reading frame 39 [Source:HGNC Symbol;Acc:28139]	12	protein_coding	-0.193325	1.22962	-1.02271	0.329218	0.877496	-4.78139	NA	NA
ENSG00000047621	C12orf4	chromosome 12 open reading frame 4 [Source:HGNC Symbol;Acc:1184]	12	protein_coding	-0.0162535	5.12809	-0.309352	0.763049	0.973414	-5.87402	NA	NA
ENSG00000157895	C12orf43	chromosome 12 open reading frame 43 [Source:HGNC Symbol;Acc:25719]	12	protein_coding	0.0173652	3.96824	0.240457	0.814563	0.981478	-5.69718	NA	NA
ENSG00000123395	C12orf44	chromosome 12 open reading frame 44 [Source:HGNC Symbol;Acc:25679]	12	protein_coding	-0.0103167	6.52628	-0.1933	0.850378	0.985238	-6.01766	NA	NA
ENSG00000151131	C12orf45	chromosome 12 open reading frame 45 [Source:HGNC Symbol;Acc:28628]	12	protein_coding	-0.185058	3.50986	-2.16033	0.0545803	0.670596	-3.82749	NA	NA
ENSG00000111412	C12orf49	chromosome 12 open reading frame 49 [Source:HGNC Symbol;Acc:26128]	12	protein_coding	-0.0920609	6.04223	-1.96807	0.0757653	0.697897	-4.32927	NA	NA
ENSG00000078237	C12orf5	chromosome 12 open reading frame 5 [Source:HGNC Symbol;Acc:1185]	12	protein_coding	0.0177857	4.75256	0.206102	0.840616	0.983504	-5.8469	NA	NA
ENSG00000188596	C12orf55	chromosome 12 open reading frame 55 [Source:HGNC Symbol;Acc:26456]	12	protein_coding	-0.129534	1.97453	-0.920369	0.377851	0.896769	-4.96296	NA	NA
ENSG00000185306	C12orf56	chromosome 12 open reading frame 56 [Source:HGNC Symbol;Acc:26967]	12	protein_coding	-0.151308	-0.0204292	-0.644151	0.533169	0.942323	-4.8171	NA	NA
ENSG00000111678	C12orf57	chromosome 12 open reading frame 57 [Source:HGNC Symbol;Acc:29521]	12	protein_coding	0.0798247	7.21343	1.18324	0.262571	0.851586	-5.37235	NA	NA
ENSG00000182993	C12orf60	chromosome 12 open reading frame 60 [Source:HGNC Symbol;Acc:28726]	12	protein_coding	-0.0403565	0.75111	-0.185433	0.85639	0.985323	-5.03245	NA	NA
ENSG00000130921	C12orf65	chromosome 12 open reading frame 65 [Source:HGNC Symbol;Acc:26784]	12	protein_coding	-0.0255492	3.47201	-0.305643	0.765795	0.973598	-5.5771	NA	NA
ENSG00000174206	C12orf66	chromosome 12 open reading frame 66 [Source:HGNC Symbol;Acc:26517]	12	protein_coding	-0.00291455	2.97773	-0.03145	0.975495	0.997394	-5.5121	NA	NA
ENSG00000177875	C12orf68	chromosome 12 open reading frame 68 [Source:HGNC Symbol;Acc:33749]	12	protein_coding	0.306504	0.209324	1.61887	0.134815	0.766638	-4.33309	NA	NA
ENSG00000204954	C12orf73	chromosome 12 open reading frame 73 [Source:HGNC Symbol;Acc:34450]	12	protein_coding	-0.200789	2.42346	-1.33624	0.20945	0.815562	-4.68427	NA	NA
ENSG00000235162	C12orf75	chromosome 12 open reading frame 75 [Source:HGNC Symbol;Acc:35164]	12	protein_coding	0.191712	5.32769	3.33975	0.00692891	0.440454	-2.17177	NA	NA
ENSG00000174456	C12orf76	chromosome 12 open reading frame 76 [Source:HGNC Symbol;Acc:33790]	12	protein_coding	-0.0330122	4.03167	-0.358775	0.726807	0.969974	-5.67523	NA	NA
ENSG00000133935	C14orf1	chromosome 14 open reading frame 1 [Source:HGNC Symbol;Acc:1187]	14	protein_coding	-0.0326856	4.20257	-0.43969	0.668991	0.961505	-5.6764	NA	NA
ENSG00000179933	C14orf119	chromosome 14 open reading frame 119 [Source:HGNC Symbol;Acc:20270]	14	protein_coding	-0.0415581	6.31517	-0.724919	0.484197	0.928326	-5.76381	NA	NA
ENSG00000227051	C14orf132	chromosome 14 open reading frame 132 [Source:HGNC Symbol;Acc:20346]	14	protein_coding	0.183003	5.60595	3.37728	0.00649167	0.440454	-2.12078	NA	NA
ENSG00000170270	C14orf142	chromosome 14 open reading frame 142 [Source:HGNC Symbol;Acc:20356]	14	protein_coding	-0.0149538	3.34031	-0.183193	0.858104	0.985323	-5.57677	NA	NA
ENSG00000133943	C14orf159	chromosome 14 open reading frame 159 [Source:HGNC Symbol;Acc:20498]	14	protein_coding	-0.0333774	4.97459	-0.507746	0.62203	0.95525	-5.77269	NA	NA
ENSG00000087302	C14orf166	chromosome 14 open reading frame 166 [Source:HGNC Symbol;Acc:23169]	14	protein_coding	0.00825042	4.56664	0.0922321	0.928234	0.991588	-5.83316	NA	NA
ENSG00000184601	C14orf180	chromosome 14 open reading frame 180 [Source:HGNC Symbol;Acc:33795]	14	protein_coding	-0.681026	1.83566	-2.89262	0.0151594	0.517632	-2.98592	NA	NA
ENSG00000214900	C14orf182	chromosome 14 open reading frame 182 [Source:HGNC Symbol;Acc:27503]	14	protein_coding	0.280791	0.71872	1.29499	0.22282	0.82454	-4.55219	NA	NA
ENSG00000156411	C14orf2	chromosome 14 open reading frame 2 [Source:HGNC Symbol;Acc:1188]	14	protein_coding	0.00660058	6.40237	0.079472	0.938138	0.9937	-6.02873	NA	NA
ENSG00000179476	C14orf28	chromosome 14 open reading frame 28 [Source:HGNC Symbol;Acc:19834]	14	protein_coding	0.0234888	2.16383	0.175077	0.864318	0.985874	-5.3233	NA	NA
ENSG00000139971	C14orf37	chromosome 14 open reading frame 37 [Source:HGNC Symbol;Acc:19846]	14	protein_coding	0.230818	3.42012	2.26205	0.045787	0.642287	-3.68159	NA	NA
ENSG00000179008	C14orf39	chromosome 14 open reading frame 39 [Source:HGNC Symbol;Acc:19849]	14	protein_coding	-0.219388	-1.48658	-0.778274	0.45343	0.918496	-4.67993	NA	NA
ENSG00000140104	C14orf79	chromosome 14 open reading frame 79 [Source:HGNC Symbol;Acc:20126]	14	protein_coding	0.0122013	3.25456	0.128691	0.900012	0.988844	-5.56581	NA	NA
ENSG00000185347	C14orf80	chromosome 14 open reading frame 80 [Source:HGNC Symbol;Acc:20127]	14	protein_coding	0.0294775	2.84946	0.296903	0.772277	0.974473	-5.44438	NA	NA
ENSG00000100802	C14orf93	chromosome 14 open reading frame 93 [Source:HGNC Symbol;Acc:20162]	14	protein_coding	-0.0368781	2.89731	-0.350194	0.733053	0.970899	-5.4393	NA	NA
ENSG00000169758	C15orf27	chromosome 15 open reading frame 27 [Source:HGNC Symbol;Acc:26763]	15	protein_coding	0.0465646	-0.185864	0.13166	0.897719	0.988844	-4.89731	NA	NA
ENSG00000242498	C15orf38	chromosome 15 open reading frame 38 [Source:HGNC Symbol;Acc:28782]	15	protein_coding	0.0536686	4.69365	0.717291	0.4887	0.928704	-5.60605	NA	NA
ENSG00000167173	C15orf39	chromosome 15 open reading frame 39 [Source:HGNC Symbol;Acc:24497]	15	protein_coding	-0.110825	3.14775	-1.1597	0.271628	0.853998	-4.96534	NA	NA
ENSG00000169609	C15orf40	chromosome 15 open reading frame 40 [Source:HGNC Symbol;Acc:28443]	15	protein_coding	-0.126883	3.66636	-1.70582	0.117129	0.748962	-4.44157	NA	NA
ENSG00000186073	C15orf41	chromosome 15 open reading frame 41 [Source:HGNC Symbol;Acc:26929]	15	protein_coding	-0.0491383	2.67374	-0.50425	0.624402	0.955579	-5.33401	NA	NA
ENSG00000166920	C15orf48	chromosome 15 open reading frame 48 [Source:HGNC Symbol;Acc:29898]	15	protein_coding	0.0725468	3.00011	0.405269	0.693339	0.965404	-5.44219	NA	NA
ENSG00000188549	C15orf52	chromosome 15 open reading frame 52 [Source:HGNC Symbol;Acc:33488]	15	protein_coding	0.133871	4.56658	0.878208	0.399301	0.90521	-5.46443	NA	NA
ENSG00000128891	C15orf57	chromosome 15 open reading frame 57 [Source:HGNC Symbol;Acc:28295]	15	protein_coding	-0.0181151	4.35994	-0.242702	0.812868	0.981302	-5.77136	NA	NA
ENSG00000205363	C15orf59	chromosome 15 open reading frame 59 [Source:HGNC Symbol;Acc:33753]	15	protein_coding	0.12279	3.25612	1.23272	0.244323	0.838495	-4.91265	NA	NA
ENSG00000189227	C15orf61	chromosome 15 open reading frame 61 [Source:HGNC Symbol;Acc:34453]	15	protein_coding	-0.213211	2.23392	-1.66339	0.125483	0.758325	-4.33057	NA	NA
ENSG00000188277	C15orf62	chromosome 15 open reading frame 62 [Source:HGNC Symbol;Acc:34489]	15	protein_coding	0.120855	0.602349	0.688192	0.506114	0.934991	-4.87391	NA	NA
ENSG00000261652	C15orf65	chromosome 15 open reading frame 65 [Source:HGNC Symbol;Acc:44654]	15	protein_coding	-0.248366	0.0629987	-0.844123	0.417245	0.90826	-4.75157	NA	NA
ENSG00000130731	C16orf13	chromosome 16 open reading frame 13 [Source:HGNC Symbol;Acc:14141]	16	protein_coding	-0.00464028	5.41974	-0.0733722	0.942876	0.993796	-5.9543	NA	NA
ENSG00000166780	C16orf45	chromosome 16 open reading frame 45 [Source:HGNC Symbol;Acc:19213]	16	protein_coding	0.0789018	3.63854	1.10865	0.292101	0.861739	-5.10048	NA	NA
ENSG00000166455	C16orf46	chromosome 16 open reading frame 46 [Source:HGNC Symbol;Acc:26525]	16	protein_coding	0.127913	-0.384727	0.502208	0.62579	0.956133	-4.81914	NA	NA
ENSG00000185716	C16orf52	chromosome 16 open reading frame 52 [Source:HGNC Symbol;Acc:27087]	16	protein_coding	-0.0220432	3.9904	-0.349142	0.733819	0.970967	-5.67052	NA	NA
ENSG00000140688	C16orf58	chromosome 16 open reading frame 58 [Source:HGNC Symbol;Acc:25848]	16	protein_coding	0.0521616	5.93331	1.08371	0.302528	0.866222	-5.43341	NA	NA
ENSG00000162062	C16orf59	chromosome 16 open reading frame 59 [Source:HGNC Symbol;Acc:25849]	16	protein_coding	-0.0463045	2.18194	-0.443914	0.666031	0.961074	-5.25782	NA	NA
ENSG00000103544	C16orf62	chromosome 16 open reading frame 62 [Source:HGNC Symbol;Acc:24641]	16	protein_coding	0.0540068	5.07426	0.952726	0.36195	0.890823	-5.47383	NA	NA
ENSG00000125149	C16orf70	chromosome 16 open reading frame 70 [Source:HGNC Symbol;Acc:29564]	16	protein_coding	-0.0460467	2.98681	-0.564005	0.584486	0.950642	-5.37076	NA	NA
ENSG00000166246	C16orf71	chromosome 16 open reading frame 71 [Source:HGNC Symbol;Acc:25081]	16	protein_coding	0.201164	0.332602	0.97257	0.352439	0.888958	-4.71538	NA	NA
ENSG00000182831	C16orf72	chromosome 16 open reading frame 72 [Source:HGNC Symbol;Acc:30103]	16	protein_coding	0.025115	6.59913	0.507847	0.621961	0.95525	-5.90772	NA	NA
ENSG00000154102	C16orf74	chromosome 16 open reading frame 74 [Source:HGNC Symbol;Acc:23362]	16	protein_coding	-0.0501337	0.682956	-0.295846	0.773063	0.974473	-5.00374	NA	NA
ENSG00000070761	C16orf80	chromosome 16 open reading frame 80 [Source:HGNC Symbol;Acc:29523]	16	protein_coding	-0.0366784	5.01868	-0.701743	0.497958	0.932192	-5.66392	NA	NA
ENSG00000159761	C16orf86	chromosome 16 open reading frame 86 [Source:HGNC Symbol;Acc:33755]	16	protein_coding	0.142998	1.51658	1.10188	0.294903	0.863478	-4.76339	NA	NA
ENSG00000155330	C16orf87	chromosome 16 open reading frame 87 [Source:HGNC Symbol;Acc:33754]	16	protein_coding	0.0284097	4.46413	0.446991	0.663877	0.960867	-5.72038	NA	NA
ENSG00000153446	C16orf89	chromosome 16 open reading frame 89 [Source:HGNC Symbol;Acc:28687]	16	protein_coding	-0.408043	-1.18245	-1.09986	0.295743	0.863478	-4.59659	NA	NA
ENSG00000174109	C16orf91	chromosome 16 open reading frame 91 [Source:HGNC Symbol;Acc:27558]	16	protein_coding	0.0648956	3.7912	0.898125	0.389065	0.901227	-5.3131	NA	NA
ENSG00000196118	C16orf93	chromosome 16 open reading frame 93 [Source:HGNC Symbol;Acc:28078]	16	protein_coding	0.193852	1.07621	1.09778	0.296612	0.863478	-4.71308	NA	NA
ENSG00000260456	C16orf95	chromosome 16 open reading frame 95 [Source:HGNC Symbol;Acc:40033]	16	protein_coding	-0.172169	-0.422017	-0.573387	0.578344	0.949164	-4.79865	NA	NA
ENSG00000205832	C16orf96	chromosome 16 open reading frame 96 [Source:HGNC Symbol;Acc:40031]	16	protein_coding	0.427068	-0.855684	1.57661	0.144239	0.770217	-4.40297	NA	NA
ENSG00000180336	C17orf104	chromosome 17 open reading frame 104 [Source:HGNC Symbol;Acc:26670]	17	protein_coding	-0.0431872	0.310366	-0.223613	0.827309	0.981856	-4.956	NA	NA
ENSG00000205710	C17orf107	chromosome 17 open reading frame 107 [Source:HGNC Symbol;Acc:37238]	17	protein_coding	0.171887	2.57746	1.89221	0.0860757	0.712648	-4.09801	NA	NA
ENSG00000212719	C17orf51	chromosome 17 open reading frame 51 [Source:HGNC Symbol;Acc:27904]	17	protein_coding	0.0290488	3.37435	0.301431	0.768917	0.973598	-5.55709	NA	NA
ENSG00000125319	C17orf53	chromosome 17 open reading frame 53 [Source:HGNC Symbol;Acc:28460]	17	protein_coding	0.248928	1.25558	1.63124	0.132163	0.764458	-4.31105	NA	NA
ENSG00000186665	C17orf58	chromosome 17 open reading frame 58 [Source:HGNC Symbol;Acc:27568]	17	protein_coding	-0.107912	3.26262	-1.19965	0.256402	0.847357	-4.94696	Matrisome-associated	ECM Regulators
ENSG00000196544	C17orf59	chromosome 17 open reading frame 59 [Source:HGNC Symbol;Acc:25939]	17	protein_coding	-0.0190421	3.40921	-0.234764	0.818865	0.981803	-5.58163	NA	NA
ENSG00000178927	C17orf62	chromosome 17 open reading frame 62 [Source:HGNC Symbol;Acc:28672]	17	protein_coding	-0.0280923	5.52146	-0.445163	0.665156	0.960919	-5.86754	NA	NA
ENSG00000214226	C17orf67	chromosome 17 open reading frame 67 [Source:HGNC Symbol;Acc:27900]	17	protein_coding	-0.0255057	1.18612	-0.152567	0.881605	0.987944	-5.11934	NA	NA
ENSG00000185504	C17orf70	chromosome 17 open reading frame 70 [Source:HGNC Symbol;Acc:26171]	17	protein_coding	-0.0604862	5.11763	-1.14135	0.278853	0.857567	-5.29891	NA	NA
ENSG00000224383	C17orf72	chromosome 17 open reading frame 72 [Source:HGNC Symbol;Acc:25673]	17	protein_coding	-0.238743	1.3331	-1.71944	0.114555	0.746845	-4.23353	NA	NA
ENSG00000108666	C17orf75	chromosome 17 open reading frame 75 [Source:HGNC Symbol;Acc:30173]	17	protein_coding	0.00187751	3.92306	0.02376	0.981485	0.997902	-5.71612	NA	NA
ENSG00000141219	C17orf80	chromosome 17 open reading frame 80 [Source:HGNC Symbol;Acc:29601]	17	protein_coding	-0.0313454	4.64394	-0.489517	0.634448	0.956217	-5.73159	NA	NA
ENSG00000187013	C17orf82	chromosome 17 open reading frame 82 [Source:HGNC Symbol;Acc:32699]	17	protein_coding	-0.0961282	-0.664633	-0.358207	0.72722	0.969974	-4.81989	NA	NA
ENSG00000074356	C17orf85	chromosome 17 open reading frame 85 [Source:HGNC Symbol;Acc:24612]	17	protein_coding	-0.0146489	5.44207	-0.280831	0.784246	0.977862	-5.91932	NA	NA
ENSG00000224877	C17orf89	chromosome 17 open reading frame 89 [Source:HGNC Symbol;Acc:33551]	17	protein_coding	-0.0617391	4.21708	-0.619823	0.548467	0.943305	-5.58732	NA	NA
ENSG00000187624	C17orf97	chromosome 17 open reading frame 97 [Source:HGNC Symbol;Acc:33800]	17	protein_coding	0.0457714	0.47955	0.238631	0.815943	0.981478	-4.97973	NA	NA
ENSG00000141428	C18orf21	chromosome 18 open reading frame 21 [Source:HGNC Symbol;Acc:28802]	18	protein_coding	0.140789	2.88373	1.48683	0.16619	0.786978	-4.5906	NA	NA
ENSG00000152242	C18orf25	chromosome 18 open reading frame 25 [Source:HGNC Symbol;Acc:28172]	18	protein_coding	0.15416	5.56765	2.1087	0.0596397	0.674348	-4.09324	NA	NA
ENSG00000177576	C18orf32	chromosome 18 open reading frame 32 [Source:HGNC Symbol;Acc:31690]	18	protein_coding	0.113015	1.08114	0.786849	0.448606	0.918382	-4.89727	NA	NA
ENSG00000166845	C18orf54	chromosome 18 open reading frame 54 [Source:HGNC Symbol;Acc:13796]	18	protein_coding	0.295643	1.9397	2.1693	0.0537438	0.667139	-3.76838	NA	NA
ENSG00000176912	C18orf56	chromosome 18 open reading frame 56 [Source:HGNC Symbol;Acc:29553]	18	protein_coding	0.295754	-0.549662	1.32817	0.21201	0.819455	-4.50934	NA	NA
ENSG00000141452	C18orf8	chromosome 18 open reading frame 8 [Source:HGNC Symbol;Acc:24326]	18	protein_coding	-0.012053	4.29016	-0.189929	0.852953	0.985323	-5.76971	NA	NA
ENSG00000074842	C19orf10	chromosome 19 open reading frame 10 [Source:HGNC Symbol;Acc:16948]	19	protein_coding	0.0591239	6.87778	0.991127	0.34371	0.88165	-5.56159	NA	NA
ENSG00000131943	C19orf12	chromosome 19 open reading frame 12 [Source:HGNC Symbol;Acc:25443]	19	protein_coding	-0.0437296	5.96687	-0.566843	0.582625	0.950136	-5.84446	NA	NA
ENSG00000228300	C19orf24	chromosome 19 open reading frame 24 [Source:HGNC Symbol;Acc:26073]	19	protein_coding	-0.098263	3.95953	-1.11552	0.289281	0.860651	-5.15089	NA	NA
ENSG00000119559	C19orf25	chromosome 19 open reading frame 25 [Source:HGNC Symbol;Acc:26711]	19	protein_coding	0.111627	4.19027	1.597	0.139622	0.768438	-4.64985	NA	NA
ENSG00000099625	C19orf26	chromosome 19 open reading frame 26 [Source:HGNC Symbol;Acc:28617]	19	protein_coding	0.084487	1.50215	0.604115	0.558475	0.944126	-5.0571	NA	NA
ENSG00000131944	C19orf40	chromosome 19 open reading frame 40 [Source:HGNC Symbol;Acc:28467]	19	protein_coding	-0.0895997	2.25143	-0.779944	0.452488	0.918496	-5.10397	NA	NA
ENSG00000123144	C19orf43	chromosome 19 open reading frame 43 [Source:HGNC Symbol;Acc:28424]	19	protein_coding	-0.0242691	7.06818	-0.512065	0.619105	0.954598	-5.91525	NA	NA
ENSG00000105072	C19orf44	chromosome 19 open reading frame 44 [Source:HGNC Symbol;Acc:26141]	19	protein_coding	0.0661633	1.70942	0.557587	0.588708	0.951321	-5.11713	NA	NA
ENSG00000198723	C19orf45	chromosome 19 open reading frame 45 [Source:HGNC Symbol;Acc:24745]	19	protein_coding	-0.556341	-1.52552	-1.65179	0.127858	0.760868	-4.40672	NA	NA
ENSG00000160392	C19orf47	chromosome 19 open reading frame 47 [Source:HGNC Symbol;Acc:26723]	19	protein_coding	0.18199	3.01005	2.02578	0.0687063	0.690845	-3.96428	NA	NA
ENSG00000167747	C19orf48	chromosome 19 open reading frame 48 [Source:HGNC Symbol;Acc:29667]	19	protein_coding	-0.0234295	5.36794	-0.422624	0.681016	0.963652	-5.86094	NA	NA
ENSG00000142444	C19orf52	chromosome 19 open reading frame 52 [Source:HGNC Symbol;Acc:25152]	19	protein_coding	-0.0843512	5.50075	-1.41198	0.186635	0.802112	-5.03621	NA	NA
ENSG00000104979	C19orf53	chromosome 19 open reading frame 53 [Source:HGNC Symbol;Acc:24991]	19	protein_coding	-0.0138047	6.27187	-0.245206	0.810979	0.981148	-5.99495	NA	NA
ENSG00000188493	C19orf54	chromosome 19 open reading frame 54 [Source:HGNC Symbol;Acc:24758]	19	protein_coding	-0.114094	-0.325996	-0.378276	0.712692	0.968255	-4.85072	NA	NA
ENSG00000167595	C19orf55	chromosome 19 open reading frame 55 [Source:HGNC Symbol;Acc:25204]	19	protein_coding	-0.128658	1.63093	-1.08743	0.300955	0.866124	-4.79013	NA	NA
ENSG00000132016	C19orf57	chromosome 19 open reading frame 57 [Source:HGNC Symbol;Acc:28153]	19	protein_coding	-0.0621097	0.640107	-0.342339	0.738788	0.97188	-4.98736	NA	NA
ENSG00000006015	C19orf60	chromosome 19 open reading frame 60 [Source:HGNC Symbol;Acc:26098]	19	protein_coding	-0.05221	4.74393	-0.806734	0.437547	0.915522	-5.54937	NA	NA
ENSG00000130813	C19orf66	chromosome 19 open reading frame 66 [Source:HGNC Symbol;Acc:25649]	19	protein_coding	-0.219407	4.42686	-2.31723	0.041604	0.626252	-3.6875	NA	NA
ENSG00000185453	C19orf68	chromosome 19 open reading frame 68 [Source:HGNC Symbol;Acc:34495]	19	protein_coding	-0.0727268	1.8244	-0.631091	0.54135	0.942593	-5.10642	NA	NA
ENSG00000174917	C19orf70	chromosome 19 open reading frame 70 [Source:HGNC Symbol;Acc:33702]	19	protein_coding	0.0220941	4.57383	0.330407	0.747531	0.972394	-5.78416	NA	NA
ENSG00000235034	C19orf81	chromosome 19 open reading frame 81 [Source:HGNC Symbol;Acc:40041]	19	protein_coding	0.351748	0.879346	1.89014	0.0863738	0.712648	-4.09798	NA	NA
ENSG00000267106	C19orf82	chromosome 19 open reading frame 82 [Source:HGNC Symbol;Acc:27613]	19	protein_coding	-0.119607	2.16602	-0.984039	0.347025	0.884337	-4.94894	NA	NA
ENSG00000267757	C19orf83	chromosome 19 open reading frame 83 [Source:HGNC Symbol;Acc:48331]	19	protein_coding	0.0238895	0.477001	0.107935	0.916063	0.991086	-4.99301	NA	NA
ENSG00000197223	C1D	C1D nuclear receptor corepressor [Source:HGNC Symbol;Acc:29911]	2	protein_coding	-0.0612303	3.58402	-0.630382	0.541796	0.942593	-5.45887	NA	NA
ENSG00000231245	C1DP1	C1D nuclear receptor corepressor pseudogene 1 [Source:HGNC Symbol;Acc:31465]	10	pseudogene	-0.108899	4.17188	-1.34023	0.208192	0.814248	-4.95132	NA	NA
ENSG00000106392	C1GALT1	core 1 synthase, glycoprotein-N-acetylgalactosamine 3-beta-galactosyltransferase, 1 [Source:HGNC Symbol;Acc:24337]	7	protein_coding	-0.0721759	6.03956	-1.26993	0.23128	0.830484	-5.24252	NA	NA
ENSG00000171155	C1GALT1C1	C1GALT1-specific chaperone 1 [Source:HGNC Symbol;Acc:24338]	X	protein_coding	0.0622135	4.84927	0.924179	0.375953	0.895976	-5.46895	NA	NA
ENSG00000179397	C1orf101	chromosome 1 open reading frame 101 [Source:HGNC Symbol;Acc:28491]	1	protein_coding	-0.119474	0.503978	-0.62398	0.545835	0.943305	-4.88567	NA	NA
ENSG00000163362	C1orf106	chromosome 1 open reading frame 106 [Source:HGNC Symbol;Acc:25599]	1	protein_coding	-0.0898964	3.91329	-1.13437	0.281642	0.858838	-5.12467	NA	NA
ENSG00000116922	C1orf109	chromosome 1 open reading frame 109 [Source:HGNC Symbol;Acc:26039]	1	protein_coding	0.049344	5.11342	0.888444	0.394017	0.903059	-5.5341	NA	NA
ENSG00000000460	C1orf112	chromosome 1 open reading frame 112 [Source:HGNC Symbol;Acc:25565]	1	protein_coding	0.00298647	3.72822	0.0431168	0.96641	0.996181	-5.67541	NA	NA
ENSG00000162817	C1orf115	chromosome 1 open reading frame 115 [Source:HGNC Symbol;Acc:25873]	1	protein_coding	0.0932579	3.84966	1.29414	0.223102	0.82454	-4.94966	NA	NA
ENSG00000182795	C1orf116	chromosome 1 open reading frame 116 [Source:HGNC Symbol;Acc:28667]	1	protein_coding	-0.0422633	3.55415	-0.480555	0.640597	0.956299	-5.52998	NA	NA
ENSG00000197982	C1orf122	chromosome 1 open reading frame 122 [Source:HGNC Symbol;Acc:24789]	1	protein_coding	-0.0143675	5.54868	-0.249064	0.808071	0.981015	-5.9391	NA	NA
ENSG00000162384	C1orf123	chromosome 1 open reading frame 123 [Source:HGNC Symbol;Acc:26059]	1	protein_coding	0.0193419	5.02432	0.318212	0.756506	0.972999	-5.85733	NA	NA
ENSG00000143633	C1orf131	chromosome 1 open reading frame 131 [Source:HGNC Symbol;Acc:25332]	1	protein_coding	-0.0365191	3.33198	-0.360959	0.725221	0.969974	-5.5297	NA	NA
ENSG00000203709	C1orf132	chromosome 1 open reading frame 132 [Source:HGNC Symbol;Acc:32018]	1	processed_transcript	0.114227	1.75151	0.620803	0.547846	0.943305	-5.09655	NA	NA
ENSG00000204377	C1orf134	chromosome 1 open reading frame 134 [Source:HGNC Symbol;Acc:32021]	1	protein_coding	-0.0549417	0.254474	-0.260167	0.799719	0.981015	-4.94282	NA	NA
ENSG00000162913	C1orf145	chromosome 1 open reading frame 145 [Source:HGNC Symbol;Acc:32047]	1	protein_coding	0.19991	0.0443675	0.901929	0.387131	0.901009	-4.72533	NA	NA
ENSG00000131591	C1orf159	chromosome 1 open reading frame 159 [Source:HGNC Symbol;Acc:26062]	1	protein_coding	0.039088	2.86195	0.328323	0.749062	0.972437	-5.43818	NA	NA
ENSG00000143110	C1orf162	chromosome 1 open reading frame 162 [Source:HGNC Symbol;Acc:28344]	1	protein_coding	-0.196414	0.319181	-0.852156	0.412967	0.906186	-4.77152	NA	NA
ENSG00000215910	C1orf167	chromosome 1 open reading frame 167 [Source:HGNC Symbol;Acc:25262]	1	protein_coding	0.00901757	-0.183592	0.0305519	0.976195	0.997508	-4.90177	NA	NA
ENSG00000187642	C1orf170	chromosome 1 open reading frame 170 [Source:HGNC Symbol;Acc:28208]	1	protein_coding	0.358222	0.245261	1.18664	0.261285	0.850485	-4.5962	NA	NA
ENSG00000175707	C1orf172	chromosome 1 open reading frame 172 [Source:HGNC Symbol;Acc:26624]	1	protein_coding	-0.149113	2.92222	-1.32844	0.211923	0.819437	-4.76309	NA	NA
ENSG00000178965	C1orf173	chromosome 1 open reading frame 173 [Source:HGNC Symbol;Acc:25346]	1	protein_coding	-0.279056	1.69463	-1.7543	0.108199	0.736335	-4.2069	NA	NA
ENSG00000198912	C1orf174	chromosome 1 open reading frame 174 [Source:HGNC Symbol;Acc:27915]	1	protein_coding	-0.0135047	4.15979	-0.197899	0.846868	0.984646	-5.74366	NA	NA
ENSG00000196533	C1orf186	chromosome 1 open reading frame 186 [Source:HGNC Symbol;Acc:25341]	1	protein_coding	-0.252175	3.30941	-2.34838	0.0394091	0.622746	-3.55801	NA	NA
ENSG00000119280	C1orf198	chromosome 1 open reading frame 198 [Source:HGNC Symbol;Acc:25900]	1	protein_coding	0.0184126	5.53582	0.213439	0.835034	0.982293	-5.94614	NA	NA
ENSG00000188004	C1orf204	chromosome 1 open reading frame 204 [Source:HGNC Symbol;Acc:27647]	1	protein_coding	0.105533	0.909725	0.479571	0.641275	0.956549	-4.99621	NA	NA
ENSG00000116667	C1orf21	chromosome 1 open reading frame 21 [Source:HGNC Symbol;Acc:15494]	1	protein_coding	0.109038	4.92113	1.61944	0.134693	0.766638	-4.71713	NA	NA
ENSG00000253313	C1orf210	chromosome 1 open reading frame 210 [Source:HGNC Symbol;Acc:28755]	1	protein_coding	-0.379999	1.65667	-2.58484	0.0260534	0.574776	-3.34379	NA	NA
ENSG00000249087	C1orf213	chromosome 1 open reading frame 213 [Source:HGNC Symbol;Acc:25122]	1	protein_coding	-0.145964	2.14387	-0.982375	0.347807	0.884697	-4.94655	NA	NA
ENSG00000142686	C1orf216	chromosome 1 open reading frame 216 [Source:HGNC Symbol;Acc:26800]	1	protein_coding	-0.0381189	5.16773	-0.58414	0.571348	0.947926	-5.75674	NA	NA
ENSG00000142609	C1orf222	chromosome 1 open reading frame 222 [Source:HGNC Symbol;Acc:27917]	1	protein_coding	-0.0336383	0.409726	-0.1086	0.915548	0.991086	-4.9823	NA	NA
ENSG00000239887	C1orf226	chromosome 1 open reading frame 226 [Source:HGNC Symbol;Acc:34351]	1	protein_coding	0.122854	0.874834	0.55257	0.592019	0.951609	-4.96589	NA	NA
ENSG00000198520	C1orf228	chromosome 1 open reading frame 228 [Source:HGNC Symbol;Acc:34345]	1	protein_coding	-0.0842075	0.496508	-0.31949	0.755563	0.972774	-4.96905	NA	NA
ENSG00000228594	C1orf233	chromosome 1 open reading frame 233 [Source:HGNC Symbol;Acc:42951]	1	protein_coding	-0.249867	2.54135	-1.97237	0.0752161	0.697897	-4.00128	NA	NA
ENSG00000157181	C1orf27	chromosome 1 open reading frame 27 [Source:HGNC Symbol;Acc:24299]	1	protein_coding	-0.0664127	5.80175	-1.1748	0.265791	0.853754	-5.3303	NA	NA
ENSG00000143793	C1orf35	chromosome 1 open reading frame 35 [Source:HGNC Symbol;Acc:19032]	1	protein_coding	-0.0362801	4.00331	-0.577425	0.575712	0.949164	-5.57162	NA	NA
ENSG00000143612	C1orf43	chromosome 1 open reading frame 43 [Source:HGNC Symbol;Acc:29876]	1	protein_coding	-0.0299576	6.96697	-0.606834	0.556736	0.94378	-5.86076	NA	NA
ENSG00000164008	C1orf50	chromosome 1 open reading frame 50 [Source:HGNC Symbol;Acc:28795]	1	protein_coding	0.0245338	3.06001	0.244346	0.811628	0.981148	-5.50302	NA	NA
ENSG00000159208	C1orf51	chromosome 1 open reading frame 51 [Source:HGNC Symbol;Acc:25200]	1	protein_coding	0.034964	2.82452	0.317241	0.757222	0.97301	-5.4334	NA	NA
ENSG00000162642	C1orf52	chromosome 1 open reading frame 52 [Source:HGNC Symbol;Acc:24871]	1	protein_coding	0.0227856	5.03262	0.392511	0.702458	0.965662	-5.83195	NA	NA
ENSG00000203724	C1orf53	chromosome 1 open reading frame 53 [Source:HGNC Symbol;Acc:30003]	1	protein_coding	-0.154098	2.58109	-1.47538	0.169187	0.790907	-4.56456	NA	NA
ENSG00000118292	C1orf54	chromosome 1 open reading frame 54 [Source:HGNC Symbol;Acc:26258]	1	protein_coding	-0.252811	2.94327	-2.26379	0.0456489	0.641962	-3.65508	NA	NA
[truncated: 15,720 more rows]
