# Supplementary material for: A human multi-cellular model shows how platelets drive production of diseased extracellular matrix and tissue invasion
Source: iScience. 2021 May 29;24(6):102676. doi: 10.1016/j.isci.2021.102676 (PMC8215303; doi:10.1016/j.isci.2021.102676)
Supplement: Table S4. Pathway analysis of RNASequencing of penta-vs tetra-cultures. (A) GSEA, and (B) Gene ontology, Related to Figure 3 [file mmc5.xlsx]

## Sheet: 4a_gsea_MCM.TP_vs_MCM.T_cp
Supplemental Table 4. Related to Fig. 3 Pathway analysis of RNASequencing of penta- vs tetra- cultures. (A) GSEA, and (B) Gene ontology.
List of GSEA canonical pathways in G164TP vs G164T. GSEA pre-ranked was run on Gene Pattern using ranked t-statistic of all genes. A filter has been applied for FDR q < 0.05. Positive NES = up in G164TP , negative NES = down in G164TP.
NAME	SIZE	ES	NES	NOM p-val	FDR q-val
REACTOME_COLLAGEN_BIOSYNTHESIS_AND_MODIFYING_ENZYMES	64	0.630688	2.51327	0	0
REACTOME_SMOOTH_MUSCLE_CONTRACTION	33	0.70022	2.41568	0	0
REACTOME_COLLAGEN_FORMATION	86	0.564299	2.36852	0	0
REACTOME_CELL_EXTRACELLULAR_MATRIX_INTERACTIONS	18	0.808903	2.35631	0	0
REACTOME_RESOLUTION_OF_SISTER_CHROMATID_COHESION	110	0.523647	2.30081	0	0
PID_AURORA_B_PATHWAY	37	0.633081	2.24005	0	0.00021
REACTOME_RHO_GTPASES_ACTIVATE_FORMINS	124	0.48812	2.19656	0	0.000356
REACTOME_CROSSLINKING_OF_COLLAGEN_FIBRILS	18	0.746386	2.17427	0	0.0010786
REACTOME_RHO_GTPASE_EFFECTORS	240	0.449137	2.1722	0	0.0010898
REACTOME_MITOTIC_METAPHASE_AND_ANAPHASE	213	0.447432	2.15144	0	0.00146332
REACTOME_THE_ROLE_OF_GTSE1_IN_G2_M_PROGRESSION_AFTER_G2_CHECKPOINT	65	0.530487	2.13375	0	0.00210266
REACTOME_MET_ACTIVATES_PTK2_SIGNALING	30	0.626023	2.12514	0	0.00232867
PID_PLK1_PATHWAY	44	0.563569	2.11596	0	0.00262192
REACTOME_MITOTIC_PROMETAPHASE	185	0.442255	2.10443	0	0.00279339
REACTOME_COPI_INDEPENDENT_GOLGI_TO_ER_RETROGRADE_TRAFFIC	42	0.577987	2.10363	0	0.00260716
KEGG_FRUCTOSE_AND_MANNOSE_METABOLISM	31	0.62222	2.08898	0	0.00305457
SIG_REGULATION_OF_THE_ACTIN_CYTOSKELETON_BY_RHO_GTPASES	32	0.607077	2.08074	0	0.0032346
REACTOME_SEPARATION_OF_SISTER_CHROMATIDS	170	0.444324	2.0781	0	0.0030549
REACTOME_ANCHORING_FIBRIL_FORMATION	15	0.723974	2.07392	0	0.0029529
REACTOME_NUCLEAR_ENVELOPE_NE_REASSEMBLY	64	0.52463	2.06218	0	0.00323438
REACTOME_GOLGI_TO_ER_RETROGRADE_TRANSPORT	122	0.463155	2.05612	0	0.00336939
REACTOME_EXTRACELLULAR_MATRIX_ORGANIZATION	265	0.41623	2.05046	0	0.00354644
REACTOME_L1CAM_INTERACTIONS	104	0.470613	2.04336	0	0.00365939
REACTOME_COPI_MEDIATED_ANTEROGRADE_TRANSPORT	89	0.484356	2.03912	0	0.00386558
REACTOME_CELL_CYCLE_CHECKPOINTS	242	0.415283	2.02161	0	0.00459205
REACTOME_ELASTIC_FIBRE_FORMATION	43	0.555077	2.02029	0	0.0045084
REACTOME_SEALING_OF_THE_NUCLEAR_ENVELOPE_NE_BY_ESCRT_III	21	0.654305	2.00797	0	0.00506925
REACTOME_M_PHASE	328	0.396864	2.00682	0	0.0049317
REACTOME_AGGREPHAGY	32	0.582808	2.0044	0	0.00493167
REACTOME_COLLAGEN_CHAIN_TRIMERIZATION	44	0.540737	1.99954	0	0.00538435
REACTOME_ECM_PROTEOGLYCANS	71	0.495915	1.99584	0	0.00573088
REACTOME_CELL_CYCLE_MITOTIC	470	0.380981	1.99573	0	0.00555179
NABA_COLLAGENS	44	0.540737	1.99532	0	0.00542079
KEGG_GLYCOSAMINOGLYCAN_BIOSYNTHESIS_CHONDROITIN_SULFATE	20	0.646173	1.9933	0.00205761	0.00533353
REACTOME_ER_TO_GOLGI_ANTEROGRADE_TRANSPORT	137	0.437835	1.98661	0	0.00577417
REACTOME_MITOTIC_G2_G2_M_PHASES	183	0.418861	1.97974	0	0.00605826
REACTOME_NON_INTEGRIN_MEMBRANE_ECM_INTERACTIONS	58	0.50954	1.9756	0	0.00615608
REACTOME_ASSEMBLY_AND_CELL_SURFACE_PRESENTATION_OF_NMDA_RECEPTORS	33	0.571774	1.9619	0	0.00692603
REACTOME_COPI_DEPENDENT_GOLGI_TO_ER_RETROGRADE_TRAFFIC	89	0.462555	1.95533	0	0.0073814
PID_INTEGRIN1_PATHWAY	63	0.491132	1.94111	0	0.00857995
KEGG_FOCAL_ADHESION	190	0.407668	1.93426	0	0.00908412
REACTOME_CHONDROITIN_SULFATE_BIOSYNTHESIS	18	0.643715	1.91186	0	0.0122235
REACTOME_INTRA_GOLGI_AND_RETROGRADE_GOLGI_TO_ER_TRAFFIC	188	0.402529	1.89485	0	0.0146699
KEGG_ECM_RECEPTOR_INTERACTION	77	0.45943	1.88112	0	0.0177198
REACTOME_DEPOSITION_OF_NEW_CENPA_CONTAINING_NUCLEOSOMES_AT_THE_CENTROMERE	25	0.586806	1.87803	0.00394477	0.0180569
NABA_CORE_MATRISOME	220	0.387804	1.87629	0	0.0180893
REACTOME_SYNDECAN_INTERACTIONS	27	0.572353	1.87595	0.00196464	0.0177314
REACTOME_SIGNALING_BY_RHO_GTPASES	363	0.367412	1.87368	0	0.0177474
PID_SYNDECAN_4_PATHWAY	28	0.557273	1.86893	0.00614754	0.018304
REACTOME_RECEPTOR_TYPE_TYROSINE_PROTEIN_PHOSPHATASES	16	0.644497	1.8663	0.0039604	0.018505
KEGG_GAP_JUNCTION	75	0.461797	1.86083	0	0.0190815
REACTOME_CYCLIN_A_B1_B2_ASSOCIATED_EVENTS_DURING_G2_M_TRANSITION	25	0.579263	1.8602	0	0.0188301
PID_SYNDECAN_2_PATHWAY	28	0.563487	1.85736	0	0.019187
REACTOME_GAP_JUNCTION_TRAFFICKING_AND_REGULATION	30	0.551855	1.85364	0.003861	0.0195828
REACTOME_MITOTIC_SPINDLE_CHECKPOINT	105	0.427001	1.84601	0	0.0211012
REACTOME_KINESINS	50	0.492426	1.84378	0.00195312	0.0213385
BIOCARTA_INTEGRIN_PATHWAY	31	0.552572	1.84128	0	0.0214613
REACTOME_POST_CHAPERONIN_TUBULIN_FOLDING_PATHWAY	15	0.665605	1.84075	0.00631579	0.0212586
PID_DELTA_NP63_PATHWAY	40	0.499501	1.83775	0	0.0215608
REACTOME_G2_M_CHECKPOINTS	125	0.407466	1.83165	0	0.0225492
REACTOME_MET_PROMOTES_CELL_MOTILITY	41	0.510162	1.82957	0.00208768	0.0226457
REACTOME_RECYCLING_PATHWAY_OF_L1	38	0.522233	1.82826	0	0.022518
REACTOME_IRE1ALPHA_ACTIVATES_CHAPERONES	46	0.488572	1.82608	0.00416667	0.0228188
REACTOME_INITIATION_OF_NUCLEAR_ENVELOPE_NE_REFORMATION	19	0.611511	1.82553	0.00210526	0.0225396
REACTOME_HSP90_CHAPERONE_CYCLE_FOR_STEROID_HORMONE_RECEPTORS_SHR	46	0.495964	1.81823	0	0.0238586
REACTOME_REGULATION_OF_INSULIN_LIKE_GROWTH_FACTOR_IGF_TRANSPORT_AND_UPTAKE_BY_INSULIN_LIKE_GROWTH_FACTOR_BINDING_PROTEINS_IGFBPS	90	0.426205	1.81628	0.00411523	0.023943
REACTOME_FORMATION_OF_TUBULIN_FOLDING_INTERMEDIATES_BY_CCT_TRIC	18	0.614381	1.81344	0.00205339	0.024244
REACTOME_RECRUITMENT_OF_NUMA_TO_MITOTIC_CENTROSOMES	83	0.432197	1.80339	0	0.0266826
REACTOME_ASSEMBLY_OF_COLLAGEN_FIBRILS_AND_OTHER_MULTIMERIC_STRUCTURES	60	0.46478	1.80169	0	0.026931
BIOCARTA_SPPA_PATHWAY	15	0.63724	1.79608	0.0020284	0.0282061
REACTOME_RHO_GTPASES_ACTIVATE_CIT	19	0.58526	1.77972	0.00399202	0.0327829
PID_FOXM1_PATHWAY	38	0.491587	1.76897	0.00203252	0.036468
REACTOME_CHONDROITIN_SULFATE_DERMATAN_SULFATE_METABOLISM	46	0.472474	1.76192	0	0.0387034
KEGG_GLYCOSAMINOGLYCAN_BIOSYNTHESIS_HEPARAN_SULFATE	20	0.573955	1.75954	0.0115385	0.0389386
KEGG_HYPERTROPHIC_CARDIOMYOPATHY_HCM	74	0.427825	1.75582	0	0.0399496
PID_INTEGRIN3_PATHWAY	38	0.484866	1.75239	0.00573614	0.0406346
REACTOME_RHO_GTPASES_ACTIVATE_PAKS	21	0.557658	1.74314	0.0104384	0.0434972
REACTOME_NCAM1_INTERACTIONS	39	0.486847	1.73863	0.00392157	0.045153
REACTOME_TP53_REGULATES_TRANSCRIPTION_OF_CELL_CYCLE_GENES	48	0.461879	1.73517	0.00199601	0.0461033
KEGG_P53_SIGNALING_PATHWAY	62	0.436753	1.73266	0.00205761	0.0464929
KEGG_ARRHYTHMOGENIC_RIGHT_VENTRICULAR_CARDIOMYOPATHY_ARVC	68	0.436653	1.73113	0	0.0467943
REACTOME_CARGO_CONCENTRATION_IN_THE_ER	29	0.507459	1.72	0.00811359	0.0517612
REACTOME_GAP_JUNCTION_ASSEMBLY	17	0.582679	1.71478	0.015534	0.0540343
REACTOME_RHO_GTPASES_ACTIVATE_PKNS	32	0.4975	1.71408	0.00773694	0.0536964
REACTOME_GLYCOLYSIS	64	0.430425	1.71106	0	0.0542814
BIOCARTA_G2_PATHWAY	24	0.532781	1.70223	0.0126582	0.0582869
REACTOME_APC_C_MEDIATED_DEGRADATION_OF_CELL_CYCLE_PROTEINS	82	0.413117	1.70154	0	0.0579823
REACTOME_CARBOXYTERMINAL_POST_TRANSLATIONAL_MODIFICATIONS_OF_TUBULIN	29	0.50328	1.69407	0.00808081	0.0610867
REACTOME_INTEGRIN_CELL_SURFACE_INTERACTIONS	81	0.405091	1.68826	0.00428265	0.0635395
REACTOME_HCMV_INFECTION	85	0.407044	1.68704	0	0.0634685
REACTOME_DISEASES_ASSOCIATED_WITH_GLYCOSAMINOGLYCAN_METABOLISM	39	0.465338	1.6851	0.0121212	0.0636702
KEGG_DILATED_CARDIOMYOPATHY	81	0.398017	1.68308	0	0.0641352
NABA_ECM_GLYCOPROTEINS	151	0.36796	1.68127	0	0.0645924
REACTOME_HCMV_EARLY_EVENTS	62	0.416539	1.66841	0.00408163	0.0712644
REACTOME_DEPOLYMERISATION_OF_THE_NUCLEAR_LAMINA	15	0.576875	1.66597	0.03125	0.0719823
REACTOME_N_GLYCAN_TRIMMING_IN_THE_ER_AND_CALNEXIN_CALRETICULIN_CYCLE	34	0.485061	1.66084	0.00636943	0.0743987
KEGG_VASCULAR_SMOOTH_MUSCLE_CONTRACTION	92	0.396355	1.6608	0.00205339	0.0736708
REACTOME_CHEMOKINE_RECEPTORS_BIND_CHEMOKINES	26	0.501466	1.65924	0.00814664	0.0738435
REACTOME_GLYCOSAMINOGLYCAN_METABOLISM	108	0.376866	1.65687	0	0.0747173
BIOCARTA_EIF_PATHWAY	16	0.57075	1.65562	0.0182186	0.0748212
REACTOME_TRANSPORT_TO_THE_GOLGI_AND_SUBSEQUENT_MODIFICATION	163	0.357278	1.65509	0	0.074346
KEGG_CELL_CYCLE	121	0.375632	1.65428	0.00204918	0.0741345
REACTOME_MOLECULES_ASSOCIATED_WITH_ELASTIC_FIBRES	36	0.477199	1.65286	0.0133333	0.0744243
REACTOME_COOPERATION_OF_PREFOLDIN_AND_TRIC_CCT_IN_ACTIN_AND_TUBULIN_FOLDING	25	0.514663	1.65246	0.00982318	0.073953
REACTOME_MHC_CLASS_II_ANTIGEN_PRESENTATION	106	0.377992	1.6515	0	0.0738996
PID_SYNDECAN_1_PATHWAY	46	0.444486	1.65039	0.01	0.0740477
REACTOME_NEUROTRANSMITTER_RECEPTORS_AND_POSTSYNAPTIC_SIGNAL_TRANSMISSION	148	0.360054	1.64891	0	0.0742017
REACTOME_HEPARAN_SULFATE_HEPARIN_HS_GAG_METABOLISM	45	0.443526	1.64766	0.0162933	0.0742033
PID_INTEGRIN5_PATHWAY	16	0.571507	1.64703	0.02	0.0738489
PID_ILK_PATHWAY	45	0.449905	1.64494	0.00829876	0.0745765
PID_ATR_PATHWAY	38	0.458398	1.64201	0.00630252	0.0755063
REACTOME_SELECTIVE_AUTOPHAGY	65	0.408812	1.6381	0.00399202	0.0774082
REACTOME_MITOTIC_G1_PHASE_AND_G1_S_TRANSITION	146	0.360337	1.63534	0	0.0785855
REACTOME_O_GLYCOSYLATION_OF_TSR_DOMAIN_CONTAINING_PROTEINS	36	0.462171	1.63332	0.00588235	0.079217
REACTOME_LAMININ_INTERACTIONS	30	0.484323	1.63309	0.0102459	0.0786558
REACTOME_RHO_GTPASES_ACTIVATE_IQGAPS	22	0.524935	1.62966	0.0167715	0.0805118
REACTOME_EPHB_MEDIATED_FORWARD_SIGNALING	42	0.452535	1.62773	0.0103306	0.0810817
REACTOME_SCAVENGING_BY_CLASS_A_RECEPTORS	18	0.554705	1.62578	0.0293542	0.081727
REACTOME_CHROMOSOME_MAINTENANCE	66	0.405139	1.62329	0.00594059	0.0826683
REACTOME_G1_S_DNA_DAMAGE_CHECKPOINTS	63	0.409481	1.62053	0.0102881	0.0837548
REACTOME_DNA_REPLICATION_PRE_INITIATION	80	0.388224	1.61874	0.00204918	0.0843574
REACTOME_MUSCLE_CONTRACTION	160	0.350094	1.61816	0	0.083975
NABA_ECM_REGULATORS	154	0.348246	1.61332	0	0.0864696
PID_AVB3_INTEGRIN_PATHWAY	72	0.405079	1.61241	0.00636943	0.0863771
BIOCARTA_CALCINEURIN_PATHWAY	17	0.545461	1.61031	0.0262626	0.0873236
REACTOME_MYOGENESIS	23	0.509995	1.60724	0.0232068	0.0889688
REACTOME_NEURONAL_SYSTEM	301	0.320301	1.60402	0	0.0905653
KEGG_OOCYTE_MEIOSIS	99	0.371176	1.59707	0.002079	0.0948334
REACTOME_GAMMA_CARBOXYLATION_HYPUSINE_FORMATION_AND_ARYLSULFATASE_ACTIVATION	32	0.464797	1.59419	0.0136986	0.0961629
REACTOME_TRANSMISSION_ACROSS_CHEMICAL_SYNAPSES	204	0.33403	1.59271	0	0.0966076
REACTOME_AURKA_ACTIVATION_BY_TPX2	70	0.403239	1.59194	0.00840336	0.0965249
REACTOME_ACTIVATION_OF_AMPK_DOWNSTREAM_OF_NMDARS	18	0.541315	1.59113	0.0162602	0.0964156
REACTOME_REGULATION_OF_PLK1_ACTIVITY_AT_G2_M_TRANSITION	85	0.384736	1.58687	0.00424628	0.0989161
REACTOME_RECRUITMENT_OF_MITOTIC_CENTROSOME_PROTEINS_AND_COMPLEXES	77	0.383965	1.58628	0.010352	0.0985979
REACTOME_ORC1_REMOVAL_FROM_CHROMATIN	67	0.400818	1.58146	0.00843882	0.101658
REACTOME_POLO_LIKE_KINASE_MEDIATED_EVENTS	16	0.554198	1.57591	0.0362903	0.105364
REACTOME_DNA_REPLICATION	122	0.357525	1.57506	0	0.105315
REACTOME_GABA_RECEPTOR_ACTIVATION	38	0.437845	1.57211	0.0298805	0.107187
PID_AURORA_A_PATHWAY	31	0.45478	1.56593	0.025641	0.111294
BIOCARTA_ARAP_PATHWAY	17	0.532752	1.56293	0.0233051	0.112839
REACTOME_ASPARAGINE_N_LINKED_GLYCOSYLATION	276	0.312895	1.56242	0	0.112519
REACTOME_TP53_REGULATES_TRANSCRIPTION_OF_GENES_INVOLVED_IN_G2_CELL_CYCLE_ARREST	18	0.538051	1.55883	0.0329218	0.114692
REACTOME_HEDGEHOG_ON_STATE	77	0.382033	1.55527	0.0102459	0.117022
REACTOME_CALNEXIN_CALRETICULIN_CYCLE	25	0.479431	1.55203	0.0160966	0.119117
REACTOME_BINDING_AND_UPTAKE_OF_LIGANDS_BY_SCAVENGER_RECEPTORS	33	0.450399	1.54542	0.0309478	0.124382
KEGG_GLYCOLYSIS_GLUCONEOGENESIS	49	0.411827	1.54446	0.0101833	0.124368
REACTOME_NEPHRIN_FAMILY_INTERACTIONS	19	0.517996	1.54407	0.0262097	0.123957
PID_ARF_3PATHWAY	19	0.509786	1.54261	0.0387097	0.124612
BIOCARTA_PDZS_PATHWAY	16	0.539685	1.54063	0.0365112	0.1255
REACTOME_NCAM_SIGNALING_FOR_NEURITE_OUT_GROWTH	59	0.401461	1.54056	0.0125523	0.124728
REACTOME_G2_M_DNA_DAMAGE_CHECKPOINT	56	0.39644	1.53668	0.0102249	0.127548
REACTOME_CELL_JUNCTION_ORGANIZATION	70	0.381745	1.53281	0.00838574	0.130848
PID_TCR_CALCIUM_PATHWAY	21	0.494679	1.52953	0.0421053	0.133187
PID_FAK_PATHWAY	58	0.38815	1.52591	0.0125523	0.136058
BIOCARTA_CDMAC_PATHWAY	15	0.537488	1.52085	0.0590631	0.140148
REACTOME_UNFOLDED_PROTEIN_RESPONSE_UPR	85	0.362081	1.51397	0.00592885	0.146022
REACTOME_SIGNALLING_TO_ERKS	33	0.432418	1.51365	0.020202	0.145343
REACTOME_TRAFFICKING_OF_GLUR2_CONTAINING_AMPA_RECEPTORS	16	0.52162	1.51318	0.0305499	0.144928
BIOCARTA_EICOSANOID_PATHWAY	22	0.486743	1.51164	0.0375494	0.145535
KEGG_REGULATION_OF_ACTIN_CYTOSKELETON	185	0.31767	1.50907	0.0020284	0.146991
REACTOME_SIGNALING_BY_HEDGEHOG	135	0.335646	1.50821	0.0020284	0.146848
REACTOME_ASSEMBLY_OF_THE_PRE_REPLICATIVE_COMPLEX	64	0.382361	1.50726	0.016	0.147199
REACTOME_ADRENALINE_NORADRENALINE_INHIBITS_INSULIN_SECRETION	22	0.495935	1.50655	0.0429185	0.1471
REACTOME_G0_AND_EARLY_G1	27	0.457732	1.50485	0.0374753	0.14775
REACTOME_SWITCHING_OF_ORIGINS_TO_A_POST_REPLICATIVE_STATE	86	0.353402	1.50169	0	0.15012
REACTOME_MITOTIC_PROPHASE	78	0.366284	1.50002	0.0196078	0.150862
REACTOME_BETA_CATENIN_INDEPENDENT_WNT_SIGNALING	132	0.330903	1.49979	0.00198807	0.150221
PID_E2F_PATHWAY	70	0.369888	1.49628	0.0107759	0.15314
NABA_MATRISOME_ASSOCIATED	444	0.286425	1.49627	0	0.152234
REACTOME_PROTEIN_FOLDING	83	0.356693	1.49595	0.010395	0.151756
REACTOME_HS_GAG_BIOSYNTHESIS	23	0.470522	1.49555	0.0559006	0.151313
REACTOME_AUF1_HNRNP_D0_BINDS_AND_DESTABILIZES_MRNA	51	0.385941	1.4929	0.0289256	0.153287
REACTOME_CROSS_PRESENTATION_OF_SOLUBLE_EXOGENOUS_ANTIGENS_ENDOSOMES	43	0.403965	1.48833	0.0325203	0.157395
REACTOME_SIGNAL_AMPLIFICATION	25	0.449869	1.48782	0.0453649	0.157048
REACTOME_FACTORS_INVOLVED_IN_MEGAKARYOCYTE_DEVELOPMENT_AND_PLATELET_PRODUCTION	119	0.339631	1.48675	0.00212766	0.157439
REACTOME_INTERACTION_BETWEEN_L1_AND_ANKYRINS	28	0.456559	1.48565	0.0367347	0.157716
REACTOME_UNBLOCKING_OF_NMDA_RECEPTORS_GLUTAMATE_BINDING_AND_ACTIVATION	20	0.491444	1.48511	0.0453649	0.157413
REACTOME_NEGATIVE_REGULATION_OF_NOTCH4_SIGNALING	52	0.389107	1.48392	0.0348361	0.157951
REACTOME_SCF_SKP2_MEDIATED_DEGRADATION_OF_P27_P21	58	0.380737	1.48348	0.0175439	0.157562
REACTOME_INTERLEUKIN_12_SIGNALING	40	0.409053	1.48159	0.0434783	0.158805
REACTOME_RESPONSE_TO_ELEVATED_PLATELET_CYTOSOLIC_CA2	106	0.341865	1.48131	0.012474	0.158192
REACTOME_HOMOLOGY_DIRECTED_REPAIR	97	0.34454	1.48088	0.0105263	0.157835
REACTOME_RHO_GTPASES_ACTIVATE_ROCKS	19	0.498362	1.47991	0.0512295	0.157977
REACTOME_O_LINKED_GLYCOSYLATION	93	0.346972	1.47826	0.0143443	0.158902
REACTOME_TRANSLOCATION_OF_SLC2A4_GLUT4_TO_THE_PLASMA_MEMBRANE	61	0.373679	1.47752	0.018595	0.158903
REACTOME_DISEASES_OF_GLYCOSYLATION	130	0.325065	1.47389	0.00419287	0.161873
KEGG_PROTEASOME	39	0.405653	1.47388	0.0413223	0.161007
PID_FOXO_PATHWAY	47	0.400201	1.47366	0.0248963	0.160405
KEGG_GLYCOSPHINGOLIPID_BIOSYNTHESIS_GANGLIO_SERIES	15	0.515375	1.47301	0.0670732	0.160284
REACTOME_PROTEIN_PROTEIN_INTERACTIONS_AT_SYNAPSES	73	0.36013	1.47078	0.0136719	0.161795
REACTOME_ADP_SIGNALLING_THROUGH_P2Y_PURINOCEPTOR_1	19	0.492517	1.46971	0.038	0.162056
PID_NFAT_3PATHWAY	53	0.384422	1.46837	0.03125	0.16269
PID_ERBB1_DOWNSTREAM_PATHWAY	104	0.336195	1.46376	0.01222	0.167248
PID_HIF1_TFPATHWAY	63	0.364065	1.46345	0.0190678	0.166766
REACTOME_INSULIN_PROCESSING	21	0.478486	1.46238	0.0554455	0.167174
REACTOME_RHO_GTPASES_ACTIVATE_WASPS_AND_WAVES	35	0.411759	1.45792	0.0386179	0.171321
REACTOME_TRANSCRIPTIONAL_REGULATION_BY_RUNX2	111	0.33671	1.45763	0.00840336	0.170831
REACTOME_HEDGEHOG_LIGAND_BIOGENESIS	57	0.384275	1.45707	0.0429448	0.170642
REACTOME_NEGATIVE_REGULATION_OF_FGFR1_SIGNALING	24	0.465157	1.4564	0.0520833	0.170443
BIOCARTA_ECM_PATHWAY	18	0.496591	1.45631	0.0596421	0.169683
REACTOME_DOWNSTREAM_SIGNALING_EVENTS_OF_B_CELL_RECEPTOR_BCR	77	0.35664	1.4563	0.0185185	0.168851
REACTOME_SIGNAL_TRANSDUCTION_BY_L1	21	0.469292	1.45051	0.0545073	0.174558
KEGG_O_GLYCAN_BIOSYNTHESIS	27	0.442048	1.44879	0.0531496	0.175588
PID_P73PATHWAY	74	0.349072	1.44217	0.0221774	0.182568
REACTOME_EPH_EPHRIN_SIGNALING	90	0.343254	1.44126	0.0251046	0.182682
PID_NETRIN_PATHWAY	32	0.416704	1.4411	0.0550847	0.18201
KEGG_GALACTOSE_METABOLISM	22	0.461831	1.4408	0.0580913	0.181472
REACTOME_ANTIGEN_PRESENTATION_FOLDING_ASSEMBLY_AND_PEPTIDE_LOADING_OF_CLASS_I_MHC	25	0.445792	1.43926	0.0453564	0.182333
REACTOME_ACTIVATION_OF_NMDA_RECEPTORS_AND_POSTSYNAPTIC_EVENTS	80	0.341118	1.43721	0.0340681	0.184108
REACTOME_SEMA4D_IN_SEMAPHORIN_SIGNALING	24	0.446012	1.43686	0.0595483	0.183733
REACTOME_HEMOSTASIS	472	0.271399	1.43396	0.00208333	0.186318
REACTOME_ACTIVATION_OF_ATR_IN_RESPONSE_TO_REPLICATION_STRESS	36	0.410612	1.43185	0.0378947	0.188086
REACTOME_FRS_MEDIATED_FGFR1_SIGNALING	15	0.510478	1.43094	0.0907298	0.188367
REACTOME_SIGNALLING_TO_RAS	20	0.471904	1.43023	0.0940171	0.188513
PID_P38_MK2_PATHWAY	20	0.460311	1.42924	0.0838446	0.188954
REACTOME_NUCLEAR_ENVELOPE_BREAKDOWN	50	0.381102	1.42866	0.046	0.188751
REACTOME_S_PHASE	156	0.308318	1.42579	0.00610998	0.191485
REACTOME_DEGRADATION_OF_THE_EXTRACELLULAR_MATRIX	122	0.319554	1.42531	0.0105042	0.191181
REACTOME_PROCESSING_OF_DNA_DOUBLE_STRAND_BREAK_ENDS	59	0.370085	1.42502	0.0378486	0.190693
REACTOME_SEMA4D_INDUCED_CELL_MIGRATION_AND_GROWTH_CONE_COLLAPSE	20	0.477471	1.4239	0.0686071	0.191155
PID_CIRCADIAN_PATHWAY	16	0.489914	1.42181	0.0840164	0.192888
REACTOME_DEGRADATION_OF_DVL	53	0.375467	1.42049	0.0410156	0.193805
REACTOME_DEFECTIVE_CFTR_CAUSES_CYSTIC_FIBROSIS	56	0.367687	1.42002	0.0397614	0.193513
PID_LYMPH_ANGIOGENESIS_PATHWAY	24	0.442196	1.41908	0.0715746	0.193852
BIOCARTA_NTHI_PATHWAY	22	0.461214	1.41543	0.0641822	0.197531
REACTOME_PHASE_0_RAPID_DEPOLARISATION	37	0.398961	1.41534	0.0496894	0.196755
REACTOME_APC_C_CDH1_MEDIATED_DEGRADATION_OF_CDC20_AND_OTHER_APC_C_CDH1_TARGETED_PROTEINS_IN_LATE_MITOSIS_EARLY_G1	68	0.351399	1.41451	0.0351967	0.196883
NABA_SECRETED_FACTORS	189	0.298403	1.4137	0.00851064	0.197124
REACTOME_PARASITE_INFECTION	56	0.369851	1.41337	0.0592885	0.196687
REACTOME_GENE_AND_PROTEIN_EXPRESSION_BY_JAK_STAT_SIGNALING_AFTER_INTERLEUKIN_12_STIMULATION	33	0.405376	1.40881	0.0607211	0.201472
SIG_CHEMOTAXIS	43	0.382727	1.40801	0.0605428	0.20148
REACTOME_CYCLIN_A_CDK2_ASSOCIATED_EVENTS_AT_S_PHASE_ENTRY	83	0.33405	1.4059	0.0277778	0.203423
REACTOME_REGULATION_OF_RAS_BY_GAPS	64	0.359485	1.4048	0.0453564	0.203903
REACTOME_HEDGEHOG_OFF_STATE	104	0.323625	1.40362	0.0234834	0.204411
PID_ARF6_DOWNSTREAM_PATHWAY	15	0.49657	1.40258	0.107843	0.205055
REACTOME_INTERCONVERSION_OF_NUCLEOTIDE_DI_AND_TRIPHOSPHATES	27	0.435534	1.40152	0.062753	0.205573
REACTOME_COLLAGEN_DEGRADATION	61	0.354117	1.40114	0.0423387	0.205271
REACTOME_PCP_CE_PATHWAY	87	0.334805	1.40038	0.0350195	0.205512
REACTOME_DEGRADATION_OF_GLI1_BY_THE_PROTEASOME	55	0.373238	1.39881	0.0435644	0.206683
REACTOME_TRAFFICKING_OF_AMPA_RECEPTORS	28	0.421552	1.39783	0.0680412	0.207112
PID_AR_NONGENOMIC_PATHWAY	29	0.410986	1.39637	0.0546218	0.208347
REACTOME_LATE_ENDOSOMAL_MICROAUTOPHAGY	31	0.413048	1.39631	0.0582329	0.207537
PID_ANGIOPOIETIN_RECEPTOR_PATHWAY	47	0.376636	1.39359	0.0721443	0.210386
PID_INTEGRIN_A9B1_PATHWAY	22	0.443741	1.38867	0.0901467	0.215991
REACTOME_TNFR2_NON_CANONICAL_NF_KB_PATHWAY	86	0.331015	1.38711	0.0351967	0.217327
REACTOME_ABC_TRANSPORTER_DISORDERS	67	0.344307	1.38665	0.0442656	0.217026
PID_INTEGRIN_CS_PATHWAY	26	0.423389	1.38532	0.0990099	0.217814
REACTOME_NEGATIVE_REGULATION_OF_FGFR2_SIGNALING	25	0.42862	1.38497	0.0742268	0.217458
PID_ANTHRAX_PATHWAY	17	0.480759	1.38206	0.0966387	0.220507
BIOCARTA_CELLCYCLE_PATHWAY	23	0.437492	1.37822	0.0870445	0.225096
BIOCARTA_FMLP_PATHWAY	33	0.402754	1.3782	0.0711382	0.224224
REACTOME_METABOLISM_OF_CARBOHYDRATES	257	0.281256	1.37818	0.00608519	0.223373
REACTOME_DISEASES_ASSOCIATED_WITH_N_GLYCOSYLATION_OF_PROTEINS	17	0.479905	1.37775	0.108333	0.22298
REACTOME_NITRIC_OXIDE_STIMULATES_GUANYLATE_CYCLASE	18	0.46301	1.37646	0.106	0.224013
KEGG_LONG_TERM_DEPRESSION	53	0.360304	1.37514	0.0540541	0.224999
REACTOME_RECOGNITION_OF_DNA_DAMAGE_BY_PCNA_CONTAINING_REPLICATION_COMPLEX	30	0.406929	1.37422	0.0748988	0.225403
PID_MTOR_4PATHWAY	69	0.33944	1.37307	0.035343	0.226326
REACTOME_TELOMERE_EXTENSION_BY_TELOMERASE	16	0.477443	1.37209	0.102317	0.226782
KEGG_NOD_LIKE_RECEPTOR_SIGNALING_PATHWAY	56	0.353928	1.36831	0.0722892	0.231021
BIOCARTA_NFAT_PATHWAY	44	0.368838	1.36594	0.0770878	0.233692
REACTOME_SEMAPHORIN_INTERACTIONS	64	0.343844	1.36546	0.0347072	0.233413
REACTOME_G1_S_SPECIFIC_TRANSCRIPTION	29	0.412847	1.36526	0.103448	0.232764
PID_P53_DOWNSTREAM_PATHWAY	129	0.30236	1.36088	0.0197239	0.237849
REACTOME_DECTIN_1_MEDIATED_NONCANONICAL_NF_KB_SIGNALING	56	0.358033	1.35891	0.0521042	0.239776
REACTOME_CELL_CELL_COMMUNICATION	99	0.314711	1.3576	0.0299401	0.240659
REACTOME_DEGRADATION_OF_AXIN	51	0.357542	1.35514	0.0766129	0.24342
PID_FRA_PATHWAY	34	0.387915	1.35481	0.0833333	0.243001
REACTOME_INTERLEUKIN_12_FAMILY_SIGNALING	47	0.35601	1.35239	0.0683594	0.245572
PID_VEGFR1_PATHWAY	26	0.414057	1.3495	0.102616	0.24873
REACTOME_MEIOTIC_SYNAPSIS	27	0.410013	1.34857	0.0916179	0.249222
KEGG_CHEMOKINE_SIGNALING_PATHWAY	137	0.296671	1.34842	0.0295858	0.248536
KEGG_PATHOGENIC_ESCHERICHIA_COLI_INFECTION	47	0.363822	1.34528	0.0885312	0.25239
BIOCARTA_HDAC_PATHWAY	23	0.427205	1.34505	0.107784	0.251814
REACTOME_PCNA_DEPENDENT_LONG_PATCH_BASE_EXCISION_REPAIR	21	0.435036	1.34442	0.112766	0.251862
REACTOME_FRS_MEDIATED_FGFR2_SIGNALING	16	0.46184	1.34236	0.127789	0.253983
PID_CDC42_PATHWAY	67	0.336274	1.34112	0.0483193	0.254771
REACTOME_REGULATION_OF_INSULIN_SECRETION	62	0.334308	1.34086	0.0613497	0.254184
REACTOME_HOST_INTERACTIONS_OF_HIV_FACTORS	120	0.300794	1.34024	0.0433884	0.254304
REACTOME_UCH_PROTEINASES	80	0.327	1.33829	0.0486258	0.256425
KEGG_DNA_REPLICATION	35	0.378392	1.33671	0.101124	0.257967
REACTOME_G_PROTEIN_ACTIVATION	17	0.45542	1.33368	0.115854	0.261689
KEGG_GLYCOSAMINOGLYCAN_DEGRADATION	18	0.447153	1.33031	0.122951	0.265914
REACTOME_DNA_DOUBLE_STRAND_BREAK_REPAIR	124	0.295555	1.32846	0.0477223	0.267655
KEGG_SNARE_INTERACTIONS_IN_VESICULAR_TRANSPORT	37	0.376385	1.32604	0.0871369	0.270388
REACTOME_COPII_MEDIATED_VESICLE_TRANSPORT	64	0.33294	1.32533	0.086	0.270633
REACTOME_INTERLEUKIN_10_SIGNALING	34	0.373184	1.3249	0.0881764	0.270298
REACTOME_ER_QUALITY_CONTROL_COMPARTMENT_ERQC	20	0.437146	1.32439	0.117764	0.270269
REACTOME_DOPAMINE_NEUROTRANSMITTER_RELEASE_CYCLE	20	0.434735	1.32404	0.128151	0.269877
BIOCARTA_GPCR_PATHWAY	29	0.396802	1.31853	0.120408	0.277481
BIOCARTA_MPR_PATHWAY	19	0.431384	1.31793	0.134146	0.277411
REACTOME_STABILIZATION_OF_P53	52	0.35267	1.31745	0.0823529	0.277138
PID_P53_REGULATION_PATHWAY	55	0.342967	1.31731	0.0882353	0.276362
REACTOME_ANTIGEN_PROCESSING_CROSS_PRESENTATION	91	0.308798	1.31702	0.0649087	0.27588
REACTOME_A_TETRASACCHARIDE_LINKER_SEQUENCE_IS_REQUIRED_FOR_GAG_SYNTHESIS	24	0.414736	1.31312	0.128713	0.280921
PID_CD8_TCR_DOWNSTREAM_PATHWAY	39	0.366504	1.31141	0.108	0.282909
REACTOME_CLEC7A_DECTIN_1_SIGNALING	94	0.310495	1.31111	0.0706861	0.282429
REACTOME_INTERLEUKIN_1_SIGNALING	95	0.305004	1.30949	0.0595483	0.284115
BIOCARTA_CCR3_PATHWAY	16	0.454769	1.30929	0.171371	0.283464
REACTOME_ACTIVATION_OF_KAINATE_RECEPTORS_UPON_GLUTAMATE_BINDING	23	0.406031	1.30856	0.128906	0.283676
PID_RB_1PATHWAY	57	0.333513	1.30803	0.0828157	0.283591
REACTOME_ACTIVATION_OF_THE_PRE_REPLICATIVE_COMPLEX	32	0.379741	1.30683	0.125249	0.284722
BIOCARTA_RACCYCD_PATHWAY	26	0.401272	1.30678	0.127883	0.283873
REACTOME_RUNX2_REGULATES_OSTEOBLAST_DIFFERENTIATION	21	0.421758	1.30524	0.128155	0.285346
REACTOME_UB_SPECIFIC_PROCESSING_PROTEASES	155	0.284079	1.30387	0.0384615	0.286673
KEGG_CARDIAC_MUSCLE_CONTRACTION	56	0.343284	1.30271	0.0786749	0.287429
REACTOME_CELLULAR_RESPONSE_TO_HYPOXIA	68	0.326798	1.30228	0.0843621	0.287218
REACTOME_REGULATION_OF_RUNX3_EXPRESSION_AND_ACTIVITY	53	0.344746	1.30113	0.0985626	0.288051
KEGG_PENTOSE_PHOSPHATE_PATHWAY	23	0.407213	1.29855	0.132265	0.291393
REACTOME_C_TYPE_LECTIN_RECEPTORS_CLRS	122	0.292635	1.29813	0.0584551	0.291204
BIOCARTA_NUCLEARRS_PATHWAY	19	0.431363	1.29631	0.151329	0.293323
KEGG_PROGESTERONE_MEDIATED_OOCYTE_MATURATION	79	0.311412	1.29037	0.0822511	0.302506
KEGG_PROSTATE_CANCER	84	0.307638	1.29004	0.0865191	0.302172
PID_MAPK_TRK_PATHWAY	33	0.378015	1.28984	0.135827	0.301523
REACTOME_INLB_MEDIATED_ENTRY_OF_LISTERIA_MONOCYTOGENES_INTO_HOST_CELL	15	0.451169	1.28838	0.166667	0.303036
REACTOME_SIGNALING_BY_NOTCH4	79	0.313513	1.28644	0.0909091	0.305375
REACTOME_METALLOPROTEASE_DUBS	17	0.440228	1.28598	0.13843	0.305255
REACTOME_SIGNALING_BY_MODERATE_KINASE_ACTIVITY_BRAF_MUTANTS	42	0.348984	1.28332	0.121901	0.30892
BIOCARTA_ERK_PATHWAY	26	0.397861	1.2763	0.15102	0.32009
PID_PDGFRB_PATHWAY	125	0.284453	1.27452	0.0665281	0.322171
PID_P38_MKK3_6PATHWAY	26	0.39728	1.27422	0.151139	0.321671
REACTOME_MAP2K_AND_MAPK_ACTIVATION	37	0.361786	1.27328	0.152305	0.322364
REACTOME_REGULATION_OF_TP53_ACTIVITY_THROUGH_PHOSPHORYLATION	88	0.302332	1.27302	0.0856031	0.321759
REACTOME_WNT5A_DEPENDENT_INTERNALIZATION_OF_FZD4	15	0.454107	1.27253	0.172888	0.321656
REACTOME_HDR_THROUGH_HOMOLOGOUS_RECOMBINATION_HRR	63	0.322235	1.27237	0.0958904	0.320916
REACTOME_GLUCONEOGENESIS	28	0.384674	1.27176	0.148728	0.321
BIOCARTA_RAS_PATHWAY	22	0.404105	1.27146	0.163561	0.320517
REACTOME_SIGNALING_BY_ROBO_RECEPTORS	203	0.262977	1.27056	0.04	0.321096
BIOCARTA_PYK2_PATHWAY	27	0.391857	1.26914	0.132554	0.322619
KEGG_LONG_TERM_POTENTIATION	63	0.319117	1.26858	0.123457	0.322619
REACTOME_POTASSIUM_CHANNELS	64	0.316856	1.26672	0.107143	0.3249
REACTOME_METABOLISM_OF_POLYAMINES	54	0.325499	1.2655	0.103659	0.326167
REACTOME_GLUCOSE_METABOLISM	81	0.305764	1.26479	0.114563	0.326489
REACTOME_DUAL_INCISION_IN_GG_NER	40	0.348539	1.26377	0.133333	0.327219
REACTOME_PLATELET_ACTIVATION_SIGNALING_AND_AGGREGATION	210	0.261548	1.26052	0.0313808	0.332147
REACTOME_FCGAMMA_RECEPTOR_FCGR_DEPENDENT_PHAGOCYTOSIS	80	0.299611	1.26	0.0829787	0.332168
REACTOME_PRESYNAPTIC_FUNCTION_OF_KAINATE_RECEPTORS	15	0.445673	1.25943	0.172557	0.332188
PID_CDC42_REG_PATHWAY	30	0.373964	1.25601	0.15102	0.337527
REACTOME_THROMBOXANE_SIGNALLING_THROUGH_TP_RECEPTOR	18	0.425806	1.25352	0.17757	0.340737
REACTOME_ANCHORING_OF_THE_BASAL_BODY_TO_THE_PLASMA_MEMBRANE	92	0.294475	1.25313	0.108051	0.340484
REACTOME_MEIOSIS	47	0.335248	1.253	0.133197	0.339717
REACTOME_CHAPERONE_MEDIATED_AUTOPHAGY	20	0.405016	1.25275	0.159763	0.339131
BIOCARTA_MAL_PATHWAY	17	0.43203	1.25264	0.173469	0.338355
REACTOME_ASYMMETRIC_LOCALIZATION_OF_PCP_PROTEINS	60	0.314525	1.25155	0.12	0.339193
REACTOME_AUTOPHAGY	131	0.282126	1.25153	0.0890269	0.338222
REACTOME_RAS_ACTIVATION_UPON_CA2_INFLUX_THROUGH_NMDA_RECEPTOR	19	0.417836	1.25038	0.167015	0.339265
BIOCARTA_TNFR2_PATHWAY	16	0.432313	1.25015	0.188716	0.338686
REACTOME_DISEASES_ASSOCIATED_WITH_O_GLYCOSYLATION_OF_PROTEINS	57	0.321755	1.24801	0.0967078	0.341601
SA_TRKA_RECEPTOR	17	0.429622	1.24798	0.192157	0.340673
BIOCARTA_P53_PATHWAY	16	0.436748	1.24776	0.183794	0.340015
REACTOME_PROCESSIVE_SYNTHESIS_ON_THE_LAGGING_STRAND	15	0.447226	1.24738	0.176817	0.339711
REACTOME_REGULATION_OF_RUNX2_EXPRESSION_AND_ACTIVITY	68	0.309433	1.24591	0.138947	0.341483
BIOCARTA_TPO_PATHWAY	22	0.402119	1.24288	0.178357	0.346065
REACTOME_HDACS_DEACETYLATE_HISTONES	30	0.3711	1.24271	0.184	0.34537
PID_ENDOTHELIN_PATHWAY	60	0.318128	1.24248	0.121399	0.344834
KEGG_SMALL_CELL_LUNG_CANCER	83	0.30058	1.23856	0.100642	0.350871
PID_PI3KCI_AKT_PATHWAY	35	0.357282	1.23665	0.148454	0.353598
REACTOME_PROGRAMMED_CELL_DEATH	162	0.264377	1.23456	0.0858896	0.356258
REACTOME_UPTAKE_AND_ACTIONS_OF_BACTERIAL_TOXINS	26	0.381251	1.23448	0.170082	0.355386
REACTOME_RUNX1_REGULATES_TRANSCRIPTION_OF_GENES_INVOLVED_IN_DIFFERENTIATION_OF_HSCS	65	0.308977	1.23445	0.129293	0.354448
REACTOME_PHASE_2_PLATEAU_PHASE	19	0.400385	1.23199	0.178571	0.358092
REACTOME_REGULATION_OF_TP53_EXPRESSION_AND_DEGRADATION	37	0.351413	1.22609	0.168337	0.367855
REACTOME_NEGATIVE_REGULATION_OF_NMDA_RECEPTOR_MEDIATED_NEURONAL_TRANSMISSION	20	0.399299	1.22595	0.196532	0.367143
PID_PRL_SIGNALING_EVENTS_PATHWAY	23	0.394098	1.22591	0.191579	0.366246
REACTOME_HSF1_ACTIVATION	27	0.376393	1.22429	0.182979	0.368404
REACTOME_RESOLUTION_OF_AP_SITES_VIA_THE_MULTIPLE_NUCLEOTIDE_PATCH_REPLACEMENT_PATHWAY	25	0.384769	1.22165	0.18591	0.372575
REACTOME_GABA_B_RECEPTOR_ACTIVATION	31	0.358751	1.21815	0.198444	0.378643
KEGG_GLIOMA	61	0.309155	1.21755	0.147303	0.378748
KEGG_PATHWAYS_IN_CANCER	295	0.241383	1.21718	0.0614407	0.378405
REACTOME_CA2_PATHWAY	53	0.323575	1.21634	0.136646	0.379017
REACTOME_DNA_STRAND_ELONGATION	32	0.353496	1.21546	0.182008	0.379673
BIOCARTA_AGR_PATHWAY	26	0.366612	1.21455	0.192157	0.380426
REACTOME_DNA_DAMAGE_TELOMERE_STRESS_INDUCED_SENESCENCE	27	0.375187	1.21372	0.195122	0.381142
KEGG_BLADDER_CANCER	40	0.337827	1.21301	0.171779	0.381566
BIOCARTA_BCR_PATHWAY	32	0.35815	1.21188	0.195122	0.382905
REACTOME_WNT_LIGAND_BIOGENESIS_AND_TRAFFICKING	19	0.401182	1.20964	0.203488	0.386323
KEGG_CYTOKINE_CYTOKINE_RECEPTOR_INTERACTION	155	0.262532	1.20918	0.108108	0.386267
REACTOME_DOWNREGULATION_OF_TGF_BETA_RECEPTOR_SIGNALING	26	0.374749	1.2083	0.180361	0.38691
REACTOME_DEUBIQUITINATION	226	0.248434	1.20816	0.0798403	0.386161
REACTOME_REGULATION_OF_TP53_ACTIVITY	151	0.26334	1.20815	0.100209	0.385152
REACTOME_DEGRADATION_OF_BETA_CATENIN_BY_THE_DESTRUCTION_COMPLEX	80	0.293722	1.20798	0.150602	0.384462
REACTOME_ADHERENS_JUNCTIONS_INTERACTIONS	23	0.382773	1.20588	0.185111	0.387507
KEGG_HEDGEHOG_SIGNALING_PATHWAY	42	0.331098	1.20491	0.173038	0.388482
REACTOME_GAP_FILLING_DNA_REPAIR_SYNTHESIS_AND_LIGATION_IN_GG_NER	25	0.380412	1.2045	0.182927	0.388315
BIOCARTA_MEF2D_PATHWAY	17	0.414343	1.20248	0.223629	0.391373
REACTOME_DEFECTIVE_B4GALT7_CAUSES_EDS_PROGEROID_TYPE	19	0.396985	1.2015	0.228745	0.392286
REACTOME_REGULATION_OF_MRNA_STABILITY_BY_PROTEINS_THAT_BIND_AU_RICH_ELEMENTS	82	0.28686	1.19958	0.145129	0.395094
REACTOME_CILIUM_ASSEMBLY	179	0.254495	1.19927	0.0892116	0.394661
KEGG_MAPK_SIGNALING_PATHWAY	234	0.248612	1.19871	0.100858	0.394742
KEGG_ARGININE_AND_PROLINE_METABOLISM	44	0.325743	1.19694	0.185185	0.397351
REACTOME_NEGATIVE_REGULATION_OF_FGFR3_SIGNALING	23	0.378888	1.19685	0.219149	0.396523
REACTOME_SIGNALING_BY_MET	79	0.291625	1.19677	0.159091	0.395675
PID_MYC_ACTIV_PATHWAY	75	0.292516	1.19656	0.168699	0.395061
REACTOME_REGULATION_OF_EXPRESSION_OF_SLITS_AND_ROBOS	159	0.258744	1.19344	0.123932	0.400505
REACTOME_RESOLUTION_OF_D_LOOP_STRUCTURES	31	0.353311	1.19119	0.196532	0.404378
PID_S1P_S1P1_PATHWAY	21	0.385412	1.18991	0.232759	0.406057
PID_VEGFR1_2_PATHWAY	69	0.293484	1.18697	0.168724	0.411009
REACTOME_RESOLUTION_OF_D_LOOP_STRUCTURES_THROUGH_SYNTHESIS_DEPENDENT_STRAND_ANNEALING_SDSA	25	0.369731	1.18675	0.220833	0.410416
REACTOME_EPHA_MEDIATED_GROWTH_CONE_COLLAPSE	27	0.360711	1.18519	0.231707	0.412609
REACTOME_MAPK6_MAPK4_SIGNALING	84	0.283394	1.18353	0.180124	0.414881
REACTOME_STRIATED_MUSCLE_CONTRACTION	27	0.358244	1.18066	0.233766	0.419707
BIOCARTA_NDKDYNAMIN_PATHWAY	16	0.414347	1.17791	0.242	0.424335
PID_FCER1_PATHWAY	55	0.308239	1.1762	0.195072	0.426727
BIOCARTA_PTDINS_PATHWAY	23	0.375053	1.17613	0.249497	0.425816
KEGG_NITROGEN_METABOLISM	16	0.41311	1.17598	0.257485	0.42505
KEGG_PROTEIN_EXPORT	23	0.375166	1.17543	0.230612	0.42519
KEGG_AMINO_SUGAR_AND_NUCLEOTIDE_SUGAR_METABOLISM	42	0.321255	1.17529	0.198783	0.424361
PID_WNT_NONCANONICAL_PATHWAY	32	0.34211	1.17507	0.218504	0.423807
PID_PTP1B_PATHWAY	48	0.31429	1.17456	0.202041	0.423789
REACTOME_INWARDLY_RECTIFYING_K_CHANNELS	22	0.37137	1.17106	0.250965	0.43028
BIOCARTA_NGF_PATHWAY	19	0.383276	1.17003	0.254753	0.431305
REACTOME_MEIOTIC_RECOMBINATION	21	0.381052	1.16956	0.242616	0.431165
REACTOME_O_LINKED_GLYCOSYLATION_OF_MUCINS	50	0.30798	1.16663	0.205508	0.436147
BIOCARTA_ERAD_PATHWAY	19	0.390292	1.16641	0.254789	0.43556
REACTOME_INTRAFLAGELLAR_TRANSPORT	46	0.314615	1.16633	0.218876	0.434665
BIOCARTA_TCR_PATHWAY	39	0.321659	1.16153	0.235052	0.443581
REACTOME_HOMOLOGOUS_DNA_PAIRING_AND_STRAND_EXCHANGE	40	0.321855	1.16004	0.224449	0.445772
KEGG_NUCLEOTIDE_EXCISION_REPAIR	42	0.322569	1.15917	0.237255	0.446615
BIOCARTA_BARRESTIN_SRC_PATHWAY	15	0.414061	1.15655	0.260521	0.451038
REACTOME_FCERI_MEDIATED_NF_KB_ACTIVATION	76	0.285918	1.1552	0.174946	0.452927
REACTOME_EUKARYOTIC_TRANSLATION_INITIATION	114	0.260688	1.15491	0.193738	0.452469
BIOCARTA_IGF1_PATHWAY	21	0.385052	1.15325	0.25641	0.455118
BIOCARTA_BIOPEPTIDES_PATHWAY	26	0.355915	1.15305	0.258656	0.454475
REACTOME_NEUTROPHIL_DEGRANULATION	402	0.223965	1.15208	0.0877551	0.455537
REACTOME_TRANSCRIPTION_OF_E2F_TARGETS_UNDER_NEGATIVE_CONTROL_BY_P107_RBL1_AND_P130_RBL2_IN_COMPLEX_WITH_HDAC1	16	0.405761	1.1509	0.297959	0.456981
PID_IL4_2PATHWAY	47	0.304604	1.1509	0.239264	0.455941
REACTOME_ABC_FAMILY_PROTEINS_MEDIATED_TRANSPORT	94	0.271184	1.149	0.199601	0.458785
REACTOME_ACTIVATION_OF_BAD_AND_TRANSLOCATION_TO_MITOCHONDRIA	15	0.403122	1.14823	0.294479	0.459477
BIOCARTA_CARDIACEGF_PATHWAY	17	0.397056	1.14778	0.280164	0.459503
REACTOME_NOTCH3_ACTIVATION_AND_TRANSMISSION_OF_SIGNAL_TO_THE_NUCLEUS	25	0.347963	1.14669	0.255144	0.460807
PID_ECADHERIN_STABILIZATION_PATHWAY	38	0.314227	1.14529	0.246347	0.462887
BIOCARTA_EFP_PATHWAY	15	0.410697	1.14518	0.28169	0.462054
REACTOME_SIGNALING_BY_NTRK3_TRKC	17	0.396379	1.14365	0.305955	0.464407
REACTOME_HIV_INFECTION	214	0.237135	1.14261	0.139918	0.465558
REACTOME_RUNX2_REGULATES_BONE_DEVELOPMENT	27	0.346965	1.14188	0.27044	0.466022
REACTOME_ERCC6_CSB_AND_EHMT2_G9A_POSITIVELY_REGULATE_RRNA_EXPRESSION	16	0.396522	1.14162	0.290631	0.465559
REACTOME_CREB1_PHOSPHORYLATION_THROUGH_NMDA_RECEPTOR_MEDIATED_ACTIVATION_OF_RAS_SIGNALING	27	0.347698	1.13653	0.279116	0.475695
REACTOME_INTEGRATION_OF_ENERGY_METABOLISM	90	0.266351	1.13384	0.191083	0.480661
REACTOME_REPRODUCTION	59	0.291208	1.13231	0.233684	0.482878
REACTOME_SIGNALING_BY_PDGF	56	0.294208	1.12984	0.256842	0.487325
REACTOME_ONCOGENE_INDUCED_SENESCENCE	34	0.322477	1.12938	0.26294	0.487248
REACTOME_SIGNALING_BY_THE_B_CELL_RECEPTOR_BCR	104	0.262147	1.12597	0.215517	0.493891
KEGG_NEUROTROPHIN_SIGNALING_PATHWAY	118	0.249831	1.12318	0.204918	0.49915
REACTOME_RHO_GTPASES_ACTIVATE_NADPH_OXIDASES	21	0.361273	1.12175	0.284024	0.501305
PID_FANCONI_PATHWAY	41	0.303496	1.11934	0.250996	0.505676
REACTOME_APC_CDC20_MEDIATED_DEGRADATION_OF_NEK2A	25	0.348242	1.11869	0.284232	0.506047
REACTOME_FLT3_SIGNALING	230	0.229655	1.11621	0.178357	0.51066
PID_NCADHERIN_PATHWAY	31	0.334902	1.11616	0.286624	0.509622
KEGG_MELANOMA	59	0.283977	1.11587	0.264766	0.509123
BIOCARTA_MET_PATHWAY	32	0.32369	1.11567	0.291417	0.508396
PID_RAC1_PATHWAY	52	0.294087	1.11434	0.264078	0.510356
REACTOME_CYTOSOLIC_SULFONATION_OF_SMALL_MOLECULES	18	0.380639	1.11354	0.323944	0.511106
REACTOME_SIGNALING_BY_NTRKS	126	0.250254	1.11259	0.244444	0.512216
REACTOME_ACTIVATION_OF_THE_MRNA_UPON_BINDING_OF_THE_CAP_BINDING_COMPLEX_AND_EIFS_AND_SUBSEQUENT_BINDING_TO_43S	56	0.2861	1.11189	0.271429	0.51272
REACTOME_NEGATIVE_REGULATION_OF_FGFR4_SIGNALING	23	0.350335	1.11049	0.298569	0.514822
REACTOME_MAPK_FAMILY_SIGNALING_CASCADES	258	0.224356	1.11004	0.184713	0.514663
REACTOME_AMYLOID_FIBER_FORMATION	38	0.312	1.1099	0.276134	0.513875
PID_RHOA_PATHWAY	41	0.307132	1.1091	0.289157	0.514521
REACTOME_PLATELET_HOMEOSTASIS	69	0.28023	1.10897	0.291581	0.513641
REACTOME_INTERLEUKIN_1_FAMILY_SIGNALING	121	0.2515	1.10837	0.233546	0.513906
REACTOME_HDR_THROUGH_SINGLE_STRAND_ANNEALING_SSA	35	0.317345	1.10801	0.326044	0.513636
PID_IL2_1PATHWAY	52	0.29326	1.10639	0.286004	0.51617
REACTOME_TRANSCRIPTIONAL_REGULATION_BY_TP53	336	0.218894	1.10615	0.176591	0.515547
BIOCARTA_CHEMICAL_PATHWAY	18	0.372093	1.1053	0.329341	0.516338
KEGG_GNRH_SIGNALING_PATHWAY	81	0.266158	1.10395	0.307229	0.518308
REACTOME_TELOMERE_MAINTENANCE	42	0.302614	1.10188	0.315891	0.522061
REACTOME_RAF_ACTIVATION	30	0.325059	1.09865	0.32636	0.528375
REACTOME_CRMPS_IN_SEMA3A_SIGNALING	16	0.383991	1.09604	0.310924	0.533429
REACTOME_DISEASES_OF_METABOLISM	210	0.228768	1.09495	0.23299	0.534803
REACTOME_THE_ROLE_OF_NEF_IN_HIV_1_REPLICATION_AND_DISEASE_PATHOGENESIS	26	0.334716	1.09495	0.330677	0.533665
REACTOME_ONCOGENIC_MAPK_SIGNALING	68	0.270963	1.09457	0.284861	0.533335
KEGG_TGF_BETA_SIGNALING_PATHWAY	76	0.267616	1.0935	0.266667	0.534843
REACTOME_TGF_BETA_RECEPTOR_SIGNALING_ACTIVATES_SMADS	32	0.320665	1.09289	0.321721	0.535238
PID_RAC1_REG_PATHWAY	38	0.301777	1.09024	0.300589	0.540426
REACTOME_TRANSCRIPTION_OF_E2F_TARGETS_UNDER_NEGATIVE_CONTROL_BY_DREAM_COMPLEX	19	0.364152	1.08969	0.340726	0.540584
REACTOME_SYNAPTIC_ADHESION_LIKE_MOLECULES	20	0.35622	1.08121	0.35518	0.560011
BIOCARTA_IL1R_PATHWAY	29	0.323102	1.07984	0.337374	0.562047
REACTOME_FC_EPSILON_RECEPTOR_FCERI_SIGNALING	123	0.239478	1.0795	0.288032	0.561765
REACTOME_EXTENSION_OF_TELOMERES	42	0.302614	1.07773	0.349901	0.564985
REACTOME_G_ALPHA_Z_SIGNALLING_EVENTS	39	0.294619	1.07583	0.32008	0.568383
PID_IL8_CXCR2_PATHWAY	31	0.314084	1.0757	0.317814	0.567591
REACTOME_VEGFR2_MEDIATED_CELL_PROLIFERATION	19	0.355621	1.07461	0.368836	0.56905
REACTOME_FGFR1_MUTANT_RECEPTOR_ACTIVATION	25	0.329868	1.07391	0.340081	0.569573
BIOCARTA_P53HYPOXIA_PATHWAY	21	0.342331	1.07273	0.344468	0.571403
REACTOME_DNA_DAMAGE_BYPASS	46	0.288214	1.07166	0.335341	0.572936
REACTOME_CELL_SURFACE_INTERACTIONS_AT_THE_VASCULAR_WALL	101	0.247641	1.07119	0.319018	0.572789
PID_IL23_PATHWAY	26	0.327766	1.07042	0.335354	0.573459
PID_TXA2PATHWAY	51	0.285958	1.06881	0.345382	0.576226
REACTOME_GLUCAGON_TYPE_LIGAND_RECEPTORS	19	0.355393	1.0683	0.35687	0.576356
BIOCARTA_EPO_PATHWAY	18	0.361678	1.0675	0.379242	0.577107
REACTOME_DOWNSTREAM_SIGNALING_OF_ACTIVATED_FGFR1	22	0.351434	1.06461	0.370155	0.583202
BIOCARTA_G1_PATHWAY	28	0.31797	1.06428	0.393281	0.582847
PID_TGFBR_PATHWAY	53	0.275017	1.06405	0.334737	0.582212
BIOCARTA_FCER1_PATHWAY	38	0.297659	1.06265	0.361225	0.584545
BIOCARTA_EGF_PATHWAY	27	0.323439	1.06247	0.360947	0.583811
REACTOME_THROMBIN_SIGNALLING_THROUGH_PROTEINASE_ACTIVATED_RECEPTORS_PARS	25	0.329357	1.06245	0.350476	0.582678
REACTOME_BMAL1_CLOCK_NPAS2_ACTIVATES_CIRCADIAN_GENE_EXPRESSION	25	0.330189	1.06188	0.355967	0.582872
REACTOME_NEGATIVE_REGULATION_OF_MAPK_PATHWAY	40	0.289414	1.05779	0.346983	0.59209
REACTOME_TRANSCRIPTIONAL_REGULATION_OF_PLURIPOTENT_STEM_CELLS	20	0.340932	1.05615	0.363636	0.594978
REACTOME_GLUTAMATE_NEUROTRANSMITTER_RELEASE_CYCLE	23	0.329706	1.05576	0.374016	0.594741
REACTOME_SIGNALING_BY_WNT	241	0.21679	1.05552	0.305439	0.594167
REACTOME_SUMOYLATION_OF_DNA_REPLICATION_PROTEINS	43	0.285742	1.05141	0.356863	0.603022
REACTOME_FORMATION_OF_FIBRIN_CLOT_CLOTTING_CASCADE	20	0.34785	1.0514	0.359841	0.60185
REACTOME_GLUCAGON_LIKE_PEPTIDE_1_GLP1_REGULATES_INSULIN_SECRETION	31	0.307798	1.05088	0.378819	0.601906
PID_FGF_PATHWAY	48	0.275391	1.05022	0.364341	0.602419
REACTOME_CELLULAR_RESPONSES_TO_EXTERNAL_STIMULI	492	0.200945	1.04948	0.273913	0.603109
REACTOME_SRP_DEPENDENT_COTRANSLATIONAL_PROTEIN_TARGETING_TO_MEMBRANE	107	0.243058	1.04664	0.350202	0.609122
PID_ARF6_TRAFFICKING_PATHWAY	47	0.280621	1.04637	0.373984	0.608658
REACTOME_G_PROTEIN_BETA_GAMMA_SIGNALLING	25	0.323775	1.04497	0.400394	0.611042
REACTOME_INHIBITION_OF_THE_PROTEOLYTIC_ACTIVITY_OF_APC_C_REQUIRED_FOR_THE_ONSET_OF_ANAPHASE_BY_MITOTIC_SPINDLE_CHECKPOINT_COMPONENTS	20	0.343604	1.0444	0.391304	0.611289
REACTOME_CIRCADIAN_CLOCK	67	0.261889	1.04369	0.369388	0.611859
REACTOME_SIGNALING_BY_NOTCH	167	0.223613	1.04152	0.343815	0.616209
PID_PI3K_PLC_TRK_PATHWAY	36	0.29361	1.04027	0.391919	0.618146
BIOCARTA_MAPK_PATHWAY	80	0.24974	1.03939	0.392354	0.619114
REACTOME_SIGNALING_BY_RECEPTOR_TYROSINE_KINASES	458	0.199466	1.03616	0.314516	0.625964
BIOCARTA_PDGF_PATHWAY	28	0.312894	1.03492	0.418468	0.62793
REACTOME_LAGGING_STRAND_SYNTHESIS	20	0.336862	1.03293	0.405295	0.631869
REACTOME_INTRA_GOLGI_TRAFFIC	41	0.281678	1.02421	0.41189	0.652843
REACTOME_CD209_DC_SIGN_SIGNALING	20	0.332467	1.02307	0.413136	0.654556
BIOCARTA_PPARA_PATHWAY	48	0.273709	1.02134	0.417822	0.657793
REACTOME_NEUREXINS_AND_NEUROLIGINS	47	0.275802	1.02072	0.410788	0.658074
PID_NFKAPPAB_CANONICAL_PATHWAY	23	0.322928	1.02063	0.410148	0.657023
REACTOME_SEROTONIN_NEUROTRANSMITTER_RELEASE_CYCLE	15	0.365223	1.02016	0.420319	0.657085
REACTOME_TCR_SIGNALING	102	0.232996	1.01767	0.401222	0.662247
PID_TAP63_PATHWAY	51	0.269733	1.01715	0.419679	0.662298
KEGG_VEGF_SIGNALING_PATHWAY	63	0.256709	1.01563	0.407258	0.665068
REACTOME_NUCLEOTIDE_SALVAGE	20	0.330062	1.01447	0.450644	0.666834
REACTOME_TP53_REGULATES_TRANSCRIPTION_OF_CELL_DEATH_GENES	39	0.287546	1.01367	0.429719	0.667666
REACTOME_SIGNALING_BY_VEGF	101	0.236224	1.01365	0.409283	0.666453
SIG_CD40PATHWAYMAP	34	0.289471	1.00777	0.433269	0.680737
REACTOME_NOREPINEPHRINE_NEUROTRANSMITTER_RELEASE_CYCLE	17	0.343274	1.00535	0.434694	0.686081
REACTOME_MTOR_SIGNALLING	39	0.280384	1.0048	0.431493	0.686318
REACTOME_BUDDING_AND_MATURATION_OF_HIV_VIRION	27	0.303528	1.00425	0.442308	0.686537
REACTOME_APOPTOTIC_CLEAVAGE_OF_CELLULAR_PROTEINS	34	0.284608	1.00208	0.450192	0.690663
REACTOME_NUCLEAR_PORE_COMPLEX_NPC_DISASSEMBLY	33	0.287079	0.999309	0.459082	0.696566
REACTOME_DEADENYLATION_OF_MRNA	22	0.323693	0.998565	0.43152	0.697225
REACTOME_G_BETA_GAMMA_SIGNALLING_THROUGH_PI3KGAMMA	18	0.347494	0.997808	0.473029	0.697857
KEGG_FC_GAMMA_R_MEDIATED_PHAGOCYTOSIS	86	0.238235	0.995648	0.488235	0.702311
REACTOME_DISEASES_OF_PROGRAMMED_CELL_DEATH	22	0.313645	0.992372	0.440748	0.7099
REACTOME_DOWNSTREAM_SIGNALING_OF_ACTIVATED_FGFR2	21	0.315418	0.990148	0.444867	0.714699
BIOCARTA_VEGF_PATHWAY	27	0.304163	0.990081	0.45	0.713545
REACTOME_METABOLISM_OF_NUCLEOTIDES	86	0.238728	0.990026	0.480687	0.712392
PID_HDAC_CLASSIII_PATHWAY	23	0.309204	0.989394	0.477273	0.712736
PID_INTEGRIN2_PATHWAY	22	0.317746	0.989236	0.457203	0.711837
REACTOME_MISMATCH_REPAIR	15	0.348367	0.985643	0.466667	0.720354
PID_UPA_UPAR_PATHWAY	34	0.276758	0.985177	0.482897	0.720238
PID_HEDGEHOG_2PATHWAY	18	0.326485	0.98483	0.479424	0.719856
REACTOME_GLYCOSPHINGOLIPID_METABOLISM	38	0.280409	0.983979	0.479079	0.720849
KEGG_NON_SMALL_CELL_LUNG_CANCER	53	0.258586	0.983279	0.497899	0.721464
REACTOME_SIGNALING_BY_FGFR2	61	0.253454	0.98307	0.490798	0.720753
REACTOME_VOLTAGE_GATED_POTASSIUM_CHANNELS	28	0.294872	0.98299	0.488506	0.719681
REACTOME_RNA_POLYMERASE_II_TRANSCRIPTION_TERMINATION	63	0.243977	0.982848	0.470825	0.71877
REACTOME_OTHER_SEMAPHORIN_INTERACTIONS	19	0.322782	0.982663	0.478431	0.717953
KEGG_PRION_DISEASES	30	0.297205	0.98225	0.472279	0.717734
REACTOME_OPIOID_SIGNALLING	77	0.237235	0.981815	0.498956	0.717554
KEGG_NATURAL_KILLER_CELL_MEDIATED_CYTOTOXICITY	88	0.233295	0.981729	0.496932	0.716484
REACTOME_E2F_MEDIATED_REGULATION_OF_DNA_REPLICATION	22	0.316887	0.981368	0.45614	0.716083
KEGG_APOPTOSIS	80	0.236701	0.980782	0.492569	0.716321
PID_AJDISS_2PATHWAY	47	0.262876	0.980654	0.471193	0.715353
BIOCARTA_RHO_PATHWAY	20	0.320176	0.979178	0.486762	0.718007
REACTOME_OTHER_INTERLEUKIN_SIGNALING	21	0.318794	0.978766	0.47541	0.717802
REACTOME_LEISHMANIA_INFECTION	176	0.209443	0.978724	0.491736	0.716617
REACTOME_TRANSCRIPTIONAL_REGULATION_BY_RUNX3	93	0.230672	0.978226	0.5	0.716654
BIOCARTA_BCELLSURVIVAL_PATHWAY	15	0.347414	0.977746	0.522954	0.716629
REACTOME_APOPTOTIC_EXECUTION_PHASE	42	0.270058	0.976343	0.453988	0.719159
BIOCARTA_MCM_PATHWAY	18	0.328546	0.976111	0.466102	0.718526
PID_P38_ALPHA_BETA_PATHWAY	30	0.287571	0.975951	0.5	0.717709
REACTOME_HYALURONAN_METABOLISM	16	0.344886	0.975938	0.49323	0.716471
REACTOME_REGULATION_OF_PTEN_STABILITY_AND_ACTIVITY	65	0.247195	0.974692	0.482143	0.718587
REACTOME_DNA_REPAIR	267	0.196373	0.973313	0.536634	0.720982
REACTOME_MAP3K8_TPL2_DEPENDENT_MAPK1_3_ACTIVATION	16	0.342031	0.97319	0.504726	0.720031
KEGG_SELENOAMINO_ACID_METABOLISM	22	0.315877	0.972857	0.484375	0.719619
REACTOME_DETOXIFICATION_OF_REACTIVE_OXYGEN_SPECIES	31	0.286422	0.971154	0.474747	0.722879
KEGG_ADHERENS_JUNCTION	67	0.241734	0.970906	0.529532	0.722223
REACTOME_EPHRIN_SIGNALING	19	0.326458	0.969576	0.5	0.724579
PID_NECTIN_PATHWAY	26	0.300166	0.969529	0.515151	0.723451
REACTOME_ION_TRANSPORT_BY_P_TYPE_ATPASES	47	0.260718	0.968045	0.482328	0.726051
REACTOME_EUKARYOTIC_TRANSLATION_ELONGATION	88	0.23145	0.967349	0.527115	0.726469
REACTOME_NONSENSE_MEDIATED_DECAY_NMD	110	0.220819	0.967348	0.514286	0.725214
REACTOME_ORGANELLE_BIOGENESIS_AND_MAINTENANCE	249	0.198407	0.967326	0.544513	0.72401
KEGG_PROXIMAL_TUBULE_BICARBONATE_RECLAMATION	19	0.326901	0.966697	0.482072	0.724314
REACTOME_SELENOAMINO_ACID_METABOLISM	102	0.224824	0.965119	0.546219	0.727214
REACTOME_NEF_MEDIATES_DOWN_MODULATION_OF_CELL_SURFACE_RECEPTORS_BY_RECRUITING_THEM_TO_CLATHRIN_ADAPTERS	20	0.320923	0.964534	0.507187	0.727488
KEGG_MTOR_SIGNALING_PATHWAY	47	0.257267	0.964355	0.510417	0.726698
REACTOME_CYCLIN_D_ASSOCIATED_EVENTS_IN_G1	44	0.265237	0.963559	0.507527	0.727423
PID_SHP2_PATHWAY	53	0.251331	0.962133	0.514463	0.729833
REACTOME_SIGNALING_BY_INTERLEUKINS	373	0.18772	0.961485	0.604348	0.730313
REACTOME_RET_SIGNALING	35	0.274274	0.9604	0.52459	0.732058
REACTOME_SIGNALING_BY_FGFR1_IN_DISEASE	32	0.281175	0.960091	0.491342	0.73152
PID_PDGFRA_PATHWAY	20	0.305901	0.957637	0.517745	0.736414
REACTOME_SENESCENCE_ASSOCIATED_SECRETORY_PHENOTYPE_SASP	49	0.256533	0.957156	0.529536	0.736377
REACTOME_HSF1_DEPENDENT_TRANSACTIVATION	34	0.275138	0.956375	0.508982	0.737115
KEGG_ERBB_SIGNALING_PATHWAY	83	0.22895	0.955704	0.55	0.737639
PID_RET_PATHWAY	39	0.26475	0.952976	0.540206	0.743389
REACTOME_PHASE_II_CONJUGATION_OF_COMPOUNDS	65	0.239797	0.952686	0.54906	0.742836
PID_IL1_PATHWAY	33	0.276821	0.952249	0.541339	0.742655
NABA_BASEMENT_MEMBRANES	38	0.266901	0.951315	0.546169	0.743851
PID_HDAC_CLASSII_PATHWAY	31	0.277557	0.94911	0.522917	0.74836
REACTOME_APOPTOTIC_FACTOR_MEDIATED_RESPONSE	17	0.330483	0.948379	0.524838	0.749067
BIOCARTA_NOS1_PATHWAY	20	0.314519	0.946144	0.513566	0.753378
REACTOME_EGR2_AND_SOX10_MEDIATED_INITIATION_OF_SCHWANN_CELL_MYELINATION	22	0.30534	0.943817	0.552361	0.757983
REACTOME_HDMS_DEMETHYLATE_HISTONES	20	0.315651	0.943257	0.548583	0.758205
PID_ATM_PATHWAY	30	0.279685	0.940768	0.547131	0.763363
PID_THROMBIN_PAR1_PATHWAY	39	0.26557	0.939854	0.547862	0.7644
REACTOME_CELLULAR_RESPONSE_TO_HEAT_STRESS	93	0.219183	0.938629	0.591753	0.766308
REACTOME_COOPERATION_OF_PDCL_PHLP1_AND_TRIC_CCT_IN_G_PROTEIN_BETA_FOLDING	33	0.276754	0.937969	0.569647	0.766752
REACTOME_RESPONSE_OF_MTB_TO_PHAGOCYTOSIS	23	0.298346	0.934918	0.532653	0.773337
PID_LIS1_PATHWAY	26	0.289832	0.93489	0.579151	0.772129
PID_ALK1_PATHWAY	24	0.301434	0.93227	0.550102	0.777629
REACTOME_TELOMERE_C_STRAND_LAGGING_STRAND_SYNTHESIS	26	0.277607	0.932198	0.555799	0.776522
REACTOME_VXPX_CARGO_TARGETING_TO_CILIUM	18	0.316485	0.931771	0.582661	0.776316
REACTOME_MTORC1_MEDIATED_SIGNALLING	23	0.290921	0.931352	0.546778	0.776069
REACTOME_HATS_ACETYLATE_HISTONES	74	0.227747	0.928807	0.577465	0.78127
BIOCARTA_P38MAPK_PATHWAY	35	0.268383	0.928274	0.598753	0.781357
PID_TRKR_PATHWAY	60	0.231893	0.923833	0.606426	0.791383
REACTOME_SIGNALING_BY_TGF_BETA_RECEPTOR_COMPLEX	72	0.227211	0.923684	0.619691	0.790499
REACTOME_FORMATION_OF_INCISION_COMPLEX_IN_GG_NER	42	0.249774	0.923301	0.600394	0.790125
REACTOME_GLYCOGEN_SYNTHESIS	15	0.324139	0.920254	0.540434	0.796386
REACTOME_ASSEMBLY_OF_THE_HIV_VIRION	16	0.319381	0.919963	0.560241	0.795891
SIG_INSULIN_RECEPTOR_PATHWAY_IN_CARDIAC_MYOCYTES	48	0.246057	0.917788	0.627859	0.80004
REACTOME_PHOSPHORYLATION_OF_THE_APC_C	19	0.306799	0.915649	0.585657	0.804041
BIOCARTA_ETS_PATHWAY	17	0.322002	0.913537	0.573276	0.807995
REACTOME_SIGNALING_BY_FGFR2_IIIA_TM	18	0.311096	0.90848	0.596525	0.819279
REACTOME_TRANSCRIPTIONAL_REGULATION_BY_E2F6	33	0.264004	0.907061	0.621795	0.821423
REACTOME_KSRP_KHSRP_BINDS_AND_DESTABILIZES_MRNA	17	0.312447	0.906877	0.56067	0.820579
REACTOME_CLATHRIN_MEDIATED_ENDOCYTOSIS	135	0.200011	0.905929	0.691824	0.821637
BIOCARTA_CXCR4_PATHWAY	19	0.299129	0.902623	0.581028	0.828457
PID_TCR_PATHWAY	57	0.236516	0.902567	0.646341	0.827286
PID_GMCSF_PATHWAY	34	0.259953	0.899911	0.63113	0.832442
KEGG_CHRONIC_MYELOID_LEUKEMIA	72	0.221463	0.899056	0.65692	0.833203
REACTOME_CHROMATIN_MODIFYING_ENZYMES	186	0.187742	0.898263	0.7751	0.833809
REACTOME_SIGNALING_BY_FGFR1	40	0.250441	0.897399	0.628931	0.834561
KEGG_AXON_GUIDANCE	122	0.20261	0.895139	0.707006	0.838771
REACTOME_INFECTION_WITH_MYCOBACTERIUM_TUBERCULOSIS	26	0.275258	0.891037	0.623327	0.84753
KEGG_WNT_SIGNALING_PATHWAY	134	0.198145	0.888254	0.725738	0.852949
REACTOME_CONSTITUTIVE_SIGNALING_BY_AKT1_E17K_IN_CANCER	26	0.274704	0.887869	0.639692	0.852567
REACTOME_METABOLISM_OF_PORPHYRINS	19	0.292555	0.886912	0.630832	0.853594
REACTOME_NEUROTRANSMITTER_RELEASE_CYCLE	43	0.239404	0.886599	0.652427	0.853036
BIOCARTA_KERATINOCYTE_PATHWAY	44	0.242115	0.886383	0.669884	0.852229
BIOCARTA_EDG1_PATHWAY	21	0.29305	0.886075	0.638945	0.851589
PID_BARD1_PATHWAY	28	0.267011	0.885823	0.661355	0.850836
REACTOME_SPHINGOLIPID_METABOLISM	75	0.214155	0.883829	0.696538	0.854339
REACTOME_TRANSLESION_SYNTHESIS_BY_POLK	17	0.30274	0.883332	0.632207	0.854162
PID_IGF1_PATHWAY	28	0.266302	0.88297	0.617108	0.853686
REACTOME_ACTIVATED_TAK1_MEDIATES_P38_MAPK_ACTIVATION	23	0.27852	0.881054	0.634538	0.857035
REACTOME_DUAL_INCISION_IN_TC_NER	63	0.219967	0.880973	0.698514	0.855897
REACTOME_SYNTHESIS_OF_PC	24	0.278469	0.879658	0.629707	0.857656
REACTOME_NETRIN_1_SIGNALING	44	0.237964	0.87949	0.673828	0.856822
KEGG_ENDOCYTOSIS	171	0.18832	0.877571	0.781431	0.860066
REACTOME_SIGNALING_BY_NOTCH3	46	0.232548	0.876816	0.671343	0.860397
REACTOME_NEGATIVE_REGULATION_OF_MET_ACTIVITY	21	0.28341	0.874962	0.643154	0.863344
REACTOME_FGFR2_MUTANT_RECEPTOR_ACTIVATION	23	0.278854	0.87458	0.644068	0.862919
BIOCARTA_HIVNEF_PATHWAY	54	0.226139	0.870438	0.704591	0.871033
REACTOME_RAB_GEFS_EXCHANGE_GTP_FOR_GDP_ON_RABS	84	0.209291	0.870179	0.710084	0.870304
PID_ER_NONGENOMIC_PATHWAY	40	0.241604	0.869948	0.697341	0.869475
PID_CXCR3_PATHWAY	38	0.244101	0.869478	0.663386	0.869199
REACTOME_EPH_EPHRIN_MEDIATED_REPULSION_OF_CELLS	49	0.230032	0.869138	0.708333	0.868711
REACTOME_POSTMITOTIC_NUCLEAR_PORE_COMPLEX_NPC_REFORMATION	26	0.270629	0.868724	0.663307	0.86835
PID_MYC_REPRESS_PATHWAY	57	0.225295	0.868675	0.689723	0.867154
REACTOME_NEDDYLATION	209	0.180549	0.867643	0.848101	0.868203
PID_HIF2PATHWAY	30	0.261268	0.866824	0.679752	0.868707
REACTOME_TERMINATION_OF_TRANSLESION_DNA_SYNTHESIS	31	0.251197	0.866023	0.684536	0.869103
BIOCARTA_AT1R_PATHWAY	27	0.261228	0.865852	0.680851	0.86815
REACTOME_HCMV_LATE_EVENTS	50	0.230149	0.865721	0.715177	0.867163
REACTOME_DISORDERS_OF_TRANSMEMBRANE_TRANSPORTERS	144	0.188936	0.865003	0.822034	0.86741
REACTOME_G_PROTEIN_MEDIATED_EVENTS	49	0.228252	0.864338	0.699387	0.867609
REACTOME_SIGNALING_BY_NOTCH1_HD_DOMAIN_MUTANTS_IN_CANCER	15	0.306054	0.864066	0.653061	0.866902
NABA_PROTEOGLYCANS	25	0.273128	0.863941	0.685535	0.865919
REACTOME_CELLULAR_SENESCENCE	125	0.192088	0.862006	0.76626	0.86892
REACTOME_TRANSLESION_SYNTHESIS_BY_Y_FAMILY_DNA_POLYMERASES_BYPASSES_LESIONS_ON_DNA_TEMPLATE	37	0.242514	0.860212	0.715726	0.871595
KEGG_HOMOLOGOUS_RECOMBINATION	25	0.269261	0.858714	0.662055	0.873597
PID_GLYPICAN_1PATHWAY	24	0.26806	0.857958	0.684318	0.873921
PID_S1P_S1P2_PATHWAY	24	0.271591	0.857509	0.675048	0.87364
BIOCARTA_IGF1R_PATHWAY	22	0.271779	0.852698	0.7	0.88256
REACTOME_FOXO_MEDIATED_TRANSCRIPTION_OF_CELL_CYCLE_GENES	16	0.295929	0.852282	0.678715	0.882206
REACTOME_TRANSCRIPTIONAL_ACTIVITY_OF_SMAD2_SMAD3_SMAD4_HETEROTRIMER	43	0.231154	0.851269	0.732609	0.88304
REACTOME_GLOBAL_GENOME_NUCLEOTIDE_EXCISION_REPAIR_GG_NER	82	0.204668	0.850991	0.736957	0.882304
REACTOME_TRANSCRIPTIONAL_REGULATION_BY_RUNX1	162	0.182649	0.849356	0.840954	0.884426
REACTOME_SMAD2_SMAD3_SMAD4_HETEROTRIMER_REGULATES_TRANSCRIPTION	31	0.253025	0.848088	0.690058	0.885843
KEGG_PYRIMIDINE_METABOLISM	91	0.199884	0.847847	0.809917	0.885014
REACTOME_LONG_TERM_POTENTIATION	21	0.275924	0.847523	0.697446	0.884378
PID_IL12_2PATHWAY	43	0.233387	0.847206	0.722334	0.883678
REACTOME_ENDOSOMAL_SORTING_COMPLEX_REQUIRED_FOR_TRANSPORT_ESCRT	30	0.250335	0.847158	0.69877	0.882491
BIOCARTA_SPRY_PATHWAY	17	0.287714	0.846374	0.68815	0.882768
REACTOME_SUMOYLATION	162	0.181459	0.845363	0.87551	0.883604
REACTOME_CTLA4_INHIBITORY_SIGNALING	20	0.277809	0.845084	0.701721	0.882885
KEGG_CALCIUM_SIGNALING_PATHWAY	144	0.188383	0.844626	0.836401	0.882561
REACTOME_SIGNALING_BY_FGFR4	33	0.245723	0.843698	0.730022	0.883154
PID_RETINOIC_ACID_PATHWAY	30	0.251166	0.842162	0.712851	0.88501
PID_LYSOPHOSPHOLIPID_PATHWAY	64	0.214569	0.838366	0.772358	0.891475
BIOCARTA_AKT_PATHWAY	20	0.275917	0.835098	0.706931	0.896838
REACTOME_DEADENYLATION_DEPENDENT_MRNA_DECAY	52	0.217595	0.83467	0.770916	0.896412
PID_BCR_5PATHWAY	62	0.212947	0.834601	0.771037	0.895244
REACTOME_ACTIVATION_OF_BH3_ONLY_PROTEINS	29	0.243677	0.830248	0.759596	0.902669
REACTOME_FANCONI_ANEMIA_PATHWAY	31	0.245976	0.829811	0.731463	0.902253
PID_INSULIN_GLUCOSE_PATHWAY	23	0.262564	0.828732	0.740594	0.903065
KEGG_RENAL_CELL_CARCINOMA	65	0.20697	0.828194	0.809426	0.902863
BIOCARTA_IL2_PATHWAY	20	0.269157	0.827059	0.722441	0.903816
BIOCARTA_PGC1A_PATHWAY	15	0.288862	0.826775	0.698444	0.903076
REACTOME_INITIAL_TRIGGERING_OF_COMPLEMENT	16	0.286528	0.825706	0.694657	0.903813
PID_HEDGEHOG_GLI_PATHWAY	46	0.222369	0.825303	0.772177	0.903273
REACTOME_ATTENUATION_PHASE	24	0.259286	0.825117	0.710417	0.902367
PID_REG_GR_PATHWAY	63	0.208917	0.823016	0.808732	0.905035
REACTOME_GENERATION_OF_SECOND_MESSENGER_MOLECULES	23	0.258943	0.820491	0.750529	0.90851
KEGG_CYTOSOLIC_DNA_SENSING_PATHWAY	36	0.237555	0.820428	0.771134	0.907328
REACTOME_CLASS_I_MHC_MEDIATED_ANTIGEN_PROCESSING_PRESENTATION	337	0.162277	0.820038	0.962025	0.906751
PID_HIF1A_PATHWAY	16	0.286749	0.819037	0.723608	0.907327
KEGG_VASOPRESSIN_REGULATED_WATER_REABSORPTION	39	0.226586	0.818397	0.779727	0.907181
BIOCARTA_CCR5_PATHWAY	16	0.289227	0.818212	0.725296	0.906262
REACTOME_INSULIN_RECEPTOR_SIGNALLING_CASCADE	39	0.229523	0.81816	0.787554	0.905079
KEGG_GLYCOSPHINGOLIPID_BIOSYNTHESIS_LACTO_AND_NEOLACTO_SERIES	20	0.268736	0.81486	0.736944	0.909914
REACTOME_NOTCH4_INTRACELLULAR_DOMAIN_REGULATES_TRANSCRIPTION	19	0.275325	0.814563	0.732653	0.909178
REACTOME_SIGNALING_BY_FGFR	72	0.201136	0.814375	0.824	0.908182
REACTOME_TRANSLESION_SYNTHESIS_BY_POLH	18	0.280938	0.811115	0.744597	0.912646
KEGG_HISTIDINE_METABOLISM	22	0.260075	0.810582	0.747012	0.912323
BIOCARTA_GLEEVEC_PATHWAY	23	0.256193	0.81058	0.752918	0.911049
BIOCARTA_GH_PATHWAY	25	0.249404	0.810493	0.746032	0.909913
KEGG_RIBOSOME	84	0.194306	0.810329	0.875789	0.908909
SA_PTEN_PATHWAY	16	0.287011	0.809537	0.732535	0.909103
REACTOME_NUCLEAR_IMPORT_OF_REV_PROTEIN	31	0.240048	0.809106	0.770459	0.908603
BIOCARTA_ATRBRCA_PATHWAY	20	0.264804	0.808684	0.734151	0.908038
REACTOME_SYNTHESIS_OF_PIPS_AT_THE_GOLGI_MEMBRANE	16	0.279446	0.806665	0.711693	0.910419
BIOCARTA_INSULIN_PATHWAY	21	0.266192	0.806111	0.743802	0.910113
REACTOME_TNFR1_INDUCED_NFKAPPAB_SIGNALING_PATHWAY	29	0.239453	0.803843	0.758403	0.912865
REACTOME_APC_C_CDC20_MEDIATED_DEGRADATION_OF_CYCLIN_B	23	0.253561	0.802563	0.779874	0.91387
REACTOME_SPRY_REGULATION_OF_FGF_SIGNALING	16	0.276103	0.799226	0.766284	0.918239
REACTOME_TRANSCRIPTION_COUPLED_NUCLEOTIDE_EXCISION_REPAIR_TC_NER	76	0.195532	0.797925	0.869848	0.919183
REACTOME_REGULATION_OF_TNFR1_SIGNALING	31	0.239256	0.796596	0.78178	0.920104
REACTOME_RAB_REGULATION_OF_TRAFFICKING	114	0.180413	0.796595	0.919565	0.91884
PID_WNT_SIGNALING_PATHWAY	24	0.248714	0.794245	0.768116	0.921301
REACTOME_DOWNSTREAM_SIGNALING_OF_ACTIVATED_FGFR3	19	0.26328	0.794124	0.791489	0.920218
REACTOME_P75NTR_SIGNALS_VIA_NF_KB	16	0.276163	0.793571	0.748441	0.919817
BIOCARTA_TFF_PATHWAY	20	0.263915	0.792428	0.762105	0.920405
PID_CD40_PATHWAY	27	0.24013	0.788221	0.797131	0.925826
REACTOME_DOWNSTREAM_SIGNALING_OF_ACTIVATED_FGFR4	19	0.257008	0.787896	0.768317	0.925018
PID_CMYB_PATHWAY	72	0.194561	0.787799	0.876569	0.92388
REACTOME_TP53_REGULATES_TRANSCRIPTION_OF_ADDITIONAL_CELL_CYCLE_GENES_WHOSE_EXACT_ROLE_IN_THE_P53_PATHWAY_REMAIN_UNCERTAIN	20	0.258817	0.782386	0.775551	0.931232
REACTOME_LISTERIA_MONOCYTOGENES_ENTRY_INTO_HOST_CELLS	20	0.258516	0.782236	0.796	0.930209
PID_S1P_S1P3_PATHWAY	29	0.23321	0.779762	0.796748	0.932826
PID_LKB1_PATHWAY	45	0.214611	0.778152	0.842333	0.933987
KEGG_SPLICEOSOME	122	0.175127	0.777401	0.940937	0.933811
REACTOME_NUCLEOTIDE_EXCISION_REPAIR	107	0.177786	0.775878	0.931183	0.934858
PID_IL8_CXCR1_PATHWAY	24	0.246976	0.770581	0.810651	0.941383
KEGG_T_CELL_RECEPTOR_SIGNALING_PATHWAY	88	0.182703	0.769851	0.914	0.94117
PID_S1P_META_PATHWAY	20	0.250267	0.764446	0.816495	0.947158
REACTOME_RESOLUTION_OF_ABASIC_SITES_AP_SITES	38	0.214234	0.764392	0.863043	0.945939
PID_ARF6_PATHWAY	32	0.217348	0.760806	0.835759	0.949534
REACTOME_TRANSPORT_OF_MATURE_TRANSCRIPT_TO_CYTOPLASM	76	0.183362	0.758118	0.906746	0.951865
REACTOME_EFFECTS_OF_PIP2_HYDROLYSIS	24	0.240243	0.756108	0.829114	0.95328
REACTOME_RETROGRADE_TRANSPORT_AT_THE_TRANS_GOLGI_NETWORK	48	0.204959	0.753529	0.88664	0.955337
REACTOME_CARGO_TRAFFICKING_TO_THE_PERICILIARY_MEMBRANE	46	0.20511	0.753236	0.888651	0.954442
REACTOME_BLOOD_GROUP_SYSTEMS_BIOSYNTHESIS	15	0.261475	0.747008	0.827869	0.960959
REACTOME_ASSOCIATION_OF_TRIC_CCT_WITH_TARGET_PROTEINS_DURING_BIOSYNTHESIS	37	0.211672	0.744931	0.904082	0.962258
REACTOME_RIPK1_MEDIATED_REGULATED_NECROSIS	19	0.243885	0.740304	0.841996	0.966645
REACTOME_NGF_STIMULATED_TRANSCRIPTION	35	0.212871	0.738499	0.878049	0.967534
REACTOME_SYNTHESIS_OF_PIPS_AT_THE_EARLY_ENDOSOME_MEMBRANE	16	0.254862	0.738093	0.822938	0.966727
KEGG_ACUTE_MYELOID_LEUKEMIA	54	0.192259	0.736957	0.931959	0.966796
REACTOME_TRANSPORT_OF_VITAMINS_NUCLEOSIDES_AND_RELATED_MOLECULES	32	0.216505	0.736594	0.883269	0.965908
REACTOME_MRNA_DECAY_BY_3_TO_5_EXORIBONUCLEASE	16	0.262899	0.736568	0.831014	0.964672
REACTOME_REGULATION_OF_TP53_ACTIVITY_THROUGH_METHYLATION	18	0.248934	0.735585	0.82906	0.964602
REACTOME_DNA_DAMAGE_RECOGNITION_IN_GG_NER	37	0.207117	0.735497	0.888031	0.963421
KEGG_MISMATCH_REPAIR	22	0.240478	0.735265	0.834711	0.962424
REACTOME_RESPONSE_OF_EIF2AK4_GCN2_TO_AMINO_ACID_DEFICIENCY	96	0.173692	0.734453	0.948052	0.962101
REACTOME_MRNA_SPLICING	181	0.156933	0.734186	0.989583	0.961171
PID_IFNG_PATHWAY	38	0.201183	0.733606	0.892216	0.960572
REACTOME_ANTIMICROBIAL_PEPTIDES	21	0.235842	0.732597	0.839034	0.960426
REACTOME_DNA_DOUBLE_STRAND_BREAK_RESPONSE	39	0.202845	0.731681	0.885081	0.960102
BIOCARTA_TNFR1_PATHWAY	29	0.216916	0.730401	0.882591	0.960273
BIOCARTA_FAS_PATHWAY	29	0.217617	0.725935	0.871227	0.963894
PID_ALPHA_SYNUCLEIN_PATHWAY	30	0.216252	0.725814	0.879346	0.962777
REACTOME_REGULATION_OF_BETA_CELL_DEVELOPMENT	22	0.230338	0.725139	0.881874	0.962296
PID_TELOMERASE_PATHWAY	64	0.182682	0.724967	0.947368	0.961231
REACTOME_INTERLEUKIN_17_SIGNALING	66	0.178498	0.722533	0.945833	0.962613
REACTOME_HS_GAG_DEGRADATION	20	0.240009	0.714926	0.864224	0.968695
REACTOME_RUNX1_REGULATES_GENES_INVOLVED_IN_MEGAKARYOCYTE_DIFFERENTIATION_AND_PLATELET_FUNCTION	33	0.208261	0.712555	0.892216	0.969797
PID_AR_PATHWAY	56	0.183032	0.707217	0.942688	0.973499
REACTOME_CONSTITUTIVE_SIGNALING_BY_LIGAND_RESPONSIVE_EGFR_CANCER_VARIANTS	19	0.236816	0.705282	0.88641	0.974067
REACTOME_ERK_MAPK_TARGETS	22	0.227741	0.703698	0.891348	0.974256
REACTOME_INTERACTIONS_OF_REV_WITH_HOST_CELLULAR_PROTEINS	34	0.205351	0.701939	0.929825	0.974603
REACTOME_OVARIAN_TUMOR_DOMAIN_PROTEASES	38	0.198551	0.698129	0.91984	0.976681
REACTOME_BASE_EXCISION_REPAIR	45	0.188955	0.695244	0.935484	0.97777
BIOCARTA_TOLL_PATHWAY	23	0.219803	0.693751	0.887064	0.977758
PID_ECADHERIN_NASCENT_AJ_PATHWAY	38	0.188938	0.691288	0.941788	0.97849
REACTOME_DOWNSTREAM_SIGNAL_TRANSDUCTION	28	0.209689	0.691178	0.922156	0.977321
REACTOME_INFLUENZA_INFECTION	146	0.149012	0.685707	0.995717	0.980236
BIOCARTA_HCMV_PATHWAY	17	0.234153	0.684778	0.913894	0.979743
PID_EPHB_FWD_PATHWAY	40	0.192962	0.684649	0.951076	0.978592
REACTOME_TRANS_GOLGI_NETWORK_VESICLE_BUDDING	70	0.16727	0.677051	0.975807	0.98303
REACTOME_ANTIGEN_PROCESSING_UBIQUITINATION_PROTEASOME_DEGRADATION	279	0.13534	0.676021	1	0.982495
REACTOME_SIGNALING_BY_ERBB2_ECD_MUTANTS	15	0.237235	0.675955	0.896907	0.981304
REACTOME_NUCLEOTIDE_BINDING_DOMAIN_LEUCINE_RICH_REPEAT_CONTAINING_RECEPTOR_NLR_SIGNALING_PATHWAYS	53	0.17454	0.674325	0.97137	0.981216
KEGG_OLFACTORY_TRANSDUCTION	21	0.21892	0.671691	0.918919	0.981767
BIOCARTA_GCR_PATHWAY	16	0.237024	0.671167	0.896686	0.980896
REACTOME_RNA_POLYMERASE_I_TRANSCRIPTION	48	0.178459	0.670512	0.966403	0.98015
REACTOME_REGULATION_OF_HSF1_MEDIATED_HEAT_SHOCK_RESPONSE	74	0.163569	0.66974	0.979592	0.979378
PID_IL27_PATHWAY	18	0.224851	0.664182	0.915984	0.981714
KEGG_ONE_CARBON_POOL_BY_FOLATE	16	0.235485	0.658477	0.884454	0.983958
BIOCARTA_41BB_PATHWAY	15	0.230986	0.656025	0.908163	0.984169
REACTOME_PROCESSING_OF_CAPPED_INTRON_CONTAINING_PRE_MRNA	228	0.134573	0.65578	1	0.983073
REACTOME_FGFR2_ALTERNATIVE_SPLICING	26	0.203141	0.655288	0.94685	0.982092
REACTOME_FORMATION_OF_TC_NER_PRE_INCISION_COMPLEX	51	0.17224	0.653781	0.978678	0.981715
REACTOME_B_WICH_COMPLEX_POSITIVELY_REGULATES_RRNA_EXPRESSION	30	0.192016	0.651082	0.948718	0.982004
BIOCARTA_EIF4_PATHWAY	24	0.202767	0.64685	0.942	0.983049
KEGG_UBIQUITIN_MEDIATED_PROTEOLYSIS	128	0.143864	0.640465	0.995789	0.984979
REACTOME_PROTEIN_UBIQUITINATION	62	0.1636	0.638226	0.984314	0.984836
REACTOME_SIGNALING_BY_CYTOSOLIC_FGFR1_FUSION_MUTANTS	18	0.217233	0.636382	0.954274	0.984461
REACTOME_METABOLISM_OF_NITRIC_OXIDE_ENOS_ACTIVATION_AND_REGULATION	15	0.219832	0.626999	0.945419	0.987501
REACTOME_CONSTITUTIVE_SIGNALING_BY_EGFRVIII	15	0.223291	0.62558	0.931174	0.986871
REACTOME_HIV_LIFE_CYCLE	138	0.136626	0.623937	0.996016	0.986371
REACTOME_THE_PHOTOTRANSDUCTION_CASCADE	22	0.197733	0.623009	0.94683	0.985478
REACTOME_SUMOYLATION_OF_INTRACELLULAR_RECEPTORS	27	0.19038	0.609194	0.970276	0.989576
REACTOME_PINK_PARKIN_MEDIATED_MITOPHAGY	17	0.207712	0.6078	0.958071	0.988861
REACTOME_SYNTHESIS_OF_ACTIVE_UBIQUITIN_ROLES_OF_E1_AND_E2_ENZYMES	29	0.178575	0.600266	0.965217	0.990104
REACTOME_TRISTETRAPROLIN_TTP_ZFP36_BINDS_AND_DESTABILIZES_MRNA	16	0.203221	0.588538	0.965092	0.992507
REACTOME_POSITIVE_EPIGENETIC_REGULATION_OF_RRNA_EXPRESSION	45	0.160661	0.587947	0.993789	0.991458
REACTOME_PROCESSING_OF_CAPPED_INTRONLESS_PRE_MRNA	28	0.170246	0.567126	0.987705	0.995381
REACTOME_NOD1_2_SIGNALING_PATHWAY	36	0.15876	0.565409	0.99807	0.994556
KEGG_BASE_EXCISION_REPAIR	33	0.162815	0.561983	0.987928	0.99401
REACTOME_BUTYRATE_RESPONSE_FACTOR_1_BRF1_BINDS_AND_DESTABILIZES_MRNA	16	0.193289	0.556124	0.983773	0.993913
BIOCARTA_VDR_PATHWAY	24	0.172942	0.553305	0.99031	0.993205
REACTOME_NONHOMOLOGOUS_END_JOINING_NHEJ	30	0.162046	0.542662	0.991786	0.993721
REACTOME_RNA_POLYMERASE_III_TRANSCRIPTION_INITIATION_FROM_TYPE_3_PROMOTER	27	0.148494	0.486586	1	0.998324
BIOCARTA_STRESS_PATHWAY	24	0.148809	0.476708	0.996008	0.997711
KEGG_RETINOL_METABOLISM	22	-0.672516	-2.08119	0	0.0274418
REACTOME_INTERFERON_ALPHA_BETA_SIGNALING	55	-0.547328	-2.07726	0	0.0145061
REACTOME_MITOCHONDRIAL_FATTY_ACID_BETA_OXIDATION	32	-0.614741	-2.04918	0	0.0186334
REACTOME_METABOLISM_OF_WATER_SOLUBLE_VITAMINS_AND_COFACTORS	105	-0.458713	-1.97979	0	0.0345137
REACTOME_DEFECTS_IN_VITAMIN_AND_COFACTOR_METABOLISM	19	-0.66893	-1.9685	0	0.0328866
REACTOME_TIGHT_JUNCTION_INTERACTIONS	19	-0.662257	-1.95191	0.00196464	0.0347873
REACTOME_INSULIN_RECEPTOR_RECYCLING	21	-0.640482	-1.94284	0	0.033177
REACTOME_BRANCHED_CHAIN_AMINO_ACID_CATABOLISM	20	-0.637241	-1.92919	0.0018797	0.0340186
REACTOME_ESTROGEN_DEPENDENT_GENE_EXPRESSION	87	-0.459108	-1.90682	0	0.0400248
KEGG_VALINE_LEUCINE_AND_ISOLEUCINE_DEGRADATION	40	-0.524467	-1.85832	0.00192678	0.0674713
KEGG_METABOLISM_OF_XENOBIOTICS_BY_CYTOCHROME_P450	32	-0.542671	-1.85612	0.00381679	0.0631123
REACTOME_SIGNALING_BY_NUCLEAR_RECEPTORS	209	-0.385389	-1.85061	0	0.0619639
REACTOME_METABOLISM_OF_VITAMINS_AND_COFACTORS	159	-0.406443	-1.8502	0	0.0573171
KEGG_OXIDATIVE_PHOSPHORYLATION	88	-0.44166	-1.84592	0	0.0559144
REACTOME_FATTY_ACID_METABOLISM	138	-0.399864	-1.81448	0	0.0730775
REACTOME_NR1H2_AND_NR1H3_MEDIATED_SIGNALING	38	-0.516737	-1.814	0.0019802	0.0691993
KEGG_DRUG_METABOLISM_CYTOCHROME_P450	32	-0.535883	-1.80858	0.00378072	0.0685048
REACTOME_IRON_UPTAKE_AND_TRANSPORT	53	-0.459508	-1.75051	0	0.115594
REACTOME_REGULATION_OF_FZD_BY_UBIQUITINATION	17	-0.601682	-1.73548	0.00190476	0.126152
KEGG_NOTCH_SIGNALING_PATHWAY	44	-0.47776	-1.73208	0.00399202	0.12383
REACTOME_TRANSFERRIN_ENDOCYTOSIS_AND_RECYCLING	27	-0.530674	-1.7228	0.00998004	0.12862
REACTOME_RESPIRATORY_ELECTRON_TRANSPORT	88	-0.409961	-1.72184	0	0.123625
REACTOME_RESPIRATORY_ELECTRON_TRANSPORT_ATP_SYNTHESIS_BY_CHEMIOSMOTIC_COUPLING_AND_HEAT_PRODUCTION_BY_UNCOUPLING_PROTEINS	91	-0.4076	-1.70397	0	0.137964
REACTOME_AMINO_ACIDS_REGULATE_MTORC1	49	-0.447822	-1.6852	0	0.157215
KEGG_FATTY_ACID_METABOLISM	36	-0.489669	-1.67829	0.0135659	0.160813
REACTOME_CELLULAR_HEXOSE_TRANSPORT	15	-0.585272	-1.67441	0.0223577	0.160293
REACTOME_MITOCHONDRIAL_TRNA_AMINOACYLATION	18	-0.570727	-1.66903	0.00735294	0.161577
KEGG_PPAR_SIGNALING_PATHWAY	53	-0.43442	-1.64918	0.00772201	0.184481
KEGG_STEROID_HORMONE_BIOSYNTHESIS	22	-0.525858	-1.64608	0.0093985	0.182512
REACTOME_MITOCHONDRIAL_TRANSLATION	88	-0.394659	-1.64469	0	0.178493
REACTOME_TRNA_AMINOACYLATION	24	-0.514147	-1.63372	0.0191939	0.189717
KEGG_TRYPTOPHAN_METABOLISM	32	-0.475824	-1.63335	0.0134357	0.184252
KEGG_LYSOSOME	113	-0.371959	-1.61578	0.00581395	0.207585
KEGG_TYROSINE_METABOLISM	31	-0.473274	-1.59874	0.0183299	0.231799
KEGG_BUTANOATE_METABOLISM	27	-0.481703	-1.59643	0.0179283	0.229528
REACTOME_INTERLEUKIN_RECEPTOR_SHC_SIGNALING	20	-0.534535	-1.5789	0.0250482	0.255855
KEGG_INTESTINAL_IMMUNE_NETWORK_FOR_IGA_PRODUCTION	31	-0.454255	-1.57149	0.0230769	0.263995
REACTOME_CLASS_A_1_RHODOPSIN_LIKE_RECEPTORS	140	-0.345568	-1.56709	0.00421941	0.266232
REACTOME_CONSTITUTIVE_SIGNALING_BY_ABERRANT_PI3K_IN_CANCER	60	-0.403115	-1.56244	0.00976562	0.268504
REACTOME_ESR_MEDIATED_SIGNALING	149	-0.341604	-1.55708	0	0.272885
REACTOME_ANTIGEN_ACTIVATES_B_CELL_RECEPTOR_BCR_LEADING_TO_GENERATION_OF_SECOND_MESSENGERS	28	-0.471529	-1.55131	0.0153846	0.278007
KEGG_CELL_ADHESION_MOLECULES_CAMS	104	-0.354493	-1.54096	0.00627615	0.294085
REACTOME_RESPONSE_OF_EIF2AK1_HRI_TO_HEME_DEFICIENCY	15	-0.547847	-1.53946	0.0466926	0.291087
REACTOME_CELL_CELL_JUNCTION_ORGANIZATION	44	-0.42039	-1.53055	0.0237154	0.304089
REACTOME_PHASE_I_FUNCTIONALIZATION_OF_COMPOUNDS	70	-0.381038	-1.53023	0.0135659	0.297918
REACTOME_NEGATIVE_REGULATION_OF_THE_PI3K_AKT_NETWORK	92	-0.360693	-1.52978	0.00199601	0.292326
BIOCARTA_GSK3_PATHWAY	19	-0.509107	-1.5283	0.0374016	0.289503
BIOCARTA_HER2_PATHWAY	23	-0.482835	-1.52583	0.0440613	0.28853
REACTOME_TRANSCRIPTIONAL_REGULATION_OF_WHITE_ADIPOCYTE_DIFFERENTIATION	81	-0.366267	-1.52531	0.0093985	0.283581
REACTOME_INTERLEUKIN_2_FAMILY_SIGNALING	34	-0.430194	-1.51691	0.0199601	0.296009
REACTOME_PROTEIN_LOCALIZATION	148	-0.333674	-1.51612	0	0.292116
REACTOME_TRNA_PROCESSING	100	-0.353339	-1.51485	0.00371747	0.28897
REACTOME_RA_BIOSYNTHESIS_PATHWAY	17	-0.509918	-1.50484	0.0596421	0.304273
BIOCARTA_CHREBP_PATHWAY	16	-0.534192	-1.50049	0.052	0.308042
REACTOME_PI3K_EVENTS_IN_ERBB2_SIGNALING	15	-0.532345	-1.49598	0.072	0.31242
REACTOME_SYNTHESIS_OF_VERY_LONG_CHAIN_FATTY_ACYL_COAS	17	-0.509785	-1.49021	0.0507812	0.319534
REACTOME_SYNTHESIS_OF_PA	27	-0.45245	-1.48475	0.0445736	0.326195
KEGG_SYSTEMIC_LUPUS_ERYTHEMATOSUS	43	-0.401786	-1.48248	0.0349794	0.325408
REACTOME_SIGNALING_BY_RETINOIC_ACID	36	-0.420588	-1.48203	0.0265152	0.320568
REACTOME_ACYL_CHAIN_REMODELLING_OF_PE	17	-0.501718	-1.48146	0.0606618	0.316521
REACTOME_INTERFERON_SIGNALING	169	-0.322431	-1.47661	0.00400802	0.321624
REACTOME_NUCLEAR_SIGNALING_BY_ERBB4	30	-0.444891	-1.47587	0.0405405	0.318057
REACTOME_THE_CITRIC_ACID_TCA_CYCLE_AND_RESPIRATORY_ELECTRON_TRANSPORT	138	-0.324045	-1.46876	0.00775194	0.329106
KEGG_PYRUVATE_METABOLISM	33	-0.424717	-1.45632	0.0386179	0.352747
REACTOME_GLYCOGEN_BREAKDOWN_GLYCOGENOLYSIS	15	-0.509986	-1.45314	0.0789981	0.355169
REACTOME_TRNA_MODIFICATION_IN_THE_NUCLEUS_AND_CYTOSOL	40	-0.402031	-1.44809	0.0500963	0.362279
BIOCARTA_COMP_PATHWAY	15	-0.514462	-1.44462	0.0715667	0.365029
REACTOME_COMPLEX_I_BIOGENESIS	48	-0.382622	-1.44213	0.0364372	0.365546
REACTOME_PKA_ACTIVATION_IN_GLUCAGON_SIGNALLING	16	-0.493623	-1.44045	0.0621359	0.36422
REACTOME_ACTIVATION_OF_MATRIX_METALLOPROTEINASES	24	-0.452719	-1.43363	0.0610236	0.375722
REACTOME_SYNTHESIS_OF_IP3_AND_IP4_IN_THE_CYTOSOL	25	-0.449511	-1.43336	0.072407	0.37097
REACTOME_GPCR_LIGAND_BINDING	199	-0.304585	-1.43311	0.0094518	0.36638
REACTOME_NUCLEOBASE_CATABOLISM	29	-0.423049	-1.41872	0.0564516	0.396369
REACTOME_BIOLOGICAL_OXIDATIONS	138	-0.314792	-1.41862	0.00779727	0.391231
REACTOME_INTERFERON_GAMMA_SIGNALING	79	-0.344608	-1.41485	0.0291829	0.395504
REACTOME_ACTIVATION_OF_GENE_EXPRESSION_BY_SREBF_SREBP	41	-0.390875	-1.41426	0.0526316	0.391723
REACTOME_VITAMIN_B5_PANTOTHENATE_METABOLISM	17	-0.487402	-1.41271	0.0818363	0.390499
REACTOME_DEACTIVATION_OF_THE_BETA_CATENIN_TRANSACTIVATING_COMPLEX	39	-0.405897	-1.40674	0.0537849	0.400542
REACTOME_METAL_ION_SLC_TRANSPORTERS	22	-0.449375	-1.39942	0.0810811	0.414562
KEGG_AMINOACYL_TRNA_BIOSYNTHESIS	22	-0.451152	-1.39458	0.0752033	0.421906
BIOCARTA_MTA3_PATHWAY	16	-0.485125	-1.39447	0.111984	0.416948
BIOCARTA_PITX2_PATHWAY	15	-0.491658	-1.38573	0.114	0.434953
REACTOME_SULFUR_AMINO_ACID_METABOLISM	23	-0.43857	-1.38451	0.10757	0.433026
REACTOME_ROS_AND_RNS_PRODUCTION_IN_PHAGOCYTES	30	-0.414256	-1.3818	0.0833333	0.434962
REACTOME_NR1H3_NR1H2_REGULATE_GENE_EXPRESSION_LINKED_TO_CHOLESTEROL_TRANSPORT_AND_EFFLUX	31	-0.402051	-1.36644	0.083499	0.47206
KEGG_GLUTATHIONE_METABOLISM	40	-0.384916	-1.36607	0.0718447	0.467429
REACTOME_N_GLYCAN_ANTENNAE_ELONGATION_IN_THE_MEDIAL_TRANS_GOLGI	21	-0.448066	-1.3652	0.0854871	0.464616
REACTOME_TP53_REGULATES_METABOLIC_GENES	78	-0.335328	-1.36435	0.0456349	0.461537
REACTOME_LDL_CLEARANCE	18	-0.453288	-1.36424	0.0961145	0.456624
REACTOME_GLYCEROPHOSPHOLIPID_BIOSYNTHESIS	99	-0.319773	-1.36282	0.030303	0.45535
REACTOME_PEROXISOMAL_PROTEIN_IMPORT	59	-0.347952	-1.35531	0.0598802	0.471071
REACTOME_SIGNALING_BY_INSULIN_RECEPTOR	59	-0.351625	-1.34995	0.0594262	0.481636
KEGG_VIBRIO_CHOLERAE_INFECTION	48	-0.361596	-1.34987	0.0591603	0.476719
REACTOME_IKK_COMPLEX_RECRUITMENT_MEDIATED_BY_RIP1	23	-0.429884	-1.34887	0.104082	0.474531
REACTOME_PHOSPHOLIPID_METABOLISM	175	-0.289328	-1.34765	0.023622	0.473249
KEGG_LEUKOCYTE_TRANSENDOTHELIAL_MIGRATION	95	-0.319038	-1.34639	0.0433071	0.471688
PID_BETA_CATENIN_DEG_PATHWAY	17	-0.465182	-1.34589	0.112016	0.468222
REACTOME_AMINO_ACID_TRANSPORT_ACROSS_THE_PLASMA_MEMBRANE	28	-0.411149	-1.34461	0.0914634	0.46697
REACTOME_DDX58_IFIH1_MEDIATED_INDUCTION_OF_INTERFERON_ALPHA_BETA	61	-0.341731	-1.34131	0.0686275	0.471429
KEGG_STEROID_BIOSYNTHESIS	15	-0.482615	-1.33614	0.1	0.481048
REACTOME_SYNTHESIS_OF_PIPS_AT_THE_PLASMA_MEMBRANE	50	-0.355861	-1.33599	0.0963391	0.476704
REACTOME_ARACHIDONIC_ACID_METABOLISM	37	-0.379475	-1.32962	0.100394	0.489862
REACTOME_TRNA_PROCESSING_IN_THE_NUCLEUS	54	-0.35007	-1.32884	0.0668016	0.487532
REACTOME_PI3K_AKT_SIGNALING_IN_CANCER	87	-0.31571	-1.32863	0.0512334	0.483509
REACTOME_GAB1_SIGNALOSOME	16	-0.466232	-1.32681	0.121339	0.483957
REACTOME_PLASMA_LIPOPROTEIN_ASSEMBLY_REMODELING_AND_CLEARANCE	54	-0.346333	-1.32094	0.0873016	0.495903
REACTOME_SLC_TRANSPORTER_DISORDERS	77	-0.318262	-1.32088	0.0631769	0.491509
REACTOME_METABOLISM_OF_STEROID_HORMONES	20	-0.433337	-1.32014	0.137374	0.489274
REACTOME_TOLL_LIKE_RECEPTOR_CASCADES	139	-0.292517	-1.31925	0.036965	0.487288
PID_IL6_7_PATHWAY	45	-0.36097	-1.31866	0.09	0.484311
REACTOME_PLASMA_LIPOPROTEIN_CLEARANCE	31	-0.389121	-1.31346	0.114286	0.494801
KEGG_ASTHMA	16	-0.46754	-1.31313	0.133333	0.491362
REACTOME_TRAF6_MEDIATED_INDUCTION_OF_TAK1_COMPLEX_WITHIN_TLR4_COMPLEX	16	-0.452218	-1.31244	0.124	0.489021
REACTOME_GPVI_MEDIATED_ACTIVATION_CASCADE	29	-0.394017	-1.30806	0.132383	0.496507
REACTOME_INTERLEUKIN_4_AND_INTERLEUKIN_13_SIGNALING	93	-0.310086	-1.3075	0.0641509	0.493706
REACTOME_METABOLISM_OF_AMINO_ACIDS_AND_DERIVATIVES	310	-0.262576	-1.30673	0.0136986	0.491612
REACTOME_SIGNALING_BY_WNT_IN_CANCER	32	-0.385507	-1.3029	0.11501	0.49792
REACTOME_INTERLEUKIN_3_INTERLEUKIN_5_AND_GM_CSF_SIGNALING	41	-0.359366	-1.29795	0.106667	0.507668
REACTOME_SIGNALING_BY_ERBB4	52	-0.344706	-1.29331	0.0898438	0.517108
PID_ERA_GENOMIC_PATHWAY	58	-0.332389	-1.29018	0.0866935	0.52149
REACTOME_RNA_POLYMERASE_I_PROMOTER_ESCAPE	29	-0.389788	-1.28871	0.124314	0.521586
REACTOME_INTEGRIN_SIGNALING	24	-0.399227	-1.28762	0.148438	0.520548
REACTOME_FOXO_MEDIATED_TRANSCRIPTION_OF_OXIDATIVE_STRESS_METABOLIC_AND_NEURONAL_GENES	23	-0.410697	-1.28622	0.15251	0.520207
KEGG_ADIPOCYTOKINE_SIGNALING_PATHWAY	60	-0.330038	-1.28571	0.0914286	0.517405
KEGG_DRUG_METABOLISM_OTHER_ENZYMES	23	-0.410477	-1.28178	0.141748	0.524272
REACTOME_SIGNALING_BY_ERBB2	48	-0.34378	-1.27869	0.109312	0.529318
PID_HNF3A_PATHWAY	31	-0.386223	-1.27843	0.125	0.525969
SIG_PIP3_SIGNALING_IN_B_LYMPHOCYTES	35	-0.37254	-1.27778	0.14	0.523703
REACTOME_ION_CHANNEL_TRANSPORT	153	-0.280351	-1.27642	0.0584677	0.523562
REACTOME_FATTY_ACYL_COA_BIOSYNTHESIS	28	-0.38224	-1.27573	0.148728	0.521196
KEGG_GLYCEROPHOSPHOLIPID_METABOLISM	59	-0.332305	-1.27512	0.105058	0.519095
REACTOME_SIGNALING_BY_BMP	23	-0.402594	-1.2698	0.169697	0.530509
REACTOME_INSERTION_OF_TAIL_ANCHORED_PROTEINS_INTO_THE_ENDOPLASMIC_RETICULUM_MEMBRANE	20	-0.420637	-1.26914	0.172816	0.528375
PID_TCPTP_PATHWAY	40	-0.353803	-1.26893	0.128544	0.524987
KEGG_PORPHYRIN_AND_CHLOROPHYLL_METABOLISM	21	-0.41764	-1.26782	0.161885	0.524054
KEGG_ANTIGEN_PROCESSING_AND_PRESENTATION	51	-0.334013	-1.2668	0.123482	0.522787
PID_BETA_CATENIN_NUC_PATHWAY	66	-0.317335	-1.26657	0.109375	0.51965
REACTOME_SIGNALING_BY_GPCR	474	-0.242969	-1.26307	0.0137795	0.525726
KEGG_PROPANOATE_METABOLISM	28	-0.383182	-1.26232	0.138067	0.524049
REACTOME_AMINE_LIGAND_BINDING_RECEPTORS	15	-0.452078	-1.26164	0.175299	0.522268
KEGG_COLORECTAL_CANCER	61	-0.323369	-1.25908	0.124514	0.525866
REACTOME_TRANSCRIPTIONAL_REGULATION_BY_THE_AP_2_TFAP2_FAMILY_OF_TRANSCRIPTION_FACTORS	31	-0.371497	-1.259	0.163498	0.5224
REACTOME_GLYOXYLATE_METABOLISM_AND_GLYCINE_DEGRADATION	23	-0.390952	-1.25621	0.148594	0.526816
REACTOME_PURINE_CATABOLISM	15	-0.452707	-1.2541	0.182692	0.529222
REACTOME_PKA_MEDIATED_PHOSPHORYLATION_OF_CREB	19	-0.421464	-1.25338	0.170543	0.527478
PID_RXR_VDR_PATHWAY	25	-0.390997	-1.25037	0.162055	0.532625
KEGG_BETA_ALANINE_METABOLISM	19	-0.416299	-1.24959	0.177165	0.531262
REACTOME_SHC1_EVENTS_IN_ERBB2_SIGNALING	21	-0.404568	-1.24604	0.178846	0.537788
KEGG_TIGHT_JUNCTION	113	-0.285086	-1.24115	0.115914	0.548124
REACTOME_INOSITOL_PHOSPHATE_METABOLISM	45	-0.335724	-1.24107	0.144531	0.544759
REACTOME_PEPTIDE_LIGAND_BINDING_RECEPTORS	79	-0.298604	-1.24047	0.124506	0.54286
KEGG_COMPLEMENT_AND_COAGULATION_CASCADES	46	-0.333238	-1.23791	0.150391	0.54664
REACTOME_SLC_MEDIATED_TRANSMEMBRANE_TRANSPORT	191	-0.262057	-1.2364	0.070632	0.547281
KEGG_ALANINE_ASPARTATE_AND_GLUTAMATE_METABOLISM	27	-0.381594	-1.23433	0.192079	0.549497
REACTOME_COSTIMULATION_BY_THE_CD28_FAMILY	56	-0.319684	-1.23373	0.141454	0.547656
REACTOME_SUMOYLATION_OF_DNA_METHYLATION_PROTEINS	15	-0.439002	-1.22906	0.19057	0.557315
REACTOME_STIMULI_SENSING_CHANNELS	88	-0.292249	-1.2286	0.117764	0.555123
REACTOME_PIWI_INTERACTING_RNA_PIRNA_BIOGENESIS	24	-0.390185	-1.22691	0.194882	0.556533
REACTOME_TRANSPORT_OF_INORGANIC_CATIONS_ANIONS_AND_AMINO_ACIDS_OLIGOPEPTIDES	88	-0.293157	-1.22495	0.150685	0.558589
KEGG_VIRAL_MYOCARDITIS	63	-0.306177	-1.22317	0.135338	0.560207
REACTOME_PEROXISOMAL_LIPID_METABOLISM	27	-0.380076	-1.22234	0.188119	0.55903
REACTOME_TRANSCRIPTIONAL_ACTIVATION_OF_MITOCHONDRIAL_BIOGENESIS	51	-0.322992	-1.22163	0.148571	0.557756
BIOCARTA_CSK_PATHWAY	15	-0.445875	-1.21942	0.216634	0.560326
REACTOME_NEGATIVE_EPIGENETIC_REGULATION_OF_RRNA_EXPRESSION	47	-0.324536	-1.218	0.15547	0.561068
REACTOME_FOXO_MEDIATED_TRANSCRIPTION	57	-0.320156	-1.21709	0.138211	0.560347
REACTOME_ABC_TRANSPORTERS_IN_LIPID_HOMEOSTASIS	16	-0.43735	-1.21613	0.217054	0.559844
REACTOME_REGULATION_OF_KIT_SIGNALING	16	-0.432428	-1.21576	0.193833	0.557551
KEGG_AUTOIMMUNE_THYROID_DISEASE	24	-0.38319	-1.21574	0.192843	0.554289
KEGG_GLYCINE_SERINE_AND_THREONINE_METABOLISM	26	-0.369085	-1.21417	0.203522	0.555555
REACTOME_FCERI_MEDIATED_MAPK_ACTIVATION	30	-0.352083	-1.20688	0.189516	0.573398
KEGG_TASTE_TRANSDUCTION	20	-0.399936	-1.20407	0.211045	0.578365
PID_EPHA2_FWD_PATHWAY	19	-0.409038	-1.20363	0.207547	0.576213
REACTOME_SIALIC_ACID_METABOLISM	28	-0.369071	-1.20113	0.198077	0.580192
REACTOME_INTRACELLULAR_SIGNALING_BY_SECOND_MESSENGERS	279	-0.244895	-1.19516	0.0780669	0.594907
REACTOME_FCGR3A_MEDIATED_IL10_SYNTHESIS	35	-0.339184	-1.19471	0.205945	0.592767
KEGG_HEMATOPOIETIC_CELL_LINEAGE	54	-0.31036	-1.19223	0.201161	0.59711
REACTOME_REGULATION_OF_PYRUVATE_DEHYDROGENASE_PDH_COMPLEX	15	-0.427105	-1.192	0.235033	0.594391
REACTOME_NICOTINATE_METABOLISM	24	-0.373337	-1.19184	0.23166	0.591452
REACTOME_FORMATION_OF_THE_CORNIFIED_ENVELOPE	46	-0.323021	-1.19173	0.171134	0.58852
REACTOME_NEGATIVE_REGULATORS_OF_DDX58_IFIH1_SIGNALING	34	-0.339236	-1.19167	0.198347	0.585429
KEGG_ABC_TRANSPORTERS	40	-0.332722	-1.1913	0.199593	0.583373
REACTOME_SIGNALING_BY_ERBB2_IN_CANCER	24	-0.386453	-1.19049	0.225681	0.582574
REACTOME_KERATINIZATION	46	-0.323021	-1.1897	0.219262	0.581829
REACTOME_DISEASES_ASSOCIATED_WITH_GLYCOSYLATION_PRECURSOR_BIOSYNTHESIS	18	-0.410561	-1.18877	0.247082	0.581449
REACTOME_MITOCHONDRIAL_PROTEIN_IMPORT	55	-0.312297	-1.18702	0.191268	0.583511
REACTOME_TRANSCRIPTIONAL_REGULATION_BY_MECP2	54	-0.307179	-1.18532	0.159533	0.585136
PID_ECADHERIN_KERATINOCYTE_PATHWAY	20	-0.398161	-1.18335	0.237911	0.587701
REACTOME_INTERLEUKIN_6_FAMILY_SIGNALING	21	-0.380869	-1.17165	0.237705	0.618456
KEGG_PEROXISOME	74	-0.290685	-1.16853	0.179226	0.624564
BIOCARTA_IL7_PATHWAY	16	-0.410035	-1.16797	0.264368	0.62289
BIOCARTA_CTCF_PATHWAY	23	-0.371093	-1.16359	0.235887	0.632663
PID_WNT_CANONICAL_PATHWAY	19	-0.392045	-1.1629	0.256863	0.631421
REACTOME_ACTIVATION_OF_IRF3_IRF7_MEDIATED_BY_TBK1_IKK_EPSILON	17	-0.403227	-1.16268	0.238956	0.628737
REACTOME_COMPLEMENT_CASCADE	34	-0.333488	-1.16153	0.253012	0.629235
REACTOME_GLUTATHIONE_CONJUGATION	28	-0.352619	-1.16022	0.250513	0.630017
REACTOME_SIGNALING_BY_SCF_KIT	41	-0.327171	-1.15921	0.221557	0.629742
REACTOME_GABA_SYNTHESIS_RELEASE_REUPTAKE_AND_DEGRADATION	17	-0.397907	-1.15813	0.281746	0.629761
REACTOME_CASPASE_ACTIVATION_VIA_DEATH_RECEPTORS_IN_THE_PRESENCE_OF_LIGAND	15	-0.407678	-1.1579	0.278095	0.627306
REACTOME_AQUAPORIN_MEDIATED_TRANSPORT	37	-0.323391	-1.15781	0.240246	0.62445
REACTOME_METABOLISM_OF_FOLATE_AND_PTERINES	15	-0.406566	-1.15487	0.269663	0.630034
REACTOME_CELL_DEATH_SIGNALLING_VIA_NRAGE_NRIF_AND_NADE	73	-0.282115	-1.15452	0.192453	0.627935
REACTOME_INTERLEUKIN_7_SIGNALING	19	-0.387656	-1.15374	0.263757	0.627102
KEGG_ALLOGRAFT_REJECTION	24	-0.369453	-1.1524	0.257143	0.628023
REACTOME_DISEASES_OF_IMMUNE_SYSTEM	22	-0.369142	-1.15179	0.256098	0.626727
PID_LPA4_PATHWAY	15	-0.400189	-1.14522	0.278937	0.643259
REACTOME_NRAGE_SIGNALS_DEATH_THROUGH_JNK	57	-0.2949	-1.14136	0.246964	0.651917
REACTOME_RNA_POLYMERASE_I_TRANSCRIPTION_TERMINATION	28	-0.348038	-1.13595	0.267686	0.665214
KEGG_FC_EPSILON_RI_SIGNALING_PATHWAY	61	-0.286017	-1.1347	0.241237	0.665755
BIOCARTA_LAIR_PATHWAY	15	-0.400108	-1.1341	0.302658	0.664417
REACTOME_REGULATION_OF_PTEN_GENE_TRANSCRIPTION	60	-0.294191	-1.13219	0.251497	0.667242
REACTOME_NOTCH_HLH_TRANSCRIPTION_PATHWAY	27	-0.339102	-1.13174	0.270115	0.665498
KEGG_JAK_STAT_SIGNALING_PATHWAY	103	-0.262835	-1.13127	0.230769	0.663827
REACTOME_MITOCHONDRIAL_BIOGENESIS	70	-0.282333	-1.13061	0.250509	0.662775
BIOCARTA_BAD_PATHWAY	23	-0.362704	-1.12996	0.302372	0.66181
PID_NFKAPPAB_ATYPICAL_PATHWAY	17	-0.385968	-1.12992	0.277247	0.658827
REACTOME_TOLL_LIKE_RECEPTOR_4_TLR4_CASCADE	121	-0.255287	-1.1286	0.217143	0.659927
PID_EPHA_FWDPATHWAY	31	-0.331317	-1.12709	0.273603	0.661635
KEGG_PARKINSONS_DISEASE	89	-0.270594	-1.12634	0.25	0.660876
KEGG_NEUROACTIVE_LIGAND_RECEPTOR_INTERACTION	135	-0.252592	-1.12629	0.201536	0.658058
REACTOME_SYNTHESIS_OF_SUBSTRATES_IN_N_GLYCAN_BIOSYTHESIS	57	-0.290578	-1.12628	0.240385	0.655085
KEGG_PANTOTHENATE_AND_COA_BIOSYNTHESIS	15	-0.406037	-1.12456	0.299799	0.657286
PID_NEPHRIN_NEPH1_PATHWAY	27	-0.348381	-1.12249	0.279468	0.660735
SIG_PIP3_SIGNALING_IN_CARDIAC_MYOCTES	64	-0.28282	-1.12014	0.247544	0.664906
REACTOME_METABOLISM_OF_FAT_SOLUBLE_VITAMINS	36	-0.323467	-1.11906	0.292969	0.665349
REACTOME_POST_TRANSLATIONAL_MODIFICATION_SYNTHESIS_OF_GPI_ANCHORED_PROTEINS	61	-0.288204	-1.11787	0.259188	0.665997
REACTOME_DECTIN_2_FAMILY	15	-0.410767	-1.11683	0.336557	0.666378
REACTOME_G_ALPHA_S_SIGNALLING_EVENTS	86	-0.261783	-1.11412	0.28	0.67191
KEGG_CITRATE_CYCLE_TCA_CYCLE	30	-0.329301	-1.11365	0.299413	0.670418
PID_HNF3B_PATHWAY	26	-0.350039	-1.11231	0.316929	0.671641
REACTOME_CHOLESTEROL_BIOSYNTHESIS	23	-0.359143	-1.1054	0.311445	0.689749
REACTOME_G_ALPHA_Q_SIGNALLING_EVENTS	133	-0.249329	-1.10386	0.225549	0.691385
KEGG_GLYCEROLIPID_METABOLISM	36	-0.31178	-1.09929	0.320408	0.702414
REACTOME_MECP2_REGULATES_NEURONAL_RECEPTORS_AND_CHANNELS	16	-0.388891	-1.09919	0.311475	0.699687
KEGG_ALDOSTERONE_REGULATED_SODIUM_REABSORPTION	31	-0.331396	-1.09648	0.308394	0.70525
REACTOME_SPHINGOLIPID_DE_NOVO_BIOSYNTHESIS	37	-0.308903	-1.09638	0.316206	0.702603
BIOCARTA_CARM_ER_PATHWAY	25	-0.34072	-1.0957	0.306613	0.701714
KEGG_INOSITOL_PHOSPHATE_METABOLISM	51	-0.288243	-1.09483	0.292969	0.701579
REACTOME_ADORA2B_MEDIATED_ANTI_INFLAMMATORY_CYTOKINES_PRODUCTION	67	-0.279055	-1.09238	0.302605	0.706555
REACTOME_SIGNALING_BY_PDGFR_IN_DISEASE	18	-0.37591	-1.09227	0.315353	0.703948
REACTOME_DISASSEMBLY_OF_THE_DESTRUCTION_COMPLEX_AND_RECRUITMENT_OF_AXIN_TO_THE_MEMBRANE	27	-0.336368	-1.09127	0.339394	0.704113
REACTOME_REGULATION_OF_SIGNALING_BY_CBL	21	-0.356506	-1.08835	0.312977	0.710274
REACTOME_SIGNALING_BY_PTK6	52	-0.282977	-1.08656	0.31323	0.713115
REACTOME_CLASS_I_PEROXISOMAL_MEMBRANE_PROTEIN_IMPORT	20	-0.35676	-1.08632	0.352475	0.710882
PID_TNF_PATHWAY	45	-0.291591	-1.08424	0.305182	0.714485
BIOCARTA_ARENRF2_PATHWAY	18	-0.369796	-1.08391	0.337302	0.712568
REACTOME_ANTI_INFLAMMATORY_RESPONSE_FAVOURING_LEISHMANIA_PARASITE_INFECTION	96	-0.251691	-1.08342	0.295409	0.711336
PID_AP1_PATHWAY	58	-0.277417	-1.08211	0.318786	0.712458
REACTOME_CD28_CO_STIMULATION	32	-0.321798	-1.08149	0.329435	0.711543
REACTOME_MISCELLANEOUS_TRANSPORT_AND_BINDING_EVENTS	22	-0.34367	-1.08105	0.3286	0.709903
KEGG_NICOTINATE_AND_NICOTINAMIDE_METABOLISM	22	-0.344831	-1.08103	0.356	0.707138
KEGG_B_CELL_RECEPTOR_SIGNALING_PATHWAY	69	-0.271188	-1.08094	0.311538	0.70456
REACTOME_VISUAL_PHOTOTRANSDUCTION	65	-0.266704	-1.0803	0.302041	0.703737
REACTOME_TICAM1_RIP1_MEDIATED_IKK_COMPLEX_RECRUITMENT	19	-0.363479	-1.0799	0.355899	0.702291
PID_FAS_PATHWAY	36	-0.310691	-1.07976	0.343137	0.699937
KEGG_BIOSYNTHESIS_OF_UNSATURATED_FATTY_ACIDS	19	-0.361629	-1.07791	0.341085	0.702785
REACTOME_CD28_DEPENDENT_PI3K_AKT_SIGNALING	21	-0.354333	-1.0759	0.329918	0.706174
REACTOME_ROLE_OF_PHOSPHOLIPIDS_IN_PHAGOCYTOSIS	20	-0.360453	-1.07479	0.368	0.706753
REACTOME_ENDOGENOUS_STEROLS	20	-0.359102	-1.06881	0.388773	0.722358
SA_CASPASE_CASCADE	16	-0.383571	-1.06826	0.349693	0.721341
KEGG_ARACHIDONIC_ACID_METABOLISM	32	-0.312495	-1.06549	0.357955	0.727108
REACTOME_TRANSPORT_OF_BILE_SALTS_AND_ORGANIC_ACIDS_METAL_IONS_AND_AMINE_COMPOUNDS	62	-0.270858	-1.06443	0.331384	0.727543
PID_BMP_PATHWAY	39	-0.294277	-1.06059	0.346457	0.736778
REACTOME_BASE_EXCISION_REPAIR_AP_SITE_FORMATION	17	-0.36704	-1.05946	0.374539	0.737484
REACTOME_IMMUNOREGULATORY_INTERACTIONS_BETWEEN_A_LYMPHOID_AND_A_NON_LYMPHOID_CELL	81	-0.25194	-1.05724	0.336694	0.741677
PID_ERBB1_RECEPTOR_PROXIMAL_PATHWAY	34	-0.303828	-1.05341	0.372093	0.75054
PID_ATF2_PATHWAY	51	-0.277674	-1.05265	0.382114	0.74996
KEGG_PHOSPHATIDYLINOSITOL_SIGNALING_SYSTEM	70	-0.26128	-1.05249	0.35	0.747708
REACTOME_P75_NTR_RECEPTOR_MEDIATED_SIGNALLING	92	-0.251764	-1.05007	0.329365	0.752186
REACTOME_DAP12_SIGNALING	25	-0.328304	-1.04951	0.406615	0.751131
PID_CERAMIDE_PATHWAY	44	-0.286881	-1.04843	0.373469	0.7516
PID_INTEGRIN_A4B1_PATHWAY	32	-0.305762	-1.04783	0.396825	0.750647
PID_REELIN_PATHWAY	28	-0.31693	-1.04731	0.38843	0.749592
REACTOME_BASIGIN_INTERACTIONS	21	-0.347234	-1.04731	0.388211	0.746875
REACTOME_CARDIAC_CONDUCTION	105	-0.243386	-1.04687	0.373757	0.745466
REACTOME_ACYL_CHAIN_REMODELLING_OF_PC	18	-0.35569	-1.04459	0.408714	0.749576
REACTOME_SUMOYLATION_OF_TRANSCRIPTION_FACTORS	18	-0.344294	-1.04326	0.399168	0.750992
REACTOME_ENERGY_DEPENDENT_REGULATION_OF_MTOR_BY_LKB1_AMPK	28	-0.315491	-1.03926	0.397938	0.76054
REACTOME_PLASMA_LIPOPROTEIN_REMODELING	18	-0.352761	-1.03879	0.417495	0.759254
PID_MYC_PATHWAY	25	-0.319494	-1.03117	0.406571	0.780524
BIOCARTA_IL6_PATHWAY	21	-0.336935	-1.02699	0.431641	0.790671
REACTOME_FORMATION_OF_THE_BETA_CATENIN_TCF_TRANSACTIVATING_COMPLEX	31	-0.305985	-1.02473	0.40797	0.795167
PID_CASPASE_PATHWAY	46	-0.26973	-1.02425	0.397287	0.793787
REACTOME_TRANSCRIPTIONAL_REGULATION_BY_VENTX	38	-0.293832	-1.02366	0.379722	0.792797
KEGG_ETHER_LIPID_METABOLISM	19	-0.340199	-1.02178	0.426	0.795937
REACTOME_TP53_REGULATES_TRANSCRIPTION_OF_GENES_INVOLVED_IN_CYTOCHROME_C_RELEASE	17	-0.352898	-1.02079	0.423598	0.796223
REACTOME_SIGNALING_BY_TGF_BETA_FAMILY_MEMBERS	95	-0.242493	-1.01912	0.414449	0.798752
KEGG_RIG_I_LIKE_RECEPTOR_SIGNALING_PATHWAY	50	-0.274892	-1.01819	0.426036	0.799099
PID_HES_HEY_PATHWAY	41	-0.281528	-1.01733	0.420849	0.798864
REACTOME_EXTRA_NUCLEAR_ESTROGEN_SIGNALING	66	-0.260021	-1.0172	0.414141	0.796493
REACTOME_CLASS_B_2_SECRETIN_FAMILY_RECEPTORS	51	-0.265985	-1.0167	0.426326	0.795348
REACTOME_PI_METABOLISM	77	-0.249958	-1.0156	0.429616	0.795964
REACTOME_PEPTIDE_HORMONE_METABOLISM	57	-0.264377	-1.01521	0.440476	0.794433
REACTOME_GLUCAGON_SIGNALING_IN_METABOLIC_REGULATION	26	-0.316244	-1.01276	0.449393	0.799307
REACTOME_ESTROGEN_DEPENDENT_NUCLEAR_EVENTS_DOWNSTREAM_OF_ESR_MEMBRANE_SIGNALING	23	-0.323266	-1.01208	0.44636	0.798708
REACTOME_RHO_GTPASE_CYCLE	133	-0.226047	-1.01091	0.413861	0.799852
KEGG_DORSO_VENTRAL_AXIS_FORMATION	23	-0.322541	-1.01042	0.4125	0.798707
REACTOME_BIOSYNTHESIS_OF_THE_N_GLYCAN_PRECURSOR_DOLICHOL_LIPID_LINKED_OLIGOSACCHARIDE_LLO_AND_TRANSFER_TO_A_NASCENT_PROTEIN	72	-0.246981	-1.00722	0.421053	0.806082
PID_AMB2_NEUTROPHILS_PATHWAY	37	-0.290446	-1.0072	0.455508	0.803448
REACTOME_DOWNREGULATION_OF_ERBB2_SIGNALING	27	-0.306839	-1.00571	0.431862	0.805259
REACTOME_REGULATION_OF_LIPID_METABOLISM_BY_PPARALPHA	109	-0.227433	-1.00562	0.432675	0.802853
REACTOME_DISEASES_OF_CARBOHYDRATE_METABOLISM	29	-0.302785	-1.00516	0.447761	0.801687
KEGG_TYPE_II_DIABETES_MELLITUS	39	-0.280974	-1.00397	0.427165	0.802774
REACTOME_DEATH_RECEPTOR_SIGNALLING	133	-0.222666	-1.00285	0.455285	0.803728
PID_NOTCH_PATHWAY	55	-0.263427	-1.00237	0.461694	0.802525
KEGG_THYROID_CANCER	29	-0.299134	-1.00164	0.448852	0.802324
KEGG_INSULIN_SIGNALING_PATHWAY	121	-0.227429	-1.00078	0.450787	0.802214
REACTOME_DARPP_32_EVENTS	23	-0.320825	-0.998208	0.454545	0.807317
REACTOME_G_ALPHA_I_SIGNALLING_EVENTS	235	-0.206708	-0.996798	0.48244	0.809064
REACTOME_METABOLISM_OF_COFACTORS	19	-0.33625	-0.996698	0.459662	0.806752
REACTOME_SURFACTANT_METABOLISM	17	-0.340112	-0.995717	0.449898	0.807076
REACTOME_HIV_TRANSCRIPTION_ELONGATION	37	-0.27174	-0.994676	0.455253	0.807652
REACTOME_GROWTH_HORMONE_RECEPTOR_SIGNALING	20	-0.324386	-0.994638	0.464066	0.805176
REACTOME_CARGO_RECOGNITION_FOR_CLATHRIN_MEDIATED_ENDOCYTOSIS	95	-0.232576	-0.994007	0.483168	0.804635
REACTOME_REGULATION_OF_RUNX1_EXPRESSION_AND_ACTIVITY	17	-0.345241	-0.993308	0.459016	0.804129
PID_MET_PATHWAY	79	-0.239767	-0.993201	0.481273	0.801877
REACTOME_MYD88_INDEPENDENT_TLR4_CASCADE	95	-0.23159	-0.989267	0.501018	0.810878
PID_IL12_STAT4_PATHWAY	23	-0.316922	-0.988441	0.451943	0.810797
BIOCARTA_NO1_PATHWAY	23	-0.317766	-0.986629	0.462598	0.813784
PID_TRAIL_PATHWAY	27	-0.301811	-0.986118	0.482105	0.812886
REACTOME_BBSOME_MEDIATED_CARGO_TARGETING_TO_CILIUM	21	-0.320162	-0.982134	0.498032	0.822623
REACTOME_PHOSPHORYLATION_SITE_MUTANTS_OF_CTNNB1_ARE_NOT_TARGETED_TO_THE_PROTEASOME_BY_THE_DESTRUCTION_COMPLEX	15	-0.346711	-0.981525	0.486	0.822032
PID_EPO_PATHWAY	31	-0.287876	-0.980346	0.493976	0.822937
KEGG_N_GLYCAN_BIOSYNTHESIS	46	-0.265573	-0.979784	0.502752	0.822037
REACTOME_TCF_DEPENDENT_SIGNALING_IN_RESPONSE_TO_WNT	157	-0.214381	-0.979639	0.505929	0.819937
REACTOME_NOTCH2_ACTIVATION_AND_TRANSMISSION_OF_SIGNAL_TO_THE_NUCLEUS	22	-0.3193	-0.977203	0.498986	0.824728
KEGG_ALZHEIMERS_DISEASE	133	-0.217393	-0.975796	0.52233	0.826463
BIOCARTA_LIS1_PATHWAY	18	-0.324758	-0.972834	0.479087	0.832487
KEGG_MELANOGENESIS	85	-0.236691	-0.971511	0.516378	0.833805
BIOCARTA_TGFB_PATHWAY	19	-0.324759	-0.968761	0.509652	0.839526
BIOCARTA_ALK_PATHWAY	30	-0.287638	-0.966471	0.503937	0.843934
REACTOME_METABOLISM_OF_STEROIDS	119	-0.218971	-0.964895	0.553398	0.845959
KEGG_EPITHELIAL_CELL_SIGNALING_IN_HELICOBACTER_PYLORI_INFECTION	60	-0.246966	-0.962513	0.528455	0.850573
KEGG_PRIMARY_IMMUNODEFICIENCY	22	-0.31465	-0.961813	0.509128	0.850025
REACTOME_PLATELET_AGGREGATION_PLUG_FORMATION	28	-0.292055	-0.961338	0.525292	0.848871
REACTOME_MITOPHAGY	24	-0.303042	-0.960532	0.50738	0.848783
REACTOME_ZBP1_DAI_MEDIATED_INDUCTION_OF_TYPE_I_IFNS	20	-0.317781	-0.960217	0.497992	0.847142
REACTOME_SIGNALING_BY_NOTCH1_PEST_DOMAIN_MUTANTS_IN_CANCER	56	-0.246923	-0.958502	0.534579	0.84971
KEGG_LYSINE_DEGRADATION	39	-0.272867	-0.956816	0.528226	0.852139
PID_PS1_PATHWAY	42	-0.261731	-0.956433	0.539652	0.850776
REACTOME_DISEASES_OF_SIGNAL_TRANSDUCTION_BY_GROWTH_FACTOR_RECEPTORS_AND_SECOND_MESSENGERS	341	-0.188375	-0.952896	0.650362	0.858891
PID_A6B1_A6B4_INTEGRIN_PATHWAY	46	-0.262161	-0.952204	0.551456	0.858477
KEGG_TOLL_LIKE_RECEPTOR_SIGNALING_PATHWAY	78	-0.231793	-0.95197	0.572008	0.856624
KEGG_TYPE_I_DIABETES_MELLITUS	30	-0.284578	-0.950577	0.553498	0.858135
KEGG_PHENYLALANINE_METABOLISM	16	-0.338825	-0.950173	0.490119	0.856785
REACTOME_TOLL_LIKE_RECEPTOR_9_TLR9_CASCADE	88	-0.224128	-0.943828	0.57393	0.87285
REACTOME_GRB2_EVENTS_IN_ERBB2_SIGNALING	15	-0.343562	-0.942934	0.527054	0.873038
REACTOME_PRE_NOTCH_EXPRESSION_AND_PROCESSING	49	-0.257067	-0.939843	0.56	0.879262
REACTOME_SYNTHESIS_OF_BILE_ACIDS_AND_BILE_SALTS	27	-0.285259	-0.938574	0.552268	0.880449
BIOCARTA_CERAMIDE_PATHWAY	21	-0.309856	-0.935402	0.559917	0.887202
REACTOME_TRP_CHANNELS	23	-0.300451	-0.935294	0.561508	0.884969
PID_AVB3_OPN_PATHWAY	31	-0.274382	-0.933667	0.567194	0.887052
NABA_ECM_AFFILIATED	101	-0.216858	-0.933362	0.604743	0.885396
REACTOME_INTRINSIC_PATHWAY_FOR_APOPTOSIS	50	-0.250806	-0.932856	0.567251	0.884347
REACTOME_ANTIVIRAL_MECHANISM_BY_IFN_STIMULATED_GENES	77	-0.227625	-0.928792	0.579439	0.893694
REACTOME_NRIF_SIGNALS_CELL_DEATH_FROM_THE_NUCLEUS	16	-0.330756	-0.928466	0.575472	0.892128
REACTOME_G_ALPHA_12_13_SIGNALLING_EVENTS	72	-0.22665	-0.927434	0.596708	0.892662
REACTOME_NUCLEAR_RECEPTOR_TRANSCRIPTION_PATHWAY	45	-0.2546	-0.927048	0.59596	0.89132
REACTOME_RAF_INDEPENDENT_MAPK1_3_ACTIVATION	23	-0.296262	-0.926243	0.58498	0.891002
REACTOME_NOTCH1_INTRACELLULAR_DOMAIN_REGULATES_TRANSCRIPTION	46	-0.246875	-0.921529	0.593385	0.901898
WNT_SIGNALING	77	-0.228626	-0.919777	0.612967	0.904296
KEGG_BASAL_CELL_CARCINOMA	46	-0.248361	-0.919173	0.601695	0.90348
REACTOME_ATF4_ACTIVATES_GENES_IN_RESPONSE_TO_ENDOPLASMIC_RETICULUM_STRESS	25	-0.286291	-0.918794	0.581301	0.90214
KEGG_LEISHMANIA_INFECTION	61	-0.232542	-0.917369	0.594433	0.903663
PID_ERBB4_PATHWAY	35	-0.263533	-0.916674	0.589494	0.903154
REACTOME_TRIGLYCERIDE_METABOLISM	24	-0.28863	-0.913694	0.572895	0.909149
BIOCARTA_NKCELLS_PATHWAY	15	-0.321729	-0.912103	0.564315	0.911052
BIOCARTA_RELA_PATHWAY	15	-0.326532	-0.910649	0.572017	0.912501
REACTOME_VEGFR2_MEDIATED_VASCULAR_PERMEABILITY	27	-0.276677	-0.909824	0.609127	0.91238
PID_IL2_STAT5_PATHWAY	23	-0.291364	-0.907757	0.589391	0.915611
KEGG_HUNTINGTONS_DISEASE	145	-0.200151	-0.905655	0.69305	0.918909
BIOCARTA_MITOCHONDRIA_PATHWAY	19	-0.294095	-0.904833	0.594378	0.918602
PID_CXCR4_PATHWAY	92	-0.21261	-0.903741	0.67551	0.919083
PID_KIT_PATHWAY	50	-0.237657	-0.900283	0.63197	0.925988
REACTOME_DOWNREGULATION_OF_SMAD2_3_SMAD4_TRANSCRIPTIONAL_ACTIVITY	23	-0.287262	-0.896579	0.612648	0.933492
REACTOME_CYTOCHROME_P450_ARRANGED_BY_SUBSTRATE_TYPE	34	-0.258401	-0.89035	0.626692	0.947632
KEGG_STARCH_AND_SUCROSE_METABOLISM	25	-0.277236	-0.889365	0.632094	0.947725
REACTOME_RAB_GERANYLGERANYLATION	60	-0.231172	-0.887523	0.670433	0.949974
KEGG_RNA_POLYMERASE	27	-0.27232	-0.886024	0.648262	0.951464
PID_P38_ALPHA_BETA_DOWNSTREAM_PATHWAY	38	-0.253413	-0.884814	0.664078	0.952053
BIOCARTA_TID_PATHWAY	17	-0.304478	-0.884518	0.622351	0.950322
BIOCARTA_IL2RB_PATHWAY	35	-0.253763	-0.884382	0.64959	0.948174
PID_NFAT_TFPATHWAY	32	-0.259571	-0.883723	0.657258	0.947513
REACTOME_SIGNALING_BY_EGFR_IN_CANCER	24	-0.282966	-0.881369	0.634921	0.951167
REACTOME_REGULATION_OF_CHOLESTEROL_BIOSYNTHESIS_BY_SREBP_SREBF	54	-0.227912	-0.87668	0.676707	0.960912
REACTOME_GENE_SILENCING_BY_RNA	69	-0.217055	-0.87499	0.721893	0.962909
REACTOME_PYRUVATE_METABOLISM	27	-0.269096	-0.874473	0.640625	0.961785
REACTOME_NOTCH3_INTRACELLULAR_DOMAIN_REGULATES_TRANSCRIPTION	22	-0.278874	-0.873971	0.63447	0.960552
REACTOME_BETA_CATENIN_PHOSPHORYLATION_CASCADE	17	-0.299826	-0.870535	0.658153	0.966811
PID_CD8_TCR_PATHWAY	44	-0.23852	-0.868715	0.694949	0.968879
REACTOME_TERMINATION_OF_O_GLYCAN_BIOSYNTHESIS	17	-0.295894	-0.866149	0.63227	0.972813
REACTOME_SIGNALING_BY_NOTCH2	30	-0.256446	-0.865178	0.664783	0.972727
KEGG_RNA_DEGRADATION	52	-0.226117	-0.864942	0.69428	0.970832
BIOCARTA_CREB_PATHWAY	21	-0.281894	-0.864393	0.642718	0.96974
PID_RHOA_REG_PATHWAY	45	-0.235158	-0.859024	0.7	0.980761
KEGG_BASAL_TRANSCRIPTION_FACTORS	31	-0.249893	-0.858695	0.683398	0.979021
REACTOME_PYRUVATE_METABOLISM_AND_CITRIC_ACID_TCA_CYCLE	51	-0.226066	-0.857302	0.713439	0.979871
REACTOME_FOXO_MEDIATED_TRANSCRIPTION_OF_CELL_DEATH_GENES	15	-0.311004	-0.854995	0.656652	0.983125
REACTOME_OXIDATIVE_STRESS_INDUCED_SENESCENCE	64	-0.217622	-0.854905	0.763527	0.980869
PID_ERBB2_ERBB3_PATHWAY	42	-0.234165	-0.853131	0.702259	0.982609
REACTOME_PLATELET_SENSITIZATION_BY_LDL	16	-0.301602	-0.85298	0.685039	0.980479
REACTOME_KERATAN_SULFATE_BIOSYNTHESIS	25	-0.264778	-0.852727	0.671875	0.978645
KEGG_PANCREATIC_CANCER	68	-0.215098	-0.852098	0.746717	0.977684
REACTOME_PENTOSE_PHOSPHATE_PATHWAY	15	-0.304288	-0.850995	0.647917	0.977761
PID_HIV_NEF_PATHWAY	33	-0.248612	-0.848859	0.693548	0.980365
REACTOME_TNFS_BIND_THEIR_PHYSIOLOGICAL_RECEPTORS	20	-0.277252	-0.848855	0.686747	0.97795
REACTOME_SIGNALING_BY_ERYTHROPOIETIN	24	-0.265984	-0.847303	0.720238	0.979255
REACTOME_HIV_ELONGATION_ARREST_AND_RECOVERY	28	-0.261853	-0.847218	0.706334	0.97703
KEGG_GLYCOSYLPHOSPHATIDYLINOSITOL_GPI_ANCHOR_BIOSYNTHESIS	23	-0.270517	-0.846419	0.696737	0.976526
REACTOME_RRNA_PROCESSING	182	-0.180586	-0.845119	0.87931	0.97732
REACTOME_IRS_MEDIATED_SIGNALLING	34	-0.243742	-0.844621	0.731286	0.976017
REACTOME_VASOPRESSIN_REGULATES_RENAL_WATER_HOMEOSTASIS_VIA_AQUAPORINS	33	-0.247331	-0.844457	0.698905	0.973969
REACTOME_PTEN_REGULATION	134	-0.190315	-0.842753	0.846154	0.97558
BIOCARTA_RAC1_PATHWAY	20	-0.269736	-0.839011	0.706349	0.981597
REACTOME_SIGNALING_BY_NOTCH1	71	-0.208687	-0.837328	0.780083	0.982977
REACTOME_TRANSLATION	261	-0.167928	-0.834403	0.933333	0.986899
REACTOME_FORMATION_OF_RNA_POL_II_ELONGATION_COMPLEX	52	-0.216723	-0.830187	0.781377	0.993616
REACTOME_TRAF6_MEDIATED_NF_KB_ACTIVATION	22	-0.268759	-0.828797	0.684512	0.994281
REACTOME_REGULATION_OF_MECP2_EXPRESSION_AND_ACTIVITY	30	-0.248032	-0.828781	0.729412	0.99194
REACTOME_SIGNALING_BY_HIPPO	20	-0.268493	-0.82796	0.721344	0.991223
REACTOME_MRNA_CAPPING	27	-0.253752	-0.827527	0.744102	0.989762
SIG_IL4RECEPTOR_IN_B_LYPHOCYTES	27	-0.256654	-0.826976	0.708015	0.988593
PID_P75_NTR_PATHWAY	63	-0.210006	-0.824804	0.813525	0.99055
KEGG_GRAFT_VERSUS_HOST_DISEASE	25	-0.258621	-0.82399	0.74269	0.98983
REACTOME_GASTRIN_CREB_SIGNALLING_PATHWAY_VIA_PKC_AND_MAPK	16	-0.285094	-0.823929	0.703777	0.98764
REACTOME_TRAF6_MEDIATED_IRF7_ACTIVATION	15	-0.286965	-0.819119	0.727451	0.995336
BIOCARTA_IGF1MTOR_PATHWAY	19	-0.272636	-0.818778	0.702041	0.993707
PID_SMAD2_3NUCLEAR_PATHWAY	75	-0.198055	-0.818174	0.847656	0.992628
REACTOME_RNA_POLYMERASE_III_TRANSCRIPTION_INITIATION_FROM_TYPE_1_PROMOTER	27	-0.250389	-0.816586	0.748387	0.993614
REACTOME_SIGNALING_BY_TYPE_1_INSULIN_LIKE_GROWTH_FACTOR_1_RECEPTOR_IGF1R	39	-0.228686	-0.812704	0.769874	0.998904
PID_ERBB1_INTERNALIZATION_PATHWAY	40	-0.226587	-0.812334	0.801556	0.997323
SA_B_CELL_RECEPTOR_COMPLEXES	24	-0.253083	-0.810118	0.772	0.999368
REACTOME_SUMOYLATION_OF_UBIQUITINYLATION_PROTEINS	36	-0.233891	-0.809847	0.777563	0.997569
REACTOME_FCERI_MEDIATED_CA_2_MOBILIZATION	28	-0.241307	-0.806164	0.797732	1
BIOCARTA_INFLAM_PATHWAY	16	-0.27571	-0.804101	0.710891	1
REACTOME_SEMA3A_PAK_DEPENDENT_AXON_REPULSION	16	-0.280748	-0.803104	0.742126	1
REACTOME_PURINERGIC_SIGNALING_IN_LEISHMANIASIS_INFECTION	23	-0.253805	-0.800841	0.754286	1
REACTOME_RORA_ACTIVATES_GENE_EXPRESSION	18	-0.274655	-0.799883	0.757515	1
REACTOME_INTERLEUKIN_20_FAMILY_SIGNALING	17	-0.275487	-0.799106	0.742633	1
REACTOME_REGULATION_OF_TP53_ACTIVITY_THROUGH_ACETYLATION	28	-0.244769	-0.798257	0.778409	1
PID_IL3_PATHWAY	24	-0.250386	-0.797769	0.783242	1
REACTOME_GLYCOGEN_METABOLISM	26	-0.245895	-0.795009	0.793173	1
REACTOME_INFLAMMASOMES	18	-0.276477	-0.792682	0.768775	1
PID_IL2_PI3K_PATHWAY	32	-0.230833	-0.792337	0.813765	1
REACTOME_SYNTHESIS_OF_BILE_ACIDS_AND_BILE_SALTS_VIA_7ALPHA_HYDROXYCHOLESTEROL	17	-0.273049	-0.792236	0.759921	1
REACTOME_PLATELET_CALCIUM_HOMEOSTASIS	22	-0.251493	-0.790262	0.766667	1
REACTOME_VIRAL_MESSENGER_RNA_SYNTHESIS	40	-0.219772	-0.789531	0.802846	1
KEGG_ENDOMETRIAL_CANCER	51	-0.210908	-0.785928	0.841176	1
REACTOME_SIGNALING_BY_FGFR3	34	-0.228779	-0.784831	0.820663	1
KEGG_SPHINGOLIPID_METABOLISM	31	-0.232826	-0.782019	0.813906	1
PID_PI3KCI_PATHWAY	45	-0.214553	-0.780522	0.849315	1
REACTOME_KERATAN_SULFATE_KERATIN_METABOLISM	31	-0.227746	-0.776464	0.839388	1
REACTOME_TNF_SIGNALING	41	-0.216177	-0.774222	0.857678	1
REACTOME_BILE_ACID_AND_BILE_SALT_METABOLISM	30	-0.229591	-0.765786	0.830578	1
REACTOME_FORMATION_OF_THE_EARLY_ELONGATION_COMPLEX	31	-0.227661	-0.764288	0.857692	1
BIOCARTA_PTEN_PATHWAY	17	-0.26163	-0.760249	0.794118	1
REACTOME_ABORTIVE_ELONGATION_OF_HIV_1_TRANSCRIPT_IN_THE_ABSENCE_OF_TAT	22	-0.243229	-0.759392	0.836257	1
REACTOME_SNRNP_ASSEMBLY	51	-0.203576	-0.759087	0.88978	1
REACTOME_SIGNALING_BY_NTRK2_TRKB	25	-0.235077	-0.757695	0.855159	1
BIOCARTA_VIP_PATHWAY	24	-0.239647	-0.756476	0.812379	1
REACTOME_NUCLEAR_EVENTS_KINASE_AND_TRANSCRIPTION_FACTOR_ACTIVATION	57	-0.196503	-0.75545	0.89225	1
PID_HDAC_CLASSI_PATHWAY	63	-0.191868	-0.754978	0.915222	1
SIG_BCR_SIGNALING_PATHWAY	44	-0.204677	-0.753338	0.866935	1
REACTOME_METABOLIC_DISORDERS_OF_BIOLOGICAL_OXIDATION_ENZYMES	26	-0.232995	-0.752239	0.830957	1
REACTOME_SYNTHESIS_OF_GLYCOSYLPHOSPHATIDYLINOSITOL_GPI	16	-0.266381	-0.748436	0.815175	1
KEGG_PURINE_METABOLISM	138	-0.164582	-0.74684	0.957447	1
REACTOME_MICRORNA_MIRNA_BIOGENESIS	23	-0.240656	-0.746782	0.841797	1
REACTOME_EXPORT_OF_VIRAL_RIBONUCLEOPROTEINS_FROM_NUCLEUS	30	-0.222954	-0.745093	0.875	1
REACTOME_JNK_C_JUN_KINASES_PHOSPHORYLATION_AND_ACTIVATION_MEDIATED_BY_ACTIVATED_HUMAN_TAK1	22	-0.23848	-0.744787	0.846008	1
REACTOME_DAP12_INTERACTIONS	32	-0.215153	-0.741105	0.873563	1
REACTOME_TRANSCRIPTIONAL_REGULATION_OF_GRANULOPOIESIS	28	-0.224946	-0.740398	0.831984	1
PID_TOLL_ENDOGENOUS_PATHWAY	22	-0.238428	-0.735495	0.835789	1
BIOCARTA_PAR1_PATHWAY	18	-0.246635	-0.733843	0.849095	1
BIOCARTA_CASPASE_PATHWAY	20	-0.24155	-0.731504	0.849906	1
REACTOME_REGULATION_OF_GLUCOKINASE_BY_GLUCOKINASE_REGULATORY_PROTEIN	29	-0.219857	-0.729635	0.888889	1
REACTOME_SUMOYLATION_OF_RNA_BINDING_PROTEINS	43	-0.199715	-0.728667	0.937984	1
REACTOME_TOLL_LIKE_RECEPTOR_TLR1_TLR2_CASCADE	92	-0.170221	-0.727934	0.943798	1
REACTOME_CA_DEPENDENT_EVENTS	35	-0.208326	-0.726559	0.889749	1
REACTOME_ACTIVATED_NOTCH1_TRANSMITS_SIGNAL_TO_THE_NUCLEUS	30	-0.217104	-0.725544	0.888235	1
REACTOME_SUMOYLATION_OF_CHROMATIN_ORGANIZATION_PROTEINS	53	-0.190521	-0.722709	0.927203	1
REACTOME_MAPK_TARGETS_NUCLEAR_EVENTS_MEDIATED_BY_MAP_KINASES	31	-0.218645	-0.721631	0.89858	1
REACTOME_NS1_MEDIATED_EFFECTS_ON_HOST_PATHWAYS	37	-0.206686	-0.721359	0.883269	1
REACTOME_TGF_BETA_RECEPTOR_SIGNALING_IN_EMT_EPITHELIAL_TO_MESENCHYMAL_TRANSITION	16	-0.2518	-0.717079	0.868369	1
REACTOME_TRANSPORT_OF_THE_SLBP_DEPENDANT_MATURE_MRNA	33	-0.207837	-0.716458	0.880077	1
REACTOME_SIGNALING_BY_FGFR_IN_DISEASE	53	-0.184947	-0.715919	0.938124	1
REACTOME_SIGNALING_BY_EGFR	49	-0.19165	-0.71468	0.927875	1
REACTOME_SIGNALING_BY_FGFR2_IN_DISEASE	33	-0.209712	-0.713861	0.913044	1
REACTOME_CASPASE_ACTIVATION_VIA_EXTRINSIC_APOPTOTIC_SIGNALLING_PATHWAY	25	-0.228791	-0.709549	0.886831	1
REACTOME_TRIGLYCERIDE_CATABOLISM	16	-0.249187	-0.707978	0.859345	1
REACTOME_RMTS_METHYLATE_HISTONE_ARGININES	29	-0.210672	-0.706538	0.885437	1
REACTOME_EGFR_DOWNREGULATION	30	-0.212218	-0.705277	0.904082	1
REACTOME_RRNA_MODIFICATION_IN_THE_NUCLEUS_AND_CYTOSOL	52	-0.183637	-0.704327	0.947059	1
REACTOME_SUMOYLATION_OF_DNA_DAMAGE_RESPONSE_AND_REPAIR_PROTEINS	72	-0.175258	-0.702106	0.966068	1
REACTOME_RNA_POLYMERASE_III_TRANSCRIPTION_TERMINATION	22	-0.225444	-0.701726	0.901437	1
REACTOME_ACTIVATION_OF_ANTERIOR_HOX_GENES_IN_HINDBRAIN_DEVELOPMENT_DURING_EARLY_EMBRYOGENESIS	54	-0.186689	-0.698731	0.9501	1
REACTOME_RNA_POLYMERASE_I_TRANSCRIPTION_INITIATION	45	-0.187997	-0.696748	0.945607	1
KEGG_REGULATION_OF_AUTOPHAGY	18	-0.231676	-0.695136	0.859615	1
REACTOME_TRANSCRIPTION_OF_THE_HIV_GENOME	63	-0.177674	-0.69356	0.975518	1
REACTOME_PRE_NOTCH_PROCESSING_IN_GOLGI	18	-0.235028	-0.68896	0.882583	1
REACTOME_POLYMERASE_SWITCHING_ON_THE_C_STRAND_OF_THE_TELOMERE	17	-0.235904	-0.685335	0.883629	1
REACTOME_TOLL_LIKE_RECEPTOR_10_TLR10_CASCADE	80	-0.164768	-0.685222	0.972015	1
REACTOME_RNA_POLYMERASE_III_TRANSCRIPTION	40	-0.19178	-0.683959	0.951923	1
KEGG_CYSTEINE_AND_METHIONINE_METABOLISM	27	-0.208387	-0.680316	0.9	1
REACTOME_RNA_POLYMERASE_II_TRANSCRIBES_SNRNA_GENES	70	-0.1704	-0.680055	0.966942	1
REACTOME_INTERLEUKIN_37_SIGNALING	19	-0.224623	-0.677179	0.909871	1
REACTOME_RIP_MEDIATED_NFKB_ACTIVATION_VIA_ZBP1	17	-0.233261	-0.677096	0.927593	1
BIOCARTA_DEATH_PATHWAY	28	-0.206263	-0.674818	0.928429	1
REACTOME_PKMTS_METHYLATE_HISTONE_LYSINES	38	-0.191961	-0.669973	0.946215	1
REACTOME_GOLGI_ASSOCIATED_VESICLE_BIOGENESIS	56	-0.175017	-0.669474	0.974206	1
BIOCARTA_WNT_PATHWAY	21	-0.218111	-0.668475	0.918367	1
REACTOME_TBC_RABGAPS	41	-0.185222	-0.668099	0.953587	1
REACTOME_TIE2_SIGNALING	17	-0.230725	-0.665838	0.916832	1
REACTOME_DAG_AND_IP3_SIGNALING	39	-0.186023	-0.665255	0.972387	1
KEGG_AMYOTROPHIC_LATERAL_SCLEROSIS_ALS	50	-0.17629	-0.661373	0.960552	1
BIOCARTA_ARF_PATHWAY	17	-0.231521	-0.657021	0.920388	1
PID_RAS_PATHWAY	30	-0.194294	-0.650271	0.94433	1
REACTOME_SUMOYLATION_OF_SUMOYLATION_PROTEINS	32	-0.189462	-0.650262	0.955823	1
PID_INSULIN_PATHWAY	43	-0.179945	-0.643633	0.960861	1
REACTOME_TRANSCRIPTIONAL_REGULATION_BY_SMALL_RNAS	43	-0.174761	-0.643606	0.978474	1
REACTOME_HIV_TRANSCRIPTION_INITIATION	44	-0.168467	-0.629331	0.982178	1
REACTOME_RNA_POLYMERASE_III_CHAIN_ELONGATION	17	-0.214437	-0.629167	0.948617	1
REACTOME_LYSOSOME_VESICLE_BIOGENESIS	33	-0.184395	-0.628463	0.971483	1
REACTOME_ION_HOMEOSTASIS	43	-0.175845	-0.626909	0.97006	1
REACTOME_PERK_REGULATES_GENE_EXPRESSION	30	-0.188204	-0.625387	0.97076	1
BIOCARTA_ATM_PATHWAY	19	-0.203104	-0.616471	0.964356	1
REACTOME_E3_UBIQUITIN_LIGASES_UBIQUITINATE_TARGET_PROTEINS	43	-0.168733	-0.608803	0.973948	1
BIOCARTA_TEL_PATHWAY	17	-0.213886	-0.607818	0.960499	1
REACTOME_RUNX1_INTERACTS_WITH_CO_FACTORS_WHOSE_PRECISE_EFFECT_ON_RUNX1_TARGETS_IS_NOT_KNOWN	36	-0.172673	-0.604184	0.976608	1
REACTOME_MRNA_SPLICING_MINOR_PATHWAY	49	-0.159286	-0.599241	0.986513	1
REACTOME_INTERACTIONS_OF_VPR_WITH_HOST_CELLULAR_PROTEINS	34	-0.174595	-0.595386	0.986513	1
BIOCARTA_NFKB_PATHWAY	21	-0.190465	-0.594669	0.967118	1
REACTOME_MITOCHONDRIAL_CALCIUM_ION_TRANSPORT	21	-0.197959	-0.593485	0.951782	1
BIOCARTA_MTOR_PATHWAY	21	-0.190863	-0.586412	0.968504	1
REACTOME_CONVERSION_FROM_APC_C_CDC20_TO_APC_C_CDH1_IN_LATE_ANAPHASE	19	-0.196417	-0.583565	0.94902	1
REACTOME_TP53_REGULATES_TRANSCRIPTION_OF_DNA_REPAIR_GENES	56	-0.148517	-0.569152	0.989669	1
PID_EPHRINB_REV_PATHWAY	27	-0.173519	-0.561791	0.972549	1
REACTOME_CYTOSOLIC_SENSORS_OF_PATHOGEN_ASSOCIATED_DNA	57	-0.144435	-0.552502	1	1
REACTOME_EPIGENETIC_REGULATION_OF_GENE_EXPRESSION	84	-0.133106	-0.552019	1	1
REACTOME_SUMOYLATION_OF_TRANSCRIPTION_COFACTORS	41	-0.139143	-0.511547	0.998077	1
PID_AR_TF_PATHWAY	46	-0.135058	-0.505914	0.998095	1
REACTOME_TRANSPORT_OF_MATURE_MRNAS_DERIVED_FROM_INTRONLESS_TRANSCRIPTS	40	-0.14048	-0.502007	0.997959	1
PID_SMAD2_3PATHWAY	16	-0.173318	-0.486529	0.990215	1
REACTOME_TAK1_ACTIVATES_NFKB_BY_PHOSPHORYLATION_AND_ACTIVATION_OF_IKKS_COMPLEX	30	-0.14428	-0.484157	0.994197	1
REACTOME_PROCESSING_OF_INTRONLESS_PRE_MRNAS	19	-0.163023	-0.483918	0.990458	0.999058
REACTOME_CITRIC_ACID_CYCLE_TCA_CYCLE	22	-0.146161	-0.458014	0.995951	0.99853

## Sheet: 4b_gsea_MCM.TP_vs_MCM.T_gob
List of GSEA Gne Ontology Biological process in G164TP vs G164T. GSEA pre-ranked was run on Gene Pattern using ranked t-statistic of all genes. A filter has been applied for FDR q < 0.05. Positive NES = up in G164TP , negative NES = down in G164TP.
NAME	SIZE	ES	NES	NOM p-val	FDR q-val
GO_COLLAGEN_FIBRIL_ORGANIZATION	50	0.61184	2.2955	0	0
GO_CHONDROITIN_SULFATE_BIOSYNTHETIC_PROCESS	24	0.693671	2.21852	0	0.00466097
GO_MITOTIC_SISTER_CHROMATID_SEGREGATION	142	0.471066	2.14067	0	0.0134489
GO_MITOTIC_SPINDLE_ORGANIZATION	101	0.493791	2.13903	0	0.0103444
GO_RESPONSE_TO_VITAMIN	74	0.510209	2.10258	0	0.0147146
GO_CHONDROITIN_SULFATE_PROTEOGLYCAN_BIOSYNTHETIC_PROCESS	27	0.641125	2.10035	0	0.0124354
GO_MICROTUBULE_CYTOSKELETON_ORGANIZATION_INVOLVED_IN_MITOSIS	128	0.46886	2.08826	0	0.0124606
GO_SPINDLE_ORGANIZATION	155	0.451935	2.05974	0	0.0159925
GO_HEPARAN_SULFATE_PROTEOGLYCAN_METABOLIC_PROCESS	25	0.619694	2.04177	0	0.0195334
GO_PROTEOGLYCAN_BIOSYNTHETIC_PROCESS	53	0.520938	2.02365	0	0.0237327
GO_SISTER_CHROMATID_SEGREGATION	170	0.433148	2.01987	0	0.0224279
GO_CELLULAR_RESPONSE_TO_VITAMIN	28	0.625552	2.0184	0	0.0207326
GO_EXTRACELLULAR_STRUCTURE_ORGANIZATION	323	0.397873	2.01398	0	0.0200897
GO_CENTROMERE_COMPLEX_ASSEMBLY	37	0.564767	2.00667	0	0.0202094
GO_PROTEOGLYCAN_METABOLIC_PROCESS	75	0.493385	2.00434	0.00210084	0.0192808
GO_HEPARAN_SULFATE_PROTEOGLYCAN_BIOSYNTHETIC_PROCESS	20	0.648294	1.98727	0.00205761	0.0227398
GO_CHROMATIN_REMODELING_AT_CENTROMERE	29	0.577601	1.9643	0.00208768	0.0299883
GO_SARCOMERE_ORGANIZATION	34	0.567014	1.96088	0	0.0298272
GO_GLYCOLYTIC_PROCESS_THROUGH_FRUCTOSE_6_PHOSPHATE	25	0.602908	1.95511	0	0.0302249
GO_CHROMOSOME_SEGREGATION	277	0.387979	1.94619	0	0.0317311
GO_NUCLEAR_CHROMOSOME_SEGREGATION	221	0.396351	1.92793	0	0.0376011
GO_MITOTIC_NUCLEAR_DIVISION	244	0.388309	1.90806	0	0.048095
GO_MYOFIBRIL_ASSEMBLY	50	0.500808	1.90794	0.00205339	0.0460475
GO_CYTOSKELETON_DEPENDENT_CYTOKINESIS	79	0.455904	1.89746	0	0.0501986
GO_GLUCOSE_CATABOLIC_PROCESS	29	0.554296	1.8826	0.00400802	0.0581817
GO_CHROMOSOME_SEPARATION	83	0.453147	1.8751	0	0.0611149
GO_CHONDROITIN_SULFATE_PROTEOGLYCAN_METABOLIC_PROCESS	39	0.519043	1.87366	0	0.0596967
GO_PROTEIN_HYDROXYLATION	19	0.621992	1.86607	0.00201207	0.0623933
GO_MITOTIC_CYTOKINESIS	67	0.464013	1.86355	0	0.0620071
GO_MUSCLE_CELL_DEVELOPMENT	134	0.41163	1.85095	0	0.0693703
GO_INTEGRIN_MEDIATED_SIGNALING_PATHWAY	91	0.433555	1.8448	0	0.0724689
GO_CELLULAR_COMPONENT_ASSEMBLY_INVOLVED_IN_MORPHOGENESIS	82	0.437524	1.84431	0	0.0707598
GO_ENDODERM_FORMATION	43	0.499464	1.84269	0.00200401	0.0696278
GO_MICROTUBULE_CYTOSKELETON_ORGANIZATION	480	0.352117	1.82938	0	0.0779851
GO_MICROTUBULE_ORGANIZING_CENTER_ORGANIZATION	123	0.408937	1.8258	0	0.0782502
GO_MITOTIC_CHROMOSOME_CONDENSATION	16	0.62745	1.81427	0	0.0868489
GO_CHROMOSOME_CONDENSATION	27	0.548697	1.79152	0.0019802	0.107948
GO_RESPONSE_TO_CHEMOKINE	52	0.45849	1.78612	0.00412371	0.111023
GO_REGULATION_OF_CELL_CYCLE_G2_M_PHASE_TRANSITION	194	0.373728	1.78518	0	0.109475
GO_POSITIVE_REGULATION_OF_FIBROBLAST_PROLIFERATION	47	0.472337	1.78424	0.00209205	0.107753
GO_NEGATIVE_REGULATION_OF_CHROMOSOME_SEGREGATION	42	0.486477	1.77768	0.00204082	0.112055
GO_REGULATION_OF_CHROMOSOME_SEGREGATION	93	0.423152	1.77753	0	0.10956
GO_CENTROSOME_DUPLICATION	62	0.447247	1.77324	0.00417537	0.111948
GO_CHROMOSOME_LOCALIZATION	67	0.443962	1.77293	0	0.109618
GO_G2_DNA_DAMAGE_CHECKPOINT	25	0.542869	1.77235	0.00376648	0.107903
GO_SPINDLE_ASSEMBLY	99	0.422704	1.77202	0	0.105922
GO_CELL_CYCLE_CHECKPOINT	199	0.372555	1.77186	0	0.103779
GO_MEIOTIC_CHROMOSOME_SEGREGATION	61	0.455211	1.76872	0.0021097	0.105211
GO_STRIATED_MUSCLE_CELL_DIFFERENTIATION	214	0.366405	1.76682	0	0.104993
GO_PEPTIDYL_PROLINE_MODIFICATION	43	0.480915	1.76522	0.00829876	0.104475
GO_NEGATIVE_REGULATION_OF_REPRODUCTIVE_PROCESS	37	0.507912	1.7627	0.00201613	0.104688
GO_DNA_REPLICATION_INDEPENDENT_NUCLEOSOME_ORGANIZATION	35	0.506958	1.76231	0.00205339	0.103055
GO_MITOTIC_SPINDLE_ASSEMBLY	55	0.455583	1.7617	0.00404858	0.101482
GO_FORMATION_OF_PRIMARY_GERM_LAYER	99	0.410675	1.76118	0	0.100142
GO_CARDIAC_MUSCLE_CELL_DIFFERENTIATION	97	0.412207	1.76075	0	0.0989099
GO_RESPONSE_TO_VITAMIN_D	30	0.527296	1.76059	0.004158	0.0973093
GO_DECIDUALIZATION	21	0.586784	1.75605	0.00199203	0.0999493
GO_SPINDLE_LOCALIZATION	50	0.466272	1.75389	0.00409836	0.100149
GO_NEGATIVE_REGULATION_OF_CARTILAGE_DEVELOPMENT	23	0.561414	1.75257	0.00826446	0.0997404
GO_KINETOCHORE_ORGANIZATION	19	0.584859	1.75256	0.00208333	0.0981125
GO_EXTRACELLULAR_MATRIX_ASSEMBLY	38	0.486337	1.75197	0	0.0970501
GO_CELL_CYCLE_G2_M_PHASE_TRANSITION	247	0.359203	1.7512	0	0.0961213
GO_REGULATION_OF_SISTER_CHROMATID_SEGREGATION	74	0.432727	1.75018	0	0.0954866
GO_POSITIVE_REGULATION_OF_WNT_SIGNALING_PATHWAY	163	0.375105	1.7457	0	0.0982845
GO_ORGANELLE_FISSION	374	0.338155	1.74224	0	0.100329
GO_CELLULAR_RESPONSE_TO_VITAMIN_D	19	0.575175	1.73783	0.00408998	0.103079
GO_REGULATION_OF_UBIQUITIN_PROTEIN_LIGASE_ACTIVITY	21	0.562409	1.73445	0.00572519	0.104517
GO_NEGATIVE_REGULATION_OF_CELL_CYCLE_PHASE_TRANSITION	222	0.356523	1.73272	0	0.104862
GO_HISTONE_EXCHANGE	39	0.480802	1.73016	0.0020284	0.105701
GO_ACTIVATION_OF_PROTEIN_KINASE_B_ACTIVITY	29	0.516397	1.72777	0.00833333	0.106625
GO_RESPONSE_TO_NERVE_GROWTH_FACTOR	49	0.455212	1.7256	0.00198807	0.107379
GO_ATP_DEPENDENT_CHROMATIN_REMODELING	67	0.440419	1.72524	0	0.106321
GO_REGULATION_OF_CHROMOSOME_SEPARATION	60	0.429708	1.72505	0	0.105078
GO_MEMBRANE_DISASSEMBLY	16	0.619892	1.72226	0.00589391	0.106568
GO_REGULATION_OF_CELLULAR_RESPONSE_TO_GROWTH_FACTOR_STIMULUS	226	0.356376	1.72151	0	0.105979
GO_NEGATIVE_REGULATION_OF_CELL_CYCLE_G2_M_PHASE_TRANSITION	90	0.404661	1.71747	0.00203252	0.108503
GO_AMINOGLYCAN_BIOSYNTHETIC_PROCESS	98	0.399006	1.71606	0.0020284	0.108467
GO_RETROGRADE_VESICLE_MEDIATED_TRANSPORT_GOLGI_TO_ENDOPLASMIC_RETICULUM	83	0.412608	1.71163	0.00201613	0.111822
GO_CEREBELLAR_PURKINJE_CELL_LAYER_DEVELOPMENT	16	0.593709	1.70367	0.0216535	0.119016
GO_LAMELLIPODIUM_ASSEMBLY	52	0.443461	1.70312	0.00398406	0.118254
GO_MAINTENANCE_OF_PROTEIN_LOCATION	95	0.399612	1.70231	0.00403226	0.11768
GO_CHROMOSOME_ORGANIZATION_INVOLVED_IN_MEIOTIC_CELL_CYCLE	44	0.457873	1.70218	0.00391389	0.116308
GO_POSITIVE_REGULATION_OF_P38MAPK_CASCADE	23	0.542682	1.70021	0.0140845	0.116948
GO_CELLULAR_RESPONSE_TO_OXYGEN_LEVELS	204	0.356687	1.6982	0	0.117872
GO_MICROTUBULE_ORGANIZING_CENTER_LOCALIZATION	27	0.521012	1.69608	0.00398406	0.118677
GO_CYTOKINESIS	134	0.376899	1.69258	0	0.120707
GO_METAPHASE_PLATE_CONGRESSION	53	0.44222	1.68941	0	0.122455
GO_ESTABLISHMENT_OF_MITOTIC_SPINDLE_LOCALIZATION	35	0.491712	1.68834	0.00819672	0.122522
GO_ESTABLISHMENT_OR_MAINTENANCE_OF_CELL_POLARITY	198	0.351704	1.68047	0	0.130121
GO_NEGATIVE_REGULATION_OF_NUCLEAR_DIVISION	54	0.439766	1.67781	0.0124224	0.131904
GO_REGULATION_OF_CARTILAGE_DEVELOPMENT	58	0.427097	1.67685	0.00211416	0.131528
GO_MITOTIC_CELL_CYCLE_CHECKPOINT	154	0.361611	1.67636	0	0.130632
GO_P38MAPK_CASCADE	40	0.466798	1.6758	0.0104384	0.129979
GO_REGULATION_OF_NON_CANONICAL_WNT_SIGNALING_PATHWAY	23	0.522266	1.66975	0.0160643	0.135951
GO_REGULATION_OF_RESPONSE_TO_EXTRACELLULAR_STIMULUS	16	0.58538	1.66241	0.022449	0.143933
GO_ATTACHMENT_OF_SPINDLE_MICROTUBULES_TO_KINETOCHORE	29	0.501582	1.65729	0.00961539	0.149321
GO_NADH_METABOLIC_PROCESS	35	0.463198	1.6565	0.00623701	0.148964
GO_CYTOKINETIC_PROCESS	38	0.461217	1.65509	0	0.149261
GO_POSITIVE_REGULATION_OF_MICROTUBULE_POLYMERIZATION_OR_DEPOLYMERIZATION	30	0.494038	1.65483	0.00410678	0.148112
GO_REGULATION_OF_MICROTUBULE_BASED_PROCESS	198	0.347429	1.65427	0	0.147296
GO_REGULATION_OF_FIBROBLAST_GROWTH_FACTOR_RECEPTOR_SIGNALING_PATHWAY	25	0.506514	1.65182	0.0120968	0.149094
GO_MYOBLAST_FUSION	28	0.497798	1.64922	0.0130435	0.150896
GO_MEIOTIC_CELL_CYCLE_PROCESS	132	0.365283	1.64501	0	0.155222
GO_MUSCLE_CELL_DIFFERENTIATION	288	0.327242	1.64446	0	0.154559
GO_CARDIAC_MUSCLE_TISSUE_DEVELOPMENT	183	0.348442	1.6435	0	0.154347
GO_NEGATIVE_REGULATION_OF_METAPHASE_ANAPHASE_TRANSITION_OF_CELL_CYCLE	36	0.464615	1.64321	0.0141129	0.153276
GO_ANAPHASE_PROMOTING_COMPLEX_DEPENDENT_CATABOLIC_PROCESS	77	0.401099	1.64147	0.00199601	0.154204
GO_DNA_CONFORMATION_CHANGE	218	0.341478	1.63134	0	0.16654
GO_MAINTENANCE_OF_PROTEIN_LOCALIZATION_IN_ORGANELLE	38	0.457172	1.62747	0.0104822	0.170404
GO_REGULATION_OF_LYMPHOCYTE_CHEMOTAXIS	16	0.550613	1.62618	0.0141129	0.1705
GO_MAINTENANCE_OF_PROTEIN_LOCATION_IN_CELL	67	0.402105	1.62532	0.00408163	0.170134
GO_REGULATION_OF_NUCLEAR_DIVISION	166	0.348277	1.62361	0	0.171077
GO_CARTILAGE_DEVELOPMENT	170	0.348176	1.61905	0	0.176084
GO_LAMELLIPODIUM_ORGANIZATION	66	0.402013	1.61838	0.00403226	0.175542
GO_NEGATIVE_REGULATION_OF_CHONDROCYTE_DIFFERENTIATION	18	0.551052	1.61606	0.0313152	0.177416
GO_POSITIVE_REGULATION_OF_VASCULAR_ENDOTHELIAL_GROWTH_FACTOR_RECEPTOR_SIGNALING_PATHWAY	16	0.568903	1.61192	0.0169492	0.181997
GO_SIGNAL_TRANSDUCTION_INVOLVED_IN_CELL_CYCLE_CHECKPOINT	67	0.406768	1.61189	0	0.180504
GO_RESPONSE_TO_OXYGEN_LEVELS	337	0.318925	1.61118	0	0.179989
GO_ENDODERM_DEVELOPMENT	61	0.409346	1.61103	0.00996016	0.17859
GO_RESPONSE_TO_NUTRIENT	176	0.340725	1.60929	0	0.17951
GO_POSITIVE_REGULATION_OF_ORGANELLE_ASSEMBLY	63	0.401628	1.60826	0.00613497	0.179381
GO_NEGATIVE_REGULATION_OF_MITOTIC_CELL_CYCLE	291	0.321599	1.60813	0	0.178117
GO_HEART_DEVELOPMENT	489	0.303376	1.60527	0	0.18067
GO_METAPHASE_ANAPHASE_TRANSITION_OF_CELL_CYCLE	55	0.424021	1.605	0.00406504	0.179558
GO_POSTSYNAPSE_ASSEMBLY	25	0.49817	1.60457	0.016	0.178629
GO_DNA_REPLICATION_CHECKPOINT	15	0.569371	1.60234	0.0309278	0.180276
GO_CARDIOCYTE_DIFFERENTIATION	126	0.35768	1.59729	0.00206186	0.186497
GO_T_HELPER_17_TYPE_IMMUNE_RESPONSE	21	0.519531	1.59714	0.027451	0.185228
GO_DNA_PACKAGING	115	0.361617	1.59589	0.00209644	0.185663
GO_REGULATION_OF_ENDOTHELIAL_CELL_CHEMOTAXIS	17	0.557803	1.59474	0.0220884	0.186037
GO_MATERNAL_PLACENTA_DEVELOPMENT	31	0.468525	1.59464	0.0143149	0.1848
GO_MEIOTIC_CELL_CYCLE	173	0.341708	1.59262	0	0.186272
GO_MUCOPOLYSACCHARIDE_METABOLIC_PROCESS	98	0.370408	1.5924	0.00199601	0.185201
GO_NUCLEAR_ENVELOPE_ORGANIZATION	49	0.431866	1.59187	0.0105708	0.184728
GO_DNA_INTEGRITY_CHECKPOINT	143	0.349558	1.59135	0	0.184108
GO_POSITIVE_REGULATION_OF_CILIUM_ASSEMBLY	20	0.520691	1.58971	0.0262626	0.18516
GO_NUCLEOTIDE_SUGAR_METABOLIC_PROCESS	37	0.458144	1.58397	0.0161943	0.192375
GO_POSITIVE_REGULATION_OF_PROTEIN_EXPORT_FROM_NUCLEUS	21	0.510593	1.58276	0.017094	0.192797
GO_RESPONSE_TO_AXON_INJURY	64	0.401588	1.58266	0.00787402	0.19156
GO_REGULATION_OF_T_HELPER_17_TYPE_IMMUNE_RESPONSE	15	0.558944	1.58017	0.0328185	0.193843
GO_DOPAMINE_RECEPTOR_SIGNALING_PATHWAY	32	0.466708	1.57931	0.0189474	0.193758
GO_BICARBONATE_TRANSPORT	27	0.474928	1.57801	0.0310559	0.194415
GO_NEGATIVE_REGULATION_OF_CELL_CYCLE_PROCESS	298	0.317144	1.57765	0	0.193492
GO_NEGATIVE_REGULATION_OF_POTASSIUM_ION_TRANSPORT	20	0.506036	1.57743	0.0282828	0.192517
GO_HISTONE_PHOSPHORYLATION	34	0.448836	1.57633	0.0171306	0.192832
GO_NUCLEUS_ORGANIZATION	110	0.357622	1.57181	0.00204082	0.198424
GO_POSITIVE_REGULATION_OF_ENDOTHELIAL_CELL_MIGRATION	91	0.371795	1.57109	0.00635593	0.198279
GO_REGULATION_OF_TRANSCRIPTION_INVOLVED_IN_G1_S_TRANSITION_OF_MITOTIC_CELL_CYCLE	27	0.48366	1.57024	0.0228216	0.198102
GO_CELLULAR_RESPONSE_TO_NUTRIENT	60	0.394474	1.56646	0.00826446	0.202492
GO_PLATELET_AGGREGATION	49	0.413299	1.55856	0.0102249	0.213965
GO_NUCLEOBASE_CONTAINING_SMALL_MOLECULE_INTERCONVERSION	27	0.467724	1.55773	0.0266393	0.213864
GO_NEGATIVE_REGULATION_OF_GLIOGENESIS	26	0.480288	1.55681	0.0301887	0.213859
GO_RESPONSE_TO_DOPAMINE	49	0.413862	1.55637	0.00980392	0.213133
GO_NAD_METABOLIC_PROCESS	43	0.425935	1.55578	0.0223124	0.212601
GO_ANIMAL_ORGAN_MATURATION	21	0.488762	1.55572	0.0441177	0.21129
GO_INOSITOL_PHOSPHATE_MEDIATED_SIGNALING	43	0.42571	1.55453	0.0227273	0.211754
GO_ANTIGEN_PROCESSING_AND_PRESENTATION_OF_PEPTIDE_OR_POLYSACCHARIDE_ANTIGEN_VIA_MHC_CLASS_II	91	0.362142	1.55432	0.00829876	0.210749
GO_HOMOTYPIC_CELL_CELL_ADHESION	68	0.386533	1.5527	0.00408998	0.212084
GO_REGULATION_OF_CELL_CYCLE_PHASE_TRANSITION	408	0.299667	1.54868	0	0.217373
GO_ALPHA_AMINO_ACID_BIOSYNTHETIC_PROCESS	56	0.398156	1.54496	0.0180361	0.222344
GO_MITOCHONDRIAL_CALCIUM_ION_HOMEOSTASIS	22	0.480143	1.54317	0.0286885	0.224051
GO_AMINOGLYCAN_METABOLIC_PROCESS	137	0.343627	1.54206	0.00207469	0.224351
GO_VASCULAR_ENDOTHELIAL_GROWTH_FACTOR_PRODUCTION	27	0.471758	1.54146	0.0202429	0.223912
GO_ENDOTHELIAL_CELL_CHEMOTAXIS	23	0.486025	1.53807	0.033264	0.228198
GO_NEUROMUSCULAR_JUNCTION_DEVELOPMENT	42	0.425928	1.5364	0.0276596	0.229604
GO_MUSCLE_CONTRACTION	275	0.308369	1.53442	0	0.231613
GO_RETROGRADE_AXONAL_TRANSPORT	17	0.533014	1.53354	0.0490196	0.231684
GO_VESICLE_CARGO_LOADING	19	0.521131	1.53276	0.040568	0.231713
GO_KIDNEY_MESENCHYME_DEVELOPMENT	17	0.512954	1.53129	0.0333333	0.23319
GO_EPIBOLY	26	0.471454	1.53046	0.0337302	0.233375
GO_REGULATION_OF_CYTOSKELETON_ORGANIZATION	469	0.292465	1.52939	0	0.233946
GO_REGULATION_OF_SPINDLE_ORGANIZATION	40	0.420459	1.52737	0.027027	0.236169
GO_ENDOPLASMIC_RETICULUM_TO_GOLGI_VESICLE_MEDIATED_TRANSPORT	185	0.319981	1.5258	0.00215054	0.237828
GO_REGULATION_OF_WNT_SIGNALING_PATHWAY_PLANAR_CELL_POLARITY_PATHWAY	15	0.540364	1.52268	0.0492126	0.242063
GO_EMBRYONIC_DIGESTIVE_TRACT_DEVELOPMENT	29	0.446733	1.52244	0.0419287	0.241071
GO_MUSCLE_SYSTEM_PROCESS	353	0.299153	1.52189	0	0.240659
GO_ENDOTHELIAL_CELL_MIGRATION	181	0.322597	1.52145	0	0.240061
GO_CHONDROCYTE_DIFFERENTIATION	108	0.345726	1.52039	0.0020284	0.240584
GO_REGULATION_OF_WNT_SIGNALING_PATHWAY	327	0.300069	1.51928	0	0.241158
GO_MUSCLE_TISSUE_DEVELOPMENT	318	0.301299	1.5179	0	0.242378
GO_MITOTIC_G2_DNA_DAMAGE_CHECKPOINT	16	0.523167	1.51776	0.0538302	0.241356
GO_BILE_ACID_AND_BILE_SALT_TRANSPORT	15	0.536094	1.51576	0.0395257	0.243676
GO_CELL_CYCLE_G1_S_PHASE_TRANSITION	244	0.30965	1.51517	0	0.243511
GO_POSITIVE_REGULATION_OF_CELL_SUBSTRATE_ADHESION	96	0.349008	1.51458	0.00606061	0.243169
GO_GASTRULATION	152	0.330522	1.514	0.00427351	0.243013
GO_MAINTENANCE_OF_CELL_POLARITY	15	0.539393	1.5092	0.0451613	0.250065
GO_CALCINEURIN_MEDIATED_SIGNALING	36	0.43187	1.50808	0.0291667	0.25087
GO_MORPHOGENESIS_OF_A_POLARIZED_EPITHELIUM	133	0.33681	1.5071	0.00388349	0.25131
GO_PROTEIN_HETEROTETRAMERIZATION	25	0.457498	1.50656	0.0333333	0.251074
GO_GOLGI_VESICLE_TRANSPORT	333	0.298488	1.50647	0	0.249938
GO_MITOTIC_G2_M_TRANSITION_CHECKPOINT	25	0.464661	1.50529	0.0454545	0.250821
GO_ANTIGEN_PROCESSING_AND_PRESENTATION_OF_PEPTIDE_ANTIGEN	172	0.317197	1.5035	0	0.252748
GO_NEUROMUSCULAR_PROCESS_CONTROLLING_BALANCE	38	0.427624	1.50311	0.0335968	0.252171
GO_MATERNAL_PROCESS_INVOLVED_IN_FEMALE_PREGNANCY	52	0.391014	1.50117	0.0142566	0.254429
GO_GLIAL_CELL_APOPTOTIC_PROCESS	15	0.537668	1.50089	0.0511247	0.253595
GO_MODIFICATION_OF_SYNAPTIC_STRUCTURE	20	0.497092	1.5	0.0489796	0.253932
GO_NEGATIVE_REGULATION_OF_DNA_DEPENDENT_DNA_REPLICATION	18	0.508353	1.49925	0.057971	0.254262
GO_ACTIN_FILAMENT_BASED_MOVEMENT	116	0.338238	1.49611	0.00879121	0.258722
GO_PROTEIN_LOCALIZATION_TO_CYTOSKELETON	55	0.386912	1.49451	0.0298211	0.260283
GO_MESENCHYMAL_CELL_PROLIFERATION	40	0.407776	1.49422	0.0397614	0.259579
GO_ACTIVATED_T_CELL_PROLIFERATION	29	0.44532	1.4931	0.0385396	0.260194
GO_NEGATIVE_REGULATION_OF_WOUND_HEALING	54	0.386706	1.49122	0.0210526	0.262172
GO_CARDIAC_CELL_DEVELOPMENT	70	0.366233	1.49045	0.0128755	0.262207
GO_NON_CANONICAL_WNT_SIGNALING_PATHWAY	138	0.329926	1.48994	0.010101	0.261874
GO_NEGATIVE_REGULATION_OF_ENDOTHELIAL_CELL_PROLIFERATION	31	0.4358	1.48957	0.0309278	0.261414
GO_NEGATIVE_REGULATION_OF_TRANSMEMBRANE_RECEPTOR_PROTEIN_SERINE_THREONINE_KINASE_SIGNALING_PATHWAY	99	0.343026	1.48908	0.0179283	0.261029
GO_MAINTENANCE_OF_LOCATION_IN_CELL	82	0.360075	1.48876	0.0077821	0.260396
GO_ANGIOGENESIS_INVOLVED_IN_WOUND_HEALING	20	0.485667	1.4884	0.0490196	0.259701
GO_REGULATION_OF_HORMONE_BIOSYNTHETIC_PROCESS	24	0.467626	1.48794	0.041502	0.25929
GO_POSITIVE_REGULATION_OF_MITOTIC_CELL_CYCLE	139	0.327616	1.48748	0.0105263	0.258982
GO_MEMBRANE_DEPOLARIZATION_DURING_ACTION_POTENTIAL	33	0.430519	1.48747	0.0343434	0.257774
GO_NEGATIVE_REGULATION_OF_WNT_SIGNALING_PATHWAY	191	0.315005	1.48479	0	0.261456
GO_CYTOPLASMIC_SEQUESTERING_OF_PROTEIN	24	0.456295	1.48464	0.0389864	0.260526
GO_ESTABLISHMENT_OF_CELL_POLARITY	127	0.331888	1.48389	0.00622407	0.260687
GO_COLLAGEN_BIOSYNTHETIC_PROCESS	36	0.4232	1.48388	0.0408602	0.25948
GO_NEGATIVE_REGULATION_OF_SMOOTH_MUSCLE_CELL_MIGRATION	21	0.482984	1.48151	0.046875	0.262673
GO_REGULATION_OF_CYCLIN_DEPENDENT_PROTEIN_KINASE_ACTIVITY	91	0.34566	1.48065	0.010352	0.262974
GO_CELLULAR_RESPONSE_TO_AMMONIUM_ION	74	0.362103	1.47968	0.0104384	0.263421
GO_MITOTIC_METAPHASE_PLATE_CONGRESSION	42	0.40656	1.47869	0.022541	0.264297
GO_NEURAL_PRECURSOR_CELL_PROLIFERATION	113	0.340719	1.47685	0.00833333	0.266531
GO_ASPARTATE_FAMILY_AMINO_ACID_BIOSYNTHETIC_PROCESS	21	0.474843	1.47584	0.0519481	0.267095
GO_NEUROMUSCULAR_SYNAPTIC_TRANSMISSION	18	0.507734	1.47437	0.0756646	0.268589
GO_FEMALE_PREGNANCY	140	0.326229	1.47413	0.00389864	0.267817
GO_REGULATION_OF_CELLULAR_RESPONSE_TO_TRANSFORMING_GROWTH_FACTOR_BETA_STIMULUS	99	0.345548	1.4736	0.0103093	0.267622
GO_NEGATIVE_REGULATION_OF_CANONICAL_WNT_SIGNALING_PATHWAY	162	0.313868	1.47328	0.00862069	0.267095
GO_POSITIVE_REGULATION_OF_BMP_SIGNALING_PATHWAY	28	0.442287	1.47299	0.0398482	0.266479
GO_POSITIVE_REGULATION_OF_MEIOTIC_CELL_CYCLE	18	0.499468	1.47256	0.0594059	0.266112
GO_ESTABLISHMENT_OR_MAINTENANCE_OF_BIPOLAR_CELL_POLARITY	42	0.397741	1.47227	0.0301811	0.265551
GO_NEGATIVE_REGULATION_OF_ANION_TRANSPORT	20	0.48419	1.4707	0.0654008	0.267395
GO_ADHERENS_JUNCTION_ORGANIZATION	52	0.385705	1.47029	0.0378151	0.267042
GO_EMBRYO_IMPLANTATION	39	0.411143	1.47019	0.0455487	0.266102
GO_POSTSYNAPSE_ORGANIZATION	144	0.324121	1.46995	0.00626305	0.26545
GO_MUSCLE_ORGAN_MORPHOGENESIS	68	0.363672	1.46929	0.0179283	0.265552
GO_CENTRAL_NERVOUS_SYSTEM_PROJECTION_NEURON_AXONOGENESIS	23	0.464419	1.46727	0.056962	0.268192
GO_MULTI_MULTICELLULAR_ORGANISM_PROCESS	164	0.314407	1.46626	0.00402414	0.268926
GO_MORPHOGENESIS_OF_AN_EPITHELIAL_FOLD	20	0.484706	1.46589	0.05	0.268585
GO_GLYCOPROTEIN_METABOLIC_PROCESS	343	0.291081	1.46548	0.00217391	0.268227
GO_ANTIMICROBIAL_HUMORAL_IMMUNE_RESPONSE_MEDIATED_BY_ANTIMICROBIAL_PEPTIDE	23	0.452682	1.46535	0.0647182	0.267319
GO_COLLAGEN_METABOLIC_PROCESS	86	0.34508	1.46387	0.0204918	0.268647
GO_REGULATION_OF_PROTEIN_CONTAINING_COMPLEX_DISASSEMBLY	97	0.340023	1.46336	0.01341	0.268419
GO_REGULATION_OF_LYMPHOCYTE_MIGRATION	46	0.387478	1.46214	0.0319361	0.26963
GO_DNA_GEOMETRIC_CHANGE	105	0.33571	1.46207	0.0162933	0.268657
GO_REGULATION_OF_ESTABLISHMENT_OF_PLANAR_POLARITY	105	0.33858	1.4589	0.0220441	0.273823
GO_REGULATION_OF_CALCIUM_MEDIATED_SIGNALING	74	0.357563	1.45751	0.0326296	0.275372
GO_PLASMA_MEMBRANE_TUBULATION	16	0.50047	1.45745	0.0631579	0.274376
GO_SYNCYTIUM_FORMATION	40	0.406557	1.45727	0.03125	0.273595
GO_REGULATION_OF_CELL_CYCLE_CHECKPOINT	31	0.429825	1.45649	0.0487288	0.274054
GO_ADRENAL_GLAND_DEVELOPMENT	20	0.481682	1.45645	0.0639175	0.273058
GO_LYMPHOCYTE_CHEMOTAXIS	34	0.429873	1.45642	0.0555556	0.272049
GO_POSITIVE_REGULATION_OF_RECEPTOR_RECYCLING	15	0.515972	1.45471	0.0981595	0.274227
GO_TELENCEPHALON_DEVELOPMENT	200	0.30337	1.45263	0	0.277077
GO_FIBROBLAST_PROLIFERATION	75	0.35367	1.45243	0.0214008	0.276399
GO_REGULATION_OF_SISTER_CHROMATID_COHESION	18	0.49375	1.45226	0.0697211	0.275606
GO_PROTEIN_LOCALIZATION_TO_MICROTUBULE	17	0.49935	1.45015	0.0677291	0.278189
GO_POSITIVE_REGULATION_OF_CYTOSKELETON_ORGANIZATION	193	0.306499	1.44976	0.00208333	0.277861
GO_CELL_SUBSTRATE_JUNCTION_ORGANIZATION	94	0.334424	1.44743	0.0107527	0.281126
GO_BONE_MATURATION	17	0.4978	1.44664	0.0694445	0.281571
GO_REGULATION_OF_VASCULAR_ENDOTHELIAL_GROWTH_FACTOR_RECEPTOR_SIGNALING_PATHWAY	31	0.421065	1.44656	0.0534979	0.280628
GO_ESTABLISHMENT_OF_EPITHELIAL_CELL_POLARITY	27	0.429609	1.44521	0.0607287	0.282107
GO_REGULATION_OF_CELL_DIVISION	133	0.319124	1.44462	0.0111111	0.282192
GO_REGULATION_OF_TRANSMEMBRANE_RECEPTOR_PROTEIN_SERINE_THREONINE_KINASE_SIGNALING_PATHWAY	189	0.30464	1.44431	0.00811359	0.281642
GO_POSITIVE_REGULATION_OF_CELL_CYCLE_ARREST	74	0.353886	1.44314	0.0220884	0.282783
GO_ANTIGEN_PROCESSING_AND_PRESENTATION_OF_EXOGENOUS_PEPTIDE_ANTIGEN_VIA_MHC_CLASS_I	69	0.357517	1.44185	0.028866	0.284102
GO_RESPONSE_TO_TESTOSTERONE	32	0.41444	1.43704	0.0521921	0.292463
GO_GLYCOPROTEIN_BIOSYNTHETIC_PROCESS	283	0.287951	1.43565	0	0.293782
GO_PROTEIN_FOLDING	187	0.301302	1.43502	0.00208333	0.293928
GO_POSITIVE_REGULATION_OF_LAMELLIPODIUM_ASSEMBLY	15	0.511284	1.43388	0.0589391	0.295217
GO_POSITIVE_REGULATION_OF_CANONICAL_WNT_SIGNALING_PATHWAY	133	0.322282	1.43276	0.0102459	0.296136
GO_ACTOMYOSIN_STRUCTURE_ORGANIZATION	165	0.307737	1.43218	0.00621118	0.296126
GO_REGULATION_OF_MEMBRANE_REPOLARIZATION	25	0.442723	1.43187	0.0553191	0.295551
GO_CONNECTIVE_TISSUE_DEVELOPMENT	224	0.297683	1.43123	0.00215517	0.295684
GO_NEGATIVE_REGULATION_OF_CELL_CYCLE_G1_S_PHASE_TRANSITION	101	0.333017	1.43098	0.0106157	0.295003
GO_CHRONIC_INFLAMMATORY_RESPONSE	16	0.507241	1.43085	0.0724346	0.294193
GO_CARDIAC_CHAMBER_DEVELOPMENT	152	0.308821	1.42957	0.00428265	0.29585
GO_POSITIVE_REGULATION_OF_CELL_SUBSTRATE_JUNCTION_ORGANIZATION	24	0.44958	1.42911	0.0705882	0.295671
GO_POSITIVE_REGULATION_OF_CELL_CYCLE	327	0.286033	1.42903	0	0.294766
GO_RESPONSE_TO_ANGIOTENSIN	25	0.443933	1.42898	0.0801688	0.293769
GO_PROTEIN_DNA_COMPLEX_SUBUNIT_ORGANIZATION	190	0.299075	1.4272	0.002079	0.296228
GO_SOMITE_DEVELOPMENT	66	0.356665	1.42686	0.018711	0.295807
GO_POSITIVE_REGULATION_OF_CALCIUM_ION_TRANSPORT	92	0.33745	1.42553	0.0184426	0.29743
GO_MITOTIC_CYTOKINETIC_PROCESS	22	0.465667	1.42453	0.0670611	0.298422
GO_PALLIUM_DEVELOPMENT	135	0.316078	1.42449	0.0167364	0.29743
GO_POSITIVE_REGULATION_OF_STEM_CELL_DIFFERENTIATION	19	0.466851	1.42441	0.0732218	0.296534
GO_NUCLEOTIDE_SUGAR_BIOSYNTHETIC_PROCESS	22	0.462181	1.42326	0.0593047	0.297756
GO_POSITIVE_REGULATION_OF_MYOBLAST_DIFFERENTIATION	15	0.494276	1.42043	0.0742972	0.302357
GO_BONE_DEVELOPMENT	185	0.300294	1.42012	0.0021692	0.301909
GO_POSITIVE_REGULATION_OF_CELL_CYCLE_PROCESS	244	0.288305	1.41798	0.00200401	0.305281
GO_POSITIVE_REGULATION_OF_CELL_MATRIX_ADHESION	43	0.386621	1.41761	0.044316	0.304915
GO_CYTOLYSIS	19	0.464306	1.41692	0.071291	0.305211
GO_NUCLEOSOME_ORGANIZATION	94	0.330102	1.41674	0.0215686	0.304549
GO_ANTIGEN_PROCESSING_AND_PRESENTATION	199	0.299116	1.41626	0.0128755	0.304449
GO_BRAIN_MORPHOGENESIS	26	0.430084	1.41576	0.0732673	0.304362
GO_REGULATION_OF_DOUBLE_STRAND_BREAK_REPAIR_VIA_HOMOLOGOUS_RECOMBINATION	37	0.398318	1.41517	0.0523139	0.304508
GO_SKELETAL_SYSTEM_DEVELOPMENT	421	0.273435	1.41443	0	0.30497
GO_TERTIARY_ALCOHOL_METABOLIC_PROCESS	15	0.502181	1.413	0.0863454	0.306639
GO_POSITIVE_REGULATION_OF_CELL_DIVISION	64	0.352298	1.41299	0.0371094	0.305606
GO_REGULATION_OF_MICROTUBULE_POLYMERIZATION	44	0.376164	1.41287	0.0301075	0.304801
GO_REGULATION_OF_MICROTUBULE_POLYMERIZATION_OR_DEPOLYMERIZATION	69	0.354641	1.41283	0.040568	0.30388
GO_REGULATION_OF_DNA_METHYLATION	19	0.465304	1.41153	0.0814196	0.305407
GO_NEURON_PROJECTION_REGENERATION	50	0.371813	1.41126	0.0609244	0.304881
GO_WOUND_HEALING	420	0.272375	1.40967	0.0021322	0.30701
GO_MUSCLE_FILAMENT_SLIDING	30	0.411625	1.4092	0.0670611	0.306987
GO_RESPONSE_TO_LEAD_ION	23	0.448404	1.40564	0.084	0.313374
GO_PROTEIN_DEPOLYMERIZATION	92	0.330461	1.40481	0.0346232	0.314097
GO_ARF_PROTEIN_SIGNAL_TRANSDUCTION	18	0.480569	1.4044	0.0857741	0.313915
GO_REGULATION_OF_POSTSYNAPSE_ORGANIZATION	86	0.336656	1.40403	0.0316456	0.313579
GO_CELL_CELL_SIGNALING_BY_WNT	459	0.268935	1.40381	0.00211864	0.313043
GO_CELL_SUBSTRATE_ADHESION	303	0.284827	1.40333	0.00414938	0.312959
GO_MYOBLAST_PROLIFERATION	15	0.518807	1.39994	0.074	0.319339
GO_POSITIVE_REGULATION_OF_ANTIGEN_RECEPTOR_MEDIATED_SIGNALING_PATHWAY	16	0.494156	1.39973	0.0850202	0.318803
GO_POSITIVE_REGULATION_OF_VASCULAR_ENDOTHELIAL_GROWTH_FACTOR_PRODUCTION	24	0.445741	1.39838	0.0831556	0.320389
GO_LEARNING	118	0.313516	1.39752	0.0221774	0.321288
GO_REGULATION_OF_BMP_SIGNALING_PATHWAY	71	0.346874	1.3973	0.0404858	0.320735
GO_REGULATION_OF_MACROPHAGE_MIGRATION	32	0.406816	1.39677	0.0639659	0.320777
GO_REGULATION_OF_NEURAL_PRECURSOR_CELL_PROLIFERATION	61	0.358028	1.39634	0.0434783	0.320718
GO_ESTABLISHMENT_OF_ORGANELLE_LOCALIZATION	370	0.271919	1.39591	0	0.320657
GO_RESPONSE_TO_ORGANOPHOSPHORUS	115	0.315382	1.39558	0.0266393	0.320325
GO_AXON_DEVELOPMENT	446	0.268726	1.393	0.00220751	0.324676
GO_CANONICAL_WNT_SIGNALING_PATHWAY	296	0.27719	1.39166	0.00631579	0.326491
GO_CELL_JUNCTION_ASSEMBLY	222	0.285396	1.39127	0.0077821	0.326362
GO_REGULATION_OF_ENDOTHELIAL_CELL_MIGRATION	139	0.305731	1.3905	0.0252101	0.326858
GO_NEGATIVE_REGULATION_OF_POTASSIUM_ION_TRANSMEMBRANE_TRANSPORT	15	0.495275	1.38985	0.107632	0.327176
GO_NEGATIVE_REGULATION_OF_PROTEIN_MATURATION	25	0.419991	1.38951	0.0677966	0.326814
GO_MEMBRANE_RAFT_ORGANIZATION	20	0.453735	1.38887	0.0855263	0.327076
GO_NEURON_CELLULAR_HOMEOSTASIS	25	0.428234	1.38801	0.0637066	0.327823
GO_CELL_CYCLE_ARREST	210	0.289579	1.38757	0.00646552	0.327693
GO_NEGATIVE_REGULATION_OF_RESPONSE_TO_WOUNDING	68	0.34164	1.38719	0.0631579	0.327423
GO_MEIOSIS_I_CELL_CYCLE_PROCESS	82	0.332537	1.38653	0.024	0.327756
GO_REGULATION_OF_MEIOTIC_CELL_CYCLE	36	0.392596	1.38647	0.0791667	0.326858
GO_PLATELET_MORPHOGENESIS	17	0.484824	1.38592	0.0965251	0.327037
GO_SIGNAL_TRANSDUCTION_IN_RESPONSE_TO_DNA_DAMAGE	120	0.317128	1.38573	0.0334728	0.32643
GO_POSITIVE_REGULATION_OF_INTERLEUKIN_2_PRODUCTION	29	0.407985	1.38454	0.0671937	0.327959
GO_NEGATIVE_REGULATION_OF_VASCULATURE_DEVELOPMENT	101	0.318843	1.38369	0.0245902	0.328869
GO_EMBRYONIC_HINDLIMB_MORPHOGENESIS	22	0.436246	1.38242	0.0940695	0.330652
GO_RESPONSE_TO_MECHANICAL_STIMULUS	174	0.295907	1.38139	0.0192308	0.331915
GO_ACTIN_MEDIATED_CELL_CONTRACTION	95	0.322647	1.3812	0.0360934	0.331369
GO_NEGATIVE_REGULATION_OF_PROTEIN_CONTAINING_COMPLEX_DISASSEMBLY	60	0.358137	1.3811	0.0450098	0.330602
GO_VESICLE_TARGETING_TO_FROM_OR_WITHIN_GOLGI	71	0.341098	1.38092	0.0402414	0.329982
GO_REGULATION_OF_POTASSIUM_ION_TRANSPORT	67	0.339539	1.37893	0.0497925	0.332984
GO_REGULATION_OF_DENDRITE_MORPHOGENESIS	82	0.330595	1.37828	0.0341365	0.333345
GO_REGULATION_OF_CALCIUM_ION_TRANSPORT	184	0.29301	1.37736	0.0123457	0.334369
GO_MUSCLE_ORGAN_DEVELOPMENT	309	0.275632	1.37577	0.00636943	0.336658
GO_MONOSACCHARIDE_CATABOLIC_PROCESS	55	0.352879	1.3753	0.0565657	0.336768
GO_CARDIAC_MUSCLE_TISSUE_MORPHOGENESIS	56	0.357873	1.37514	0.0598802	0.336086
GO_ANTIGEN_PROCESSING_AND_PRESENTATION_OF_PEPTIDE_ANTIGEN_VIA_MHC_CLASS_I	90	0.329481	1.37498	0.0371134	0.335455
GO_FOREBRAIN_DEVELOPMENT	302	0.276537	1.37298	0.0041841	0.338697
GO_POSITIVE_REGULATION_OF_VASCULAR_ASSOCIATED_SMOOTH_MUSCLE_CELL_MIGRATION	16	0.487165	1.37249	0.0978261	0.338762
GO_OUTFLOW_TRACT_SEPTUM_MORPHOGENESIS	25	0.424871	1.37103	0.0905433	0.341017
GO_POSITIVE_REGULATION_OF_CYTOKINESIS	26	0.425216	1.37095	0.0949495	0.340198
GO_MITOTIC_DNA_INTEGRITY_CHECKPOINT	98	0.320631	1.37089	0.0461216	0.339333
GO_NEGATIVE_REGULATION_OF_STEROID_METABOLIC_PROCESS	19	0.44853	1.36882	0.0948617	0.342865
GO_CENTRIOLE_ASSEMBLY	35	0.389852	1.36821	0.0711462	0.343162
GO_NEGATIVE_REGULATION_OF_LIPID_TRANSPORT	17	0.480363	1.36528	0.0987654	0.348532
GO_REGULATION_OF_CELLULAR_AMINO_ACID_METABOLIC_PROCESS	54	0.351017	1.36373	0.0658436	0.351023
GO_ESTABLISHMENT_OF_SPINDLE_ORIENTATION	37	0.388903	1.36319	0.0826271	0.3512
GO_REGULATION_OF_CARDIAC_MUSCLE_CELL_MEMBRANE_REPOLARIZATION	19	0.456027	1.36224	0.10395	0.352473
GO_VASCULAR_ASSOCIATED_SMOOTH_MUSCLE_CELL_MIGRATION	21	0.4375	1.36206	0.102941	0.351937
GO_DIENCEPHALON_DEVELOPMENT	48	0.355389	1.36205	0.0661479	0.350975
GO_NEGATIVE_REGULATION_OF_NUCLEOCYTOPLASMIC_TRANSPORT	20	0.447344	1.36171	0.098081	0.350653
GO_TISSUE_MIGRATION	256	0.275109	1.36066	0.00448431	0.352195
GO_MEMBRANE_DEPOLARIZATION	72	0.335378	1.35964	0.0395833	0.353387
GO_PROTEIN_PEPTIDYL_PROLYL_ISOMERIZATION	32	0.398152	1.35954	0.0659575	0.352615
GO_DNA_REPLICATION	241	0.279256	1.35954	0.00829876	0.35165
GO_REGULATION_OF_CELL_CYCLE_G1_S_PHASE_TRANSITION	155	0.293442	1.35908	0.0274262	0.351597
GO_ENDOTHELIAL_CELL_PROLIFERATION	126	0.30077	1.35708	0.0316206	0.354799
GO_ANTIMICROBIAL_HUMORAL_RESPONSE	46	0.362988	1.35652	0.0668058	0.355026
GO_SMOOTH_MUSCLE_CONTRACTION	79	0.330251	1.35651	0.0421687	0.354073
GO_RESPONSE_TO_TRANSFORMING_GROWTH_FACTOR_BETA	205	0.284382	1.35451	0.0141988	0.357725
GO_TRANSFORMING_GROWTH_FACTOR_BETA_RECEPTOR_SIGNALING_PATHWAY	156	0.295592	1.35393	0.0282609	0.358049
GO_HOMOLOGOUS_RECOMBINATION	39	0.382913	1.3523	0.0861345	0.360779
GO_REGULATION_OF_CHONDROCYTE_DIFFERENTIATION	46	0.366386	1.35227	0.0769231	0.359882
GO_SPINAL_CORD_MOTOR_NEURON_DIFFERENTIATION	20	0.44358	1.35221	0.0975104	0.359046
GO_NEGATIVE_REGULATION_OF_CELLULAR_RESPONSE_TO_GROWTH_FACTOR_STIMULUS	124	0.303595	1.35206	0.0364372	0.35836
GO_NOTOCHORD_DEVELOPMENT	16	0.46822	1.35085	0.092	0.360032
GO_PROTEIN_LOCALIZATION_TO_ENDOPLASMIC_RETICULUM	130	0.29701	1.3505	0.0265849	0.359835
GO_G1_DNA_DAMAGE_CHECKPOINT	61	0.343195	1.34875	0.0818363	0.362924
GO_REGULATION_OF_FATTY_ACID_TRANSPORT	17	0.466508	1.34795	0.122153	0.363738
GO_HISTONE_DEUBIQUITINATION	21	0.43384	1.34789	0.119192	0.362887
GO_CARDIAC_SEPTUM_DEVELOPMENT	102	0.308362	1.34773	0.0381526	0.362297
GO_REGULATION_OF_LEUKOCYTE_CHEMOTAXIS	85	0.319427	1.34746	0.0534521	0.361959
GO_POSITIVE_REGULATION_OF_T_CELL_CYTOKINE_PRODUCTION	18	0.451709	1.34526	0.121339	0.366081
GO_NEGATIVE_REGULATION_OF_TRANSMEMBRANE_TRANSPORT	85	0.319455	1.34448	0.0463158	0.366793
GO_ADP_METABOLIC_PROCESS	106	0.307879	1.34368	0.0437376	0.367624
GO_GLANDULAR_EPITHELIAL_CELL_DEVELOPMENT	20	0.430904	1.34262	0.108108	0.369018
GO_CARDIAC_MYOFIBRIL_ASSEMBLY	18	0.455838	1.34244	0.134969	0.368479
GO_SYNAPSE_ORGANIZATION	341	0.263547	1.34242	0.0020284	0.36758
GO_CEREBRAL_CORTEX_DEVELOPMENT	93	0.311632	1.34131	0.0587045	0.369029
GO_POSITIVE_REGULATION_OF_RELEASE_OF_SEQUESTERED_CALCIUM_ION_INTO_CYTOSOL	31	0.390819	1.34053	0.0863158	0.369791
GO_REGULATION_OF_INTERLEUKIN_1_SECRETION	33	0.385648	1.3405	0.10099	0.368943
GO_POSITIVE_REGULATION_OF_LOCOMOTION	470	0.255335	1.34031	0.0021322	0.368456
GO_REGULATION_OF_METAL_ION_TRANSPORT	282	0.26687	1.33975	0.0146138	0.368703
GO_NUCLEOTIDE_PHOSPHORYLATION	117	0.306269	1.33924	0.0432099	0.368924
GO_ENDOPLASMIC_RETICULUM_MANNOSE_TRIMMING	15	0.479565	1.3391	0.116142	0.368284
GO_DNA_REPLICATION_INITIATION	35	0.39431	1.33856	0.10998	0.368577
GO_OSSIFICATION	320	0.264112	1.33728	0.0110375	0.370434
GO_POSITIVE_REGULATION_OF_CELLULAR_COMPONENT_BIOGENESIS	435	0.255253	1.33728	0.00440529	0.369502
GO_PEPTIDYL_ASPARAGINE_MODIFICATION	32	0.394046	1.33659	0.102083	0.37012
GO_NUCLEOSIDE_DIPHOSPHATE_METABOLIC_PROCESS	135	0.295404	1.33653	0.025	0.369336
GO_POSITIVE_REGULATION_OF_SYNAPSE_ASSEMBLY	47	0.358256	1.33649	0.0725275	0.368527
GO_PLATELET_ACTIVATION	125	0.297619	1.33618	0.0382166	0.368302
GO_CELL_ADHESION_MEDIATED_BY_INTEGRIN	59	0.343928	1.3358	0.0635838	0.368272
GO_ENTRY_INTO_HOST	111	0.30718	1.33347	0.0407767	0.372558
GO_CELL_JUNCTION_ORGANIZATION	262	0.272412	1.33312	0.0143737	0.372398
GO_IRE1_MEDIATED_UNFOLDED_PROTEIN_RESPONSE	58	0.341685	1.33293	0.063786	0.371895
GO_NEGATIVE_REGULATION_OF_EMBRYONIC_DEVELOPMENT	25	0.41296	1.33261	0.102041	0.371673
GO_REGULATION_OF_PROTEIN_DEPOLYMERIZATION	68	0.334363	1.33199	0.0508475	0.372151
GO_WOUND_HEALING_SPREADING_OF_EPIDERMAL_CELLS	15	0.473083	1.33169	0.139831	0.371917
GO_REGULATION_OF_CENTROSOME_CYCLE	55	0.341349	1.33068	0.068323	0.373266
GO_MESODERM_MORPHOGENESIS	60	0.349085	1.33059	0.0765957	0.372542
GO_GLUCOCORTICOID_METABOLIC_PROCESS	17	0.455852	1.3305	0.144	0.371836
GO_CELL_COMMUNICATION_BY_ELECTRICAL_COUPLING	25	0.414522	1.32928	0.118677	0.373935
GO_NEGATIVE_REGULATION_OF_EPITHELIAL_CELL_PROLIFERATION	108	0.303945	1.32886	0.0433925	0.374032
GO_GRANULOCYTE_MIGRATION	90	0.312272	1.32877	0.0672646	0.373351
GO_PLASMINOGEN_ACTIVATION	16	0.468344	1.327	0.137597	0.376643
GO_VASCULAR_ENDOTHELIAL_GROWTH_FACTOR_RECEPTOR_SIGNALING_PATHWAY	86	0.314603	1.32692	0.0563107	0.375891
GO_POSITIVE_REGULATION_OF_TRANSFORMING_GROWTH_FACTOR_BETA_PRODUCTION	17	0.45709	1.32669	0.135294	0.375493
GO_CHROMATIN_REMODELING	136	0.292301	1.32552	0.0455446	0.377363
GO_DETECTION_OF_MECHANICAL_STIMULUS	30	0.385941	1.32475	0.089613	0.378222
GO_MONOCYTE_CHEMOTAXIS	37	0.374374	1.32352	0.0856574	0.380146
GO_REGULATION_OF_RYANODINE_SENSITIVE_CALCIUM_RELEASE_CHANNEL_ACTIVITY	22	0.433138	1.32187	0.139959	0.383079
GO_ACTIN_FILAMENT_DEPOLYMERIZATION	44	0.36455	1.32168	0.0903361	0.382624
GO_ANOIKIS	28	0.395162	1.32056	0.108159	0.384376
GO_RESPONSE_TO_INTERLEUKIN_12	43	0.355626	1.31931	0.0878661	0.386406
GO_POSITIVE_REGULATION_OF_CELL_ADHESION	323	0.261337	1.3193	0.00680272	0.385546
GO_CENTROSOME_SEPARATION	15	0.463051	1.31875	0.13786	0.386002
GO_RESPONSE_TO_INTERLEUKIN_1	168	0.281975	1.31788	0.0393375	0.387141
GO_ACTIVATION_OF_NF_KAPPAB_INDUCING_KINASE_ACTIVITY	17	0.455225	1.31741	0.137667	0.38729
GO_NEGATIVE_REGULATION_OF_COAGULATION	38	0.374517	1.31715	0.109127	0.386961
GO_CELLULAR_RESPONSE_TO_GONADOTROPIN_STIMULUS	15	0.460897	1.31657	0.123203	0.387377
GO_REGULATION_OF_MESENCHYMAL_CELL_PROLIFERATION	30	0.389464	1.31498	0.109827	0.390135
GO_NEGATIVE_REGULATION_OF_ENDOTHELIAL_CELL_APOPTOTIC_PROCESS	22	0.42037	1.31446	0.13786	0.390471
GO_PROTEIN_HOMOTRIMERIZATION	23	0.413627	1.31229	0.136905	0.394618
GO_REGULATION_OF_STEM_CELL_DIFFERENTIATION	105	0.297306	1.31216	0.0519481	0.393966
GO_AORTA_DEVELOPMENT	51	0.343951	1.31136	0.0813008	0.394969
GO_CALCIUM_ION_TRANSMEMBRANE_TRANSPORT	250	0.267095	1.31107	0.0107527	0.39473
GO_MICROTUBULE_POLYMERIZATION_OR_DEPOLYMERIZATION	99	0.30623	1.30974	0.0684647	0.397035
GO_REGULATION_OF_CALCIUM_ION_TRANSMEMBRANE_TRANSPORTER_ACTIVITY	66	0.327404	1.30925	0.0748988	0.397372
GO_MYELIN_ASSEMBLY	20	0.421833	1.30882	0.123506	0.397535
GO_NEGATIVE_REGULATION_OF_CHROMOSOME_ORGANIZATION	116	0.297308	1.30874	0.04	0.396843
GO_HINDBRAIN_MORPHOGENESIS	32	0.386733	1.3082	0.110672	0.397272
GO_FIBRINOLYSIS	16	0.457391	1.30687	0.132911	0.399493
GO_MAINTENANCE_OF_LOCATION	282	0.263722	1.30623	0.01875	0.400176
GO_POSITIVE_REGULATION_OF_CHEMOTAXIS	106	0.300708	1.30539	0.068	0.401242
GO_POSITIVE_REGULATION_OF_EPITHELIAL_TO_MESENCHYMAL_TRANSITION	45	0.352757	1.30516	0.0885827	0.400932
GO_ESTABLISHMENT_OF_LOCALIZATION_IN_CELL	463	0.249955	1.30475	0.00666667	0.401045
GO_MORPHOGENESIS_OF_AN_EPITHELIUM	469	0.246467	1.30428	0.0040568	0.401217
GO_FEMALE_GAMETE_GENERATION	97	0.305791	1.3038	0.0551181	0.401494
GO_POSITIVE_REGULATION_OF_CALCIUM_ION_TRANSPORT_INTO_CYTOSOL	40	0.358858	1.303	0.107692	0.402489
GO_POSITIVE_REGULATION_OF_BLOOD_VESSEL_ENDOTHELIAL_CELL_MIGRATION	50	0.343673	1.30232	0.106918	0.403269
GO_HEART_MORPHOGENESIS	216	0.271499	1.30177	0.0416667	0.403688
GO_REGULATION_OF_CHROMATIN_SILENCING	21	0.420383	1.30047	0.134921	0.405905
GO_NEGATIVE_REGULATION_OF_CELLULAR_RESPONSE_TO_TRANSFORMING_GROWTH_FACTOR_BETA_STIMULUS	65	0.325478	1.29969	0.0967742	0.40693
GO_BASEMENT_MEMBRANE_ORGANIZATION	27	0.401684	1.29841	0.111579	0.40917
GO_INNATE_IMMUNE_RESPONSE_ACTIVATING_CELL_SURFACE_RECEPTOR_SIGNALING_PATHWAY	96	0.304944	1.29819	0.058	0.408776
GO_REGULATION_OF_NEURON_PROJECTION_REGENERATION	27	0.393364	1.29754	0.133874	0.409477
GO_LYMPHOCYTE_MIGRATION	75	0.316556	1.29726	0.0819328	0.409312
GO_REGULATION_OF_CELL_SUBSTRATE_ADHESION	175	0.277872	1.29721	0.0327198	0.408549
GO_REGULATION_OF_SYNAPSE_STRUCTURE_OR_ACTIVITY	190	0.275774	1.29718	0.036	0.407729
GO_TRANSFORMING_GROWTH_FACTOR_BETA_PRODUCTION	33	0.385849	1.2966	0.133192	0.408258
GO_NUCLEOTIDE_EXCISION_REPAIR_DNA_GAP_FILLING	23	0.406114	1.29603	0.131274	0.408659
GO_ACTIN_FILAMENT_ORGANIZATION	336	0.25742	1.2959	0.00826446	0.408053
GO_RESPONSE_TO_FUNGUS	26	0.403922	1.29566	0.113924	0.407711
GO_CALCIUM_ION_IMPORT	58	0.330354	1.29546	0.110664	0.407287
GO_CELL_CELL_ADHESION_MEDIATED_BY_CADHERIN	32	0.376816	1.29464	0.132411	0.408281
GO_RESPONSE_TO_CATECHOLAMINE	67	0.321036	1.29382	0.0877551	0.409491
GO_REGULATION_OF_CALCINEURIN_MEDIATED_SIGNALING	27	0.39159	1.29289	0.120553	0.410825
GO_REGULATION_OF_RECEPTOR_RECYCLING	23	0.413693	1.29251	0.132114	0.410865
GO_RRNA_CATABOLIC_PROCESS	16	0.453895	1.29224	0.161885	0.410665
GO_EXCITATORY_SYNAPSE_ASSEMBLY	22	0.421614	1.29143	0.14611	0.411772
GO_DIVALENT_INORGANIC_CATION_TRANSPORT	375	0.249679	1.29126	0.0104384	0.411341
GO_REGULATION_OF_LYASE_ACTIVITY	27	0.391759	1.29072	0.157676	0.411773
GO_FIBROBLAST_MIGRATION	39	0.358359	1.29003	0.112621	0.412518
GO_REGULATION_OF_MYOBLAST_DIFFERENTIATION	38	0.354184	1.28966	0.094	0.412556
GO_RESPONSE_TO_RETINOIC_ACID	93	0.301429	1.28953	0.0666667	0.412041
GO_HYALURONAN_METABOLIC_PROCESS	31	0.378924	1.28932	0.137931	0.411713
GO_GUANOSINE_CONTAINING_COMPOUND_METABOLIC_PROCESS	36	0.365697	1.28926	0.150628	0.410978
GO_CILIARY_BASAL_BODY_PLASMA_MEMBRANE_DOCKING	91	0.299227	1.28849	0.095339	0.411999
GO_PLATELET_DEGRANULATION	101	0.300234	1.28707	0.0750507	0.414547
GO_REGULATION_OF_SUPRAMOLECULAR_FIBER_ORGANIZATION	297	0.254227	1.28667	0.0199557	0.414653
GO_MEMBRANE_REPOLARIZATION	33	0.372275	1.28566	0.133733	0.416279
GO_NEGATIVE_REGULATION_OF_RECEPTOR_SIGNALING_PATHWAY_VIA_STAT	20	0.418512	1.28523	0.136646	0.416429
GO_REGULATION_OF_CYTOKINESIS	71	0.317151	1.28507	0.0981964	0.415939
GO_REGULATION_OF_REPRODUCTIVE_PROCESS	100	0.301793	1.28492	0.0895833	0.415379
GO_CELL_CYCLE_DNA_REPLICATION	59	0.327964	1.28491	0.0864979	0.414562
GO_SYNAPTIC_TRANSMISSION_GLUTAMATERGIC	78	0.309898	1.2847	0.0942184	0.414253
GO_RESPONSE_TO_TUMOR_CELL	15	0.452084	1.28428	0.161702	0.414346
GO_DNA_DAMAGE_RESPONSE_SIGNAL_TRANSDUCTION_BY_P53_CLASS_MEDIATOR	99	0.295952	1.28292	0.0672098	0.416914
GO_EPITHELIAL_CELL_PROLIFERATION	329	0.255991	1.28283	0.0105042	0.416279
GO_MACROPHAGE_CYTOKINE_PRODUCTION	16	0.449613	1.28221	0.157303	0.41687
GO_MICROTUBULE_DEPOLYMERIZATION	38	0.360339	1.2819	0.117761	0.416732
GO_REGULATION_OF_ANOIKIS	18	0.434049	1.28177	0.176	0.416154
GO_ASSOCIATIVE_LEARNING	59	0.328694	1.28167	0.093361	0.415535
GO_SMOOTH_MUSCLE_CELL_PROLIFERATION	123	0.284537	1.28147	0.0603448	0.415201
GO_REGULATION_OF_MACROPHAGE_CHEMOTAXIS	22	0.415061	1.28121	0.175153	0.415021
GO_INTRA_GOLGI_VESICLE_MEDIATED_TRANSPORT	30	0.381215	1.28106	0.146751	0.414524
GO_SPINAL_CORD_DEVELOPMENT	71	0.321404	1.28098	0.0793319	0.41385
GO_NEGATIVE_REGULATION_OF_CELL_DIVISION	16	0.446798	1.28094	0.15514	0.413135
GO_NEGATIVE_REGULATION_OF_INTERLEUKIN_1_PRODUCTION	19	0.433743	1.28093	0.151639	0.412338
GO_VENTRICULAR_CARDIAC_MUSCLE_TISSUE_DEVELOPMENT	49	0.342856	1.28093	0.103376	0.411512
GO_REGULATION_OF_ERAD_PATHWAY	28	0.3893	1.28068	0.134	0.411227
GO_PODOSOME_ASSEMBLY	16	0.446465	1.27761	0.153527	0.417709
GO_RESPONSE_TO_HEAT	156	0.27606	1.27755	0.0484211	0.417047
GO_REGULATION_OF_GLIAL_CELL_PROLIFERATION	27	0.394508	1.27715	0.151874	0.41728
GO_POSITIVE_REGULATION_OF_CARTILAGE_DEVELOPMENT	29	0.372008	1.27712	0.151394	0.416527
GO_NEUTROPHIL_MIGRATION	74	0.31128	1.2759	0.0775348	0.41862
GO_REGULATION_OF_OXIDATIVE_STRESS_INDUCED_INTRINSIC_APOPTOTIC_SIGNALING_PATHWAY	24	0.398036	1.27525	0.141129	0.419345
GO_REGULATION_OF_VENTRICULAR_CARDIAC_MUSCLE_CELL_ACTION_POTENTIAL	15	0.464856	1.2736	0.194561	0.422616
GO_MIDBODY_ABSCISSION	16	0.458704	1.27355	0.176471	0.421874
GO_ACTIN_POLYMERIZATION_OR_DEPOLYMERIZATION	174	0.27352	1.27316	0.0564854	0.421965
GO_REGULATION_OF_LEUKOCYTE_MIGRATION	153	0.276091	1.27254	0.0632911	0.422651
GO_ENTEROENDOCRINE_CELL_DIFFERENTIATION	20	0.425177	1.27253	0.162162	0.42184
GO_RETROGRADE_TRANSPORT_ENDOSOME_TO_GOLGI	72	0.308193	1.27221	0.0709939	0.4218
GO_REGULATION_OF_PROTEIN_LOCALIZATION_TO_SYNAPSE	24	0.400666	1.27161	0.144269	0.422408
GO_TRANSMEMBRANE_RECEPTOR_PROTEIN_SERINE_THREONINE_KINASE_SIGNALING_PATHWAY	275	0.256392	1.27151	0.0240481	0.421832
GO_GTP_METABOLIC_PROCESS	23	0.402362	1.27116	0.17094	0.421847
GO_IONOTROPIC_GLUTAMATE_RECEPTOR_SIGNALING_PATHWAY	22	0.408918	1.27053	0.148594	0.422547
GO_DERMATAN_SULFATE_PROTEOGLYCAN_METABOLIC_PROCESS	16	0.448841	1.27039	0.149897	0.422048
GO_REGULATION_OF_TRANSCRIPTION_FROM_RNA_POLYMERASE_II_PROMOTER_IN_RESPONSE_TO_HYPOXIA	71	0.312267	1.27009	0.0950413	0.421898
GO_CELLULAR_RESPONSE_TO_RETINOIC_ACID	59	0.326526	1.2699	0.104723	0.421547
GO_REGULATION_OF_CELL_SUBSTRATE_JUNCTION_ASSEMBLY	59	0.327475	1.26983	0.126789	0.420889
GO_MYELOID_LEUKOCYTE_MIGRATION	145	0.276677	1.2695	0.0717213	0.420929
GO_RESPONSE_TO_ACID_CHEMICAL	284	0.253801	1.26929	0.0300429	0.420638
GO_POSITIVE_REGULATION_OF_EXTRACELLULAR_MATRIX_ORGANIZATION	18	0.431339	1.26928	0.189362	0.41987
GO_EPHRIN_RECEPTOR_SIGNALING_PATHWAY	84	0.301165	1.26896	0.0819328	0.419817
GO_PROTEIN_TRIMERIZATION	34	0.365493	1.26859	0.156746	0.419951
GO_NEGATIVE_REGULATION_OF_MORPHOGENESIS_OF_AN_EPITHELIUM	16	0.438391	1.26828	0.168986	0.419991
GO_REGULATION_OF_CHROMOSOME_ORGANIZATION	300	0.254954	1.26819	0.0251046	0.419403
GO_REGULATION_OF_POTASSIUM_ION_TRANSMEMBRANE_TRANSPORT	57	0.321618	1.26819	0.104384	0.418623
GO_APOPTOTIC_CELL_CLEARANCE	43	0.346641	1.26804	0.126233	0.418192
GO_POSITIVE_REGULATION_OF_EPIDERMIS_DEVELOPMENT	28	0.390219	1.26771	0.135294	0.418216
GO_DNA_DEPENDENT_DNA_REPLICATION	134	0.284515	1.26765	0.0685841	0.417526
GO_CELLULAR_RESPONSE_TO_AMINO_ACID_STIMULUS	61	0.319319	1.26604	0.121457	0.420638
GO_SMOOTH_MUSCLE_TISSUE_DEVELOPMENT	18	0.429111	1.26603	0.15739	0.419884
GO_ENDOCRINE_SYSTEM_DEVELOPMENT	90	0.298967	1.26517	0.0962343	0.421078
GO_REGULATION_OF_DNA_DAMAGE_CHECKPOINT	16	0.440836	1.26312	0.171079	0.42526
GO_POSITIVE_REGULATION_OF_CELL_MORPHOGENESIS_INVOLVED_IN_DIFFERENTIATION	139	0.279012	1.26193	0.0638723	0.42728
GO_CARDIAC_CHAMBER_MORPHOGENESIS	113	0.290027	1.26086	0.0688172	0.42912
GO_T_CELL_CHEMOTAXIS	17	0.432994	1.26084	0.187625	0.428371
GO_CELLULAR_ALDEHYDE_METABOLIC_PROCESS	49	0.334815	1.26023	0.114345	0.429118
GO_CARDIAC_VENTRICLE_DEVELOPMENT	115	0.280584	1.25981	0.082495	0.429388
GO_REGULATION_OF_CHEMOTAXIS	168	0.270163	1.25975	0.0530303	0.428749
GO_RESPIRATORY_SYSTEM_DEVELOPMENT	174	0.269249	1.25973	0.0584795	0.427994
GO_REGULATION_OF_MONOCYTE_CHEMOTAXIS	19	0.422899	1.25912	0.181628	0.428806
GO_AXIS_ELONGATION	25	0.39342	1.25856	0.171937	0.429366
GO_CHROMATIN_ASSEMBLY_OR_DISASSEMBLY	104	0.289423	1.25852	0.0642398	0.428665
GO_NEURAL_NUCLEUS_DEVELOPMENT	50	0.328558	1.25793	0.126252	0.429391
GO_VESICLE_TARGETING	90	0.299135	1.25671	0.107296	0.4315
GO_POSITIVE_REGULATION_OF_PLASMA_MEMBRANE_BOUNDED_CELL_PROJECTION_ASSEMBLY	81	0.301068	1.25666	0.104603	0.430863
GO_T_CELL_RECEPTOR_SIGNALING_PATHWAY	159	0.275545	1.25651	0.0740741	0.430424
GO_HOMOLOGOUS_CHROMOSOME_SEGREGATION	37	0.356089	1.25633	0.150206	0.430086
GO_GLYCOSYLATION	226	0.259447	1.25542	0.0494624	0.431553
GO_KERATINOCYTE_PROLIFERATION	35	0.353123	1.25523	0.150826	0.431263
GO_NEGATIVE_REGULATION_OF_CELL_JUNCTION_ASSEMBLY	24	0.385924	1.25519	0.187747	0.430575
GO_NEURON_PROJECTION_ORGANIZATION	83	0.3028	1.25449	0.104508	0.431501
GO_POSITIVE_REGULATION_OF_SMOOTH_MUSCLE_CELL_PROLIFERATION	78	0.303911	1.25414	0.125	0.431523
GO_HINDBRAIN_DEVELOPMENT	114	0.284477	1.25384	0.0777311	0.431543
GO_BONE_GROWTH	42	0.341979	1.25301	0.144351	0.432755
GO_MODIFICATION_BY_SYMBIONT_OF_HOST_MORPHOLOGY_OR_PHYSIOLOGY	38	0.353338	1.25281	0.130526	0.432459
GO_CENTRAL_NERVOUS_SYSTEM_NEURON_AXONOGENESIS	32	0.365421	1.25254	0.15507	0.432275
GO_REGULATION_OF_NUCLEOCYTOPLASMIC_TRANSPORT	98	0.292023	1.25235	0.0938776	0.431981
GO_SPROUTING_ANGIOGENESIS	104	0.292193	1.25213	0.0949367	0.43181
GO_REGULATION_OF_CYCLASE_ACTIVITY	25	0.391885	1.25178	0.154472	0.43187
GO_CELL_PROLIFERATION_IN_FOREBRAIN	19	0.416407	1.2516	0.151139	0.431565
GO_ESTABLISHMENT_OF_MITOCHONDRION_LOCALIZATION	21	0.411603	1.25137	0.174274	0.43134
GO_REGULATION_OF_VASCULAR_SMOOTH_MUSCLE_CELL_PROLIFERATION	48	0.333978	1.25083	0.112288	0.431868
GO_MICROTUBULE_BASED_MOVEMENT	243	0.25556	1.25067	0.0586957	0.431501
GO_REGULATION_OF_PROTEIN_POLYMERIZATION	184	0.263575	1.24901	0.0395833	0.434756
GO_REGULATION_OF_T_CELL_RECEPTOR_SIGNALING_PATHWAY	31	0.368981	1.24836	0.154717	0.4356
GO_CARTILAGE_DEVELOPMENT_INVOLVED_IN_ENDOCHONDRAL_BONE_MORPHOGENESIS	42	0.338211	1.24795	0.133475	0.435874
GO_SIGNAL_TRANSDUCTION_INVOLVED_IN_CELLULAR_RESPONSE_TO_AMMONIUM_ION	48	0.337313	1.24782	0.148297	0.435422
GO_POSITIVE_REGULATION_OF_SUPRAMOLECULAR_FIBER_ORGANIZATION	173	0.266565	1.24717	0.0693277	0.436262
GO_REGULATION_OF_MONONUCLEAR_CELL_MIGRATION	34	0.36171	1.24692	0.155945	0.436193
GO_HAIR_FOLLICLE_MATURATION	15	0.443748	1.24679	0.181443	0.435717
GO_CELL_MIGRATION_INVOLVED_IN_HEART_DEVELOPMENT	17	0.421374	1.24676	0.182927	0.435023
GO_C21_STEROID_HORMONE_BIOSYNTHETIC_PROCESS	19	0.417707	1.24674	0.177914	0.434321
GO_NEGATIVE_REGULATION_OF_ORGANELLE_ORGANIZATION	321	0.246137	1.24646	0.0368764	0.434285
GO_COAGULATION	243	0.257039	1.24597	0.040404	0.43478
GO_REGULATION_OF_MORPHOGENESIS_OF_AN_EPITHELIUM	167	0.266471	1.24577	0.0705645	0.434497
GO_REGULATION_OF_CELL_SHAPE	142	0.271995	1.24576	0.0859375	0.433772
GO_REGULATION_OF_GTPASE_ACTIVITY	402	0.242377	1.24475	0.0373626	0.435488
GO_INTERLEUKIN_1_MEDIATED_SIGNALING_PATHWAY	95	0.296052	1.24462	0.0940919	0.435076
GO_COCHLEA_DEVELOPMENT	42	0.339615	1.24457	0.149068	0.434459
GO_TAXIS	493	0.235629	1.24456	0.0154867	0.433743
GO_CELLULAR_RESPONSE_TO_ACID_CHEMICAL	178	0.264493	1.24439	0.0688935	0.433459
GO_DENDRITIC_SPINE_MORPHOGENESIS	57	0.324891	1.24417	0.137931	0.433234
GO_REGULATION_OF_ACTIN_FILAMENT_BASED_PROCESS	335	0.24477	1.24401	0.0186722	0.432907
GO_CEREBELLAR_CORTEX_DEVELOPMENT	35	0.354747	1.24354	0.158537	0.43335
GO_NEGATIVE_REGULATION_OF_LIPID_LOCALIZATION	31	0.360147	1.24337	0.173038	0.433061
GO_POSITIVE_REGULATION_OF_ACTIVATED_T_CELL_PROLIFERATION	15	0.448803	1.24304	0.176707	0.433145
GO_HORMONE_CATABOLIC_PROCESS	16	0.433108	1.24249	0.190578	0.433813
GO_RESPONSE_TO_CAMP	84	0.294787	1.24225	0.0997877	0.433651
GO_DNA_LIGATION	16	0.433479	1.241	0.211155	0.435902
GO_ACTION_POTENTIAL	103	0.285157	1.23986	0.115538	0.437874
GO_GOLGI_ORGANIZATION	118	0.278052	1.23922	0.0950324	0.438557
GO_FOCAL_ADHESION_ASSEMBLY	79	0.299477	1.23913	0.106122	0.438033
GO_ACTIVATION_OF_PROTEIN_KINASE_ACTIVITY	290	0.246483	1.23882	0.0262097	0.438143
GO_POSITIVE_REGULATION_OF_DENDRITE_MORPHOGENESIS	39	0.35227	1.23868	0.141104	0.437748
GO_SIGNAL_TRANSDUCTION_BY_P53_CLASS_MEDIATOR	246	0.251618	1.2384	0.0566038	0.437719
GO_PLACENTA_DEVELOPMENT	129	0.273853	1.23822	0.0828026	0.437404
GO_REGULATION_OF_HEART_GROWTH	62	0.311972	1.23811	0.129555	0.436982
GO_RESPONSE_TO_FIBROBLAST_GROWTH_FACTOR	115	0.282852	1.23797	0.0927022	0.436554
GO_POSITIVE_REGULATION_OF_NERVOUS_SYSTEM_DEVELOPMENT	442	0.235624	1.23769	0.0198807	0.436468
GO_MYOBLAST_DIFFERENTIATION	65	0.313226	1.23727	0.125483	0.436749
GO_REGULATION_OF_CELL_CYCLE_ARREST	95	0.287779	1.23484	0.0985916	0.442007
GO_ORGANELLE_TRANSPORT_ALONG_MICROTUBULE	77	0.297339	1.23407	0.126	0.443251
GO_MORPHOGENESIS_OF_AN_ENDOTHELIUM	17	0.42002	1.23384	0.166316	0.443098
GO_NEGATIVE_REGULATION_OF_NEURAL_PRECURSOR_CELL_PROLIFERATION	18	0.415446	1.23357	0.208068	0.443011
GO_POSITIVE_REGULATION_OF_GTPASE_ACTIVITY	332	0.244694	1.23196	0.0490405	0.446224
GO_MONONUCLEAR_CELL_MIGRATION	53	0.329201	1.23142	0.139344	0.446802
GO_C21_STEROID_HORMONE_METABOLIC_PROCESS	30	0.368979	1.23123	0.189084	0.44652
GO_POSITIVE_REGULATION_OF_ERAD_PATHWAY	15	0.43833	1.23111	0.212581	0.446085
GO_CELLULAR_RESPONSE_TO_UV	73	0.301578	1.22967	0.122661	0.448988
GO_POSITIVE_REGULATION_OF_CELL_PROJECTION_ORGANIZATION	332	0.241294	1.22901	0.0479452	0.449829
GO_POSITIVE_REGULATION_OF_LAMELLIPODIUM_ORGANIZATION	21	0.400435	1.22883	0.202899	0.449488
GO_REGULATION_OF_CARDIAC_MUSCLE_TISSUE_DEVELOPMENT	73	0.300226	1.22764	0.12527	0.451774
GO_REGULATION_OF_RELEASE_OF_SEQUESTERED_CALCIUM_ION_INTO_CYTOSOL	62	0.310672	1.22761	0.12326	0.451118
GO_REGULATION_OF_VASCULATURE_DEVELOPMENT	272	0.247111	1.22755	0.0469083	0.450548
GO_REGULATION_OF_MICROTUBULE_DEPOLYMERIZATION	26	0.379179	1.22745	0.196393	0.450084
GO_SUBSTRATE_ADHESION_DEPENDENT_CELL_SPREADING	87	0.290462	1.22734	0.12395	0.449571
GO_CYTOPLASMIC_TRANSLATION	92	0.2856	1.22626	0.103659	0.451554
GO_NEPHRON_MORPHOGENESIS	66	0.305754	1.22579	0.143451	0.45201
GO_INTERACTION_WITH_HOST	176	0.262977	1.22547	0.0638298	0.452012
GO_CHROMATIN_ASSEMBLY	81	0.292225	1.22473	0.122917	0.453073
GO_LOCALIZATION_WITHIN_MEMBRANE	80	0.294582	1.22471	0.120316	0.452391
GO_REGULATION_OF_T_CELL_MIGRATION	32	0.362823	1.22445	0.19305	0.452302
GO_RESPONSE_TO_GONADOTROPIN	23	0.388246	1.2237	0.188017	0.453524
GO_POSITIVE_REGULATION_OF_EPITHELIAL_CELL_MIGRATION	129	0.27045	1.22359	0.093361	0.453109
GO_NEGATIVE_REGULATION_OF_SMOOTH_MUSCLE_CELL_PROLIFERATION	43	0.329944	1.22314	0.161905	0.453495
GO_GOLGI_VESICLE_BUDDING	77	0.298334	1.22282	0.126582	0.453639
GO_MUSCLE_CELL_PROLIFERATION	171	0.261231	1.22245	0.0800781	0.453871
GO_MACROPHAGE_MIGRATION	40	0.348425	1.22219	0.158215	0.453786
GO_CELL_MATRIX_ADHESION	197	0.255114	1.22183	0.0709812	0.454052
GO_AXO_DENDRITIC_TRANSPORT	64	0.309346	1.22176	0.138716	0.453522
GO_VESICLE_BUDDING_FROM_MEMBRANE	100	0.281912	1.22156	0.111597	0.45326
GO_RESPONSE_TO_EPIDERMAL_GROWTH_FACTOR	41	0.335598	1.22113	0.139764	0.453651
GO_SUBPALLIUM_DEVELOPMENT	18	0.404122	1.21975	0.1875	0.456374
GO_POSITIVE_REGULATION_OF_NUCLEOCYTOPLASMIC_TRANSPORT	58	0.309266	1.21944	0.148073	0.456487
GO_REGULATION_OF_PHOSPHOPROTEIN_PHOSPHATASE_ACTIVITY	104	0.278616	1.21929	0.127083	0.456175
GO_T_CELL_MIGRATION	50	0.321645	1.21911	0.167331	0.455884
GO_POSITIVE_REGULATION_OF_NEURON_DIFFERENTIATION	314	0.242539	1.219	0.0594262	0.455422
GO_RESPONSE_TO_TUMOR_NECROSIS_FACTOR	242	0.248728	1.21893	0.0551724	0.454842
GO_MEIOTIC_CHROMOSOME_SEPARATION	19	0.405856	1.21832	0.19798	0.455731
GO_STRIATUM_DEVELOPMENT	17	0.423334	1.21795	0.203593	0.455967
GO_NEURAL_TUBE_DEVELOPMENT	145	0.26868	1.21759	0.107943	0.456128
GO_REGULATION_OF_HORMONE_METABOLIC_PROCESS	33	0.353441	1.21686	0.16568	0.457291
GO_REGULATION_OF_CELL_MORPHOGENESIS	431	0.233994	1.2158	0.034	0.4592
GO_HETEROPHILIC_CELL_CELL_ADHESION_VIA_PLASMA_MEMBRANE_CELL_ADHESION_MOLECULES	31	0.355517	1.21509	0.189723	0.460324
GO_INTRINSIC_APOPTOTIC_SIGNALING_PATHWAY_IN_RESPONSE_TO_OXIDATIVE_STRESS	40	0.33847	1.21498	0.182004	0.459928
GO_INTEGRIN_ACTIVATION	19	0.406769	1.2149	0.189583	0.459415
GO_SYNAPTIC_VESICLE_PRIMING	19	0.403613	1.21476	0.216475	0.459057
GO_PROTEIN_POLYMERIZATION	230	0.247414	1.21422	0.0632911	0.459727
GO_DENDRITE_MORPHOGENESIS	131	0.270924	1.21292	0.095723	0.462218
GO_AMEBOIDAL_TYPE_CELL_MIGRATION	345	0.240152	1.21281	0.0639175	0.461807
GO_POSITIVE_REGULATION_OF_VIRAL_GENOME_REPLICATION	33	0.349693	1.21024	0.171875	0.467642
GO_NEURONAL_STEM_CELL_POPULATION_MAINTENANCE	21	0.398587	1.21016	0.218557	0.467104
GO_POSITIVE_REGULATION_OF_MACROAUTOPHAGY	61	0.311798	1.20953	0.152688	0.468081
GO_DENDRITE_DEVELOPMENT	217	0.2511	1.20944	0.0730689	0.467608
GO_OLIGOSACCHARIDE_BIOSYNTHETIC_PROCESS	15	0.426516	1.20892	0.217742	0.468253
GO_RESPONSE_TO_EXTRACELLULAR_STIMULUS	410	0.23413	1.20857	0.0434783	0.468428
GO_DENDRITIC_SPINE_DEVELOPMENT	95	0.282647	1.20829	0.131417	0.468483
GO_MICROTUBULE_NUCLEATION	25	0.369534	1.20746	0.204409	0.469902
GO_NEGATIVE_REGULATION_OF_FIBROBLAST_GROWTH_FACTOR_RECEPTOR_SIGNALING_PATHWAY	15	0.439107	1.20702	0.228283	0.470281
GO_REGULATION_OF_ORGANIC_ACID_TRANSPORT	40	0.333261	1.20696	0.176955	0.469717
GO_REGULATION_OF_ACTIN_FILAMENT_ORGANIZATION	221	0.248024	1.2065	0.0821643	0.470192
GO_RESPONSE_TO_AMMONIUM_ION	114	0.275979	1.20607	0.136634	0.470579
GO_POSITIVE_REGULATION_OF_G1_S_TRANSITION_OF_MITOTIC_CELL_CYCLE	36	0.335913	1.20441	0.184891	0.474127
GO_RESPONSE_TO_OXIDATIVE_STRESS	375	0.235318	1.20435	0.042735	0.473554
GO_RNA_STABILIZATION	38	0.341222	1.20259	0.180894	0.47749
GO_REGULATION_OF_ADENYLATE_CYCLASE_ACTIVITY	18	0.405297	1.20232	0.216049	0.477446
GO_DNA_BIOSYNTHETIC_PROCESS	174	0.258842	1.20195	0.0892495	0.477776
GO_NUCLEOTIDE_EXCISION_REPAIR_PREINCISION_COMPLEX_ASSEMBLY	28	0.35394	1.20126	0.199161	0.478872
GO_NEURON_MIGRATION	124	0.271304	1.20123	0.106838	0.478252
GO_NEGATIVE_REGULATION_OF_INTERFERON_GAMMA_PRODUCTION	23	0.38014	1.20072	0.208	0.478801
GO_CORONARY_VASCULATURE_DEVELOPMENT	44	0.326804	1.19968	0.182927	0.480767
GO_POSITIVE_REGULATION_OF_ACTIN_CYTOSKELETON_REORGANIZATION	16	0.41566	1.19962	0.220676	0.480215
GO_MESONEPHRIC_TUBULE_MORPHOGENESIS	57	0.308858	1.19838	0.176015	0.48284
GO_CYTOSKELETON_DEPENDENT_INTRACELLULAR_TRANSPORT	166	0.258098	1.19785	0.0918164	0.483442
GO_SISTER_CHROMATID_COHESION	48	0.32365	1.19745	0.192229	0.483812
GO_STEROID_CATABOLIC_PROCESS	20	0.394155	1.19702	0.228628	0.484271
GO_REGULATION_OF_PROTEIN_DEPHOSPHORYLATION	125	0.265693	1.19584	0.130531	0.4867
GO_MESENCHYME_DEVELOPMENT	224	0.247878	1.19578	0.092	0.48615
GO_DETECTION_OF_MECHANICAL_STIMULUS_INVOLVED_IN_SENSORY_PERCEPTION	21	0.38106	1.19537	0.232381	0.486541
GO_POST_TRANSLATIONAL_PROTEIN_MODIFICATION	307	0.238355	1.1953	0.0619658	0.485975
GO_ACTIVATION_OF_MAPKK_ACTIVITY	48	0.320169	1.19496	0.182903	0.486142
GO_REGULATION_OF_CELLULAR_RESPONSE_TO_VASCULAR_ENDOTHELIAL_GROWTH_FACTOR_STIMULUS	15	0.429771	1.19482	0.241597	0.485761
GO_MACROPHAGE_CHEMOTAXIS	29	0.352452	1.19429	0.198	0.486412
GO_NEUROMUSCULAR_PROCESS	75	0.293232	1.19427	0.185417	0.485758
GO_MEMBRANE_BIOGENESIS	35	0.343907	1.19341	0.201139	0.487206
GO_FIBROBLAST_GROWTH_FACTOR_RECEPTOR_SIGNALING_PATHWAY	89	0.281798	1.19247	0.145791	0.488944
GO_PROTEIN_COMPLEX_OLIGOMERIZATION	379	0.233811	1.19096	0.0722101	0.492337
GO_RETROGRADE_TRANSPORT_ENDOSOME_TO_PLASMA_MEMBRANE	24	0.372612	1.19043	0.21519	0.493117
GO_ROOF_OF_MOUTH_DEVELOPMENT	79	0.284262	1.19042	0.164241	0.492437
GO_ACTIN_FILAMENT_BUNDLE_ORGANIZATION	139	0.262623	1.19007	0.103586	0.492658
GO_ESTABLISHMENT_OF_PROTEIN_LOCALIZATION_TO_ENDOPLASMIC_RETICULUM	107	0.274322	1.18963	0.145263	0.493156
GO_POSITIVE_REGULATION_OF_HEART_GROWTH	37	0.327144	1.18928	0.194332	0.493345
GO_REGULATION_OF_NEURON_PROJECTION_DEVELOPMENT	434	0.227596	1.18922	0.0434783	0.492826
GO_POSITIVE_REGULATION_OF_EPITHELIAL_CELL_PROLIFERATION	161	0.257888	1.18905	0.0967033	0.492534
GO_NUCLEOTIDE_EXCISION_REPAIR_DNA_INCISION_3_TO_LESION	21	0.387743	1.1888	0.218295	0.492491
GO_MESENCHYME_MORPHOGENESIS	46	0.320771	1.18835	0.210317	0.492998
GO_NEURON_PROJECTION_GUIDANCE	236	0.241666	1.18834	0.0942623	0.492312
GO_DEFINITIVE_HEMOPOIESIS	19	0.390508	1.18833	0.20751	0.49163
GO_POSITIVE_REGULATION_OF_SODIUM_ION_TRANSMEMBRANE_TRANSPORT	18	0.398734	1.18801	0.225207	0.491765
GO_POSITIVE_REGULATION_OF_CALCIUM_MEDIATED_SIGNALING	31	0.34718	1.18786	0.214286	0.491457
GO_LEUKOCYTE_MIGRATION	327	0.235589	1.18723	0.0890688	0.492496
GO_MODIFICATION_OF_POSTSYNAPTIC_STRUCTURE	15	0.423893	1.187	0.250518	0.492394
GO_VASCULAR_ENDOTHELIAL_GROWTH_FACTOR_SIGNALING_PATHWAY	31	0.347828	1.18699	0.234177	0.491719
GO_REGULATION_OF_SPROUTING_ANGIOGENESIS	61	0.300035	1.18674	0.176471	0.491751
GO_MODULATION_BY_SYMBIONT_OF_HOST_CELLULAR_PROCESS	24	0.371308	1.18625	0.232	0.49229
GO_FOLIC_ACID_CONTAINING_COMPOUND_METABOLIC_PROCESS	26	0.36414	1.18597	0.221782	0.49232
GO_OSTEOBLAST_DIFFERENTIATION	180	0.250028	1.18569	0.12069	0.492371
GO_EMBRYONIC_MORPHOGENESIS	479	0.225238	1.18567	0.0518018	0.491721
GO_LEUKOCYTE_CHEMOTAXIS	155	0.258846	1.18538	0.119497	0.491799
GO_CELLULAR_AMINO_ACID_BIOSYNTHETIC_PROCESS	70	0.295152	1.18485	0.180873	0.492539
GO_REGULATION_OF_MITOCHONDRIAL_FISSION	20	0.392909	1.18465	0.22334	0.492369
GO_REGULATION_OF_PROTEIN_EXPORT_FROM_NUCLEUS	38	0.33009	1.18408	0.189474	0.493079
GO_POSITIVE_REGULATION_OF_PROTEIN_BINDING	90	0.280784	1.18399	0.151515	0.492661
GO_REGULATION_OF_WOUND_HEALING	109	0.272482	1.18339	0.135593	0.49357
GO_COLUMNAR_CUBOIDAL_EPITHELIAL_CELL_DIFFERENTIATION	80	0.29052	1.18308	0.177083	0.493735
GO_COLUMNAR_CUBOIDAL_EPITHELIAL_CELL_DEVELOPMENT	44	0.323316	1.18225	0.191321	0.495325
GO_POSITIVE_REGULATION_OF_ATP_METABOLIC_PROCESS	35	0.336674	1.18194	0.212724	0.49545
GO_ANIMAL_ORGAN_FORMATION	57	0.305212	1.18101	0.201183	0.497187
GO_NUCLEAR_ENVELOPE_REASSEMBLY	18	0.406301	1.18083	0.267932	0.496973
GO_POSITIVE_REGULATION_OF_AUTOPHAGY	109	0.269382	1.18072	0.141372	0.496557
GO_LIMBIC_SYSTEM_DEVELOPMENT	80	0.284071	1.18062	0.170168	0.496141
GO_PURINE_NUCLEOSIDE_TRIPHOSPHATE_METABOLIC_PROCESS	56	0.302499	1.18058	0.193416	0.495571
GO_REGULATION_OF_PRESYNAPSE_ORGANIZATION	25	0.369958	1.17999	0.222222	0.496449
GO_REGULATION_OF_EARLY_ENDOSOME_TO_LATE_ENDOSOME_TRANSPORT	17	0.397979	1.1788	0.232604	0.49905
GO_EPITHELIAL_CELL_MORPHOGENESIS	28	0.363053	1.17842	0.226337	0.499376
GO_NUCLEOTIDE_EXCISION_REPAIR_DNA_DUPLEX_UNWINDING	21	0.381759	1.17841	0.238189	0.498725
GO_PEPTIDE_CROSS_LINKING	23	0.380784	1.17783	0.231884	0.499598
GO_SOMITOGENESIS	52	0.304308	1.17669	0.193416	0.501823
GO_CARDIAC_SEPTUM_MORPHOGENESIS	67	0.290944	1.17654	0.193548	0.501556
GO_POSITIVE_REGULATION_OF_PROTEIN_POLYMERIZATION	110	0.267937	1.17647	0.154008	0.501045
GO_POSITIVE_REGULATION_OF_ION_TRANSPORT	199	0.245831	1.17628	0.11875	0.500877
GO_REGULATION_OF_FIBROBLAST_MIGRATION	31	0.346862	1.17605	0.219512	0.500824
GO_POSITIVE_REGULATION_OF_NUCLEAR_DIVISION	52	0.310963	1.1759	0.200846	0.500558
GO_POSITIVE_REGULATION_OF_REPRODUCTIVE_PROCESS	49	0.314416	1.17476	0.177043	0.502952
GO_PROTEIN_LOCALIZATION_TO_CHROMOSOME_CENTROMERIC_REGION	19	0.386331	1.17464	0.227557	0.502636
GO_CELLULAR_RESPONSE_TO_HEAT	124	0.263865	1.17458	0.142857	0.502088
GO_ORGANELLE_FUSION	110	0.26533	1.17405	0.162325	0.50285
GO_REGULATION_OF_EXTRACELLULAR_MATRIX_ORGANIZATION	34	0.342462	1.17382	0.223602	0.502769
GO_SCHWANN_CELL_DEVELOPMENT	24	0.366054	1.17379	0.248945	0.50218
GO_MEMBRANE_DOCKING	173	0.248841	1.17363	0.116525	0.501889
GO_REGULATION_OF_CALCIUM_ION_TRANSMEMBRANE_TRANSPORT	111	0.265631	1.17332	0.157464	0.502112
GO_RESPONSE_TO_INORGANIC_SUBSTANCE	437	0.225459	1.17269	0.0680412	0.503116
GO_NEGATIVE_REGULATION_OF_RHO_PROTEIN_SIGNAL_TRANSDUCTION	20	0.385043	1.17233	0.249476	0.503487
GO_MIRNA_METABOLIC_PROCESS	24	0.363505	1.17134	0.225352	0.505449
GO_PHARYNGEAL_SYSTEM_DEVELOPMENT	20	0.386102	1.17106	0.238193	0.505571
GO_CELL_CHEMOTAXIS	213	0.244438	1.17096	0.103239	0.505169
GO_ANTIGEN_RECEPTOR_MEDIATED_SIGNALING_PATHWAY	192	0.24587	1.17081	0.123142	0.504913
GO_POSTSYNAPTIC_CYTOSKELETON_ORGANIZATION	15	0.414823	1.17073	0.259635	0.504474
GO_NEGATIVE_REGULATION_OF_TELOMERE_MAINTENANCE_VIA_TELOMERASE	17	0.40542	1.17067	0.238289	0.503982
GO_REGULATION_OF_MUSCLE_CONTRACTION	126	0.262444	1.17026	0.147541	0.504455
GO_POSITIVE_REGULATION_OF_BINDING	164	0.253378	1.17015	0.13125	0.504097
GO_PERICARDIUM_DEVELOPMENT	18	0.39448	1.17	0.269388	0.503857
GO_HORMONE_BIOSYNTHETIC_PROCESS	59	0.295562	1.1696	0.205179	0.504198
GO_REGULATION_OF_SIGNAL_TRANSDUCTION_BY_P53_CLASS_MEDIATOR	166	0.251151	1.16881	0.116232	0.505621
GO_ASYMMETRIC_CELL_DIVISION	18	0.38764	1.16828	0.253521	0.506348
GO_PROTEIN_DEMANNOSYLATION	19	0.387318	1.16813	0.254098	0.50608
GO_REGULATION_OF_GLIOGENESIS	89	0.277641	1.16786	0.186408	0.506176
GO_POSITIVE_REGULATION_OF_LYMPHOCYTE_MIGRATION	27	0.352133	1.16767	0.221569	0.506013
GO_PROTEIN_HOMOOLIGOMERIZATION	250	0.240783	1.16763	0.123984	0.50545
GO_PURINE_NUCLEOSIDE_MONOPHOSPHATE_METABOLIC_PROCESS	34	0.341499	1.16729	0.234783	0.505747
GO_PROTEIN_MODIFICATION_BY_SMALL_PROTEIN_REMOVAL	252	0.239873	1.16713	0.11609	0.505525
GO_CEREBELLAR_CORTEX_MORPHOGENESIS	24	0.370972	1.16666	0.25641	0.50613
GO_REGULATION_OF_DENDRITE_DEVELOPMENT	137	0.25821	1.16661	0.133466	0.5056
GO_REGULATORY_T_CELL_DIFFERENTIATION	23	0.366123	1.16595	0.244444	0.50666
GO_REGULATION_OF_ANTIGEN_RECEPTOR_MEDIATED_SIGNALING_PATHWAY	49	0.315139	1.16593	0.195519	0.506042
GO_POSITIVE_REGULATION_OF_AUTOPHAGY_OF_MITOCHONDRION	18	0.398551	1.16589	0.245098	0.505497
GO_CARDIAC_VENTRICLE_MORPHOGENESIS	65	0.293448	1.16545	0.200422	0.506039
GO_POSITIVE_REGULATION_OF_AXONOGENESIS	80	0.285068	1.16493	0.194332	0.50676
GO_PROTEIN_DEGLYCOSYLATION	27	0.347606	1.1641	0.22268	0.508271
GO_MUSCLE_FIBER_DEVELOPMENT	43	0.325491	1.1635	0.239919	0.509153
GO_EPITHELIAL_TO_MESENCHYMAL_TRANSITION	119	0.261084	1.1634	0.163561	0.508748
GO_METENCEPHALON_DEVELOPMENT	83	0.27934	1.16336	0.177083	0.508207
GO_GLANDULAR_EPITHELIAL_CELL_DIFFERENTIATION	33	0.333047	1.1624	0.212181	0.510078
GO_NEGATIVE_REGULATION_OF_CYTOSKELETON_ORGANIZATION	120	0.259607	1.16216	0.159309	0.51
GO_POSITIVE_REGULATION_OF_CARDIOCYTE_DIFFERENTIATION	26	0.361883	1.16183	0.244259	0.510225
GO_REPRODUCTIVE_SYSTEM_DEVELOPMENT	352	0.227334	1.16157	0.0995763	0.510267
GO_PROTEIN_N_LINKED_GLYCOSYLATION	72	0.286856	1.16141	0.214894	0.51007
GO_RESPONSE_TO_REACTIVE_OXYGEN_SPECIES	191	0.243694	1.15951	0.118236	0.514422
GO_NCRNA_CATABOLIC_PROCESS	25	0.360823	1.15915	0.240326	0.514737
GO_POSITIVE_REGULATION_OF_ENDOTHELIAL_CELL_PROLIFERATION	83	0.276928	1.15889	0.187764	0.5148
GO_FAT_SOLUBLE_VITAMIN_METABOLIC_PROCESS	31	0.337506	1.15887	0.258317	0.514185
GO_GLAND_DEVELOPMENT	358	0.228856	1.15878	0.100209	0.513741
GO_ENDOSOMAL_TRANSPORT	198	0.245525	1.15865	0.131274	0.513453
GO_REGULATION_OF_MRNA_METABOLIC_PROCESS	288	0.233348	1.15796	0.102296	0.514645
GO_POSITIVE_REGULATION_OF_CELL_JUNCTION_ASSEMBLY	33	0.33912	1.15752	0.227273	0.515138
GO_CALCIUM_MEDIATED_SIGNALING	155	0.24918	1.15739	0.152091	0.514884
GO_NUCLEOSIDE_MONOPHOSPHATE_METABOLIC_PROCESS	65	0.29048	1.15728	0.201245	0.514541
GO_NEGATIVE_REGULATION_OF_ACTIN_FILAMENT_DEPOLYMERIZATION	31	0.339632	1.15705	0.222222	0.514518
GO_CELLULAR_RESPONSE_TO_INORGANIC_SUBSTANCE	167	0.246583	1.156	0.144124	0.516728
GO_SMOOTH_MUSCLE_CELL_MIGRATION	65	0.292379	1.15599	0.235772	0.516087
GO_T_CELL_DIFFERENTIATION_INVOLVED_IN_IMMUNE_RESPONSE	52	0.304984	1.15573	0.217822	0.51613
GO_SEX_DETERMINATION	15	0.416097	1.15571	0.282937	0.515537
GO_ORGANIC_HYDROXY_COMPOUND_CATABOLIC_PROCESS	55	0.298894	1.15561	0.213084	0.515147
GO_POSITIVE_REGULATION_OF_TRANSLATION	112	0.262936	1.15523	0.202128	0.515539
GO_RESPONSE_TO_PLATELET_DERIVED_GROWTH_FACTOR	19	0.381899	1.15505	0.265432	0.515359
GO_POSITIVE_REGULATION_OF_PEPTIDYL_SERINE_PHOSPHORYLATION	78	0.279542	1.15462	0.194726	0.515911
GO_CALCIUM_ION_TRANSMEMBRANE_IMPORT_INTO_CYTOSOL	116	0.261994	1.15452	0.178	0.515515
GO_RESPONSE_TO_ATP	24	0.363357	1.15393	0.272152	0.516461
GO_REGULATION_OF_PROTEIN_MATURATION	53	0.298867	1.15335	0.225352	0.517395
GO_REGULATION_OF_MUSCLE_SYSTEM_PROCESS	188	0.2449	1.15331	0.152263	0.516839
GO_POSITIVE_REGULATION_OF_CYCLIN_DEPENDENT_PROTEIN_KINASE_ACTIVITY	32	0.331206	1.15298	0.268443	0.517078
GO_PROTEIN_O_LINKED_GLYCOSYLATION	94	0.27285	1.15274	0.194059	0.517084
GO_LEUKOCYTE_TETHERING_OR_ROLLING	19	0.379461	1.15241	0.255403	0.517285
GO_ORGANELLE_DISASSEMBLY	93	0.27076	1.15215	0.179688	0.517331
GO_REGULATION_OF_CELL_MORPHOGENESIS_INVOLVED_IN_DIFFERENTIATION	265	0.232369	1.15201	0.115538	0.517022
GO_LACTATION	40	0.317886	1.15128	0.220408	0.51831
GO_REGULATION_OF_MRNA_CATABOLIC_PROCESS	177	0.24439	1.15122	0.15102	0.517832
GO_NEGATIVE_REGULATION_OF_CELL_MOTILITY	231	0.238197	1.1507	0.123894	0.518596
GO_CYTOSOLIC_TRANSPORT	140	0.25625	1.15057	0.178782	0.518299
GO_REGULATION_OF_VESICLE_MEDIATED_TRANSPORT	454	0.220681	1.1505	0.0734341	0.517837
GO_ACTIN_NUCLEATION	41	0.308565	1.15015	0.222672	0.518164
GO_BRANCH_ELONGATION_OF_AN_EPITHELIUM	15	0.407238	1.14961	0.288462	0.518953
GO_CELL_DIFFERENTIATION_IN_SPINAL_CORD	27	0.341803	1.14832	0.25	0.521822
GO_POSITIVE_REGULATION_OF_MUSCLE_CELL_DIFFERENTIATION	70	0.285143	1.14824	0.214876	0.52141
GO_REGULATION_OF_AXONOGENESIS	167	0.245328	1.14822	0.170678	0.520825
GO_BIOMINERALIZATION	122	0.255434	1.14719	0.187625	0.522913
GO_POSITIVE_REGULATION_OF_CALCIUM_ION_TRANSMEMBRANE_TRANSPORT	55	0.3022	1.14674	0.227926	0.523433
GO_NEGATIVE_REGULATION_OF_RECEPTOR_SIGNALING_PATHWAY_VIA_JAK_STAT	18	0.391004	1.14671	0.277666	0.522888
GO_POSITIVE_REGULATION_OF_DNA_REPLICATION	33	0.327297	1.14658	0.238	0.52262
GO_NEGATIVE_REGULATION_OF_ION_TRANSPORT	102	0.26335	1.14552	0.181263	0.524832
GO_POSITIVE_REGULATION_OF_CELL_DEVELOPMENT	454	0.218984	1.14549	0.0958333	0.524276
GO_NEGATIVE_REGULATION_OF_T_CELL_RECEPTOR_SIGNALING_PATHWAY	17	0.39221	1.14444	0.279261	0.526527
GO_POSITIVE_REGULATION_OF_CHONDROCYTE_DIFFERENTIATION	22	0.377435	1.14387	0.272124	0.527369
GO_COPII_COATED_VESICLE_BUDDING	69	0.283619	1.14376	0.213849	0.527042
GO_POSITIVE_REGULATION_OF_VIRAL_LIFE_CYCLE	56	0.294703	1.14317	0.215953	0.528047
GO_METHYLATION_DEPENDENT_CHROMATIN_SILENCING	15	0.405845	1.14182	0.298969	0.531109
GO_POSITIVE_REGULATION_OF_NEURON_PROJECTION_DEVELOPMENT	251	0.231917	1.14174	0.131687	0.530662
GO_HEART_GROWTH	81	0.271815	1.14139	0.225108	0.530999
GO_REGULATION_OF_TRANS_SYNAPTIC_SIGNALING	358	0.224968	1.14103	0.10251	0.531268
GO_COGNITION	234	0.233203	1.14067	0.137331	0.53163
GO_REGULATION_OF_ION_TRANSPORT	484	0.216923	1.14027	0.111111	0.532122
GO_NEGATIVE_REGULATION_OF_DNA_REPLICATION	29	0.348792	1.13916	0.269903	0.534546
GO_REGULATION_OF_SYNAPSE_ASSEMBLY	80	0.273047	1.13901	0.214859	0.534322
GO_TYPE_B_PANCREATIC_CELL_DEVELOPMENT	16	0.401921	1.13826	0.284895	0.535677
GO_REGULATION_OF_CALCIUM_ION_TRANSPORT_INTO_CYTOSOL	76	0.279771	1.13825	0.2251	0.535048
GO_POSITIVE_REGULATION_OF_TELOMERE_CAPPING	17	0.397092	1.13798	0.303462	0.535143
GO_REGULATION_OF_PROTEIN_CONTAINING_COMPLEX_ASSEMBLY	361	0.224136	1.13768	0.118503	0.535409
GO_REGULATION_OF_MEMBRANE_POTENTIAL	310	0.227983	1.13729	0.140426	0.535816
GO_HETEROTYPIC_CELL_CELL_ADHESION	51	0.295932	1.1372	0.228846	0.535401
GO_REGULATION_OF_CELL_MATRIX_ADHESION	102	0.267741	1.13678	0.205534	0.535861
GO_PROTEIN_LOCALIZATION_TO_SYNAPSE	74	0.279455	1.13665	0.225532	0.535575
GO_VASODILATION	24	0.358082	1.13656	0.280876	0.535217
GO_REGULATION_OF_ATP_BIOSYNTHETIC_PROCESS	15	0.407469	1.13627	0.282306	0.535406
GO_NUCLEOSIDE_TRIPHOSPHATE_BIOSYNTHETIC_PROCESS	52	0.300249	1.13536	0.244813	0.537254
GO_REGULATION_OF_RESPONSE_TO_WOUNDING	136	0.251006	1.13531	0.18913	0.536771
GO_NEGATIVE_REGULATION_OF_ACTIN_FILAMENT_POLYMERIZATION	45	0.305225	1.1352	0.258873	0.536458
GO_BONE_MORPHOGENESIS	96	0.266165	1.13504	0.215481	0.536261
GO_POSITIVE_REGULATION_OF_DENDRITIC_SPINE_MORPHOGENESIS	22	0.366785	1.13482	0.288889	0.536189
GO_DIVALENT_INORGANIC_CATION_HOMEOSTASIS	376	0.222139	1.13442	0.121277	0.536687
GO_REGULATION_OF_PROTEIN_CATABOLIC_PROCESS	350	0.22366	1.13409	0.129167	0.536989
GO_REGULATION_OF_CELL_MIGRATION_INVOLVED_IN_SPROUTING_ANGIOGENESIS	36	0.319239	1.13358	0.261477	0.537724
GO_CELLULAR_RESPONSE_TO_ORGANIC_CYCLIC_COMPOUND	479	0.21605	1.13318	0.115789	0.538204
GO_MITOCHONDRIAL_FUSION	20	0.374398	1.13302	0.27163	0.538031
GO_SPLICEOSOMAL_COMPLEX_ASSEMBLY	52	0.292776	1.13248	0.2569	0.538927
GO_NEGATIVE_REGULATION_OF_PROTEIN_POLYMERIZATION	58	0.29136	1.13184	0.228814	0.540117
GO_VENOUS_BLOOD_VESSEL_DEVELOPMENT	15	0.399019	1.13176	0.297872	0.539722
GO_REGULATION_OF_NECROTIC_CELL_DEATH	22	0.369149	1.13167	0.283465	0.539324
GO_FC_RECEPTOR_SIGNALING_PATHWAY	164	0.244934	1.13127	0.172632	0.539763
GO_PITUITARY_GLAND_DEVELOPMENT	27	0.349081	1.13104	0.295455	0.539783
GO_CELLULAR_RESPONSE_TO_REACTIVE_OXYGEN_SPECIES	140	0.247582	1.13055	0.18146	0.540434
GO_KIDNEY_MORPHOGENESIS	82	0.269996	1.13042	0.242798	0.540193
GO_FEMALE_MEIOTIC_NUCLEAR_DIVISION	25	0.34334	1.1295	0.276768	0.541955
GO_OVULATION_CYCLE_PROCESS	36	0.329536	1.12893	0.282258	0.542906
GO_REGULATION_OF_CELL_GROWTH_INVOLVED_IN_CARDIAC_MUSCLE_CELL_DEVELOPMENT	17	0.388858	1.1287	0.284254	0.542926
GO_REGULATION_OF_CELLULAR_KETONE_METABOLIC_PROCESS	145	0.247985	1.12772	0.190965	0.545006
GO_POSITIVE_REGULATION_OF_FAT_CELL_DIFFERENTIATION	51	0.294254	1.12725	0.247312	0.545668
GO_POSITIVE_REGULATION_OF_VASCULAR_SMOOTH_MUSCLE_CELL_PROLIFERATION	32	0.335745	1.12638	0.275794	0.547493
GO_REGULATION_OF_NATURAL_KILLER_CELL_ACTIVATION	24	0.353372	1.12633	0.288032	0.546977
GO_CLATHRIN_DEPENDENT_ENDOCYTOSIS	41	0.31259	1.12537	0.269777	0.548889
GO_SYNAPSE_ASSEMBLY	138	0.246627	1.12501	0.208589	0.549246
GO_LENS_DEVELOPMENT_IN_CAMERA_TYPE_EYE	55	0.291578	1.12487	0.2751	0.548993
GO_NEGATIVE_REGULATION_OF_SMALL_GTPASE_MEDIATED_SIGNAL_TRANSDUCTION	54	0.297443	1.12478	0.253385	0.548593
GO_RIBONUCLEOSIDE_TRIPHOSPHATE_METABOLIC_PROCESS	54	0.298335	1.12415	0.252119	0.549674
GO_REGULATION_OF_DENDRITIC_SPINE_MORPHOGENESIS	43	0.30789	1.12405	0.256842	0.549337
GO_ESTABLISHMENT_OR_MAINTENANCE_OF_CYTOSKELETON_POLARITY	18	0.381492	1.12402	0.321905	0.548788
GO_OSTEOCLAST_DEVELOPMENT	19	0.379179	1.12368	0.286004	0.549061
GO_RESPONSE_TO_CORTICOSTEROID	122	0.253797	1.12355	0.222868	0.54876
GO_BLASTOCYST_GROWTH	17	0.39515	1.12355	0.319239	0.548148
GO_REGULATION_OF_PROTEIN_LOCALIZATION_TO_NUCLEUS	106	0.256332	1.12317	0.223913	0.548576
GO_REGULATION_OF_COAGULATION	64	0.283461	1.12287	0.265957	0.548833
GO_CELLULAR_RESPONSE_TO_REACTIVE_NITROGEN_SPECIES	16	0.397639	1.12278	0.291667	0.548502
GO_REGULATION_OF_CILIUM_ASSEMBLY	47	0.301305	1.12273	0.266234	0.548007
GO_GLIAL_CELL_PROLIFERATION	41	0.312276	1.12265	0.270541	0.547621
GO_ENDOPLASMIC_RETICULUM_UNFOLDED_PROTEIN_RESPONSE	105	0.259356	1.12242	0.234568	0.54763
GO_REGULATION_OF_ACTIVIN_RECEPTOR_SIGNALING_PATHWAY	19	0.372549	1.12213	0.287698	0.547784
GO_REGULATION_OF_CENTROSOME_DUPLICATION	40	0.309996	1.12149	0.261134	0.548794
GO_REGULATION_OF_KERATINOCYTE_PROLIFERATION	27	0.338286	1.12128	0.299603	0.548739
GO_FC_EPSILON_RECEPTOR_SIGNALING_PATHWAY	104	0.257259	1.12114	0.237288	0.548489
GO_MESENCHYMAL_TO_EPITHELIAL_TRANSITION	18	0.387968	1.12109	0.301653	0.548029
GO_RENAL_FILTRATION	19	0.374973	1.12103	0.283898	0.547586
GO_REGULATION_OF_MRNA_SPLICING_VIA_SPLICEOSOME	90	0.260949	1.12094	0.239382	0.547195
GO_REGULATION_OF_SYNAPTIC_PLASTICITY	154	0.244726	1.11979	0.226994	0.549667
GO_POSITIVE_REGULATION_OF_PROTEIN_CONTAINING_COMPLEX_DISASSEMBLY	29	0.335715	1.11868	0.297505	0.552158
GO_MICROTUBULE_POLYMERIZATION	67	0.277658	1.11775	0.235546	0.554096
GO_CELLULAR_RESPONSE_TO_LIGHT_STIMULUS	95	0.261313	1.11745	0.268145	0.554343
GO_REGULATION_OF_CATION_TRANSMEMBRANE_TRANSPORT	246	0.228806	1.11729	0.171975	0.554179
GO_NEPHRON_DEVELOPMENT	123	0.246552	1.11711	0.203629	0.554042
GO_DNA_DEPENDENT_DNA_REPLICATION_MAINTENANCE_OF_FIDELITY	38	0.314521	1.11701	0.266667	0.553681
GO_REGULATION_OF_DNA_TEMPLATED_TRANSCRIPTION_IN_RESPONSE_TO_STRESS	109	0.254333	1.11682	0.244353	0.553575
GO_MIDBRAIN_DEVELOPMENT	70	0.283534	1.11656	0.27	0.553684
GO_REGULATION_OF_RECEPTOR_LOCALIZATION_TO_SYNAPSE	15	0.389287	1.11632	0.289583	0.553746
GO_CELLULAR_RESPONSE_TO_LIPID	492	0.212446	1.1159	0.124473	0.554341
GO_SUBSTRATE_DEPENDENT_CELL_MIGRATION	25	0.343904	1.11513	0.322449	0.555847
GO_CYTOSOLIC_CALCIUM_ION_TRANSPORT	143	0.242719	1.11436	0.223656	0.557412
GO_MYELOID_LEUKOCYTE_MEDIATED_IMMUNITY	459	0.212008	1.11384	0.111336	0.558204
GO_NEGATIVE_REGULATION_OF_CELL_SUBSTRATE_JUNCTION_ORGANIZATION	18	0.38025	1.11359	0.307536	0.558271
GO_REGULATION_OF_VIRAL_ENTRY_INTO_HOST_CELL	23	0.349591	1.11359	0.291581	0.557667
GO_CELLULAR_RESPONSE_TO_EXTERNAL_STIMULUS	288	0.223567	1.11358	0.161426	0.557075
GO_POSITIVE_REGULATION_OF_PROTEIN_ACETYLATION	38	0.311498	1.11259	0.287755	0.559186
GO_DNA_STRAND_ELONGATION_INVOLVED_IN_DNA_REPLICATION	17	0.386608	1.11253	0.314928	0.558743
GO_NEGATIVE_REGULATION_OF_LOCOMOTION	271	0.224271	1.11248	0.169014	0.558255
GO_REGULATION_OF_RESPIRATORY_GASEOUS_EXCHANGE	15	0.3979	1.11244	0.323829	0.557743
GO_RESPONSE_TO_SALT_STRESS	20	0.366233	1.11236	0.303089	0.557387
GO_ACTIN_FILAMENT_POLYMERIZATION	150	0.2445	1.11227	0.217021	0.557039
GO_REGULATION_OF_CELLULAR_PROTEIN_LOCALIZATION	471	0.213137	1.11181	0.147917	0.557613
GO_POSITIVE_REGULATION_OF_LEUKOCYTE_CHEMOTAXIS	64	0.280497	1.11157	0.278586	0.557644
GO_KETONE_BIOSYNTHETIC_PROCESS	32	0.323979	1.11132	0.288136	0.557742
GO_POSITIVE_REGULATION_OF_PEPTIDYL_LYSINE_ACETYLATION	31	0.329935	1.11099	0.296371	0.558063
GO_NEGATIVE_REGULATION_OF_PROTEIN_CONTAINING_COMPLEX_ASSEMBLY	110	0.256106	1.11079	0.256972	0.558037
GO_TOXIN_TRANSPORT	34	0.31534	1.11073	0.293436	0.557589
GO_POLYOL_CATABOLIC_PROCESS	20	0.365911	1.1105	0.32	0.557621
GO_IMMUNE_RESPONSE_REGULATING_CELL_SURFACE_RECEPTOR_SIGNALING_PATHWAY	313	0.222178	1.11043	0.157791	0.557198
GO_AUTOPHAGOSOME_ORGANIZATION	87	0.264156	1.10992	0.237911	0.558028
GO_PYRUVATE_METABOLIC_PROCESS	130	0.246796	1.10963	0.228145	0.558225
GO_VIRAL_BUDDING	24	0.344724	1.10924	0.306288	0.558648
GO_RIBONUCLEOSIDE_MONOPHOSPHATE_METABOLIC_PROCESS	46	0.297544	1.10913	0.295918	0.558344
GO_NEGATIVE_REGULATION_OF_SPROUTING_ANGIOGENESIS	25	0.350198	1.1088	0.329939	0.558673
GO_T_CELL_PROLIFERATION	142	0.244656	1.10846	0.202811	0.559032
GO_REGULATION_OF_T_HELPER_CELL_DIFFERENTIATION	27	0.331043	1.10787	0.31	0.560073
GO_MESENCHYMAL_CELL_DIFFERENTIATION	184	0.233067	1.10785	0.214141	0.559527
GO_NEUROEPITHELIAL_CELL_DIFFERENTIATION	39	0.310496	1.10725	0.287072	0.560563
GO_POSITIVE_REGULATION_OF_ACTIN_FILAMENT_BUNDLE_ASSEMBLY	55	0.284981	1.10717	0.292276	0.560196
GO_3_PHOSPHOADENOSINE_5_PHOSPHOSULFATE_METABOLIC_PROCESS	18	0.370283	1.10688	0.31875	0.560422
GO_AMINOGLYCAN_CATABOLIC_PROCESS	52	0.289068	1.10681	0.270833	0.56004
GO_ENDOTHELIAL_CELL_APOPTOTIC_PROCESS	45	0.297425	1.10677	0.27621	0.559566
GO_MICROTUBULE_BUNDLE_FORMATION	68	0.275563	1.1054	0.257796	0.56273
GO_OVULATION_CYCLE	54	0.292971	1.1052	0.261759	0.562671
GO_REGULATION_OF_ANIMAL_ORGAN_MORPHOGENESIS	220	0.226919	1.10504	0.189796	0.562498
GO_ASTROCYTE_DIFFERENTIATION	63	0.278194	1.10501	0.283133	0.561979
GO_CELLULAR_RESPONSE_TO_FLUID_SHEAR_STRESS	18	0.377222	1.10486	0.322581	0.56178
GO_REGULATION_OF_LAMELLIPODIUM_ASSEMBLY	24	0.342619	1.10425	0.305769	0.562884
GO_EYE_MORPHOGENESIS	119	0.250922	1.10393	0.256198	0.563198
GO_REGULATION_OF_CARDIOCYTE_DIFFERENTIATION	46	0.297955	1.10389	0.292632	0.562719
GO_HISTONE_H4_K16_ACETYLATION	20	0.362885	1.10368	0.302966	0.562644
GO_TRANSMISSION_OF_NERVE_IMPULSE	48	0.296471	1.10359	0.297131	0.562287
GO_POSITIVE_REGULATION_OF_CELLULAR_AMIDE_METABOLIC_PROCESS	133	0.245	1.10309	0.229979	0.563086
GO_NEGATIVE_REGULATION_OF_VASCULAR_SMOOTH_MUSCLE_CELL_PROLIFERATION	17	0.376357	1.10264	0.312245	0.563689
GO_GAMETE_GENERATION	450	0.212614	1.10236	0.172269	0.5639
GO_REGULATION_OF_INTRACELLULAR_TRANSPORT	305	0.219922	1.10218	0.202929	0.563812
GO_POSITIVE_REGULATION_OF_CELL_CYCLE_PHASE_TRANSITION	86	0.265214	1.10199	0.253638	0.563787
GO_REGULATION_OF_SMOOTH_MUSCLE_CONTRACTION	44	0.300078	1.10157	0.275	0.564395
GO_POSITIVE_CHEMOTAXIS	49	0.2874	1.10149	0.290514	0.564057
GO_SYNAPSIS	28	0.330701	1.10116	0.304688	0.564405
GO_RAS_PROTEIN_SIGNAL_TRANSDUCTION	404	0.211765	1.09915	0.164948	0.569444
GO_SUBSTANTIA_NIGRA_DEVELOPMENT	39	0.306751	1.09877	0.303462	0.569859
GO_POSITIVE_REGULATION_OF_NEURAL_PRECURSOR_CELL_PROLIFERATION	35	0.312296	1.09871	0.312629	0.569432
GO_CLATHRIN_COAT_ASSEMBLY	16	0.380809	1.09862	0.317697	0.569088
GO_CELLULAR_EXTRAVASATION	51	0.288492	1.09861	0.302966	0.568528
GO_EMBRYONIC_SKELETAL_SYSTEM_DEVELOPMENT	102	0.254504	1.09853	0.285714	0.568157
GO_TUMOR_NECROSIS_FACTOR_MEDIATED_SIGNALING_PATHWAY	138	0.24085	1.09848	0.257862	0.567738
GO_MEMBRANE_REPOLARIZATION_DURING_ACTION_POTENTIAL	19	0.368742	1.0984	0.324544	0.567357
GO_NEGATIVE_REGULATION_OF_SUPRAMOLECULAR_FIBER_ORGANIZATION	111	0.252787	1.0984	0.257732	0.56679
GO_INTERLEUKIN_1_SECRETION	41	0.303308	1.09827	0.307847	0.566541
GO_REGENERATION	152	0.237752	1.09741	0.240741	0.568314
GO_MUSCLE_CELL_MIGRATION	77	0.268819	1.09722	0.266917	0.568275
GO_INOSITOL_PHOSPHATE_CATABOLIC_PROCESS	15	0.38768	1.09618	0.332016	0.570557
GO_CD4_POSITIVE_ALPHA_BETA_T_CELL_DIFFERENTIATION	59	0.277094	1.09412	0.303213	0.575792
GO_NUCLEOSIDE_METABOLIC_PROCESS	88	0.261398	1.09407	0.298755	0.575322
GO_CELLULAR_RESPONSE_TO_CHEMICAL_STRESS	302	0.218157	1.09401	0.208068	0.574931
GO_PEPTIDYL_SERINE_MODIFICATION	270	0.221829	1.09303	0.225877	0.577106
GO_ANIMAL_ORGAN_REGENERATION	61	0.280197	1.09271	0.301775	0.577445
GO_VENTRICULAR_SYSTEM_DEVELOPMENT	28	0.325719	1.09259	0.329193	0.577176
GO_NUCLEAR_EXPORT	184	0.228832	1.09258	0.231884	0.5766
GO_HOMOPHILIC_CELL_ADHESION_VIA_PLASMA_MEMBRANE_ADHESION_MOLECULES	129	0.246543	1.09227	0.261317	0.576888
GO_POSITIVE_REGULATION_OF_AXON_EXTENSION	41	0.299292	1.09114	0.308738	0.579411
GO_VISUAL_BEHAVIOR	42	0.302015	1.09052	0.32	0.580473
GO_RECEPTOR_SIGNALING_PATHWAY_VIA_STAT	106	0.252098	1.09022	0.286021	0.580745
GO_DNA_STRAND_ELONGATION	23	0.348358	1.09002	0.338552	0.580751
GO_RAC_PROTEIN_SIGNAL_TRANSDUCTION	32	0.316789	1.08974	0.315686	0.580968
GO_REGULATION_OF_EPITHELIAL_CELL_MIGRATION	195	0.227645	1.08967	0.254658	0.580578
GO_TYPE_B_PANCREATIC_CELL_PROLIFERATION	17	0.37417	1.08951	0.316008	0.580448
GO_RESPONSE_TO_METAL_ION	283	0.218723	1.08928	0.222222	0.580532
GO_CENTRAL_NERVOUS_SYSTEM_NEURON_DEVELOPMENT	66	0.272548	1.08899	0.281376	0.580732
GO_NUCLEOSIDE_TRIPHOSPHATE_METABOLIC_PROCESS	79	0.262422	1.08897	0.27044	0.580205
GO_GLAND_MORPHOGENESIS	106	0.249009	1.08893	0.271047	0.579715
GO_SCHWANN_CELL_DIFFERENTIATION	32	0.318528	1.08888	0.339545	0.579278
GO_DIGESTIVE_TRACT_MORPHOGENESIS	40	0.29995	1.08884	0.305051	0.578805
GO_POSITIVE_REGULATION_OF_NF_KAPPAB_TRANSCRIPTION_FACTOR_ACTIVITY	133	0.240815	1.08878	0.290188	0.578374
GO_CELLULAR_RESPONSE_TO_EXTRACELLULAR_STIMULUS	226	0.226721	1.08844	0.242678	0.578692
GO_CORPUS_CALLOSUM_DEVELOPMENT	15	0.387132	1.08717	0.360947	0.581656
GO_PROXIMAL_DISTAL_PATTERN_FORMATION	20	0.357655	1.08655	0.342574	0.582793
GO_CILIUM_ORGANIZATION	309	0.216838	1.086	0.237525	0.583785
GO_NEGATIVE_REGULATION_OF_OXIDATIVE_STRESS_INDUCED_INTRINSIC_APOPTOTIC_SIGNALING_PATHWAY	17	0.367914	1.08594	0.348089	0.583393
GO_CELLULAR_RESPONSE_TO_MECHANICAL_STIMULUS	70	0.264982	1.08568	0.284536	0.583531
GO_DETECTION_OF_ABIOTIC_STIMULUS	82	0.260729	1.08567	0.293542	0.582975
GO_NEGATIVE_REGULATION_OF_PROTEIN_TYROSINE_KINASE_ACTIVITY	26	0.33357	1.08547	0.335317	0.582946
GO_ATP_BIOSYNTHETIC_PROCESS	25	0.335544	1.08524	0.319672	0.583011
GO_LYMPHOCYTE_COSTIMULATION	40	0.30016	1.08519	0.329854	0.582531
GO_GLIOGENESIS	228	0.221591	1.08446	0.240426	0.584013
GO_REGULATION_OF_SYNAPTIC_TRANSMISSION_GLUTAMATERGIC	50	0.284761	1.08416	0.312127	0.584242
GO_PERIPHERAL_NERVOUS_SYSTEM_DEVELOPMENT	61	0.274692	1.08228	0.323232	0.589065
GO_NUCLEAR_TRANSPORT	313	0.214212	1.08194	0.231855	0.589417
GO_T_CELL_DIFFERENTIATION	189	0.228695	1.08153	0.244618	0.590052
GO_NEGATIVE_REGULATION_OF_ION_TRANSMEMBRANE_TRANSPORT	67	0.267748	1.08136	0.307054	0.589893
GO_POSITIVE_REGULATION_OF_CELLULAR_PROTEIN_LOCALIZATION	285	0.218193	1.08135	0.240741	0.589321
GO_NEGATIVE_REGULATION_OF_MUSCLE_CONTRACTION	21	0.356227	1.08114	0.335329	0.589313
GO_HINDLIMB_MORPHOGENESIS	27	0.325348	1.08103	0.36853	0.589014
GO_HEMATOPOIETIC_STEM_CELL_DIFFERENTIATION	77	0.266273	1.08101	0.280083	0.588474
GO_ORGANELLE_MEMBRANE_FUSION	88	0.256374	1.0807	0.3125	0.588729
GO_RIBOSOMAL_SMALL_SUBUNIT_ASSEMBLY	15	0.384994	1.08047	0.335968	0.588763
GO_REGULATION_OF_MEIOTIC_NUCLEAR_DIVISION	21	0.349691	1.08022	0.328767	0.588885
GO_REGULATION_OF_BODY_FLUID_LEVELS	367	0.212736	1.07982	0.231423	0.589438
GO_ENDOCYTOSIS	471	0.205664	1.07965	0.204918	0.589328
GO_OOGENESIS	56	0.28009	1.0793	0.321649	0.58974
GO_EMBRYONIC_EYE_MORPHOGENESIS	29	0.319195	1.0788	0.349146	0.590518
GO_REGULATION_OF_DNA_REPLICATION	93	0.254024	1.07862	0.297352	0.590446
GO_REGULATION_OF_LONG_TERM_SYNAPTIC_POTENTIATION	34	0.306668	1.07825	0.34608	0.590895
GO_SEGMENTATION	74	0.268946	1.07755	0.307229	0.592183
GO_POSITIVE_REGULATION_OF_PHOSPHOLIPID_METABOLIC_PROCESS	40	0.297666	1.07741	0.3361	0.592006
GO_POSITIVE_REGULATION_OF_MACROPHAGE_MIGRATION	16	0.378034	1.07735	0.337349	0.591593
GO_INTERLEUKIN_2_PRODUCTION	55	0.281833	1.07683	0.32613	0.592461
GO_POLARIZED_EPITHELIAL_CELL_DIFFERENTIATION	17	0.369652	1.07633	0.339506	0.593288
GO_ANTEROGRADE_AXONAL_TRANSPORT	44	0.290078	1.07615	0.319018	0.59322
GO_ACTIVIN_RECEPTOR_SIGNALING_PATHWAY	31	0.314254	1.0761	0.33543	0.592778
GO_MESODERM_DEVELOPMENT	97	0.24824	1.076	0.304348	0.59251
GO_REGULATION_OF_EPITHELIAL_TO_MESENCHYMAL_TRANSITION	75	0.263635	1.07585	0.302789	0.592338
GO_NEGATIVE_REGULATION_OF_CATION_CHANNEL_ACTIVITY	27	0.327513	1.07545	0.330645	0.59285
GO_POSITIVE_REGULATION_OF_PROTEIN_CATABOLIC_PROCESS	199	0.226191	1.07484	0.279297	0.593979
GO_RESPONSE_TO_ETHANOL	91	0.257178	1.0747	0.302469	0.5938
GO_REGULATION_OF_TRANSMEMBRANE_TRANSPORT	409	0.207976	1.07449	0.224576	0.593804
GO_REGULATION_OF_STEROID_BIOSYNTHETIC_PROCESS	76	0.262517	1.07425	0.315451	0.593878
GO_PROTEIN_DEMETHYLATION	27	0.324074	1.07239	0.339882	0.598518
GO_POSITIVE_REGULATION_OF_INTRACELLULAR_TRANSPORT	180	0.22637	1.07178	0.281314	0.599652
GO_MULTICELLULAR_ORGANISMAL_SIGNALING	152	0.232631	1.07042	0.298354	0.602941
GO_RENAL_TUBULE_DEVELOPMENT	79	0.257612	1.07031	0.32334	0.602655
GO_CARDIAC_MUSCLE_CONTRACTION	108	0.244482	1.06903	0.3286	0.605716
GO_NEGATIVE_REGULATION_OF_ENDOCYTOSIS	38	0.302153	1.06846	0.331887	0.60676
GO_CELLULAR_RESPONSE_TO_LEPTIN_STIMULUS	16	0.384073	1.06739	0.37827	0.609137
GO_PROTEIN_AUTOPHOSPHORYLATION	216	0.218957	1.06701	0.293635	0.60966
GO_PINOCYTOSIS	19	0.35544	1.06679	0.36087	0.609665
GO_REGULATION_OF_PEPTIDYL_SERINE_PHOSPHORYLATION	105	0.249142	1.06663	0.317172	0.609621
GO_CELLULAR_RESPONSE_TO_OSMOTIC_STRESS	38	0.298887	1.06663	0.360619	0.609043
GO_PROSTATE_GLAND_MORPHOGENESIS	23	0.341449	1.06654	0.362919	0.608714
GO_FEMALE_SEX_DIFFERENTIATION	95	0.246931	1.06651	0.307851	0.608229
GO_RELAXATION_OF_MUSCLE	22	0.338442	1.06595	0.342916	0.609201
GO_CELL_COMMUNICATION_INVOLVED_IN_CARDIAC_CONDUCTION	44	0.290706	1.06543	0.351515	0.610056
GO_POSITIVE_REGULATION_OF_T_CELL_MIGRATION	22	0.344037	1.0652	0.340816	0.610144
GO_NEGATIVE_REGULATION_OF_PROTEIN_CATABOLIC_PROCESS	116	0.239863	1.06517	0.332653	0.609648
GO_METANEPHRIC_NEPHRON_MORPHOGENESIS	23	0.343594	1.06495	0.373196	0.609712
GO_REGULATION_OF_VOLTAGE_GATED_CALCIUM_CHANNEL_ACTIVITY	25	0.330932	1.06482	0.367347	0.609493
GO_POTASSIUM_ION_HOMEOSTASIS	21	0.339913	1.06449	0.389662	0.609808
GO_PROSTANOID_BIOSYNTHETIC_PROCESS	22	0.339224	1.06277	0.366599	0.614165
GO_REGULATION_OF_HOMOTYPIC_CELL_CELL_ADHESION	23	0.340446	1.06261	0.351178	0.614057
GO_REGULATION_OF_CATION_CHANNEL_ACTIVITY	122	0.239749	1.06219	0.320717	0.614686
GO_HISTONE_H2A_ACETYLATION	16	0.368788	1.06191	0.374233	0.614907
GO_ESTABLISHMENT_OF_PROTEIN_LOCALIZATION_TO_POSTSYNAPTIC_MEMBRANE	19	0.3571	1.06138	0.373777	0.615826
GO_PEPTIDYL_SERINE_DEPHOSPHORYLATION	19	0.346548	1.06004	0.369565	0.619077
GO_CELL_COMMUNICATION_BY_ELECTRICAL_COUPLING_INVOLVED_IN_CARDIAC_CONDUCTION	20	0.349463	1.05953	0.348684	0.619953
GO_POSITIVE_REGULATION_OF_HEART_CONTRACTION	28	0.312172	1.05754	0.35865	0.625028
GO_NEGATIVE_REGULATION_OF_CALCIUM_ION_TRANSMEMBRANE_TRANSPORT	25	0.323581	1.05726	0.37	0.625266
GO_TELOMERE_MAINTENANCE_VIA_SEMI_CONSERVATIVE_REPLICATION	27	0.325702	1.05692	0.371795	0.625708
GO_REGULATION_OF_POTASSIUM_ION_TRANSMEMBRANE_TRANSPORTER_ACTIVITY	40	0.297987	1.05684	0.375502	0.625328
GO_RESPONSE_TO_PURINE_CONTAINING_COMPOUND	128	0.237467	1.05672	0.32998	0.625073
GO_PROTEIN_LOCALIZATION_TO_CELL_SURFACE	58	0.270236	1.05617	0.344488	0.626063
GO_PROTEIN_HETEROOLIGOMERIZATION	72	0.258069	1.05575	0.358178	0.626611
GO_GLOBAL_GENOME_NUCLEOTIDE_EXCISION_REPAIR	25	0.334674	1.05507	0.384913	0.627972
GO_POSITIVE_REGULATION_OF_PROTEIN_CONTAINING_COMPLEX_ASSEMBLY	200	0.220856	1.05351	0.311475	0.63191
GO_POTASSIUM_ION_IMPORT_ACROSS_PLASMA_MEMBRANE	33	0.308099	1.05342	0.382716	0.631575
GO_REGULATION_OF_MUSCLE_HYPERTROPHY	53	0.277322	1.05328	0.362525	0.631391
GO_REGULATION_OF_OXIDATIVE_PHOSPHORYLATION	26	0.327607	1.05292	0.405738	0.631841
GO_REGULATION_OF_DENDRITIC_SPINE_DEVELOPMENT	72	0.259709	1.05281	0.336	0.631579
GO_LONG_TERM_SYNAPTIC_POTENTIATION	68	0.25922	1.05275	0.346555	0.631142
GO_REGULATION_OF_ERYTHROCYTE_DIFFERENTIATION	42	0.29191	1.05258	0.377083	0.631071
GO_ENDOCHONDRAL_BONE_MORPHOGENESIS	65	0.263715	1.05204	0.356137	0.63203
GO_CELLULAR_COMPONENT_DISASSEMBLY_INVOLVED_IN_EXECUTION_PHASE_OF_APOPTOSIS	30	0.311514	1.05199	0.368526	0.631589
GO_AUTOPHAGY_OF_MITOCHONDRION	70	0.26012	1.05178	0.366	0.631621
GO_POSITIVE_REGULATION_OF_TRANSLATIONAL_INITIATION	25	0.324658	1.0516	0.349398	0.6315
GO_POSITIVE_REGULATION_OF_MITOTIC_NUCLEAR_DIVISION	42	0.286065	1.05115	0.360947	0.632275
GO_DNA_RECOMBINATION	227	0.214885	1.05089	0.332673	0.632407
GO_REGULATION_OF_RNA_SPLICING	124	0.238824	1.05088	0.330709	0.631844
GO_NEGATIVE_REGULATION_OF_ANTIGEN_RECEPTOR_MEDIATED_SIGNALING_PATHWAY	22	0.33797	1.05076	0.370833	0.631614
GO_NEGATIVE_REGULATION_OF_INTRACELLULAR_PROTEIN_TRANSPORT	37	0.296339	1.05066	0.357576	0.631327
GO_ORGANIC_ACID_BIOSYNTHETIC_PROCESS	274	0.209676	1.04992	0.302059	0.632924
GO_DENDRITIC_CELL_MIGRATION	20	0.345525	1.04984	0.37395	0.63258
GO_EMBRYONIC_DIGESTIVE_TRACT_MORPHOGENESIS	15	0.371733	1.04977	0.410417	0.632201
GO_POSITIVE_REGULATION_OF_CATABOLIC_PROCESS	385	0.202894	1.04964	0.269058	0.632012
GO_REGULATION_OF_ION_TRANSMEMBRANE_TRANSPORT	342	0.20736	1.04952	0.324094	0.63173
GO_CELLULAR_RESPONSE_TO_CALCIUM_ION	62	0.263822	1.04929	0.365462	0.631816
GO_GENITALIA_DEVELOPMENT	33	0.306055	1.04898	0.359684	0.632117
GO_TRANSLATIONAL_INITIATION	178	0.223331	1.04827	0.336614	0.633538
GO_REGULATION_OF_POSTSYNAPTIC_MEMBRANE_POTENTIAL	97	0.242942	1.04818	0.362288	0.633269
GO_NEGATIVE_REGULATION_OF_PHOSPHORYLATION	377	0.203327	1.04805	0.296375	0.633036
GO_REGULATION_OF_PROTEIN_IMPORT	51	0.273949	1.04757	0.371849	0.633852
GO_CELLULAR_RESPONSE_TO_BIOTIC_STIMULUS	187	0.221908	1.04744	0.340681	0.633632
GO_CARDIAC_MUSCLE_CELL_CONTRACTION	59	0.266821	1.0472	0.347107	0.633768
GO_POSITIVE_REGULATION_OF_ERYTHROCYTE_DIFFERENTIATION	27	0.316876	1.04703	0.386318	0.633654
GO_REGULATION_OF_EMBRYONIC_DEVELOPMENT	111	0.239838	1.047	0.350105	0.633176
GO_INSULIN_LIKE_GROWTH_FACTOR_RECEPTOR_SIGNALING_PATHWAY	26	0.322793	1.047	0.373166	0.632605
GO_MORPHOGENESIS_OF_EMBRYONIC_EPITHELIUM	133	0.233218	1.04684	0.346473	0.632464
GO_INTERLEUKIN_6_SECRETION	38	0.290824	1.04628	0.365546	0.63357
GO_REGULATION_OF_TELOMERE_CAPPING	26	0.322423	1.04603	0.383534	0.633683
GO_REGULATION_OF_NUCLEOTIDE_BIOSYNTHETIC_PROCESS	28	0.317381	1.04594	0.368	0.633359
GO_REGULATION_OF_CELL_JUNCTION_ASSEMBLY	89	0.247535	1.04588	0.367556	0.632934
GO_GROWTH_PLATE_CARTILAGE_DEVELOPMENT	32	0.305637	1.04584	0.396761	0.632464
GO_ZYMOGEN_ACTIVATION	38	0.29055	1.04509	0.367865	0.634001
GO_NIK_NF_KAPPAB_SIGNALING	146	0.227701	1.04505	0.344622	0.633571
GO_CELL_PROJECTION_ASSEMBLY	475	0.200774	1.04487	0.291391	0.633512
GO_VENTRICULAR_TRABECULA_MYOCARDIUM_MORPHOGENESIS	15	0.374078	1.04484	0.400428	0.633024
GO_REGULATION_OF_GRANULOCYTE_CHEMOTAXIS	32	0.304055	1.04472	0.389691	0.632808
GO_CELLULAR_RESPONSE_TO_ABIOTIC_STIMULUS	270	0.212148	1.04459	0.335443	0.632628
GO_INORGANIC_ION_IMPORT_ACROSS_PLASMA_MEMBRANE	65	0.259526	1.04352	0.359596	0.635042
GO_REGULATION_OF_PROTEIN_HOMODIMERIZATION_ACTIVITY	19	0.345305	1.0433	0.387841	0.635177
GO_T_CELL_ACTIVATION	348	0.204217	1.04301	0.325221	0.635434
GO_REGULATION_OF_CELL_FATE_COMMITMENT	19	0.346088	1.04269	0.399217	0.635735
GO_NEGATIVE_REGULATION_OF_LIPID_BIOSYNTHETIC_PROCESS	40	0.284228	1.04257	0.374494	0.635529
GO_SENSORY_ORGAN_MORPHOGENESIS	198	0.218768	1.04233	0.347648	0.635658
GO_POSITIVE_REGULATION_OF_CELL_CYCLE_G1_S_PHASE_TRANSITION	44	0.287797	1.04219	0.351738	0.635501
GO_POTASSIUM_ION_TRANSPORT	162	0.227034	1.04201	0.34004	0.635408
GO_ENDOPLASMIC_RETICULUM_TUBULAR_NETWORK_ORGANIZATION	15	0.368716	1.04184	0.390385	0.635342
GO_STRIATED_MUSCLE_CONTRACTION	135	0.230852	1.04177	0.345679	0.634998
GO_HEMATOPOIETIC_PROGENITOR_CELL_DIFFERENTIATION	146	0.228999	1.04173	0.35124	0.634538
GO_VENTRAL_SPINAL_CORD_DEVELOPMENT	26	0.318647	1.04165	0.380368	0.634187
GO_REGULATION_OF_CELLULAR_PROTEIN_CATABOLIC_PROCESS	228	0.217162	1.04155	0.355967	0.633928
GO_RESPONSE_TO_CALCIUM_ION	114	0.234879	1.04085	0.355372	0.635389
GO_WNT_SIGNALING_PATHWAY_CALCIUM_MODULATING_PATHWAY	35	0.29193	1.04066	0.393443	0.635333
GO_NEGATIVE_REGULATION_OF_PHOSPHORUS_METABOLIC_PROCESS	473	0.19879	1.04051	0.310962	0.635217
GO_REGULATION_OF_STRIATED_MUSCLE_CONTRACTION	74	0.252967	1.04027	0.369141	0.635318
GO_MAMMARY_GLAND_MORPHOGENESIS	40	0.287678	1.03986	0.39548	0.635932
GO_POSITIVE_REGULATION_OF_NATURAL_KILLER_CELL_ACTIVATION	16	0.37043	1.0394	0.380567	0.636709
GO_OUTFLOW_TRACT_MORPHOGENESIS	72	0.253346	1.03928	0.361702	0.636508
GO_SEX_DIFFERENTIATION	207	0.217659	1.03909	0.347826	0.636466
GO_CELLULAR_RESPONSE_TO_VASCULAR_ENDOTHELIAL_GROWTH_FACTOR_STIMULUS	49	0.275627	1.03877	0.354406	0.636828
GO_MALE_SEX_DIFFERENTIATION	125	0.232815	1.03726	0.371257	0.640655
GO_DIGESTIVE_SYSTEM_DEVELOPMENT	111	0.240309	1.03714	0.362705	0.640452
GO_PROTEIN_KINASE_B_SIGNALING	206	0.217254	1.03706	0.319415	0.640131
GO_DNA_DAMAGE_RESPONSE_DETECTION_OF_DNA_DAMAGE	37	0.294115	1.03694	0.397959	0.639911
GO_POSITIVE_REGULATION_OF_CELL_MIGRATION_INVOLVED_IN_SPROUTING_ANGIOGENESIS	20	0.34175	1.03688	0.417166	0.639501
GO_MEMBRANE_DEPOLARIZATION_DURING_CARDIAC_MUSCLE_CELL_ACTION_POTENTIAL	21	0.338166	1.03664	0.408644	0.639605
GO_PROTEASOMAL_PROTEIN_CATABOLIC_PROCESS	441	0.199041	1.03627	0.329832	0.64013
GO_NEGATIVE_REGULATION_OF_CYSTEINE_TYPE_ENDOPEPTIDASE_ACTIVITY	77	0.249998	1.03606	0.392562	0.640163
GO_REGULATION_OF_COLLAGEN_METABOLIC_PROCESS	34	0.299205	1.03604	0.383197	0.639659
GO_NEGATIVE_REGULATION_OF_LEUKOCYTE_MIGRATION	36	0.295685	1.03582	0.400415	0.639696
GO_RIBONUCLEOSIDE_TRIPHOSPHATE_BIOSYNTHETIC_PROCESS	41	0.286294	1.03563	0.408907	0.63972
GO_LEUKOCYTE_CELL_CELL_ADHESION	260	0.20999	1.03546	0.346405	0.639666
GO_REGULATION_OF_LAMELLIPODIUM_ORGANIZATION	33	0.302901	1.03425	0.401222	0.642582
GO_CELL_MIGRATION_INVOLVED_IN_SPROUTING_ANGIOGENESIS	51	0.272293	1.03341	0.399577	0.644413
GO_RESPONSE_TO_STEROL	27	0.311901	1.0326	0.410638	0.646228
GO_REGULATION_OF_CALCIUM_ION_IMPORT	26	0.32388	1.03211	0.405405	0.647088
GO_MATURE_B_CELL_DIFFERENTIATION	23	0.324229	1.03103	0.41841	0.649682
GO_LENS_MORPHOGENESIS_IN_CAMERA_TYPE_EYE	15	0.366507	1.03074	0.401198	0.649943
GO_POSITIVE_REGULATION_OF_DNA_BIOSYNTHETIC_PROCESS	67	0.254152	1.03039	0.382766	0.650413
GO_RNA_DEPENDENT_DNA_BIOSYNTHETIC_PROCESS	68	0.258074	1.0301	0.375758	0.650699
GO_ALDITOL_METABOLIC_PROCESS	17	0.353914	1.02989	0.406186	0.650714
GO_CELL_AGING	95	0.240908	1.02984	0.367886	0.650305
GO_RESPONSE_TO_STEROID_HORMONE	308	0.203635	1.0296	0.373196	0.650421
GO_DEVELOPMENT_OF_PRIMARY_SEXUAL_CHARACTERISTICS	174	0.219849	1.02948	0.39501	0.650224
GO_REGULATION_OF_CARDIAC_MUSCLE_CELL_ACTION_POTENTIAL	27	0.313646	1.0285	0.412214	0.652446
GO_NUCLEOTIDE_EXCISION_REPAIR_DNA_INCISION	39	0.290587	1.02824	0.397938	0.652588
GO_PHYSIOLOGICAL_CARDIAC_MUSCLE_HYPERTROPHY	24	0.325836	1.0282	0.413276	0.652139
GO_REGULATION_OF_THE_FORCE_OF_HEART_CONTRACTION	22	0.322422	1.02802	0.399586	0.652095
GO_DNA_CATABOLIC_PROCESS	33	0.296012	1.027	0.396794	0.654448
GO_NEGATIVE_REGULATION_OF_PROTEASOMAL_UBIQUITIN_DEPENDENT_PROTEIN_CATABOLIC_PROCESS	31	0.30295	1.02673	0.412731	0.654707
GO_PROTEIN_LOCALIZATION_TO_CHROMOSOME	71	0.252318	1.02667	0.40748	0.654317
GO_RESPONSE_TO_PROGESTERONE	37	0.289058	1.02646	0.416	0.654346
GO_POSITIVE_T_CELL_SELECTION	21	0.333271	1.02583	0.400402	0.65559
GO_LYMPHOCYTE_DIFFERENTIATION	266	0.208696	1.02577	0.369919	0.655206
GO_REGULATION_OF_OSTEOBLAST_DIFFERENTIATION	97	0.23808	1.02549	0.395397	0.655405
GO_REGULATION_OF_VESICLE_FUSION	25	0.322873	1.02487	0.401961	0.656672
GO_REGULATION_OF_PROTEIN_BINDING	204	0.216208	1.0248	0.404762	0.656327
GO_REGULATION_OF_SMALL_GTPASE_MEDIATED_SIGNAL_TRANSDUCTION	306	0.203865	1.02477	0.385246	0.655867
GO_REGULATION_OF_ACTIN_FILAMENT_BUNDLE_ASSEMBLY	83	0.245941	1.02454	0.40159	0.655975
GO_POSITIVE_REGULATION_OF_EPIDERMAL_CELL_DIFFERENTIATION	16	0.359833	1.02448	0.414737	0.655584
GO_CD4_POSITIVE_ALPHA_BETA_T_CELL_ACTIVATION	69	0.253328	1.02362	0.392	0.657499
GO_PTERIDINE_CONTAINING_COMPOUND_METABOLIC_PROCESS	32	0.297466	1.02329	0.416838	0.657896
GO_REGULATION_OF_DNA_BIOSYNTHETIC_PROCESS	101	0.236129	1.02313	0.391489	0.657788
GO_REGULATION_OF_LYMPHOCYTE_DIFFERENTIATION	135	0.22519	1.02252	0.395397	0.659
GO_REGULATION_OF_ANION_TRANSPORT	70	0.250144	1.02202	0.386037	0.659888
GO_PYRIMIDINE_NUCLEOBASE_METABOLIC_PROCESS	16	0.359426	1.02161	0.416838	0.660505
GO_POSITIVE_REGULATION_OF_ORGAN_GROWTH	45	0.271957	1.02155	0.423554	0.660127
GO_REGULATION_OF_T_CELL_ACTIVATION	239	0.207816	1.01978	0.383966	0.664747
GO_STEM_CELL_DIFFERENTIATION	214	0.214027	1.01901	0.416318	0.666336
GO_POSITIVE_REGULATION_OF_CELLULAR_PROTEIN_CATABOLIC_PROCESS	132	0.222478	1.01889	0.403579	0.666121
GO_POSITIVE_REGULATION_OF_T_HELPER_CELL_DIFFERENTIATION	18	0.343346	1.01831	0.424947	0.667287
GO_POSITIVE_REGULATION_OF_COLLAGEN_METABOLIC_PROCESS	19	0.338057	1.01795	0.411881	0.667709
GO_RESPONSE_TO_TOPOLOGICALLY_INCORRECT_PROTEIN	179	0.217117	1.0168	0.397541	0.670482
GO_PURINE_NUCLEOSIDE_MONOPHOSPHATE_BIOSYNTHETIC_PROCESS	17	0.340212	1.01572	0.432271	0.673105
GO_MATURE_B_CELL_DIFFERENTIATION_INVOLVED_IN_IMMUNE_RESPONSE	17	0.355204	1.01545	0.440748	0.673345
GO_CELLULAR_RESPONSE_TO_TOPOLOGICALLY_INCORRECT_PROTEIN	142	0.22144	1.01529	0.403259	0.673232
GO_ORGAN_GROWTH	160	0.217027	1.0149	0.397119	0.673849
GO_RENAL_SYSTEM_VASCULATURE_DEVELOPMENT	25	0.316897	1.01474	0.409274	0.673711
GO_PROTEIN_TETRAMERIZATION	112	0.229832	1.01405	0.415612	0.675131
GO_FACE_DEVELOPMENT	45	0.274489	1.01343	0.423935	0.676393
GO_POSITIVE_REGULATION_OF_STRESS_FIBER_ASSEMBLY	47	0.27199	1.01325	0.424184	0.676333
GO_CARDIAC_ATRIUM_DEVELOPMENT	30	0.297396	1.012	0.430862	0.679459
GO_CELL_REDOX_HOMEOSTASIS	65	0.250587	1.01169	0.439673	0.679761
GO_POSITIVE_REGULATION_OF_NUCLEOTIDE_METABOLIC_PROCESS	32	0.292254	1.01136	0.426804	0.680158
GO_NEGATIVE_REGULATION_OF_PROTEASOMAL_PROTEIN_CATABOLIC_PROCESS	47	0.267358	1.01085	0.432432	0.681086
GO_REGULATION_OF_CELLULAR_AMIDE_METABOLIC_PROCESS	366	0.19696	1.01058	0.390086	0.681343
GO_CELLULAR_SENESCENCE	61	0.259976	1.01034	0.41517	0.681492
GO_CELLULAR_METABOLIC_COMPOUND_SALVAGE	28	0.307216	1.01007	0.443137	0.681726
GO_ALCOHOL_CATABOLIC_PROCESS	41	0.278986	1.01001	0.459227	0.681355
GO_NEGATIVE_REGULATION_OF_DENDRITE_DEVELOPMENT	25	0.311416	1.00998	0.446154	0.680886
GO_ENDOMEMBRANE_SYSTEM_ORGANIZATION	368	0.197774	1.00869	0.42437	0.684094
GO_REGULATION_OF_STEM_CELL_POPULATION_MAINTENANCE	27	0.305141	1.00865	0.441667	0.683639
GO_POSITIVE_REGULATION_OF_TUMOR_NECROSIS_FACTOR_BIOSYNTHETIC_PROCESS	15	0.366333	1.00766	0.476096	0.685983
GO_NEGATIVE_REGULATION_OF_HORMONE_SECRETION	42	0.271347	1.00672	0.455301	0.688172
GO_GLIAL_CELL_DIFFERENTIATION	172	0.215072	1.00668	0.420082	0.687714
GO_RNA_POLYMERASE_II_PREINITIATION_COMPLEX_ASSEMBLY	24	0.311684	1.00644	0.46139	0.687884
GO_SKELETAL_SYSTEM_MORPHOGENESIS	193	0.213331	1.00639	0.430769	0.687431
GO_VASCULAR_SMOOTH_MUSCLE_CONTRACTION	21	0.332752	1.00591	0.436782	0.688275
GO_RECEPTOR_RECYCLING	32	0.294831	1.00589	0.437848	0.687767
GO_POSITIVE_REGULATION_OF_SMOOTH_MUSCLE_CELL_MIGRATION	37	0.286131	1.00576	0.451417	0.687574
GO_POSITIVE_REGULATION_OF_MAP_KINASE_ACTIVITY	223	0.20844	1.00533	0.428571	0.688267
GO_REGULATION_OF_ANATOMICAL_STRUCTURE_SIZE	413	0.19278	1.00527	0.428875	0.687868
GO_SERINE_FAMILY_AMINO_ACID_BIOSYNTHETIC_PROCESS	15	0.359809	1.00467	0.441237	0.689139
GO_RESPONSE_TO_INTERLEUKIN_7	25	0.304449	1.00466	0.449791	0.688605
GO_NEGATIVE_REGULATION_OF_CELLULAR_PROTEIN_CATABOLIC_PROCESS	75	0.244886	1.00461	0.453252	0.688175
GO_REGULATION_OF_CENTRIOLE_REPLICATION	20	0.329761	1.00417	0.440711	0.6889
GO_SCF_DEPENDENT_PROTEASOMAL_UBIQUITIN_DEPENDENT_PROTEIN_CATABOLIC_PROCESS	88	0.235955	1.00404	0.429436	0.688694
GO_TUMOR_NECROSIS_FACTOR_BIOSYNTHETIC_PROCESS	21	0.321965	1.00383	0.451613	0.68872
GO_ASTROCYTE_DEVELOPMENT	34	0.290507	1.00363	0.441459	0.688727
GO_REGULATION_OF_INTRACELLULAR_PROTEIN_TRANSPORT	198	0.209663	1.00363	0.413793	0.688183
GO_MUSCLE_HYPERTROPHY	76	0.246656	1.00341	0.425	0.688271
GO_CARDIAC_MUSCLE_CELL_MEMBRANE_REPOLARIZATION	27	0.310261	1.00334	0.459245	0.687912
GO_NEGATIVE_REGULATION_OF_MICROTUBULE_POLYMERIZATION_OR_DEPOLYMERIZATION	33	0.293224	1.00323	0.438114	0.68767
GO_NUCLEOSIDE_MONOPHOSPHATE_BIOSYNTHETIC_PROCESS	39	0.277872	1.00152	0.450382	0.692184
GO_PYRIDINE_NUCLEOTIDE_METABOLIC_PROCESS	25	0.314184	1.0015	0.453061	0.691667
GO_REGULATION_OF_RAS_PROTEIN_SIGNAL_TRANSDUCTION	214	0.20893	1.00005	0.433054	0.695236
GO_RESPONSE_TO_TEMPERATURE_STIMULUS	208	0.209788	0.999792	0.443299	0.695503
GO_NEGATIVE_REGULATION_OF_EPITHELIAL_CELL_APOPTOTIC_PROCESS	31	0.28994	0.99908	0.451143	0.697008
GO_AGING	258	0.204209	0.998948	0.465839	0.69684
GO_CYTOPLASMIC_TRANSLATIONAL_INITIATION	28	0.303692	0.998501	0.472917	0.697579
GO_RESPONSE_TO_CARBOHYDRATE	177	0.209826	0.997152	0.459627	0.70095
GO_REGULATION_OF_DNA_RECOMBINATION	74	0.2465	0.996926	0.475687	0.701044
GO_PRESYNAPSE_ORGANIZATION	37	0.279954	0.996605	0.480932	0.701419
GO_LENS_FIBER_CELL_DIFFERENTIATION	23	0.315704	0.996482	0.470226	0.701189
GO_PYRIDINE_CONTAINING_COMPOUND_METABOLIC_PROCESS	30	0.292195	0.996321	0.456566	0.701101
GO_CELLULAR_RESPONSE_TO_RADIATION	152	0.216757	0.996225	0.450766	0.700797
GO_RESPONSE_TO_ANTIBIOTIC	257	0.20293	0.995804	0.463312	0.701439
GO_POSITIVE_REGULATION_OF_POTASSIUM_ION_TRANSPORT	32	0.286649	0.995531	0.462025	0.701705
GO_REGULATION_OF_T_CELL_CYTOKINE_PRODUCTION	23	0.318852	0.995369	0.466667	0.701617
GO_POLYSACCHARIDE_BIOSYNTHETIC_PROCESS	63	0.254162	0.994946	0.454023	0.70228
GO_MICROTUBULE_BASED_TRANSPORT	168	0.213761	0.9948	0.479167	0.702114
GO_REGULATION_OF_MICROTUBULE_BASED_MOVEMENT	23	0.310928	0.994776	0.463466	0.701624
GO_DEVELOPMENT_OF_PRIMARY_FEMALE_SEXUAL_CHARACTERISTICS	83	0.238118	0.994739	0.457906	0.701168
GO_POSITIVE_REGULATION_OF_T_CELL_PROLIFERATION	71	0.24474	0.994472	0.46473	0.701399
GO_REGULATION_OF_FAT_CELL_DIFFERENTIATION	104	0.229387	0.994429	0.465839	0.700966
GO_POSITIVE_REGULATION_OF_CELLULAR_CATABOLIC_PROCESS	331	0.196363	0.993726	0.483673	0.702454
GO_ANATOMICAL_STRUCTURE_ARRANGEMENT	16	0.347026	0.993566	0.474333	0.702363
GO_PROTEIN_LOCALIZATION_TO_CELL_PERIPHERY	291	0.199916	0.992844	0.47983	0.703944
GO_REGULATION_OF_ORGAN_GROWTH	86	0.234734	0.992367	0.453416	0.704821
GO_GLYCOSPHINGOLIPID_BIOSYNTHETIC_PROCESS	18	0.335513	0.992068	0.456914	0.705164
GO_SKELETAL_MUSCLE_ADAPTATION	18	0.336194	0.991588	0.443532	0.706017
GO_ARTERY_DEVELOPMENT	80	0.23777	0.991373	0.463158	0.706114
GO_MAMMARY_GLAND_DEVELOPMENT	122	0.222521	0.991187	0.466667	0.706086
GO_PEPTIDE_HORMONE_SECRETION	185	0.211095	0.991008	0.484536	0.706032
GO_BASE_EXCISION_REPAIR	42	0.275587	0.990321	0.458918	0.707483
GO_NEGATIVE_REGULATION_OF_TRANSLATIONAL_INITIATION	18	0.335034	0.989966	0.458498	0.707901
GO_RESPONSE_TO_HYDROGEN_PEROXIDE	119	0.223527	0.989214	0.478541	0.709535
GO_HIPPO_SIGNALING	38	0.280648	0.989206	0.470707	0.708997
GO_POSITIVE_REGULATION_OF_SMOOTHENED_SIGNALING_PATHWAY	32	0.290782	0.989033	0.471193	0.708918
GO_REGULATION_OF_CELLULAR_AMINE_METABOLIC_PROCESS	69	0.244045	0.988507	0.467871	0.709888
GO_REGULATION_OF_SYNAPTIC_VESICLE_CYCLE	97	0.226431	0.98773	0.490722	0.711597
GO_RESPONSE_TO_HYPEROXIA	17	0.340627	0.987719	0.474684	0.71107
GO_CELLULAR_RESPONSE_TO_DRUG	327	0.195622	0.987302	0.520518	0.711729
GO_CELLULAR_RESPONSE_TO_STEROL	19	0.325887	0.987092	0.463617	0.711835
GO_REGULATION_OF_HEMATOPOIETIC_PROGENITOR_CELL_DIFFERENTIATION	79	0.23832	0.986562	0.488613	0.712843
GO_PURINE_NUCLEOSIDE_METABOLIC_PROCESS	54	0.259141	0.986265	0.463312	0.713131
GO_VESICLE_FUSION_TO_PLASMA_MEMBRANE	19	0.326738	0.985788	0.482759	0.713988
GO_REGULATION_OF_ANIMAL_ORGAN_FORMATION	32	0.286462	0.985639	0.479253	0.713877
GO_MORPHOGENESIS_OF_AN_EPITHELIAL_SHEET	49	0.262305	0.984655	0.455128	0.71619
GO_ACROSOME_REACTION	21	0.324733	0.984327	0.478431	0.716594
GO_POSITIVE_REGULATION_OF_RESPONSE_TO_OXIDATIVE_STRESS	16	0.336882	0.983747	0.474227	0.71776
GO_TELOMERE_ORGANIZATION	139	0.216248	0.983337	0.505952	0.718423
GO_POSITIVE_REGULATION_OF_PROTEIN_LOCALIZATION_TO_NUCLEUS	67	0.245289	0.982231	0.486653	0.72099
GO_APOPTOTIC_DNA_FRAGMENTATION	20	0.322968	0.98219	0.480176	0.72054
GO_REGULATION_OF_CELLULAR_RESPIRATION	25	0.305856	0.982148	0.48	0.720106
GO_CHONDROCYTE_DEVELOPMENT	42	0.273956	0.981783	0.520408	0.720601
GO_COTRANSLATIONAL_PROTEIN_TARGETING_TO_MEMBRANE	96	0.228117	0.980829	0.490982	0.722825
GO_O_GLYCAN_PROCESSING	50	0.261054	0.980679	0.463918	0.722712
GO_RECEPTOR_CLUSTERING	49	0.256851	0.979742	0.484536	0.724877
GO_RESPONSE_TO_UV	125	0.216581	0.979295	0.506024	0.725589
GO_TRABECULA_FORMATION	20	0.319816	0.978989	0.462572	0.725938
GO_REGULATION_OF_BINDING	334	0.190865	0.978662	0.526	0.726365
GO_PROTEIN_ACETYLATION	176	0.207885	0.977427	0.502066	0.729408
GO_POSITIVE_REGULATION_OF_MESENCHYMAL_CELL_PROLIFERATION	22	0.307375	0.977205	0.490872	0.729474
GO_CENTRAL_NERVOUS_SYSTEM_NEURON_DIFFERENTIATION	131	0.218052	0.97717	0.487342	0.729007
GO_REGULATION_OF_CELLULAR_COMPONENT_SIZE	322	0.193724	0.976689	0.522	0.729818
GO_CEREBELLAR_CORTEX_FORMATION	16	0.339631	0.976023	0.502913	0.731168
GO_ALTERNATIVE_MRNA_SPLICING_VIA_SPLICEOSOME	71	0.241841	0.975596	0.481557	0.731884
GO_PURINE_NUCLEOSIDE_BIOSYNTHETIC_PROCESS	21	0.322181	0.975204	0.472441	0.732478
GO_REGULATION_OF_SMALL_MOLECULE_METABOLIC_PROCESS	349	0.191628	0.975134	0.556723	0.732126
GO_BLOOD_VESSEL_ENDOTHELIAL_CELL_MIGRATION	103	0.227815	0.975012	0.500998	0.731906
GO_REGULATION_OF_MRNA_PROCESSING	126	0.22166	0.974315	0.507592	0.733399
GO_VESICLE_LOCALIZATION	194	0.2047	0.974298	0.541494	0.732885
GO_STRIATED_MUSCLE_ADAPTATION	35	0.273621	0.973624	0.462475	0.734302
GO_SECONDARY_METABOLITE_BIOSYNTHETIC_PROCESS	21	0.31267	0.97286	0.448276	0.735967
GO_POSITIVE_REGULATION_OF_LIPID_KINASE_ACTIVITY	30	0.285005	0.972385	0.520958	0.736754
GO_POSITIVE_REGULATION_OF_INTRACELLULAR_PROTEIN_TRANSPORT	133	0.216958	0.971703	0.511673	0.738219
GO_REGULATION_OF_CARDIAC_MUSCLE_CELL_DIFFERENTIATION	33	0.282417	0.971699	0.506048	0.737666
GO_ERROR_PRONE_TRANSLESION_SYNTHESIS	20	0.324573	0.971634	0.495935	0.737266
GO_PEPTIDYL_THREONINE_MODIFICATION	108	0.223741	0.97163	0.519669	0.736706
GO_IN_UTERO_EMBRYONIC_DEVELOPMENT	329	0.192409	0.971609	0.567627	0.73619
GO_CELL_SURFACE_RECEPTOR_SIGNALING_PATHWAY_INVOLVED_IN_HEART_DEVELOPMENT	28	0.291905	0.971492	0.502024	0.735977
GO_POSITIVE_REGULATION_OF_LEUKOCYTE_CELL_CELL_ADHESION	172	0.208134	0.971347	0.538947	0.735838
GO_NEGATIVE_REGULATION_OF_CELL_KILLING	16	0.336302	0.970998	0.486542	0.736288
GO_PROTEIN_LOCALIZATION_TO_POSTSYNAPTIC_MEMBRANE	37	0.276512	0.970812	0.482618	0.736264
GO_NEUROTRANSMITTER_SECRETION	138	0.215993	0.970722	0.51277	0.73595
GO_VESICLE_ORGANIZATION	293	0.194415	0.970707	0.552521	0.73543
GO_POSITIVE_REGULATION_OF_DEVELOPMENTAL_GROWTH	144	0.213196	0.970302	0.523529	0.736075
GO_GOLGI_TO_ENDOSOME_TRANSPORT	15	0.352197	0.97004	0.517787	0.736291
GO_POSITIVE_REGULATION_OF_CYTOKINE_BIOSYNTHETIC_PROCESS	50	0.261269	0.969703	0.491054	0.736721
GO_INTERMEDIATE_FILAMENT_BASED_PROCESS	38	0.265637	0.969314	0.521073	0.737273
GO_ADENYLATE_CYCLASE_INHIBITING_G_PROTEIN_COUPLED_RECEPTOR_SIGNALING_PATHWAY	51	0.254142	0.968829	0.506986	0.738036
GO_RESPONSE_TO_OSMOTIC_STRESS	74	0.236662	0.968597	0.527721	0.738156
GO_NEGATIVE_REGULATION_OF_NEURON_PROJECTION_DEVELOPMENT	132	0.215996	0.968442	0.532922	0.738075
GO_NEGATIVE_REGULATION_OF_BMP_SIGNALING_PATHWAY	39	0.274072	0.968014	0.513619	0.738722
GO_APPENDAGE_MORPHOGENESIS	126	0.221243	0.967961	0.549894	0.738332
GO_MEMBRANE_FUSION	121	0.216061	0.967826	0.527311	0.738176
GO_POSTSYNAPTIC_SPECIALIZATION_ASSEMBLY	18	0.324385	0.96779	0.485207	0.737725
GO_REGULATION_OF_DEPHOSPHORYLATION	184	0.204206	0.967765	0.531313	0.73724
GO_EAR_MORPHOGENESIS	91	0.229369	0.967692	0.507071	0.736868
GO_REGULATION_OF_GASTRULATION	30	0.284282	0.966644	0.501953	0.739405
GO_PYRIMIDINE_RIBONUCLEOSIDE_TRIPHOSPHATE_METABOLIC_PROCESS	15	0.341425	0.966407	0.491837	0.73952
GO_CELL_VOLUME_HOMEOSTASIS	25	0.307571	0.965986	0.51992	0.740207
GO_CAMERA_TYPE_EYE_MORPHOGENESIS	96	0.229222	0.965846	0.518887	0.740049
GO_RNA_CATABOLIC_PROCESS	362	0.19056	0.965831	0.616977	0.739544
GO_DETERMINATION_OF_HEART_LEFT_RIGHT_ASYMMETRY	47	0.266983	0.965624	0.494141	0.739602
GO_REGULATION_OF_ORGANELLE_ASSEMBLY	173	0.204257	0.96559	0.554878	0.739152
GO_ONE_CARBON_METABOLIC_PROCESS	21	0.315199	0.965158	0.50505	0.739846
GO_AUTOPHAGOSOME_MATURATION	34	0.285209	0.964908	0.521298	0.739981
GO_NEGATIVE_REGULATION_OF_INTERLEUKIN_6_PRODUCTION	32	0.2797	0.964523	0.5154	0.740554
GO_REGULATION_OF_CELL_PROJECTION_ASSEMBLY	148	0.211083	0.964368	0.546169	0.7404
GO_THYMUS_DEVELOPMENT	41	0.269921	0.964148	0.511677	0.740457
GO_POSITIVE_REGULATION_OF_DNA_METABOLIC_PROCESS	168	0.204728	0.963554	0.534654	0.7416
GO_ERROR_FREE_TRANSLESION_SYNTHESIS	19	0.319608	0.96345	0.522541	0.741312
GO_DNA_REPAIR	468	0.184159	0.963358	0.582222	0.741023
GO_POSITIVE_REGULATION_OF_MONONUCLEAR_CELL_MIGRATION	16	0.341769	0.962457	0.512	0.743092
GO_PROTEIN_LOCALIZATION_TO_KINETOCHORE	15	0.34211	0.962447	0.507042	0.742565
GO_PROTEIN_QUALITY_CONTROL_FOR_MISFOLDED_OR_INCOMPLETELY_SYNTHESIZED_PROTEINS	27	0.296521	0.962282	0.51626	0.742535
GO_VENTRICULAR_SEPTUM_DEVELOPMENT	68	0.24151	0.962184	0.517928	0.742244
GO_ERYTHROCYTE_HOMEOSTASIS	107	0.221336	0.961485	0.529175	0.743701
GO_IMPORT_INTO_NUCLEUS	141	0.212323	0.961302	0.560575	0.743658
GO_RESPONSE_TO_LEPTIN	20	0.315273	0.960602	0.535211	0.745113
GO_REGULATION_OF_PROTEASOMAL_PROTEIN_CATABOLIC_PROCESS	167	0.207285	0.960448	0.556263	0.744997
GO_PYRIMIDINE_NUCLEOSIDE_TRIPHOSPHATE_METABOLIC_PROCESS	21	0.310807	0.960445	0.5	0.744458
GO_IMPORT_ACROSS_PLASMA_MEMBRANE	94	0.225203	0.960392	0.561331	0.744055
GO_REGULATION_OF_ATP_METABOLIC_PROCESS	102	0.220962	0.958946	0.531835	0.747602
GO_MYELOID_LEUKOCYTE_CYTOKINE_PRODUCTION	29	0.283992	0.958713	0.518828	0.747701
GO_HEPATICOBILIARY_SYSTEM_DEVELOPMENT	117	0.216355	0.958472	0.49896	0.747833
GO_MESODERMAL_CELL_DIFFERENTIATION	28	0.29268	0.958	0.529661	0.748664
GO_POSITIVE_REGULATION_OF_PROTEIN_MODIFICATION_BY_SMALL_PROTEIN_CONJUGATION_OR_REMOVAL	121	0.215783	0.957862	0.563559	0.748515
GO_MITOCHONDRIAL_GENOME_MAINTENANCE	22	0.309441	0.957755	0.510721	0.748275
GO_REGULATION_OF_PHOSPHATASE_ACTIVITY	152	0.208394	0.956866	0.565678	0.75038
GO_REGULATION_OF_SODIUM_ION_TRANSPORT	68	0.238477	0.956538	0.530214	0.750769
GO_REGULATION_OF_NEUROTRANSMITTER_UPTAKE	16	0.336559	0.956032	0.522901	0.751698
GO_MACROAUTOPHAGY	267	0.192982	0.955678	0.600897	0.752172
GO_NEUTRAL_AMINO_ACID_TRANSPORT	29	0.289531	0.955334	0.503984	0.752597
GO_METANEPHRIC_EPITHELIUM_DEVELOPMENT	21	0.317626	0.955204	0.531373	0.752408
GO_NEGATIVE_REGULATION_OF_CHEMOTAXIS	48	0.257373	0.955079	0.548	0.752198
GO_TRABECULA_MORPHOGENESIS	41	0.265475	0.955077	0.52988	0.75165
GO_POSITIVE_REGULATION_OF_CELL_GROWTH	138	0.211292	0.954924	0.581109	0.751537
GO_REGULATION_OF_NEUROBLAST_PROLIFERATION	22	0.312313	0.954631	0.544681	0.751739
GO_ATRIAL_SEPTUM_DEVELOPMENT	17	0.331371	0.953744	0.520243	0.753681
GO_REGULATION_OF_ENDOCYTOSIS	178	0.201547	0.953609	0.575107	0.75351
GO_POSITIVE_REGULATION_OF_SODIUM_ION_TRANSMEMBRANE_TRANSPORTER_ACTIVITY	15	0.345106	0.953412	0.525751	0.753522
GO_POSITIVE_REGULATION_OF_INTERLEUKIN_1_PRODUCTION	37	0.270528	0.953262	0.541841	0.753405
GO_CELLULAR_RESPONSE_TO_ANTIBIOTIC	121	0.21489	0.952557	0.561702	0.75491
GO_RESPONSE_TO_LITHIUM_ION	17	0.329605	0.952526	0.509018	0.754456
GO_RESPIRATORY_BURST	26	0.293909	0.952309	0.538922	0.7545
GO_POSITIVE_REGULATION_OF_DNA_RECOMBINATION	30	0.286692	0.950909	0.527383	0.757879
GO_CELLULAR_RESPONSE_TO_CAMP	44	0.258675	0.950583	0.550607	0.758247
GO_REGULATION_OF_DEFENSE_RESPONSE_TO_VIRUS_BY_VIRUS	28	0.28414	0.950203	0.548057	0.758858
GO_MULTI_ORGANISM_BEHAVIOR	48	0.255028	0.949688	0.565134	0.759714
GO_POSITIVE_REGULATION_OF_MUSCLE_CELL_APOPTOTIC_PROCESS	23	0.307247	0.94943	0.534137	0.759895
GO_REGULATION_OF_DEVELOPMENTAL_GROWTH	275	0.19095	0.94928	0.612245	0.759761
GO_SULFUR_COMPOUND_CATABOLIC_PROCESS	47	0.256195	0.948858	0.54088	0.76037
GO_POSITIVE_REGULATION_OF_ALCOHOL_BIOSYNTHETIC_PROCESS	17	0.329891	0.948516	0.534791	0.760764
GO_PROTEIN_LOCALIZATION_TO_NUCLEUS	234	0.194945	0.948278	0.577495	0.76085
GO_ENDOCRINE_PANCREAS_DEVELOPMENT	31	0.28271	0.948087	0.532	0.76087
GO_ARP2_3_COMPLEX_MEDIATED_ACTIN_NUCLEATION	33	0.276327	0.948079	0.546169	0.76034
GO_VENTRICULAR_CARDIAC_MUSCLE_CELL_MEMBRANE_REPOLARIZATION	20	0.305851	0.948018	0.550633	0.759943
GO_MAINTENANCE_OF_CELL_NUMBER	139	0.207231	0.947358	0.601713	0.761248
GO_REGULATION_OF_CARDIAC_MUSCLE_CONTRACTION	64	0.245874	0.946929	0.53144	0.761882
GO_T_CELL_CYTOKINE_PRODUCTION	29	0.279489	0.946757	0.548255	0.761811
GO_NEGATIVE_REGULATION_OF_PEPTIDYL_SERINE_PHOSPHORYLATION	23	0.304796	0.946394	0.52834	0.762258
GO_CELLULAR_COMPONENT_DISASSEMBLY	479	0.179359	0.946041	0.675159	0.762677
GO_RIBONUCLEOSIDE_METABOLIC_PROCESS	59	0.242524	0.944976	0.555085	0.765036
GO_NEGATIVE_REGULATION_OF_RECEPTOR_MEDIATED_ENDOCYTOSIS	20	0.30947	0.944027	0.55	0.767135
GO_G0_TO_G1_TRANSITION	41	0.258609	0.943848	0.550102	0.767102
GO_METANEPHROS_MORPHOGENESIS	29	0.281632	0.943739	0.545833	0.766856
GO_REGULATION_OF_HEMOPOIESIS	371	0.18475	0.9416	0.673729	0.772292
GO_REGULATION_OF_DNA_METABOLIC_PROCESS	292	0.189102	0.941398	0.652838	0.772286
GO_CELLULAR_RESPONSE_TO_TOXIC_SUBSTANCE	192	0.194684	0.939572	0.639752	0.776829
GO_PROTEIN_CONTAINING_COMPLEX_DISASSEMBLY	287	0.189076	0.939533	0.645621	0.776372
GO_OVULATION	18	0.314627	0.939431	0.54898	0.77611
GO_EYE_PHOTORECEPTOR_CELL_DIFFERENTIATION	35	0.271548	0.93935	0.555781	0.775786
GO_STRIATED_MUSCLE_CELL_APOPTOTIC_PROCESS	37	0.267833	0.939136	0.56654	0.775829
GO_REGULATION_OF_STRESS_ACTIVATED_PROTEIN_KINASE_SIGNALING_CASCADE	196	0.19571	0.938609	0.643299	0.776774
GO_ASPARTATE_FAMILY_AMINO_ACID_METABOLIC_PROCESS	43	0.255459	0.93823	0.552419	0.777271
GO_POSITIVE_REGULATION_OF_CARDIAC_MUSCLE_TISSUE_DEVELOPMENT	42	0.256389	0.937505	0.550696	0.77872
GO_3_UTR_MEDIATED_MRNA_DESTABILIZATION	15	0.333202	0.937418	0.526627	0.778398
GO_MAMMARY_GLAND_EPITHELIAL_CELL_PROLIFERATION	27	0.285883	0.937026	0.556641	0.778988
GO_NUCLEOTIDE_EXCISION_REPAIR_DNA_DAMAGE_RECOGNITION	23	0.293171	0.936875	0.554241	0.778839
GO_CHROMATIN_ORGANIZATION_INVOLVED_IN_REGULATION_OF_TRANSCRIPTION	69	0.234366	0.936601	0.584444	0.779114
GO_MITOCHONDRIAL_FISSION	32	0.267474	0.936589	0.528265	0.7786
GO_INTERLEUKIN_2_BIOSYNTHETIC_PROCESS	19	0.310406	0.935962	0.551867	0.779768
GO_PROTEASOMAL_UBIQUITIN_INDEPENDENT_PROTEIN_CATABOLIC_PROCESS	19	0.309116	0.935897	0.527273	0.779395
GO_EMBRYONIC_APPENDAGE_MORPHOGENESIS	106	0.21356	0.93551	0.620915	0.779943
GO_PLASMA_MEMBRANE_ORGANIZATION	87	0.218321	0.934997	0.587137	0.780822
GO_NEGATIVE_REGULATION_OF_PROTEIN_DEPHOSPHORYLATION	55	0.242251	0.93473	0.565041	0.781019
GO_REGULATION_OF_LYMPHOCYTE_ACTIVATION	323	0.185997	0.934311	0.676349	0.781604
GO_POSITIVE_REGULATION_OF_TELOMERE_MAINTENANCE_VIA_TELOMERE_LENGTHENING	37	0.264645	0.933332	0.563008	0.783763
GO_POSITIVE_REGULATION_OF_CHROMOSOME_SEGREGATION	25	0.288217	0.932663	0.569416	0.785049
GO_PHOSPHATIDYLCHOLINE_BIOSYNTHETIC_PROCESS	32	0.274837	0.932635	0.566929	0.784577
GO_REGULATION_OF_HAIR_CYCLE	23	0.295653	0.932359	0.549801	0.784768
GO_CELLULAR_PROCESS_INVOLVED_IN_REPRODUCTION_IN_MULTICELLULAR_ORGANISM	217	0.193942	0.932212	0.649789	0.784629
GO_REGULATION_OF_UBIQUITIN_PROTEIN_TRANSFERASE_ACTIVITY	49	0.246263	0.932153	0.564854	0.78424
GO_DEFENSE_RESPONSE_TO_GRAM_POSITIVE_BACTERIUM	41	0.256233	0.932051	0.582463	0.783972
GO_POSITIVE_REGULATION_OF_GROWTH	210	0.193937	0.931586	0.640562	0.784662
GO_NEGATIVE_REGULATION_OF_MYOBLAST_DIFFERENTIATION	20	0.301845	0.931531	0.56785	0.784263
GO_REGULATION_OF_ACUTE_INFLAMMATORY_RESPONSE	33	0.270931	0.930682	0.576305	0.786109
GO_ERAD_PATHWAY	93	0.217719	0.930259	0.611227	0.786743
GO_REGULATION_OF_TRANSLATIONAL_ELONGATION	17	0.316694	0.929981	0.566	0.786937
GO_T_CELL_LINEAGE_COMMITMENT	16	0.317906	0.929816	0.557282	0.786808
GO_SIGNAL_RELEASE	355	0.183136	0.928905	0.710583	0.788691
GO_POSITIVE_REGULATION_OF_HEART_RATE	18	0.315147	0.92873	0.529532	0.78861
GO_MOTOR_NEURON_AXON_GUIDANCE	27	0.283512	0.928538	0.55	0.788578
GO_GLUCOSE_6_PHOSPHATE_METABOLIC_PROCESS	22	0.293382	0.928293	0.557377	0.788678
GO_BONE_CELL_DEVELOPMENT	34	0.265344	0.92825	0.582661	0.788229
GO_THYROID_HORMONE_METABOLIC_PROCESS	19	0.313286	0.925719	0.569072	0.794474
GO_REGULATION_OF_ESTABLISHMENT_OF_PROTEIN_LOCALIZATION_TO_MITOCHONDRION	65	0.230283	0.925213	0.578313	0.795338
GO_REGULATION_OF_MAMMARY_GLAND_EPITHELIAL_CELL_PROLIFERATION	17	0.320861	0.924234	0.571134	0.797534
GO_VESICLE_CYTOSKELETAL_TRAFFICKING	48	0.245482	0.924136	0.577075	0.797243
GO_HOMEOSTASIS_OF_NUMBER_OF_CELLS	207	0.191376	0.924019	0.645349	0.796997
GO_NEGATIVE_REGULATION_OF_CALCIUM_MEDIATED_SIGNALING	24	0.28908	0.923811	0.563851	0.796989
GO_VENTRICULAR_SEPTUM_MORPHOGENESIS	41	0.255626	0.923477	0.615385	0.797323
GO_PEPTIDYL_GLUTAMIC_ACID_MODIFICATION	22	0.301505	0.922135	0.568966	0.800364
GO_PYRIMIDINE_NUCLEOSIDE_METABOLIC_PROCESS	26	0.282147	0.922022	0.572854	0.800084
GO_MALE_GAMETE_GENERATION	346	0.181268	0.921114	0.74187	0.801887
GO_REGULATION_OF_CELLULAR_RESPONSE_TO_HEAT	75	0.224875	0.92102	0.620482	0.801587
GO_RECEPTOR_MEDIATED_ENDOCYTOSIS	212	0.191291	0.920684	0.686441	0.801992
GO_ESTABLISHMENT_OR_MAINTENANCE_OF_MONOPOLAR_CELL_POLARITY	19	0.309667	0.919754	0.5762	0.803987
GO_NEGATIVE_REGULATION_OF_BLOOD_PRESSURE	33	0.266153	0.919464	0.595142	0.804179
GO_VIRAL_BUDDING_VIA_HOST_ESCRT_COMPLEX	20	0.299241	0.91923	0.584362	0.804261
GO_ACTIVATION_OF_MAPK_ACTIVITY	129	0.201912	0.918928	0.650759	0.80455
GO_STRIATED_MUSCLE_CELL_PROLIFERATION	58	0.234957	0.9185	0.596349	0.805141
GO_NEGATIVE_REGULATION_OF_PEPTIDYL_TYROSINE_PHOSPHORYLATION	47	0.244747	0.918276	0.621849	0.805232
GO_PEPTIDYL_LYSINE_ACETYLATION	151	0.197455	0.917284	0.651639	0.807303
GO_REGULATION_OF_B_CELL_DIFFERENTIATION	26	0.278799	0.916497	0.580645	0.808813
GO_VITAMIN_D_METABOLIC_PROCESS	18	0.311111	0.916468	0.578337	0.808325
GO_RESPONSE_TO_INSECTICIDE	16	0.323805	0.916422	0.570588	0.807884
GO_RESPONSE_TO_FLUID_SHEAR_STRESS	32	0.264213	0.91624	0.590437	0.807808
GO_HEART_TRABECULA_MORPHOGENESIS	28	0.277792	0.91601	0.606186	0.807858
GO_GLYCOSYL_COMPOUND_BIOSYNTHETIC_PROCESS	38	0.253316	0.915688	0.602911	0.808147
GO_CELL_GROWTH	408	0.177168	0.915486	0.810484	0.808157
GO_POSITIVE_REGULATION_OF_PROTEOLYSIS_INVOLVED_IN_CELLULAR_PROTEIN_CATABOLIC_PROCESS	111	0.209164	0.915437	0.671488	0.807734
GO_POSITIVE_REGULATION_OF_LYMPHOCYTE_DIFFERENTIATION	79	0.224261	0.915336	0.615542	0.807439
GO_ESTABLISHMENT_OF_PROTEIN_LOCALIZATION_TO_CHROMOSOME	23	0.289921	0.914743	0.597585	0.808486
GO_AXON_EXTENSION	111	0.209941	0.914328	0.655102	0.809015
GO_SMOOTHENED_SIGNALING_PATHWAY	122	0.207443	0.913769	0.672956	0.809908
GO_VESICLE_MEDIATED_TRANSPORT_IN_SYNAPSE	177	0.194163	0.913259	0.706383	0.810734
GO_RESPONSE_TO_LIGHT_STIMULUS	246	0.18659	0.913088	0.746914	0.810639
GO_ALPHA_BETA_T_CELL_DIFFERENTIATION	79	0.218093	0.913053	0.64833	0.810178
GO_MUSCLE_ADAPTATION	94	0.216557	0.912944	0.64135	0.809903
GO_RESPONSE_TO_AMINO_ACID	98	0.214837	0.9126	0.64375	0.810278
GO_REGULATION_OF_DNA_DEPENDENT_DNA_REPLICATION	44	0.25144	0.912587	0.570577	0.809761
GO_RESPONSE_TO_COPPER_ION	30	0.276058	0.912436	0.586364	0.809602
GO_CONTRACTILE_ACTIN_FILAMENT_BUNDLE_ASSEMBLY	87	0.217767	0.911507	0.612288	0.811485
GO_NEGATIVE_REGULATION_OF_EXTRINSIC_APOPTOTIC_SIGNALING_PATHWAY	91	0.213874	0.911456	0.639113	0.811071
GO_REGULATION_OF_CELL_AGING	46	0.245486	0.91119	0.602687	0.811229
GO_REGULATION_OF_MUSCLE_ORGAN_DEVELOPMENT	113	0.205433	0.910982	0.62753	0.811233
GO_POSITIVE_REGULATION_OF_FILOPODIUM_ASSEMBLY	26	0.27434	0.910779	0.599165	0.811228
GO_AMINE_BIOSYNTHETIC_PROCESS	17	0.311941	0.91058	0.580169	0.811192
GO_SPLEEN_DEVELOPMENT	32	0.266644	0.910428	0.608137	0.811043
GO_TRNA_WOBBLE_URIDINE_MODIFICATION	15	0.316066	0.909793	0.553459	0.812122
GO_ISOPRENOID_BIOSYNTHETIC_PROCESS	24	0.287022	0.909756	0.591376	0.811687
GO_RESPONSE_TO_ISCHEMIA	41	0.251297	0.909674	0.584646	0.81137
GO_GLYCOSYL_COMPOUND_METABOLIC_PROCESS	108	0.209998	0.90934	0.668122	0.811649
GO_CELLULAR_RESPONSE_TO_HYDROGEN_PEROXIDE	80	0.218897	0.90925	0.615063	0.811343
GO_AMINE_METABOLIC_PROCESS	113	0.203968	0.909237	0.695906	0.810823
GO_REGULATION_OF_ACTIN_FILAMENT_BASED_MOVEMENT	40	0.256199	0.908663	0.611336	0.811759
GO_POSITIVE_REGULATION_OF_PHAGOCYTOSIS	55	0.233619	0.908608	0.64375	0.811352
GO_POSITIVE_REGULATION_OF_TELOMERASE_ACTIVITY	36	0.259705	0.908498	0.59879	0.811084
GO_MRNA_EXPORT_FROM_NUCLEUS	101	0.211261	0.907392	0.662722	0.813405
GO_RESPONSE_TO_MORPHINE	24	0.287278	0.907051	0.586408	0.813745
GO_EMBRYONIC_CAMERA_TYPE_EYE_MORPHOGENESIS	22	0.296052	0.906975	0.572874	0.813392
GO_PROTEIN_LOCALIZATION_TO_CHROMATIN	21	0.290112	0.906943	0.610442	0.81293
GO_POSITIVE_REGULATION_OF_MYOTUBE_DIFFERENTIATION	19	0.303429	0.906711	0.590643	0.812978
GO_EMBRYONIC_FORELIMB_MORPHOGENESIS	27	0.28041	0.906307	0.614458	0.813548
GO_REGULATION_OF_HAIR_FOLLICLE_DEVELOPMENT	17	0.318306	0.906296	0.590437	0.813034
GO_RESPONSE_TO_AMINO_ACID_STARVATION	43	0.250424	0.906248	0.616162	0.812628
GO_REGULATION_OF_CELLULAR_RESPONSE_TO_DRUG	30	0.263591	0.904951	0.604247	0.815469
GO_POSITIVE_REGULATION_OF_DNA_TEMPLATED_TRANSCRIPTION_INITIATION	23	0.285618	0.904577	0.601215	0.815856
GO_RENAL_VESICLE_DEVELOPMENT	18	0.302867	0.903272	0.574642	0.81865
GO_GERM_CELL_DEVELOPMENT	156	0.196726	0.90322	0.691332	0.818239
GO_NEGATIVE_REGULATION_OF_PLATELET_ACTIVATION	15	0.318862	0.903157	0.589454	0.817846
GO_VESICLE_MEDIATED_TRANSPORT_TO_THE_PLASMA_MEMBRANE	83	0.212771	0.90314	0.666008	0.817354
GO_PYRIMIDINE_NUCLEOSIDE_TRIPHOSPHATE_BIOSYNTHETIC_PROCESS	18	0.309511	0.903106	0.620968	0.816887
GO_REGULATION_OF_NMDA_RECEPTOR_ACTIVITY	27	0.273876	0.902806	0.598726	0.817073
GO_NEGATIVE_REGULATION_OF_CD4_POSITIVE_ALPHA_BETA_T_CELL_ACTIVATION	21	0.28992	0.902638	0.595789	0.816955
GO_NEGATIVE_REGULATION_OF_CELL_DEVELOPMENT	261	0.18386	0.902528	0.761905	0.8167
GO_REGULATION_OF_MEGAKARYOCYTE_DIFFERENTIATION	44	0.251335	0.900602	0.612705	0.820954
GO_FEMALE_GENITALIA_DEVELOPMENT	15	0.320477	0.900438	0.574689	0.820804
GO_REGULATION_OF_AUTOPHAGY_OF_MITOCHONDRION	37	0.251743	0.900293	0.632017	0.820643
GO_B_CELL_HOMEOSTASIS	25	0.280068	0.900218	0.610548	0.820276
GO_NEGATIVE_REGULATION_OF_CELL_PROJECTION_ORGANIZATION	155	0.196803	0.900165	0.723769	0.819869
GO_LIPID_PHOSPHORYLATION	59	0.229801	0.899579	0.649606	0.82082
GO_RESPONSE_TO_RADIATION	361	0.175188	0.899398	0.824017	0.820715
GO_NEGATIVE_REGULATION_OF_TRANSPORTER_ACTIVITY	55	0.23205	0.898311	0.650505	0.822996
GO_ACTIVATION_OF_GTPASE_ACTIVITY	75	0.21732	0.897731	0.681275	0.823934
GO_REGULATION_OF_ANION_TRANSMEMBRANE_TRANSPORT	22	0.293911	0.896914	0.604418	0.825451
GO_NEGATIVE_REGULATION_OF_PROTEOLYSIS_INVOLVED_IN_CELLULAR_PROTEIN_CATABOLIC_PROCESS	62	0.227941	0.896877	0.663327	0.824993
GO_CELLULAR_CARBOHYDRATE_BIOSYNTHETIC_PROCESS	69	0.225942	0.896515	0.653697	0.825329
GO_RECEPTOR_LOCALIZATION_TO_SYNAPSE	49	0.240634	0.895857	0.634298	0.826458
GO_ESTABLISHMENT_OF_PROTEIN_LOCALIZATION_TO_MEMBRANE	288	0.180264	0.894148	0.816017	0.830128
GO_MULTIVESICULAR_BODY_ORGANIZATION	30	0.270055	0.893896	0.628571	0.830215
GO_COPPER_ION_HOMEOSTASIS	17	0.308802	0.893513	0.591463	0.830627
GO_FIBROBLAST_APOPTOTIC_PROCESS	20	0.290186	0.892918	0.617357	0.831607
GO_REGULATION_OF_MACROAUTOPHAGY	157	0.191837	0.892874	0.730853	0.831153
GO_NUCLEUS_LOCALIZATION	27	0.275456	0.892107	0.590726	0.832512
GO_NEGATIVE_REGULATION_OF_GLIAL_CELL_DIFFERENTIATION	15	0.323148	0.892038	0.589178	0.832146
GO_STRESS_ACTIVATED_PROTEIN_KINASE_SIGNALING_CASCADE	247	0.180833	0.891948	0.791423	0.831846
GO_DNA_CATABOLIC_PROCESS_ENDONUCLEOLYTIC	26	0.275243	0.891529	0.626719	0.832352
GO_HISTONE_H4_ACETYLATION	62	0.226307	0.890822	0.645098	0.833514
GO_NEGATIVE_REGULATION_OF_CELLULAR_PROTEIN_LOCALIZATION	101	0.207466	0.89079	0.726	0.833033
GO_SKELETAL_MUSCLE_ORGAN_DEVELOPMENT	124	0.19989	0.890361	0.712644	0.833488
GO_DNA_DEALKYLATION	26	0.276795	0.889695	0.604082	0.834613
GO_PROTEIN_LOCALIZATION_TO_PLASMA_MEMBRANE	241	0.181574	0.889611	0.766529	0.834296
GO_REGULATION_OF_PROTEIN_LOCALIZATION_TO_CELL_SURFACE	36	0.247515	0.88956	0.656652	0.833876
GO_MEGAKARYOCYTE_DIFFERENTIATION	60	0.225931	0.888603	0.689655	0.835713
GO_REGULATION_OF_NEUROINFLAMMATORY_RESPONSE	26	0.26743	0.888085	0.664659	0.836446
GO_CARDIAC_MUSCLE_CELL_PROLIFERATION	47	0.241941	0.887981	0.676113	0.836134
GO_REGULATION_OF_EXTRINSIC_APOPTOTIC_SIGNALING_PATHWAY_IN_ABSENCE_OF_LIGAND	42	0.243123	0.88766	0.661258	0.836368
GO_NEGATIVE_REGULATION_OF_DEPHOSPHORYLATION	94	0.211206	0.887282	0.704104	0.83674
GO_NEGATIVE_REGULATION_OF_CALCIUM_ION_TRANSPORT	40	0.253441	0.886749	0.643426	0.837469
GO_POSITIVE_REGULATION_OF_CARDIAC_MUSCLE_CELL_PROLIFERATION	26	0.266759	0.886666	0.641851	0.837146
GO_PROTEIN_K48_LINKED_DEUBIQUITINATION	27	0.267457	0.886408	0.613153	0.837256
GO_MULTI_ORGANISM_LOCALIZATION	57	0.226998	0.886287	0.662083	0.837019
GO_VESICLE_DOCKING	63	0.223136	0.886223	0.688391	0.836639
GO_REGULATION_OF_AUTOPHAGOSOME_ASSEMBLY	34	0.250482	0.885832	0.633663	0.837054
GO_TOR_SIGNALING	102	0.203983	0.884757	0.721519	0.83911
GO_MYELOID_CELL_HOMEOSTASIS	128	0.199199	0.884461	0.741667	0.839236
GO_REGULATION_OF_PROTEASOMAL_UBIQUITIN_DEPENDENT_PROTEIN_CATABOLIC_PROCESS	115	0.201349	0.884425	0.729084	0.83878
GO_PROTEIN_LIPID_COMPLEX_ASSEMBLY	24	0.276672	0.884293	0.632323	0.838549
GO_GLIAL_CELL_MIGRATION	40	0.2439	0.884124	0.673307	0.838444
GO_POSITIVE_REGULATION_OF_CREB_TRANSCRIPTION_FACTOR_ACTIVITY	17	0.308469	0.883923	0.642586	0.838402
GO_INTESTINAL_ABSORPTION	24	0.27648	0.883863	0.649087	0.838008
GO_REGULATION_OF_DNA_DAMAGE_RESPONSE_SIGNAL_TRANSDUCTION_BY_P53_CLASS_MEDIATOR	31	0.260267	0.883136	0.661856	0.839284
GO_POSITIVE_REGULATION_OF_CD4_POSITIVE_ALPHA_BETA_T_CELL_DIFFERENTIATION	24	0.276275	0.882173	0.622984	0.841049
GO_GLUTAMINE_METABOLIC_PROCESS	20	0.287429	0.882126	0.628866	0.840626
GO_THYROID_GLAND_DEVELOPMENT	18	0.30044	0.881602	0.629559	0.841328
GO_ANTERIOR_POSTERIOR_AXIS_SPECIFICATION	31	0.258645	0.881342	0.637624	0.841459
GO_COVALENT_CHROMATIN_MODIFICATION	400	0.171037	0.881196	0.88843	0.841288
GO_VENTRICULAR_CARDIAC_MUSCLE_CELL_ACTION_POTENTIAL	28	0.264753	0.879931	0.658777	0.843809
GO_POSITIVE_REGULATION_OF_UBIQUITIN_PROTEIN_TRANSFERASE_ACTIVITY	30	0.261536	0.879868	0.635644	0.843428
GO_POST_EMBRYONIC_DEVELOPMENT	77	0.211744	0.879694	0.7119	0.843304
GO_FATTY_ACID_DERIVATIVE_TRANSPORT	29	0.263535	0.879657	0.633803	0.842863
GO_RESPONSE_TO_KETONE	160	0.189266	0.879173	0.755605	0.843405
GO_NEGATIVE_REGULATION_OF_UBIQUITIN_PROTEIN_TRANSFERASE_ACTIVITY	16	0.307911	0.87896	0.646388	0.843373
GO_ATRIAL_CARDIAC_MUSCLE_CELL_TO_AV_NODE_CELL_SIGNALING	15	0.309783	0.878814	0.608333	0.843163
GO_NUCLEOTIDE_EXCISION_REPAIR	104	0.1999	0.877437	0.759754	0.845882
GO_CHONDROCYTE_DIFFERENTIATION_INVOLVED_IN_ENDOCHONDRAL_BONE_MORPHOGENESIS	25	0.274154	0.877271	0.644628	0.845705
GO_CORONARY_VASCULATURE_MORPHOGENESIS	15	0.305036	0.876734	0.649485	0.846422
GO_PROTEIN_STABILIZATION	152	0.189308	0.875641	0.77686	0.848432
GO_MITOCHONDRION_LOCALIZATION	38	0.24651	0.875437	0.662162	0.848362
GO_POSITIVE_REGULATION_OF_TRANSCRIPTION_INITIATION_FROM_RNA_POLYMERASE_II_PROMOTER	16	0.310767	0.875345	0.64503	0.848039
GO_NEGATIVE_REGULATION_OF_ORGAN_GROWTH	32	0.254576	0.875002	0.678788	0.848267
GO_NEGATIVE_REGULATION_OF_NITRIC_OXIDE_METABOLIC_PROCESS	15	0.307224	0.874988	0.609312	0.847757
GO_RIBONUCLEOPROTEIN_COMPLEX_SUBUNIT_ORGANIZATION	175	0.187524	0.874602	0.8	0.848086
GO_LATE_ENDOSOME_TO_VACUOLE_TRANSPORT	16	0.305097	0.873052	0.626263	0.851102
GO_CAMERA_TYPE_EYE_PHOTORECEPTOR_CELL_DIFFERENTIATION	20	0.284184	0.872829	0.623529	0.851099
GO_DEMETHYLATION	51	0.231911	0.872487	0.701245	0.851345
GO_REGULATION_OF_SMOOTHENED_SIGNALING_PATHWAY	74	0.212001	0.871737	0.73431	0.852492
GO_ANDROGEN_RECEPTOR_SIGNALING_PATHWAY	52	0.22761	0.871546	0.709278	0.85239
GO_SYNAPTIC_MEMBRANE_ADHESION	24	0.273729	0.871505	0.659533	0.851949
GO_REGULATION_OF_TRANSLATIONAL_INITIATION	73	0.214441	0.870509	0.703476	0.85365
GO_TELOMERE_CAPPING	37	0.241891	0.870392	0.693111	0.853381
GO_MUSCLE_HYPERTROPHY_IN_RESPONSE_TO_STRESS	19	0.288843	0.870251	0.626775	0.853144
GO_NATURAL_KILLER_CELL_ACTIVATION	48	0.229909	0.869601	0.692153	0.85415
GO_REGULATION_OF_ER_TO_GOLGI_VESICLE_MEDIATED_TRANSPORT	16	0.297174	0.867315	0.638656	0.858728
GO_REGULATION_OF_PROTEIN_MODIFICATION_BY_SMALL_PROTEIN_CONJUGATION_OR_REMOVAL	206	0.181521	0.867135	0.847458	0.858582
GO_RIBONUCLEOTIDE_CATABOLIC_PROCESS	30	0.257537	0.866844	0.650628	0.858692
GO_HEME_METABOLIC_PROCESS	25	0.268722	0.86679	0.658	0.858255
GO_RIBONUCLEOSIDE_MONOPHOSPHATE_BIOSYNTHETIC_PROCESS	29	0.2632	0.865323	0.707889	0.861003
GO_CELLULAR_RESPONSE_TO_AMYLOID_BETA	34	0.248847	0.865184	0.676289	0.860789
GO_POSITIVE_REGULATION_OF_RESPONSE_TO_DRUG	19	0.28911	0.863808	0.665289	0.863294
GO_SECONDARY_PALATE_DEVELOPMENT	21	0.277862	0.863558	0.663951	0.863313
GO_POSITIVE_REGULATION_OF_CALCIUM_ION_TRANSMEMBRANE_TRANSPORTER_ACTIVITY	34	0.247064	0.863515	0.703704	0.862873
GO_RESPONSE_TO_X_RAY	30	0.255119	0.863052	0.709939	0.863383
GO_RESPONSE_TO_MANGANESE_ION	15	0.305851	0.862364	0.646365	0.864332
GO_REGULATION_OF_SYNCYTIUM_FORMATION_BY_PLASMA_MEMBRANE_FUSION	19	0.286863	0.862288	0.649606	0.863962
GO_PEPTIDYL_LYSINE_MODIFICATION	334	0.169915	0.862189	0.89834	0.863642
GO_RESPONSE_TO_ZINC_ION	33	0.25152	0.862128	0.679208	0.863231
GO_LYMPH_VESSEL_DEVELOPMENT	21	0.280002	0.861915	0.674419	0.863188
GO_REGULATION_OF_RESPONSE_TO_DNA_DAMAGE_STIMULUS	189	0.182302	0.861475	0.829875	0.86361
GO_RESPONSE_TO_MITOCHONDRIAL_DEPOLARISATION	17	0.297205	0.860349	0.665263	0.865552
GO_FATTY_ACID_BETA_OXIDATION_USING_ACYL_COA_OXIDASE	15	0.305855	0.85967	0.650888	0.866494
GO_SELECTIVE_AUTOPHAGY	44	0.235196	0.859263	0.660679	0.866821
GO_NEUROTRANSMITTER_RECEPTOR_TRANSPORT	41	0.238485	0.859121	0.696429	0.866585
GO_REGULATION_OF_IMMUNOGLOBULIN_SECRETION	15	0.308855	0.858555	0.635802	0.867311
GO_NEGATIVE_REGULATION_OF_MUSCLE_HYPERTROPHY	25	0.265332	0.85831	0.666667	0.867306
GO_INNERVATION	27	0.265177	0.858231	0.680769	0.866945
GO_CELL_CELL_SIGNALING_INVOLVED_IN_CARDIAC_CONDUCTION	25	0.258888	0.857983	0.67387	0.866924
GO_POSITIVE_REGULATION_OF_ACTIN_FILAMENT_POLYMERIZATION	79	0.209958	0.856218	0.752119	0.870155
GO_NUCLEAR_TRANSCRIBED_MRNA_CATABOLIC_PROCESS_NONSENSE_MEDIATED_DECAY	116	0.193845	0.856207	0.789899	0.869637
GO_RESPIRATORY_SYSTEM_PROCESS	24	0.266176	0.855238	0.694444	0.871171
GO_PARAXIAL_MESODERM_DEVELOPMENT	15	0.309456	0.855199	0.673307	0.870726
GO_REGULATION_OF_NUCLEOTIDE_METABOLIC_PROCESS	92	0.200573	0.854459	0.795547	0.871787
GO_TELOMERE_MAINTENANCE_VIA_TELOMERE_LENGTHENING	75	0.209651	0.854298	0.753192	0.871571
GO_BLASTOCYST_DEVELOPMENT	80	0.208102	0.853316	0.772031	0.873097
GO_MAINTENANCE_OF_PROTEIN_LOCATION_IN_NUCLEUS	21	0.276287	0.852837	0.675624	0.873584
GO_POSITIVE_REGULATION_OF_REACTIVE_OXYGEN_SPECIES_METABOLIC_PROCESS	83	0.202449	0.85279	0.76971	0.873162
GO_NEGATIVE_REGULATION_OF_CYCLIN_DEPENDENT_PROTEIN_KINASE_ACTIVITY	26	0.269157	0.852504	0.674134	0.873224
GO_MALE_MEIOSIS_I	16	0.299148	0.852072	0.64135	0.873582
GO_POSITIVE_REGULATION_OF_EMBRYONIC_DEVELOPMENT	28	0.254796	0.85162	0.701826	0.873994
GO_RNA_SPLICING_VIA_TRANSESTERIFICATION_REACTIONS	315	0.168103	0.851581	0.934924	0.873519
GO_FC_RECEPTOR_MEDIATED_STIMULATORY_SIGNALING_PATHWAY	78	0.205946	0.851008	0.779961	0.87421
GO_SYNAPTIC_VESICLE_LOCALIZATION	52	0.223725	0.850563	0.743191	0.8746
GO_NEGATIVE_REGULATION_OF_TELOMERE_MAINTENANCE_VIA_TELOMERE_LENGTHENING	22	0.271938	0.850037	0.682093	0.875191
GO_NEURON_PROJECTION_EXTENSION	146	0.185679	0.84962	0.858974	0.875535
GO_RESPONSE_TO_COCAINE	32	0.247763	0.849613	0.7173	0.87501
GO_CELLULAR_RESPONSE_TO_CARBOHYDRATE_STIMULUS	110	0.19416	0.848934	0.795876	0.875901
GO_VESICLE_DOCKING_INVOLVED_IN_EXOCYTOSIS	44	0.232941	0.847629	0.725941	0.878143
GO_NEGATIVE_REGULATION_OF_CELL_MIGRATION_INVOLVED_IN_SPROUTING_ANGIOGENESIS	15	0.299866	0.847268	0.685225	0.878352
GO_CYTOPLASMIC_SEQUESTERING_OF_TRANSCRIPTION_FACTOR	17	0.293342	0.847138	0.678208	0.878054
GO_SYNAPTIC_VESICLE_EXOCYTOSIS	98	0.196928	0.846948	0.798301	0.877907
GO_EMBRYONIC_CAMERA_TYPE_EYE_DEVELOPMENT	33	0.24581	0.846677	0.732143	0.87792
GO_PROTEIN_KINASE_C_ACTIVATING_G_PROTEIN_COUPLED_RECEPTOR_SIGNALING_PATHWAY	19	0.283524	0.845822	0.660131	0.879118
GO_RECOMBINATIONAL_REPAIR	119	0.190021	0.845728	0.816495	0.878757
GO_POSITIVE_REGULATION_OF_CHROMOSOME_ORGANIZATION	156	0.185726	0.845598	0.83463	0.878488
GO_POSITIVE_REGULATION_OF_ORGANIC_ACID_TRANSPORT	22	0.269314	0.843956	0.711155	0.881284
GO_ESTABLISHMENT_OF_PLANAR_POLARITY_INVOLVED_IN_NEURAL_TUBE_CLOSURE	15	0.300584	0.843515	0.678208	0.881658
GO_NEGATIVE_REGULATION_OF_GENE_EXPRESSION_EPIGENETIC	72	0.208048	0.843514	0.783465	0.881123
GO_REGULATION_OF_PROTEIN_ACETYLATION	64	0.212759	0.843506	0.789916	0.880603
GO_PROTEIN_LOCALIZATION_TO_MICROTUBULE_ORGANIZING_CENTER	30	0.252114	0.842574	0.720884	0.88195
GO_PHOSPHATIDYLINOSITOL_PHOSPHORYLATION	46	0.226707	0.842481	0.757937	0.881592
GO_NEGATIVE_REGULATION_OF_CARDIAC_MUSCLE_TISSUE_GROWTH	24	0.265965	0.842433	0.696842	0.881149
GO_POSITIVE_REGULATION_OF_STRIATED_MUSCLE_CELL_DIFFERENTIATION	40	0.233049	0.842103	0.736196	0.881273
GO_CYCLIC_NUCLEOTIDE_METABOLIC_PROCESS	33	0.246386	0.841724	0.70339	0.881463
GO_UBIQUITIN_DEPENDENT_PROTEIN_CATABOLIC_PROCESS_VIA_THE_MULTIVESICULAR_BODY_SORTING_PATHWAY	22	0.267254	0.841598	0.681382	0.881183
GO_RNA_EXPORT_FROM_NUCLEUS	126	0.186374	0.840158	0.810757	0.883505
GO_ESTABLISHMENT_OF_PLANAR_POLARITY_OF_EMBRYONIC_EPITHELIUM	17	0.287367	0.840088	0.687885	0.883122
GO_REGULATION_OF_GENE_SILENCING	101	0.194371	0.838312	0.800813	0.886048
GO_REGULATION_OF_MUSCLE_ADAPTATION	78	0.203441	0.838093	0.811359	0.885946
GO_NEGATIVE_REGULATION_OF_G_PROTEIN_COUPLED_RECEPTOR_SIGNALING_PATHWAY	36	0.241155	0.83703	0.717724	0.887561
GO_CARDIAC_RIGHT_VENTRICLE_MORPHOGENESIS	17	0.290046	0.836854	0.684536	0.887383
GO_ALPHA_BETA_T_CELL_ACTIVATION	102	0.195766	0.836594	0.832636	0.887346
GO_MODULATION_BY_VIRUS_OF_HOST_MORPHOLOGY_OR_PHYSIOLOGY	30	0.246444	0.83658	0.739806	0.886841
GO_DEVELOPMENTAL_CELL_GROWTH	194	0.176823	0.836566	0.897826	0.886335
GO_CELL_DEATH_IN_RESPONSE_TO_OXIDATIVE_STRESS	74	0.204156	0.836464	0.817427	0.886
GO_LONG_TERM_SYNAPTIC_DEPRESSION	28	0.25371	0.836019	0.697479	0.886363
GO_CELLULAR_PROTEIN_COMPLEX_DISASSEMBLY	194	0.17874	0.835015	0.857143	0.887727
GO_POSITIVE_REGULATION_OF_DNA_BINDING	48	0.225959	0.834602	0.751046	0.887961
GO_REGULATION_OF_RECEPTOR_MEDIATED_ENDOCYTOSIS	83	0.196755	0.834141	0.809322	0.888316
GO_ZINC_ION_HOMEOSTASIS	28	0.247391	0.833933	0.740741	0.888184
GO_POSITIVE_REGULATION_OF_T_CELL_MEDIATED_IMMUNITY	41	0.229031	0.833471	0.753036	0.88854
GO_REGULATION_OF_UBIQUITIN_DEPENDENT_PROTEIN_CATABOLIC_PROCESS	140	0.183327	0.833395	0.859307	0.888143
GO_REGULATION_OF_CYTOPLASMIC_TRANSPORT	21	0.272378	0.832664	0.691206	0.888993
GO_TETRAHYDROFOLATE_METABOLIC_PROCESS	17	0.28472	0.831862	0.728953	0.889989
GO_PHENOL_CONTAINING_COMPOUND_BIOSYNTHETIC_PROCESS	31	0.2433	0.831574	0.740175	0.889987
GO_REGULATION_OF_SYNAPTIC_VESICLE_EXOCYTOSIS	65	0.206011	0.829171	0.78719	0.893919
GO_REGULATION_OF_CHROMATIN_ORGANIZATION	157	0.179868	0.829039	0.905738	0.893627
GO_MITOCHONDRION_MORPHOGENESIS	21	0.268682	0.828862	0.698259	0.893414
GO_PROTEIN_K63_LINKED_DEUBIQUITINATION	27	0.253727	0.827728	0.715116	0.894995
GO_PROTEIN_MONOUBIQUITINATION	65	0.206123	0.8276	0.826962	0.894697
GO_PROTEIN_LOCALIZATION_TO_CHROMOSOME_TELOMERIC_REGION	28	0.2412	0.82757	0.732106	0.894213
GO_AXONEMAL_DYNEIN_COMPLEX_ASSEMBLY	21	0.266094	0.827535	0.707217	0.893729
GO_NEGATIVE_REGULATION_OF_DNA_BIOSYNTHETIC_PROCESS	31	0.24343	0.826936	0.712302	0.894304
GO_NEGATIVE_REGULATION_OF_UBIQUITIN_DEPENDENT_PROTEIN_CATABOLIC_PROCESS	44	0.224795	0.826586	0.780538	0.89442
GO_REGULATION_OF_POSTSYNAPTIC_MEMBRANE_NEUROTRANSMITTER_RECEPTOR_LEVELS	57	0.216086	0.826533	0.781893	0.893956
GO_PHOSPHOLIPID_DEPHOSPHORYLATION	23	0.25693	0.826492	0.73029	0.893502
GO_REGULATION_OF_PROTEIN_AUTOPHOSPHORYLATION	44	0.223141	0.825967	0.778706	0.893939
GO_POSTSYNAPTIC_SPECIALIZATION_ORGANIZATION	31	0.243928	0.824742	0.752556	0.89564
GO_NEUROTROPHIN_TRK_RECEPTOR_SIGNALING_PATHWAY	30	0.245164	0.824423	0.749049	0.89567
GO_RESPONSE_TO_MISFOLDED_PROTEIN	24	0.25449	0.822443	0.754941	0.898745
GO_PROTEIN_TARGETING_TO_MEMBRANE	170	0.177043	0.822062	0.890591	0.898905
GO_CELLULAR_CARBOHYDRATE_CATABOLIC_PROCESS	34	0.233591	0.821407	0.768463	0.899549
GO_RESPONSE_TO_IONIZING_RADIATION	130	0.182518	0.820456	0.878049	0.900708
GO_DNA_SYNTHESIS_INVOLVED_IN_DNA_REPAIR	45	0.222782	0.819707	0.797872	0.901487
GO_INTERMEDIATE_FILAMENT_ORGANIZATION	15	0.291995	0.81774	0.718163	0.904431
GO_POST_GOLGI_VESICLE_MEDIATED_TRANSPORT	93	0.189249	0.817437	0.820202	0.904413
GO_MIDDLE_EAR_MORPHOGENESIS	19	0.274234	0.817294	0.720174	0.904115
GO_POSITIVE_REGULATION_OF_POTASSIUM_ION_TRANSMEMBRANE_TRANSPORTER_ACTIVITY	16	0.285534	0.816657	0.729167	0.904718
GO_FORELIMB_MORPHOGENESIS	33	0.23918	0.816493	0.755061	0.904456
GO_NEGATIVE_REGULATION_OF_CARDIAC_MUSCLE_TISSUE_DEVELOPMENT	31	0.238846	0.815264	0.773931	0.906025
GO_PHOSPHATIDYLINOSITOL_DEPHOSPHORYLATION	22	0.262387	0.814832	0.740385	0.906234
GO_POSITIVE_REGULATION_OF_INTERFERON_GAMMA_PRODUCTION	41	0.222256	0.814026	0.79089	0.907071
GO_NEGATIVE_REGULATION_OF_PROTEIN_LOCALIZATION_TO_NUCLEUS	27	0.246943	0.813111	0.756148	0.908105
GO_REGULATION_OF_TELOMERE_MAINTENANCE	75	0.1955	0.812413	0.835729	0.908753
GO_INTRACELLULAR_STEROID_HORMONE_RECEPTOR_SIGNALING_PATHWAY	111	0.18233	0.812357	0.890526	0.908317
GO_PANCREAS_DEVELOPMENT	56	0.210863	0.811034	0.837838	0.910022
GO_I_KAPPAB_PHOSPHORYLATION	15	0.288343	0.810522	0.750484	0.910368
GO_MANNOSYLATION	30	0.238995	0.810295	0.775051	0.910228
GO_NEURON_FATE_COMMITMENT	31	0.231058	0.807704	0.771605	0.914016
GO_NEGATIVE_REGULATION_OF_DNA_REPAIR	27	0.243052	0.807384	0.785441	0.914027
GO_NEGATIVE_REGULATION_OF_PROTEIN_BINDING	89	0.19194	0.806607	0.861789	0.914789
GO_POST_EMBRYONIC_ANIMAL_ORGAN_DEVELOPMENT	15	0.281529	0.806607	0.741803	0.914252
GO_NEGATIVE_REGULATION_OF_EXTRINSIC_APOPTOTIC_SIGNALING_PATHWAY_VIA_DEATH_DOMAIN_RECEPTORS	31	0.236295	0.805929	0.764463	0.914817
GO_NEGATIVE_REGULATION_OF_HEART_CONTRACTION	16	0.285154	0.805784	0.715139	0.914532
GO_REGULATION_OF_VACUOLE_ORGANIZATION	41	0.224401	0.805606	0.812371	0.914265
GO_NEGATIVE_REGULATION_OF_CELLULAR_AMIDE_METABOLIC_PROCESS	139	0.177076	0.804989	0.926078	0.91471
GO_REGULATION_OF_CD4_POSITIVE_ALPHA_BETA_T_CELL_DIFFERENTIATION	38	0.226567	0.804602	0.786585	0.914794
GO_MISMATCH_REPAIR	32	0.234411	0.804332	0.770661	0.914697
GO_REGULATION_OF_MULTICELLULAR_ORGANISM_GROWTH	49	0.212916	0.803603	0.809717	0.915331
GO_RESPONSE_TO_ANESTHETIC	52	0.208547	0.8035	0.826638	0.914961
GO_OLIGOSACCHARIDE_LIPID_INTERMEDIATE_BIOSYNTHETIC_PROCESS	20	0.260897	0.802797	0.767347	0.915547
GO_FOLIC_ACID_METABOLIC_PROCESS	18	0.274281	0.800666	0.7666	0.918439
GO_NEGATIVE_REGULATION_OF_LIPID_STORAGE	18	0.271838	0.800498	0.74502	0.918166
GO_RESPONSE_TO_DSRNA	34	0.233911	0.798363	0.78629	0.921036
GO_MRNA_SPLICE_SITE_SELECTION	27	0.244485	0.797484	0.786	0.921845
GO_NEGATIVE_REGULATION_OF_PROTEIN_MODIFICATION_BY_SMALL_PROTEIN_CONJUGATION_OR_REMOVAL	74	0.197929	0.797215	0.847737	0.921727
GO_CELLULAR_RESPONSE_TO_IONIZING_RADIATION	65	0.20041	0.794847	0.832653	0.924853
GO_NUCLEAR_TRANSCRIBED_MRNA_CATABOLIC_PROCESS	192	0.166873	0.794785	0.939525	0.924402
GO_NEGATIVE_REGULATION_OF_ATPASE_ACTIVITY	15	0.287133	0.794655	0.748963	0.924048
GO_TRANSLESION_SYNTHESIS	38	0.225676	0.793918	0.815195	0.924656
GO_EXTRACELLULAR_TRANSPORT	24	0.248349	0.793465	0.786749	0.924811
GO_POSITIVE_REGULATION_OF_CELLULAR_RESPONSE_TO_INSULIN_STIMULUS	20	0.262259	0.79263	0.777344	0.925515
GO_MITOPHAGY	20	0.261468	0.792483	0.768	0.92522
GO_IMMUNOGLOBULIN_SECRETION	18	0.272156	0.790351	0.756148	0.927852
GO_MYELOID_CELL_DEVELOPMENT	62	0.19958	0.788451	0.848156	0.93017
GO_REGULATION_OF_PLATELET_AGGREGATION	16	0.271201	0.788384	0.786561	0.929735
GO_PEPTIDYL_TYROSINE_AUTOPHOSPHORYLATION	35	0.223754	0.788179	0.799578	0.929477
GO_INTERSTRAND_CROSS_LINK_REPAIR	45	0.212602	0.787491	0.827004	0.929947
GO_NEGATIVE_REGULATION_OF_INTRACELLULAR_TRANSPORT	53	0.206825	0.787141	0.849794	0.929927
GO_PROCESS_UTILIZING_AUTOPHAGIC_MECHANISM	450	0.150773	0.786593	0.995789	0.930166
GO_ENDOSOME_TRANSPORT_VIA_MULTIVESICULAR_BODY_SORTING_PATHWAY	25	0.243075	0.786274	0.782779	0.930138
GO_NEGATIVE_REGULATION_OF_MRNA_METABOLIC_PROCESS	70	0.195315	0.786138	0.864979	0.929797
GO_REGULATION_OF_T_CELL_MEDIATED_IMMUNITY	53	0.20086	0.785109	0.861053	0.93073
GO_REPLICATION_FORK_PROCESSING	29	0.234312	0.784529	0.826271	0.931015
GO_T_CELL_SELECTION	33	0.228331	0.784328	0.808017	0.930747
GO_CELLULAR_RESPONSE_TO_DSRNA	18	0.266322	0.783557	0.781746	0.93131
GO_DNA_DOUBLE_STRAND_BREAK_PROCESSING	21	0.251617	0.782836	0.805447	0.931802
GO_NEUROTROPHIN_SIGNALING_PATHWAY	36	0.227187	0.782653	0.817289	0.931518
GO_DNA_METHYLATION	55	0.203379	0.779991	0.840726	0.934701
GO_POSITIVE_REGULATION_OF_NIK_NF_KAPPAB_SIGNALING	64	0.193627	0.778825	0.895706	0.935755
GO_POSITIVE_REGULATION_OF_POSTTRANSCRIPTIONAL_GENE_SILENCING	22	0.250546	0.778123	0.7875	0.936186
GO_PIGMENT_GRANULE_ORGANIZATION	25	0.240114	0.778045	0.794606	0.935756
GO_HISTONE_H2A_MONOUBIQUITINATION	16	0.271679	0.777735	0.780384	0.935621
GO_RNA_SPLICING	394	0.150923	0.777515	0.993421	0.935367
GO_REGULATION_OF_TRANSLATION_IN_RESPONSE_TO_STRESS	18	0.258678	0.776759	0.8	0.935888
GO_PROTEIN_LOCALIZATION_TO_CILIUM	43	0.21249	0.776758	0.860465	0.935354
GO_REGULATION_OF_PEPTIDYL_LYSINE_ACETYLATION	55	0.198823	0.776528	0.864119	0.935135
GO_REGULATION_OF_CARDIAC_MUSCLE_CONTRACTION_BY_CALCIUM_ION_SIGNALING	21	0.252403	0.776526	0.784861	0.934602
GO_CORTICAL_CYTOSKELETON_ORGANIZATION	46	0.207318	0.770024	0.851324	0.942647
GO_CELL_DEATH_IN_RESPONSE_TO_HYDROGEN_PEROXIDE	24	0.239368	0.768231	0.794606	0.944434
GO_POSITIVE_REGULATION_OF_TELOMERE_MAINTENANCE	48	0.205297	0.768072	0.871166	0.94409
GO_MATURATION_OF_LSU_RRNA	19	0.259818	0.767898	0.798755	0.943788
GO_RESPONSE_TO_MAGNESIUM_ION	15	0.26795	0.767311	0.815353	0.943999
GO_NEGATIVE_REGULATION_OF_SMOOTHENED_SIGNALING_PATHWAY	27	0.232578	0.767105	0.86558	0.943728
GO_REGULATION_OF_DEFENSE_RESPONSE_TO_VIRUS_BY_HOST	29	0.229439	0.76697	0.809816	0.943352
GO_PROTEIN_ACYLATION	214	0.159942	0.766496	0.97546	0.94344
GO_PEROXISOME_PROLIFERATOR_ACTIVATED_RECEPTOR_SIGNALING_PATHWAY	19	0.255678	0.766269	0.819802	0.943178
GO_POSITIVE_REGULATION_OF_PHOSPHOPROTEIN_PHOSPHATASE_ACTIVITY	17	0.255468	0.76561	0.797895	0.943462
GO_DEVELOPMENTAL_INDUCTION	28	0.233921	0.76475	0.835317	0.944006
GO_POSITIVE_REGULATION_OF_PROTEIN_DEPHOSPHORYLATION	39	0.215628	0.764619	0.868571	0.943623
GO_POSITIVE_REGULATION_OF_CELL_CYCLE_G2_M_PHASE_TRANSITION	28	0.225295	0.761441	0.839757	0.946954
GO_REGULATION_OF_PROTEIN_STABILITY	244	0.153742	0.760716	0.99793	0.947282
GO_HEME_BIOSYNTHETIC_PROCESS	20	0.249787	0.760695	0.799591	0.946772
GO_GLIAL_CELL_DEVELOPMENT	90	0.179597	0.760157	0.914226	0.946866
GO_REGULATION_OF_TRANSCRIPTION_BY_RNA_POLYMERASE_I	28	0.230407	0.759786	0.838384	0.946765
GO_RESPONSE_TO_GAMMA_RADIATION	51	0.199543	0.759347	0.880952	0.94675
GO_POSITIVE_REGULATION_OF_UBIQUITIN_DEPENDENT_PROTEIN_CATABOLIC_PROCESS	89	0.178056	0.756581	0.921971	0.949511
GO_RIBOSOME_ASSEMBLY	51	0.200994	0.756314	0.883065	0.949272
GO_NEGATIVE_REGULATION_OF_CELL_AGING	23	0.236453	0.756228	0.855984	0.948836
GO_RIBOSOMAL_LARGE_SUBUNIT_BIOGENESIS	62	0.19134	0.752409	0.912955	0.952737
GO_SUPEROXIDE_METABOLIC_PROCESS	59	0.190896	0.751444	0.914634	0.953286
GO_MODULATION_BY_VIRUS_OF_HOST_CELLULAR_PROCESS	17	0.257434	0.751005	0.815789	0.953247
GO_TRANSCRIPTION_INITIATION_FROM_RNA_POLYMERASE_II_PROMOTER	168	0.162528	0.750547	0.979253	0.953224
GO_NEGATIVE_REGULATION_OF_RESPONSE_TO_ENDOPLASMIC_RETICULUM_STRESS	38	0.215015	0.750024	0.873662	0.953265
GO_PROTEIN_CONTAINING_COMPLEX_LOCALIZATION	257	0.15204	0.748586	0.991361	0.954424
GO_EXOCYTIC_PROCESS	75	0.182972	0.747695	0.925197	0.954827
GO_REGULATION_OF_PHOSPHOLIPID_BIOSYNTHETIC_PROCESS	15	0.270659	0.747302	0.804878	0.954697
GO_MITOTIC_SISTER_CHROMATID_COHESION	18	0.252785	0.745561	0.81893	0.956044
GO_RESPONSE_TO_UV_C	15	0.262981	0.743678	0.821429	0.957534
GO_NEGATIVE_REGULATION_OF_MUSCLE_TISSUE_DEVELOPMENT	47	0.199313	0.74187	0.874239	0.958909
GO_MRNA_CIS_SPLICING_VIA_SPLICEOSOME	29	0.220513	0.740439	0.852295	0.959861
GO_NEGATIVE_REGULATION_OF_MACROAUTOPHAGY	29	0.221954	0.740119	0.873494	0.959671
GO_TRANSCRIPTION_COUPLED_NUCLEOTIDE_EXCISION_REPAIR	71	0.180391	0.739294	0.927195	0.960018
GO_PYRIMIDINE_RIBONUCLEOTIDE_METABOLIC_PROCESS	22	0.239555	0.739123	0.82	0.959656
GO_DOUBLE_STRAND_BREAK_REPAIR	203	0.151787	0.738939	0.995708	0.959313
GO_DNA_METHYLATION_OR_DEMETHYLATION	73	0.180176	0.737286	0.936034	0.960439
GO_PHOTORECEPTOR_CELL_DIFFERENTIATION	45	0.20029	0.736806	0.894523	0.960391
GO_SNRNA_3_END_PROCESSING	17	0.25309	0.735094	0.850202	0.961516
GO_MOVEMENT_IN_ENVIRONMENT_OF_OTHER_ORGANISM_INVOLVED_IN_SYMBIOTIC_INTERACTION	32	0.219459	0.733596	0.891616	0.962515
GO_REGULATION_OF_CELL_ADHESION_MEDIATED_BY_INTEGRIN	39	0.205635	0.732419	0.883333	0.963091
GO_TORC1_SIGNALING	36	0.205021	0.731937	0.900596	0.963022
GO_REGULATION_OF_CLATHRIN_DEPENDENT_ENDOCYTOSIS	17	0.247702	0.729951	0.839917	0.964436
GO_INTRASPECIES_INTERACTION_BETWEEN_ORGANISMS	36	0.205385	0.728615	0.887064	0.965167
GO_POSITIVE_REGULATION_OF_GLIAL_CELL_PROLIFERATION	15	0.256818	0.726691	0.844794	0.96638
GO_RESPONSE_TO_MURAMYL_DIPEPTIDE	18	0.24692	0.725618	0.863918	0.966838
GO_CELLULAR_RESPONSE_TO_CHOLESTEROL	16	0.253356	0.725224	0.840319	0.966683
GO_POSITIVE_REGULATION_OF_PROTEIN_AUTOPHOSPHORYLATION	24	0.224076	0.724475	0.869295	0.966834
GO_POSITIVE_REGULATION_OF_PROTEIN_IMPORT	34	0.210145	0.723606	0.871287	0.967102
GO_POSITIVE_REGULATION_OF_CHROMATIN_ORGANIZATION	92	0.169497	0.722658	0.949339	0.967472
GO_OLIGOSACCHARIDE_METABOLIC_PROCESS	37	0.206115	0.720518	0.895463	0.968868
GO_RESPONSE_TO_HYDROPEROXIDE	18	0.244231	0.719034	0.852227	0.969622
GO_POSITIVE_REGULATION_OF_CARDIAC_MUSCLE_CELL_DIFFERENTIATION	17	0.253799	0.718416	0.842718	0.969656
GO_NEGATIVE_REGULATION_OF_RNA_CATABOLIC_PROCESS	48	0.191762	0.71819	0.930962	0.969308
GO_SYNAPTIC_TRANSMISSION_DOPAMINERGIC	17	0.244292	0.717852	0.86653	0.969058
GO_REGULATION_OF_TELOMERASE_ACTIVITY	47	0.19402	0.717455	0.925781	0.968863
GO_REGULATION_OF_SPINDLE_ASSEMBLY	27	0.217775	0.715413	0.877264	0.970068
GO_POSITIVE_REGULATION_OF_AMYLOID_PRECURSOR_PROTEIN_CATABOLIC_PROCESS	15	0.255939	0.714756	0.824524	0.970088
GO_PROTEIN_IMPORT	164	0.152334	0.714723	0.992032	0.96958
GO_CYTOPLASMIC_MICROTUBULE_ORGANIZATION	49	0.191247	0.713713	0.929047	0.96985
GO_NEGATIVE_REGULATION_OF_OSTEOBLAST_DIFFERENTIATION	37	0.199448	0.710547	0.904665	0.971968
GO_REGULATION_OF_DENDRITE_EXTENSION	17	0.238934	0.710501	0.872881	0.971474
GO_MITOTIC_RECOMBINATION	20	0.236353	0.707859	0.860041	0.973069
GO_SKELETAL_MUSCLE_TISSUE_REGENERATION	27	0.21454	0.707227	0.894737	0.973029
GO_REGULATION_OF_TELOMERE_MAINTENANCE_VIA_TELOMERE_LENGTHENING	57	0.177882	0.70718	0.93712	0.972524
GO_SPECIFICATION_OF_ANIMAL_ORGAN_IDENTITY	29	0.212268	0.706552	0.88978	0.972492
GO_NEGATIVE_REGULATION_OF_ACTIN_FILAMENT_BUNDLE_ASSEMBLY	20	0.233995	0.704945	0.885602	0.973234
GO_POSITIVE_REGULATION_OF_TRANSCRIPTION_BY_RNA_POLYMERASE_I	21	0.226166	0.704189	0.883817	0.973263
GO_REGULATION_OF_NIK_NF_KAPPAB_SIGNALING	88	0.166779	0.703041	0.968128	0.973591
GO_NEGATIVE_REGULATION_OF_SYNAPSE_ORGANIZATION	21	0.229653	0.700738	0.915187	0.974757
GO_REGULATION_OF_B_CELL_RECEPTOR_SIGNALING_PATHWAY	21	0.230846	0.698648	0.905769	0.975758
GO_DNA_MODIFICATION	93	0.161635	0.69754	0.976471	0.976034
GO_DENDRITE_EXTENSION	25	0.213187	0.697471	0.908903	0.97555
GO_SPERMATID_DIFFERENTIATION	87	0.163646	0.69453	0.983471	0.977179
GO_NEGATIVE_REGULATION_OF_BLOOD_CIRCULATION	24	0.214889	0.691633	0.900952	0.97862
GO_NITRIC_OXIDE_SYNTHASE_BIOSYNTHETIC_PROCESS	15	0.242514	0.689389	0.878407	0.979568
GO_PRI_MIRNA_TRANSCRIPTION_BY_RNA_POLYMERASE_II	45	0.186191	0.688839	0.942574	0.979389
GO_CILIUM_OR_FLAGELLUM_DEPENDENT_CELL_MOTILITY	57	0.17566	0.687054	0.964497	0.980025
GO_REGULATION_OF_PROGRAMMED_NECROTIC_CELL_DEATH	17	0.232506	0.681198	0.880998	0.983248
GO_ESTABLISHMENT_OF_RNA_LOCALIZATION	181	0.145015	0.68103	0.997972	0.982803
GO_POSITIVE_REGULATION_OF_DNA_REPAIR	55	0.17567	0.680384	0.964567	0.98267
GO_CILIUM_MOVEMENT	45	0.183642	0.680141	0.947253	0.982283
GO_INNER_EAR_RECEPTOR_CELL_DEVELOPMENT	33	0.196439	0.679703	0.920893	0.982021
GO_RIBOSOMAL_SMALL_SUBUNIT_BIOGENESIS	60	0.172832	0.678416	0.975708	0.982289
GO_CELLULAR_RESPONSE_TO_PH	17	0.238586	0.67749	0.882114	0.982301
GO_BINDING_OF_SPERM_TO_ZONA_PELLUCIDA	20	0.222376	0.673526	0.917647	0.984173
GO_HISTONE_H3_ACETYLATION	56	0.172006	0.671329	0.984749	0.984889
GO_POSITIVE_REGULATION_OF_PRI_MIRNA_TRANSCRIPTION_BY_RNA_POLYMERASE_II	29	0.201787	0.667588	0.9413	0.98645
GO_NEGATIVE_REGULATION_OF_STRIATED_MUSCLE_CELL_DIFFERENTIATION	32	0.195926	0.667469	0.946429	0.985987
GO_RNA_SURVEILLANCE	15	0.23766	0.66649	0.911824	0.985984
GO_ESTABLISHMENT_OF_PROTEIN_LOCALIZATION_TO_PLASMA_MEMBRANE	53	0.175129	0.666355	0.977974	0.985521
GO_RNA_INTERFERENCE	17	0.228018	0.665028	0.903733	0.98572
GO_RESPONSE_TO_OXYGEN_RADICAL	27	0.204648	0.663335	0.951983	0.986062
GO_DNA_DEMETHYLATION	20	0.217289	0.658898	0.94501	0.987836
GO_POSITIVE_REGULATION_OF_TELOMERASE_RNA_LOCALIZATION_TO_CAJAL_BODY	15	0.232428	0.657504	0.894934	0.987981
GO_RESPIRATORY_GASEOUS_EXCHANGE_BY_RESPIRATORY_SYSTEM	47	0.173027	0.657037	0.959538	0.987678
GO_REGULATION_OF_DOUBLE_STRAND_BREAK_REPAIR	64	0.165497	0.653663	0.994163	0.988743
GO_REGULATION_OF_OXIDATIVE_STRESS_INDUCED_CELL_DEATH	55	0.169448	0.652642	0.97955	0.988703
GO_HYPEROSMOTIC_RESPONSE	22	0.208591	0.652199	0.918367	0.988384
GO_MICROTUBULE_ANCHORING	23	0.207404	0.648543	0.944334	0.989556
GO_PEPTIDYL_LYSINE_TRIMETHYLATION	31	0.190145	0.648281	0.931727	0.989141
GO_NEGATIVE_REGULATION_OF_TELOMERE_MAINTENANCE	31	0.192594	0.647969	0.953629	0.988755
GO_MRNA_TRANSPORT	138	0.14369	0.646012	0.994253	0.989067
GO_AXONEME_ASSEMBLY	40	0.181105	0.645594	0.968553	0.988712
GO_REGULATION_OF_HISTONE_DEACETYLATION	23	0.205201	0.644594	0.946237	0.988614
GO_NEGATIVE_REGULATION_OF_CARDIOCYTE_DIFFERENTIATION	20	0.212833	0.644424	0.940552	0.988154
GO_NEURON_DEATH_IN_RESPONSE_TO_OXIDATIVE_STRESS	24	0.203623	0.642568	0.939834	0.988373
GO_MRNA_PROCESSING	446	0.122927	0.639394	1	0.989207
GO_POSITIVE_REGULATION_OF_MRNA_CATABOLIC_PROCESS	45	0.170618	0.634789	0.970402	0.990529
GO_KERATINOCYTE_MIGRATION	18	0.215047	0.630424	0.936475	0.991709
GO_REGULATION_OF_HISTONE_MODIFICATION	127	0.141621	0.630027	0.997925	0.991325
GO_DNA_DAMAGE_RESPONSE_SIGNAL_TRANSDUCTION_RESULTING_IN_TRANSCRIPTION	17	0.223678	0.626135	0.941634	0.99222
GO_NEGATIVE_REGULATION_OF_SODIUM_ION_TRANSPORT	17	0.214866	0.624544	0.929487	0.992284
GO_REGULATION_OF_SMAD_PROTEIN_SIGNAL_TRANSDUCTION	19	0.209889	0.623782	0.9375	0.992005
GO_MITOCHONDRIAL_CALCIUM_ION_TRANSMEMBRANE_TRANSPORT	22	0.201812	0.623684	0.954373	0.991503
GO_OSTEOBLAST_DEVELOPMENT	17	0.211131	0.622951	0.943359	0.991239
GO_CYTOPLASMIC_MRNA_PROCESSING_BODY_ASSEMBLY	19	0.209468	0.622904	0.940452	0.990725
GO_NEGATIVE_REGULATION_OF_DNA_RECOMBINATION	26	0.190426	0.621268	0.954092	0.990755
GO_MITOTIC_CELL_CYCLE_ARREST	15	0.221716	0.621117	0.946429	0.990277
GO_PEPTIDYL_ARGININE_MODIFICATION	18	0.210486	0.620481	0.939638	0.989956
GO_OOCYTE_MATURATION	18	0.210323	0.619563	0.971253	0.98974
GO_POSITIVE_REGULATION_OF_MUSCLE_HYPERTROPHY	28	0.188688	0.617806	0.955319	0.989791
GO_NUCLEOTIDE_BINDING_DOMAIN_LEUCINE_RICH_REPEAT_CONTAINING_RECEPTOR_SIGNALING_PATHWAY	32	0.17922	0.6156	0.985685	0.98995
GO_TRANSCRIPTION_BY_RNA_POLYMERASE_I	58	0.159191	0.613637	0.989754	0.990081
GO_REGULATION_OF_ASTROCYTE_DIFFERENTIATION	22	0.198441	0.609572	0.958763	0.9908
GO_PROTEIN_REFOLDING	31	0.178905	0.608146	0.97166	0.99072
GO_TELOMERASE_RNA_LOCALIZATION	19	0.199977	0.606191	0.946392	0.990767
GO_REGULATION_OF_DNA_REPAIR	103	0.139952	0.60575	0.998031	0.990364
GO_ASTROCYTE_ACTIVATION	18	0.201993	0.60394	0.952472	0.99036
GO_PORE_COMPLEX_ASSEMBLY	19	0.199923	0.595367	0.950719	0.992179
GO_RNA_LOCALIZATION	213	0.123268	0.593678	1	0.992077
GO_SULFUR_AMINO_ACID_BIOSYNTHETIC_PROCESS	15	0.20644	0.588614	0.960552	0.992802
GO_FUCOSYLATION	15	0.209887	0.586488	0.936975	0.992756
GO_NUCLEAR_TRANSCRIBED_MRNA_CATABOLIC_PROCESS_EXONUCLEOLYTIC	34	0.168999	0.582228	0.981203	0.993149
GO_PHOTOTRANSDUCTION_VISIBLE_LIGHT	20	0.189738	0.575668	0.957317	0.994034
GO_SYNAPTIC_VESICLE_CYTOSKELETAL_TRANSPORT	17	0.192456	0.560942	0.985801	0.996204
GO_TRANSCYTOSIS	17	0.190406	0.556628	0.967546	0.996359
GO_PROTEIN_IMPORT_INTO_MITOCHONDRIAL_MATRIX	15	0.192787	0.551895	0.973029	0.996531
GO_NUCLEOBASE_BIOSYNTHETIC_PROCESS	19	0.178716	0.546879	0.988166	0.996731
GO_MATURATION_OF_SSU_RRNA_FROM_TRICISTRONIC_RRNA_TRANSCRIPT_SSU_RRNA_5_8S_RRNA_LSU_RRNA	31	0.159644	0.546848	0.991718	0.996206
GO_HISTONE_MONOUBIQUITINATION	27	0.162098	0.541712	0.985656	0.996372
GO_NEGATIVE_REGULATION_OF_ORGANELLE_ASSEMBLY	34	0.151982	0.530169	0.995807	0.997212
GO_NUCLEAR_TRANSCRIBED_MRNA_POLY_A_TAIL_SHORTENING	28	0.151336	0.516068	0.99784	0.998073
GO_NEGATIVE_REGULATION_OF_MRNA_PROCESSING	30	0.153295	0.513484	0.995976	0.997759
GO_ERYTHROCYTE_DEVELOPMENT	27	0.149419	0.490856	0.994175	0.998892
GO_POSITIVE_REGULATION_OF_RNA_SPLICING	29	0.143328	0.480201	0.998004	0.998953
GO_NEGATIVE_REGULATION_OF_STEM_CELL_DIFFERENTIATION	17	0.164738	0.479383	0.995859	0.998459
GO_NEGATIVE_REGULATION_OF_CHROMATIN_ORGANIZATION	41	0.119608	0.433804	1	0.999391
GO_REGULATION_OF_SYSTEMIC_ARTERIAL_BLOOD_PRESSURE_BY_HORMONE	28	-0.644296	-2.09887	0	0.0786181
GO_REGULATION_OF_SYSTEMIC_ARTERIAL_BLOOD_PRESSURE_BY_RENIN_ANGIOTENSIN	20	-0.687237	-2.06727	0	0.0619462
GO_MONOCARBOXYLIC_ACID_CATABOLIC_PROCESS	111	-0.461647	-2.01611	0	0.0838226
GO_REGULATION_OF_SYSTEMIC_ARTERIAL_BLOOD_PRESSURE_BY_CIRCULATORY_RENIN_ANGIOTENSIN	15	-0.725136	-1.99969	0.00191205	0.0830744
GO_THIOESTER_METABOLIC_PROCESS	88	-0.477053	-1.98728	0	0.0778123
GO_LABYRINTHINE_LAYER_DEVELOPMENT	40	-0.55637	-1.97572	0	0.076708
GO_REGULATION_OF_BEHAVIOR	38	-0.55113	-1.9749	0	0.0669948
GO_PH_REDUCTION	45	-0.54248	-1.96537	0	0.0641677
GO_RESPIRATORY_ELECTRON_TRANSPORT_CHAIN	94	-0.454406	-1.93846	0	0.07884
GO_PHAGOSOME_ACIDIFICATION	23	-0.624362	-1.93419	0	0.0759433
GO_EMBRYONIC_PLACENTA_MORPHOGENESIS	22	-0.620488	-1.93116	0.00189394	0.0715653
GO_MITOCHONDRIAL_GENE_EXPRESSION	146	-0.420855	-1.92018	0	0.0738609
GO_FATTY_ACID_CATABOLIC_PROCESS	93	-0.450921	-1.91308	0	0.0758045
GO_BRANCHED_CHAIN_AMINO_ACID_METABOLIC_PROCESS	20	-0.618012	-1.91067	0.0056391	0.072318
GO_PHAGOSOME_MATURATION	38	-0.533532	-1.90206	0.00190114	0.0744049
GO_ORGANIC_ACID_CATABOLIC_PROCESS	229	-0.397447	-1.89792	0	0.0731764
GO_LABYRINTHINE_LAYER_MORPHOGENESIS	17	-0.661251	-1.89689	0	0.0698318
GO_RESPONSE_TO_DIETARY_EXCESS	19	-0.626271	-1.86413	0.0060241	0.0959256
GO_REGULATION_OF_HUMORAL_IMMUNE_RESPONSE	45	-0.514784	-1.86376	0.00204082	0.0909777
GO_LIPID_OXIDATION	92	-0.435844	-1.86368	0	0.0864777
GO_THIOESTER_BIOSYNTHETIC_PROCESS	48	-0.49939	-1.85821	0	0.087847
GO_RNA_5_END_PROCESSING	18	-0.643524	-1.85047	0.00378072	0.091847
GO_SENSORY_PERCEPTION_OF_CHEMICAL_STIMULUS	35	-0.52887	-1.83974	0	0.0983907
GO_MITOCHONDRIAL_TRANSLATION	123	-0.413482	-1.82446	0	0.112256
GO_PENTOSE_METABOLIC_PROCESS	15	-0.646914	-1.80765	0.00196464	0.130204
GO_WATER_SOLUBLE_VITAMIN_METABOLIC_PROCESS	75	-0.442911	-1.80397	0.00196464	0.129919
GO_BONE_REMODELING	75	-0.435265	-1.79675	0	0.135972
GO_LIPID_CATABOLIC_PROCESS	254	-0.363206	-1.79303	0	0.136127
GO_RESPONSE_TO_TYPE_I_INTERFERON	78	-0.432069	-1.78544	0.00193424	0.142253
GO_GRANULOCYTE_DIFFERENTIATION	24	-0.553053	-1.78502	0.00190114	0.138374
GO_NUCLEOSIDE_BISPHOSPHATE_METABOLIC_PROCESS	116	-0.411373	-1.78245	0	0.13735
GO_COENZYME_METABOLIC_PROCESS	217	-0.370553	-1.77557	0	0.142488
GO_B_CELL_MEDIATED_IMMUNITY	83	-0.42658	-1.77051	0.00384615	0.144962
GO_RETINOL_METABOLIC_PROCESS	26	-0.539726	-1.76753	0.00573614	0.144992
GO_LIPOPROTEIN_CATABOLIC_PROCESS	15	-0.632751	-1.76468	0.00390625	0.145373
GO_COENZYME_BIOSYNTHETIC_PROCESS	126	-0.395222	-1.76319	0	0.143285
GO_CELLULAR_LIPID_CATABOLIC_PROCESS	176	-0.380393	-1.76194	0	0.14115
GO_REGULATION_OF_LEUKOCYTE_ADHESION_TO_VASCULAR_ENDOTHELIAL_CELL	16	-0.635398	-1.75676	0.00191571	0.144742
GO_COFACTOR_METABOLIC_PROCESS	359	-0.345272	-1.75446	0	0.144504
GO_FATTY_ACID_BETA_OXIDATION	67	-0.442327	-1.75087	0.00197628	0.145692
GO_CELLULAR_AMINO_ACID_CATABOLIC_PROCESS	101	-0.407049	-1.74154	0.00195695	0.15546
GO_SHORT_CHAIN_FATTY_ACID_METABOLIC_PROCESS	15	-0.629086	-1.73953	0.00592885	0.154591
GO_L_GLUTAMATE_TRANSMEMBRANE_TRANSPORT	18	-0.593247	-1.73576	0.0141129	0.156428
GO_REGULATION_OF_PH	85	-0.410127	-1.73281	0.00200401	0.157503
GO_REGULATION_OF_METALLOPEPTIDASE_ACTIVITY	16	-0.605542	-1.73093	0.0094162	0.156631
GO_AMINO_ACID_ACTIVATION	28	-0.527031	-1.72463	0.00787402	0.162689
GO_CARBOHYDRATE_DERIVATIVE_TRANSPORT	61	-0.440094	-1.72453	0	0.15937
GO_ASPARTATE_FAMILY_AMINO_ACID_CATABOLIC_PROCESS	20	-0.571256	-1.72232	0.00391389	0.159302
GO_FATTY_ACID_METABOLIC_PROCESS	290	-0.343947	-1.71553	0	0.165814
GO_TRNA_METABOLIC_PROCESS	152	-0.375744	-1.71249	0	0.167248
GO_TRANSFERRIN_TRANSPORT	32	-0.500824	-1.70926	0.00828157	0.16883
GO_MITOCHONDRIAL_RNA_METABOLIC_PROCESS	37	-0.481737	-1.70372	0.00389864	0.174736
GO_INTERLEUKIN_10_PRODUCTION	43	-0.467492	-1.69985	0.00756144	0.177472
GO_POSITIVE_REGULATION_OF_GRANULOCYTE_CHEMOTAXIS	18	-0.568095	-1.69793	0.00965251	0.17691
GO_TRNA_PROCESSING	116	-0.388149	-1.69726	0	0.174761
GO_COFACTOR_BIOSYNTHETIC_PROCESS	197	-0.360565	-1.69537	0	0.174882
GO_REGULATION_OF_BONE_REMODELING	41	-0.471011	-1.69202	0.00391389	0.17802
GO_RESPONSE_TO_INSULIN	222	-0.352978	-1.6907	0	0.177521
GO_HUMORAL_IMMUNE_RESPONSE_MEDIATED_BY_CIRCULATING_IMMUNOGLOBULIN	32	-0.499839	-1.68919	0.00963391	0.17658
GO_SODIUM_ION_HOMEOSTASIS	31	-0.495337	-1.68914	0.00606061	0.173732
GO_BONE_RESORPTION	53	-0.449849	-1.68357	0.00562852	0.179273
GO_REGULATION_OF_ODONTOGENESIS	15	-0.603287	-1.68247	0.010101	0.177868
GO_SENSORY_PERCEPTION_OF_TASTE	18	-0.563868	-1.67718	0.0118577	0.183743
GO_REGULATION_OF_TRIGLYCERIDE_METABOLIC_PROCESS	27	-0.519028	-1.67256	0.00549451	0.187971
GO_IRON_ION_TRANSPORT	61	-0.425899	-1.67228	0.00568182	0.185404
GO_ENDOCRINE_PROCESS	58	-0.434364	-1.66941	0.0020202	0.187545
GO_ALPHA_AMINO_ACID_CATABOLIC_PROCESS	84	-0.403765	-1.66839	0.00379507	0.186452
GO_NEGATIVE_REGULATION_OF_LEUKOCYTE_MEDIATED_IMMUNITY	35	-0.468694	-1.6682	0.00406504	0.184034
GO_CELLULAR_RESPONSE_TO_INSULIN_STIMULUS	178	-0.357769	-1.66654	0	0.183859
GO_REGULATION_OF_HYDROGEN_PEROXIDE_METABOLIC_PROCESS	18	-0.575912	-1.66476	0.0207156	0.183726
GO_NEURON_MATURATION	40	-0.466333	-1.66239	0.00976562	0.184689
GO_REGULATION_OF_MITOCHONDRIAL_GENE_EXPRESSION	26	-0.515139	-1.65979	0.0118343	0.186131
GO_POSITIVE_REGULATION_OF_CYTOSOLIC_CALCIUM_ION_CONCENTRATION_INVOLVED_IN_PHOSPHOLIPASE_C_ACTIVATING_G_PROTEIN_COUPLED_SIGNALING_PATHWAY	24	-0.529597	-1.6583	0.0173077	0.185935
GO_AMINO_ACID_BETAINE_METABOLIC_PROCESS	15	-0.603326	-1.65722	0.0233463	0.185372
GO_REGULATION_OF_DEFENSE_RESPONSE_TO_BACTERIUM	15	-0.591677	-1.65651	0.0131332	0.18391
GO_POSITIVE_REGULATION_OF_MITOCHONDRIAL_TRANSLATION	16	-0.575883	-1.65435	0.0142276	0.185119
GO_INTERFERON_ALPHA_PRODUCTION	24	-0.522151	-1.6542	0.00195695	0.183053
GO_CYTOPLASMIC_PATTERN_RECOGNITION_RECEPTOR_SIGNALING_PATHWAY_IN_RESPONSE_TO_VIRUS	20	-0.545028	-1.64501	0.0256917	0.194976
GO_INTERLEUKIN_6_BIOSYNTHETIC_PROCESS	19	-0.544984	-1.64374	0.0177515	0.194382
GO_NUCLEOSIDE_BISPHOSPHATE_BIOSYNTHETIC_PROCESS	62	-0.418279	-1.64265	0.003861	0.193829
GO_ESTABLISHMENT_OF_ENDOTHELIAL_BARRIER	40	-0.450288	-1.64043	0.00790514	0.195162
GO_AROMATIC_AMINO_ACID_FAMILY_METABOLIC_PROCESS	28	-0.5027	-1.63702	0.00992064	0.198589
GO_REGULATION_OF_SYSTEMIC_ARTERIAL_BLOOD_PRESSURE_MEDIATED_BY_A_CHEMICAL_SIGNAL	36	-0.470668	-1.63686	0.006	0.196625
GO_NEGATIVE_REGULATION_OF_MAP_KINASE_ACTIVITY	66	-0.415529	-1.63566	0.006	0.196173
GO_NEGATIVE_REGULATION_OF_PEPTIDYL_LYSINE_ACETYLATION	16	-0.567805	-1.6345	0.0255906	0.195765
GO_LUNG_CELL_DIFFERENTIATION	19	-0.547905	-1.63407	0.0134875	0.194328
GO_RENAL_SYSTEM_PROCESS_INVOLVED_IN_REGULATION_OF_SYSTEMIC_ARTERIAL_BLOOD_PRESSURE	19	-0.541521	-1.6327	0.0161616	0.194327
GO_NEGATIVE_REGULATION_OF_COLD_INDUCED_THERMOGENESIS	42	-0.451153	-1.63013	0.00967118	0.196178
GO_REGULATION_OF_SKELETAL_MUSCLE_TISSUE_DEVELOPMENT	34	-0.470055	-1.62817	0.0112782	0.196936
GO_PHOSPHOLIPASE_C_ACTIVATING_G_PROTEIN_COUPLED_RECEPTOR_SIGNALING_PATHWAY	60	-0.416187	-1.62329	0.00383142	0.202732
GO_L_ALPHA_AMINO_ACID_TRANSMEMBRANE_TRANSPORT	41	-0.459926	-1.62163	0.0133588	0.203289
GO_SECRETION_BY_TISSUE	22	-0.518897	-1.61791	0.0308642	0.207438
GO_BRANCHING_INVOLVED_IN_BLOOD_VESSEL_MORPHOGENESIS	26	-0.504754	-1.61592	0.0182556	0.208517
GO_ATP_SYNTHESIS_COUPLED_ELECTRON_TRANSPORT	77	-0.393889	-1.61447	0.00584795	0.208662
GO_FOAM_CELL_DIFFERENTIATION	27	-0.495524	-1.61416	0.0142857	0.206992
GO_CERAMIDE_CATABOLIC_PROCESS	16	-0.579075	-1.6135	0.0265306	0.205865
GO_FEAR_RESPONSE	29	-0.48645	-1.61135	0.012024	0.207312
GO_MITOCHONDRIAL_TRANSMEMBRANE_TRANSPORT	63	-0.41179	-1.61123	0.00956023	0.205462
GO_SMALL_MOLECULE_CATABOLIC_PROCESS	362	-0.316622	-1.61	0	0.205428
GO_L_AMINO_ACID_TRANSPORT	49	-0.427526	-1.60894	0.00968992	0.205052
GO_MITOCHONDRIAL_ELECTRON_TRANSPORT_NADH_TO_UBIQUINONE	45	-0.442342	-1.60826	0.00980392	0.204192
GO_PRIMARY_ALCOHOL_METABOLIC_PROCESS	62	-0.406941	-1.60579	0.00766283	0.206091
[truncated: 1,722 more rows]
