# Supplementary material for: A human multi-cellular model shows how platelets drive production of diseased extracellular matrix and tissue invasion
Source: iScience. 2021 May 29;24(6):102676. doi: 10.1016/j.isci.2021.102676 (PMC8215303; doi:10.1016/j.isci.2021.102676)
Supplement: Table S5. Chemokines are released by G164 and AOCS1 spheroids, Related to Figure 4 — Spheroids of G164 and AOCS1 with or without platelets were set in low adherence plates. Spheroids were then lys ed, RNA was extracted and RT-qPCR was carried out to evaluate the chemokine release. Corrected Rq values showing up- and down- regulation of a panel chemokines in G164 and in AOCS1. [file mmc6.xlsx]

## Sheet: A.G164
Supplemental Table 5. Related to Fig. 4. Chemokines are released by G164 and AOCS1 spheroids. Spheroids of G164 and AOCS1 with or without platelets were set in low adherence plates. Spheroids were then lysed, RNA was extracted and RT-qPCR was carried out to evaluate the chemokine release. Corrected Rq values showing up- and down- regulation of a panel chemokines in G164 (A) and in AOCS1 (B).
Gene	Fold Regulation
PPBP/CXCL7	15.6154
PF4V1/CXCL4	7.5841
ACKR3	2.4632
CXCR4	2.343
CCL27	2.3353
CCL2	2.0897
CMTM3	1.9736
CCRL2	1.8298
ACKR2	1.7259
TYMP	1.6555
CCL20	1.5631
CXCL11	1.5219
HIF1A	1.4622
CCL16	1.4443
CXCL10	1.3617
CXCL16	1.3489
SLIT2	1.34
CMTM4	1.2875
CXCL3	1.2533
CXCL5	1.1962
CXCL6	1.1785
TNF	1.1685
CXCR6	1.1477
CXCL2	1.123

## Sheet: B.AOCS
Gene	Fold Regulation
PPBP	277.366
CXCL6	7.8875
PF4V1	6.4848
CXCL1	6.0618
CXCL2	5.0899
CXCL11	3.3427
CXCL3	3.1565
CXCL8	2.9717
CXCL10	2.9673
CCL2	2.7101
GPR17	2.5295
CCL20	2.5044
CMTM2	2.3617
TNF	2.3434
CCR6	2.2108
CKLF	2.0558
CCL4	2.018
CXCR6	1.7862
CCL28	1.768
HIF1A	1.7666
CMTM4	1.5666
TLR2	1.5627
SLIT2	1.5005
CXCL12	1.4634
CXCL14	1.3246
TYMP	1.3013
CMTM3	1.2585
ACKR3	1.233
CCL18	1.2178
CCL7	1.1618
CCL5	1.1055
CXCL5	1.0749
