# Supplementary material for: A human multi-cellular model shows how platelets drive production of diseased extracellular matrix and tissue invasion
Source: iScience. 2021 May 29;24(6):102676. doi: 10.1016/j.isci.2021.102676 (PMC8215303; doi:10.1016/j.isci.2021.102676)
Supplement: Table S6. Analysis of DE genes from G164 spheroids with platelets vs G164 spheroids alone, Related to Figure 4 — Table 1. list of differentially expressed genes. Table 2 GSEA analysis [file mmc7.xlsx]

## Sheet: DEall_G164_SphPlat_vs_G164_Sph_
Supplemental Table 6. Related to Fig. 4. Analysis of DE genes from G164 spheroids with platelets vs G164 spheroids alone. Tab 1. list of differentially expressed genes. Tab 2 GSEA analysis
List of differentially expressed genes (FDR < 0.05) G164 HGSOC cell line coincubated with platelets vs G164 alone
Ensembl.geneid	Associated.Gene.Name	Description	Chromosome.Name	Gene.type	logFC	logCPM	LR	PValue	FDR
ENSG00000232977	LINC00327	long intergenic non-protein coding RNA 327 [Source:HGNC Symbol;Acc:42009]	13	lincRNA	-0.524455	-0.0884279	0.212302	0.644969	0.887439
ENSG00000205861	C1QTNF9B-AS1	C1QTNF9B antisense RNA 1 [Source:HGNC Symbol;Acc:39839]	13	antisense	-0.142953	0.967405	0.163088	0.686329	0.905177
ENSG00000235768	BRD7P5	bromodomain containing 7 pseudogene 5 [Source:HGNC Symbol;Acc:37631]	13	pseudogene	-0.0163849	0.348353	0.00597386	0.938392	0.990927
ENSG00000223392	CLDN10-AS1	CLDN10 antisense RNA 1 [Source:HGNC Symbol;Acc:39907]	13	antisense	0	-1.38563	0	1	1
ENSG00000247400	DNAJC3-AS1	DNAJC3 antisense RNA 1 (head to head) [Source:HGNC Symbol;Acc:39808]	13	lincRNA	0.0835876	1.00548	0.194953	0.658826	0.893651
ENSG00000225674	IPO7P2	importin 7 pseudogene 2 [Source:HGNC Symbol;Acc:39838]	13	pseudogene	-0.076012	5.71704	1.28326	0.257294	0.640122
ENSG00000233662	CALM2P4	calmodulin 2 pseudogene 4 [Source:HGNC Symbol;Acc:39661]	13	pseudogene	0.00827969	0.856862	0.00273552	0.958288	0.996537
ENSG00000234152	TCEB2P1	transcription elongation factor B (SIII), polypeptide 2 (18kDa, elongin B) pseudogene 1 [Source:HGNC Symbol;Acc:39719]	13	pseudogene	-0.0736422	3.51357	0.544212	0.460692	0.801055
ENSG00000228889	UBAC2-AS1	UBAC2 antisense RNA 1 [Source:HGNC Symbol;Acc:42502]	13	lincRNA	0.149679	0.828877	1.0571	0.303878	0.6857
ENSG00000218502	H2AFZP3	H2A histone family, member Z pseudogene 3 [Source:HGNC Symbol;Acc:38013]	13	pseudogene	-0.0865428	4.93353	1.47115	0.225165	0.614415
ENSG00000261485	PAN3-AS1	PAN3 antisense RNA 1 [Source:HGNC Symbol;Acc:39932]	13	antisense	-0.0156302	0.101438	0.00113829	0.973086	1
ENSG00000233588	CYP51A1P2	cytochrome P450, family 51, subfamily A, polypeptide 1 pseudogene 2 [Source:HGNC Symbol;Acc:20251]	13	pseudogene	-0.173314	5.8923	7.44209	0.00637158	0.0834229
ENSG00000215049	PRDX2P1	peroxiredoxin 2 pseudogene 1 [Source:HGNC Symbol;Acc:30020]	13	pseudogene	0.155099	3.32183	3.03341	0.0815664	0.389851
ENSG00000224117	PTPN2P2	protein tyrosine phosphatase, non-receptor type 2 pseudogene 2 [Source:HGNC Symbol;Acc:9654]	13	pseudogene	0.0102533	1.96105	0.00598072	0.938357	0.990927
ENSG00000230156	LINC00443	long intergenic non-protein coding RNA 443 [Source:HGNC Symbol;Acc:42780]	13	lincRNA	1.92146	0.783133	1.37497	0.24096	0.624792
ENSG00000227590	ATP5G1P5	ATP synthase, H+ transporting, mitochondrial Fo complex, subunit C1 (subunit 9) pseudogene 5 [Source:HGNC Symbol;Acc:39508]	13	pseudogene	0.0655847	2.01222	0.23182	0.630178	0.882331
ENSG00000198618	PPIAP22	peptidylprolyl isomerase A (cyclophilin A) pseudogene 22 [Source:HGNC Symbol;Acc:17236]	21	pseudogene	-0.0390217	9.56844	0.415912	0.518984	0.829551
ENSG00000229715	EEF1DP3	eukaryotic translation elongation factor 1 delta pseudogene 3 [Source:HGNC Symbol;Acc:30486]	13	pseudogene	0.757053	0.409453	9.56547	0.00198272	0.0362347
ENSG00000229152	ANKRD10-IT1	ANKRD10 intronic transcript 1 (non-protein coding) [Source:HGNC Symbol;Acc:39891]	13	sense_intronic	-0.0699292	1.63007	0.0921889	0.761413	0.93433
ENSG00000229336	AP000568.2		21	pseudogene	-0.206341	1.02055	1.50258	0.220275	0.607677
ENSG00000227105	PARP1P1	poly (ADP-ribose) polymerase family, member 1 pseudogene 1 [Source:HGNC Symbol;Acc:275]	13	pseudogene	-0.178116	4.94866	4.1799	0.0409061	0.270862
ENSG00000235280	MCF2L-AS1	MCF2L antisense RNA 1 [Source:HGNC Symbol;Acc:39825]	13	antisense	-0.0555043	-0.258697	0.0266871	0.870233	0.970688
ENSG00000272695	GAS6-AS2	GAS6 antisense RNA 2 (head to head) [Source:HGNC Symbol;Acc:43694]	13	lincRNA	0.521103	1.55753	13.217	0.000277414	0.00780093
ENSG00000260910	LINC00565	long intergenic non-protein coding RNA 565 [Source:HGNC Symbol;Acc:43709]	13	lincRNA	-0.0117719	-0.14947	6.1e-05	0.99377	1
ENSG00000228825	LAMTOR3P1	late endosomal/lysosomal adaptor, MAPK and MTOR activator 3 pseudogene 1 [Source:HGNC Symbol;Acc:39726]	13	pseudogene	0.0374561	1.89699	0.0901037	0.764045	0.93436
ENSG00000138593	SECISBP2L	SECIS binding protein 2-like [Source:HGNC Symbol;Acc:28997]	15	protein_coding	-0.054896	6.90058	0.756771	0.384341	0.752606
ENSG00000229456	RLIMP1	ring finger protein, LIM domain interacting pseudogene 1 [Source:HGNC Symbol;Acc:39682]	13	pseudogene	0.105706	0.528439	0.210526	0.646356	0.88836
ENSG00000207652	MIR621	microRNA 621 [Source:HGNC Symbol;Acc:32877]	13	miRNA	-0.388962	1.18945	2.51514	0.112758	0.454442
ENSG00000215482	CALM2P3	calmodulin 2 pseudogene 3 [Source:HGNC Symbol;Acc:1448]	13	pseudogene	-0.0511746	5.70687	0.607056	0.435898	0.785081
ENSG00000229696	KARSP1	lysyl-tRNA synthetase pseudogene 1 [Source:HGNC Symbol;Acc:39207]	13	pseudogene	-0.201565	3.22253	3.7071	0.0541816	0.314944
ENSG00000237263	MAPK6PS3	mitogen-activated protein kinase 6 pseudogene 3 [Source:HGNC Symbol;Acc:18977]	13	pseudogene	-0.0468962	2.73922	0.1725	0.677899	0.901234
ENSG00000234213	FHP1	fumarate hydratase pseudogene 1 [Source:HGNC Symbol;Acc:39442]	13	pseudogene	0.218295	2.91713	3.83367	0.0502328	0.30347
ENSG00000188985	DHFRP1	dihydrofolate reductase pseudogene 1 [Source:HGNC Symbol;Acc:2862]	18	pseudogene	-0.157433	4.93223	4.3132	0.0378177	0.260779
ENSG00000263829	FAM60BP	family with sequence similarity 60, member B pseudogene [Source:HGNC Symbol;Acc:19052]	18	pseudogene	0.339728	2.28164	5.80725	0.0159602	0.152658
ENSG00000233725	LINC00284	long intergenic non-protein coding RNA 284 [Source:HGNC Symbol;Acc:26981]	13	lincRNA	-0.0151424	2.28327	0.00101625	0.974569	1
ENSG00000263846	CIAPIN1P	cytokine induced apoptosis inhibitor 1 pseudogene [Source:HGNC Symbol;Acc:31087]	18	pseudogene	-0.00792645	3.85728	0.00915189	0.923786	0.987484
ENSG00000179611	DGKZP1	diacylglycerol kinase, zeta pseudogene 1 [Source:HGNC Symbol;Acc:39263]	13	pseudogene	0.0723251	5.06338	0.88297	0.347389	0.723874
ENSG00000168675	LDLRAD4	low density lipoprotein receptor class A domain containing 4 [Source:HGNC Symbol;Acc:1224]	18	protein_coding	0.471446	3.61287	1.99735	0.157574	0.525565
ENSG00000266184	RP11-552O4.2		18	pseudogene	0.0467967	4.8716	0.390567	0.532002	0.834528
ENSG00000230793	SMARCE1P5	SWI/SNF related, matrix associated, actin dependent regulator of chromatin, subfamily e, member 1 pseudogene 5 [Source:HGNC Symbol;Acc:39734]	13	pseudogene	-0.0953012	4.13587	1.02517	0.311297	0.693235
ENSG00000100351	GRAP2	GRB2-related adaptor protein 2 [Source:HGNC Symbol;Acc:4563]	22	protein_coding	6.91803	-0.229458	58.3768	2.16e-14	4.52e-12
ENSG00000170919	TPT1-AS1	TPT1 antisense RNA 1 [Source:HGNC Symbol;Acc:43686]	13	antisense	0.372312	1.7413	3.4851	0.0619235	0.336846
ENSG00000155304	HSPA13	heat shock protein 70kDa family, member 13 [Source:HGNC Symbol;Acc:11375]	21	protein_coding	0.0346795	6.93685	0.291168	0.589473	0.861646
ENSG00000214455	RCN1P2	reticulocalbin 1, EF-hand calcium binding domain pseudogene 2 [Source:HGNC Symbol;Acc:39204]	13	pseudogene	0.0066817	6.67949	0.0108164	0.917168	0.985496
ENSG00000251106	FAM206BP	family with sequence similarity 206, member B, pseudogene [Source:HGNC Symbol;Acc:39851]	13	pseudogene	-0.197791	0.737657	1.37013	0.241789	0.624956
ENSG00000166200	COPS2	COP9 signalosome subunit 2 [Source:HGNC Symbol;Acc:30747]	15	protein_coding	-0.065916	6.73732	1.03995	0.307834	0.690137
ENSG00000205105	COX17P1	COX17 cytochrome c oxidase copper chaperone pseudogene 1 [Source:HGNC Symbol;Acc:24341]	13	pseudogene	-0.0759307	3.87321	0.910212	0.340058	0.716894
ENSG00000234145	NAP1L4P3	nucleosome assembly protein 1-like 4 pseudogene 3 [Source:HGNC Symbol;Acc:39738]	13	pseudogene	-0.109964	5.86992	2.57376	0.108649	0.445054
ENSG00000177197	PCNPP5	PEST containing nuclear protein pseudogene 5 [Source:HGNC Symbol;Acc:41977]	13	pseudogene	0.127354	3.36437	1.85171	0.173584	0.548691
ENSG00000180530	NRIP1	nuclear receptor interacting protein 1 [Source:HGNC Symbol;Acc:8001]	21	protein_coding	-0.0944815	7.93871	2.34122	0.125991	0.476597
ENSG00000225131	PSME2P2	proteasome activator subunit 2 pseudogene 2 [Source:HGNC Symbol;Acc:30160]	13	pseudogene	-0.0960696	5.68702	2.10867	0.146467	0.508798
ENSG00000235957	COX7CP1	cytochrome c oxidase subunit VIIc pseudogene 1 [Source:HGNC Symbol;Acc:2293]	13	pseudogene	0.00537627	4.99527	0.0057669	0.939467	0.991189
ENSG00000231665	OGFOD1P1	2-oxoglutarate and iron-dependent oxygenase domain containing 1 pseudogene 1 [Source:HGNC Symbol;Acc:39202]	13	pseudogene	0.284371	0.686595	1.88779	0.169452	0.542323
ENSG00000137824	RMDN3	regulator of microtubule dynamics 3 [Source:HGNC Symbol;Acc:25550]	15	protein_coding	-0.000889477	5.03298	0.00014712	0.990322	1
ENSG00000266296	ARIH2P1	ariadne homolog 2 pseudogene 1 [Source:HGNC Symbol;Acc:31732]	18	pseudogene	0.120456	3.95693	2.01521	0.15573	0.523087
ENSG00000181358	CTAGE10P	CTAGE family, member 10, pseudogene [Source:HGNC Symbol;Acc:37288]	13	pseudogene	0.119229	1.44043	0.811361	0.367718	0.740765
ENSG00000266479	CTD-2515C13.1		18	pseudogene	0.050181	-0.314137	0.0503445	0.822465	0.954427
ENSG00000231607	DLEU2	deleted in lymphocytic leukemia 2 (non-protein coding) [Source:HGNC Symbol;Acc:13748]	13	processed_transcript	-0.144499	2.40094	1.15865	0.281745	0.666478
ENSG00000232150	ST13P4	suppression of tumorigenicity 13 (colon carcinoma) (Hsp70 interacting protein) pseudogene 4 [Source:HGNC Symbol;Acc:18487]	13	pseudogene	0.0417687	4.546	0.304498	0.581076	0.857433
ENSG00000137880	GCHFR	GTP cyclohydrolase I feedback regulator [Source:HGNC Symbol;Acc:4194]	15	protein_coding	0.089343	3.42191	1.28975	0.256094	0.638832
ENSG00000263772	RP11-549B18.3		18	pseudogene	-0.0895522	0.787601	0.172735	0.677692	0.901234
ENSG00000265273	PGDP1	phosphogluconate dehydrogenase pseudogene 1 [Source:HGNC Symbol;Acc:8892]	18	pseudogene	-0.0865102	6.287	1.79621	0.180172	0.559524
ENSG00000265279	RP11-53I6.5		18	pseudogene	0.206007	0.604877	1.03127	0.309861	0.692009
ENSG00000215492	HNRNPA1P7	heterogeneous nuclear ribonucleoprotein A1 pseudogene 7 [Source:HGNC Symbol;Acc:31015]	18	pseudogene	-0.0963521	7.65226	2.38776	0.122289	0.47109
ENSG00000260389	WBP11P1	WW domain binding protein 11 pseudogene 1 [Source:HGNC Symbol;Acc:26250]	18	pseudogene	-0.00368354	2.79192	0.0014907	0.969202	0.99904
ENSG00000104129	DNAJC17	DnaJ (Hsp40) homolog, subfamily C, member 17 [Source:HGNC Symbol;Acc:25556]	15	protein_coding	-0.13868	2.62711	1.3699	0.241829	0.624956
ENSG00000177150	FAM210A	family with sequence similarity 210, member A [Source:HGNC Symbol;Acc:28346]	18	protein_coding	0.0711488	4.9702	0.965388	0.325833	0.706216
ENSG00000123201	GUCY1B2	guanylate cyclase 1, soluble, beta 2 (pseudogene) [Source:HGNC Symbol;Acc:4686]	13	pseudogene	0.216867	0.739114	0.411452	0.521233	0.830252
ENSG00000155313	USP25	ubiquitin specific peptidase 25 [Source:HGNC Symbol;Acc:12624]	21	protein_coding	-0.000732568	6.56926	0.000125	0.99108	1
ENSG00000197934	AP001597.1		21	antisense	-0.390682	-0.764667	0.154173	0.694579	0.908072
ENSG00000236778	INTS6-AS1	INTS6 antisense RNA 1 [Source:HGNC Symbol;Acc:42691]	13	antisense	0.331237	-0.0234191	0.857588	0.354415	0.729898
ENSG00000224892	RPS4XP16	ribosomal protein S4X pseudogene 16 [Source:HGNC Symbol;Acc:36365]	13	pseudogene	-0.0765541	2.96282	0.366762	0.544774	0.84105
ENSG00000231856	RP11-327P2.5		13	antisense	0.292681	-0.0759643	1.10646	0.292853	0.67626
ENSG00000154639	CXADR	coxsackie virus and adenovirus receptor [Source:HGNC Symbol;Acc:2559]	21	protein_coding	-0.0872159	6.72333	1.92464	0.165346	0.538283
ENSG00000101654	RNMT	RNA (guanine-7-) methyltransferase [Source:HGNC Symbol;Acc:10075]	18	protein_coding	0.0175501	5.94449	0.069692	0.791786	0.944265
ENSG00000163736	PPBP	pro-platelet basic protein (chemokine (C-X-C motif) ligand 7) [Source:HGNC Symbol;Acc:9240]	4	protein_coding	6.2919	1.86767	1275.52	2.36e-279	4.09e-275
ENSG00000156958	GALK2	galactokinase 2 [Source:HGNC Symbol;Acc:4119]	15	protein_coding	0.0269806	4.40552	0.123749	0.725003	0.920657
ENSG00000154640	BTG3	BTG family, member 3 [Source:HGNC Symbol;Acc:1132]	21	protein_coding	0.00385765	4.73529	0.00260954	0.959259	0.996983
ENSG00000261183	RP11-532F12.5		15	antisense	-0.0358052	1.6304	0.0986424	0.753465	0.931603
ENSG00000188277	C15orf62	chromosome 15 open reading frame 62 [Source:HGNC Symbol;Acc:34489]	15	protein_coding	0.0477054	3.80275	0.26687	0.605439	0.868955
ENSG00000251161	RP11-540O11.1		15	lincRNA	0.219762	-0.148258	1.10544	0.293076	0.676295
ENSG00000140416	TPM1	tropomyosin 1 (alpha) [Source:HGNC Symbol;Acc:12010]	15	protein_coding	0.027852	8.00439	0.19337	0.660126	0.894315
ENSG00000157021	FAM92A1P1	family with sequence similarity 92, member A1 pseudogene 1 [Source:HGNC Symbol;Acc:32278]	15	pseudogene	0.00108351	3.20372	9.98e-05	0.99203	1
ENSG00000259956	RBM15B	RNA binding motif protein 15B [Source:HGNC Symbol;Acc:24303]	HG186_PATCH	protein_coding	0.064817	6.15042	0.950806	0.329514	0.709299
ENSG00000123610	TNFAIP6	tumor necrosis factor, alpha-induced protein 6 [Source:HGNC Symbol;Acc:11898]	2	protein_coding	5.51048	1.59408	21.8889	2.89e-06	0.000164618
ENSG00000247556	OIP5-AS1	OIP5 antisense RNA 1 [Source:HGNC Symbol;Acc:43563]	15	processed_transcript	-0.0246065	6.81978	0.137621	0.710658	0.915238
ENSG00000268573	RP11-158H5.7		18	lincRNA	0.0790391	1.80513	0.126186	0.72242	0.919994
ENSG00000257267	ZNF271	zinc finger protein 271 [Source:HGNC Symbol;Acc:13065]	18	pseudogene	0.0236227	5.34168	0.113141	0.736596	0.924535
ENSG00000140577	CRTC3	CREB regulated transcription coactivator 3 [Source:HGNC Symbol;Acc:26148]	15	protein_coding	-0.0131843	4.6029	0.0259638	0.871989	0.971127
ENSG00000165376	CLDN2	claudin 2 [Source:HGNC Symbol;Acc:2041]	X	protein_coding	3.60338	-0.171527	5.49541	0.0190665	0.169934
ENSG00000101138	CSTF1	cleavage stimulation factor, 3' pre-RNA, subunit 1, 50kDa [Source:HGNC Symbol;Acc:2483]	20	protein_coding	-0.0205542	6.29252	0.0998505	0.752009	0.930717
ENSG00000154645	CHODL	chondrolectin [Source:HGNC Symbol;Acc:17807]	21	protein_coding	0.443363	-0.44375	0.74632	0.387644	0.755067
ENSG00000267374	LINC00669	long intergenic non-protein coding RNA 669 [Source:HGNC Symbol;Acc:44332]	18	lincRNA	-0.0550215	1.77063	0.146278	0.702118	0.911769
ENSG00000175886	RPL7AP66	ribosomal protein L7a pseudogene 66 [Source:HGNC Symbol;Acc:35682]	18	pseudogene	0.0574066	1.62305	0.108591	0.741754	0.926564
ENSG00000259838	TCEB1P2	transcription elongation factor B (SIII), polypeptide 1 pseudogene 2 [Source:HGNC Symbol;Acc:17762]	15	pseudogene	0.12709	3.90044	2.37795	0.123059	0.47149
ENSG00000267313	RP11-142I20.1		18	lincRNA	-0.390813	0.301036	0.154267	0.69449	0.908072
ENSG00000101365	IDH3B	isocitrate dehydrogenase 3 (NAD+) beta [Source:HGNC Symbol;Acc:5385]	20	protein_coding	0.0254532	7.07297	0.161072	0.688171	0.906257
ENSG00000167216	KATNAL2	katanin p60 subunit A-like 2 [Source:HGNC Symbol;Acc:25387]	18	protein_coding	0.163939	1.55412	1.49602	0.221285	0.608911
ENSG00000124116	WFDC3	WAP four-disulfide core domain 3 [Source:HGNC Symbol;Acc:15957]	20	protein_coding	-0.0496212	-0.700771	0.0461843	0.829841	0.956713
ENSG00000213307	RPL18P11	ribosomal protein L18 pseudogene 11 [Source:HGNC Symbol;Acc:35742]	15	pseudogene	0.803989	-0.0853239	10.2172	0.00139136	0.0280246
ENSG00000136149	RPL13AP25	ribosomal protein L13a pseudogene 25 [Source:HGNC Symbol;Acc:36981]	13	pseudogene	-0.380735	2.06002	9.1336	0.00250958	0.0428284
ENSG00000154654	NCAM2	neural cell adhesion molecule 2 [Source:HGNC Symbol;Acc:7657]	21	protein_coding	0.0063042	2.11569	0.00205495	0.963843	0.997708
ENSG00000259419	HNRNPCP3	heterogeneous nuclear ribonucleoprotein C pseudogene 3 [Source:HGNC Symbol;Acc:48815]	15	pseudogene	0.461602	-0.0922734	3.50018	0.0613622	0.336028
ENSG00000259493	RP11-621H8.2		15	pseudogene	0.0609624	1.61482	0.193291	0.660191	0.894333
ENSG00000166262	FAM227B	family with sequence similarity 227, member B [Source:HGNC Symbol;Acc:26543]	15	protein_coding	0.242655	1.42681	2.373	0.123449	0.471935
ENSG00000226332	RP11-157P1.4		20	antisense	0.0670681	1.81932	0.269649	0.603568	0.868087
ENSG00000229207	SERPINH1P1	serpin peptidase inhibitor, clade H1, pseudogene 1 [Source:HGNC Symbol;Acc:19917]	9	pseudogene	-0.0516512	4.81443	0.324475	0.568931	0.851663
ENSG00000103642	LACTB	lactamase, beta [Source:HGNC Symbol;Acc:16468]	15	protein_coding	-0.107719	5.28898	2.39897	0.121415	0.469592
ENSG00000248476	BACH1-IT1	BACH1 intronic transcript 1 (non-protein coding) [Source:HGNC Symbol;Acc:40006]	21	sense_intronic	0.208596	0.0889178	0.638786	0.424151	0.777318
ENSG00000197299	BLM	Bloom syndrome, RecQ helicase-like [Source:HGNC Symbol;Acc:1058]	15	protein_coding	-0.0964676	5.03746	1.67401	0.195722	0.578055
ENSG00000230074	RP11-195F19.9		9	antisense	-0.440152	0.35486	1.24743	0.264044	0.646879
ENSG00000154719	MRPL39	mitochondrial ribosomal protein L39 [Source:HGNC Symbol;Acc:14027]	21	protein_coding	-0.0540271	4.67708	0.535348	0.464367	0.802236
ENSG00000257198	FAM205B	family with sequence similarity 205, member B [Source:HGNC Symbol;Acc:24504]	9	pseudogene	-0.0782674	0.706767	0.259495	0.610467	0.871564
ENSG00000175322	ZNF519	zinc finger protein 519 [Source:HGNC Symbol;Acc:30574]	18	protein_coding	-0.156706	3.24268	2.16303	0.141365	0.500661
ENSG00000125999	BPIFB1	BPI fold containing family B, member 1 [Source:HGNC Symbol;Acc:16108]	20	protein_coding	3.60322	1.56375	5.49499	0.019071	0.169934
ENSG00000178723	GLULP4	glutamate-ammonia ligase (glutamine synthetase) pseudogene 4 [Source:HGNC Symbol;Acc:4345]	9	pseudogene	-0.122186	2.80746	1.07935	0.298844	0.681397
ENSG00000022277	RTFDC1	replication termination factor 2 domain containing 1 [Source:HGNC Symbol;Acc:15890]	20	protein_coding	0.0408586	6.63564	0.403933	0.525065	0.831375
ENSG00000215199	YWHAZP6	tyrosine 3-monooxygenase/tryptophan 5-monooxygenase activation protein, zeta pseudogene 6 [Source:HGNC Symbol;Acc:30849]	9	pseudogene	-0.41176	0.47405	4.91948	0.0265556	0.209256
ENSG00000233838	DPH3P1	diphthamide biosynthesis 3 pseudogene 1 [Source:HGNC Symbol;Acc:16136]	20	pseudogene	0.319738	-0.0924386	1.50621	0.219718	0.606819
ENSG00000215198	RP11-182N22.7		9	pseudogene	-0.092217	2.81746	0.831834	0.361743	0.736695
ENSG00000164188	RANBP3L	RAN binding protein 3-like [Source:HGNC Symbol;Acc:26353]	5	protein_coding	3.60315	-0.0737031	5.49478	0.0190733	0.169934
ENSG00000214269	LGMNP1	legumain pseudogene 1 [Source:HGNC Symbol;Acc:23079]	13	pseudogene	0.220842	4.54653	8.19649	0.00419714	0.062299
ENSG00000259770	RP11-81A1.3		15	pseudogene	-0.0751317	3.23703	0.803242	0.370126	0.742828
ENSG00000267293	RP11-8H2.1		18	pseudogene	-0.0105997	4.24262	0.0172588	0.89548	0.978027
ENSG00000236565	HNRNPA3P5	heterogeneous nuclear ribonucleoprotein A3 pseudogene 5 [Source:HGNC Symbol;Acc:39774]	13	pseudogene	-0.12138	3.01225	1.14498	0.284603	0.668352
ENSG00000225267	RPL8P2	ribosomal protein L8 pseudogene 2 [Source:HGNC Symbol;Acc:17220]	21	pseudogene	0.0485795	2.13951	0.101568	0.749956	0.930022
ENSG00000088881	EBF4	early B-cell factor 4 [Source:HGNC Symbol;Acc:29278]	20	protein_coding	0.158197	0.390476	0.148178	0.700282	0.91059
ENSG00000232442	CTD-3184A7.4		20	antisense	-0.132385	0.724042	0.515979	0.472562	0.8065
ENSG00000269900	RMRP	RNA component of mitochondrial RNA processing endoribonuclease [Source:HGNC Symbol;Acc:10031]	9	lincRNA	0.0289337	12.487	0.23127	0.630584	0.882331
ENSG00000260490	RP11-265N6.3		15	pseudogene	0.0232479	5.62608	0.12158	0.727328	0.921121
ENSG00000101457	DNTTIP1	deoxynucleotidyltransferase, terminal, interacting protein 1 [Source:HGNC Symbol;Acc:16160]	20	protein_coding	0.013561	4.37873	0.0346784	0.852271	0.965662
ENSG00000230750	SDAD1P2	SDA1 domain containing 1 pseudogene 2 [Source:HGNC Symbol;Acc:31404]	20	pseudogene	-0.0122959	4.65513	0.0235299	0.878087	0.973596
ENSG00000196421	LINC00176	long intergenic non-protein coding RNA 176 [Source:HGNC Symbol;Acc:27655]	20	lincRNA	0.297775	1.38819	5.58836	0.0180802	0.165309
ENSG00000124172	ATP5E	ATP synthase, H+ transporting, mitochondrial F1 complex, epsilon subunit [Source:HGNC Symbol;Acc:838]	20	protein_coding	0.0704967	6.22587	1.17677	0.278014	0.661867
ENSG00000235036	RP5-1099D15.1		20	pseudogene	0.034539	3.9907	0.196034	0.657941	0.893451
ENSG00000232380	ZDHHC20P4	zinc finger, DHHC-type containing 20 pseudogene 4 [Source:HGNC Symbol;Acc:39776]	13	pseudogene	-0.00574531	4.44907	0.0054107	0.941363	0.991866
ENSG00000213866	YBX1P10	Y box binding protein 1 pseudogene 10 [Source:HGNC Symbol;Acc:42432]	9	pseudogene	-0.0352302	7.47531	0.307446	0.579252	0.855967
ENSG00000261679	ATP5HP1	ATP synthase, H+ transporting, mitochondrial Fo complex, subunit d, pseudogene 1 [Source:HGNC Symbol;Acc:31021]	15	pseudogene	0.081684	2.27519	0.555936	0.455903	0.797835
ENSG00000185088	RPS27L	ribosomal protein S27-like [Source:HGNC Symbol;Acc:18476]	15	protein_coding	0.0265402	3.69694	0.0803494	0.776824	0.93924
ENSG00000267156	TPMTP1	thiopurine S-methyltransferase pseudogene 1 [Source:HGNC Symbol;Acc:17490]	18	pseudogene	-0.179447	4.57317	5.68799	0.0170814	0.1597
ENSG00000215283	HMGB3P24	high mobility group box 3 pseudogene 24 [Source:HGNC Symbol;Acc:39316]	9	pseudogene	-0.39781	-0.0327166	2.94356	0.0862204	0.40065
ENSG00000118557	PMFBP1	polyamine modulated factor 1 binding protein 1 [Source:HGNC Symbol;Acc:17728]	16	protein_coding	3.60299	-0.919381	5.49434	0.0190781	0.169934
ENSG00000228941	UBE3AP2	ubiquitin protein ligase E3A pseudogene 2 [Source:HGNC Symbol;Acc:12498]	21	pseudogene	-0.0870578	3.96734	0.938548	0.332652	0.711844
ENSG00000235698	PA2G4P2	proliferation-associated 2G4 pseudogene 2 [Source:HGNC Symbol;Acc:16531]	20	pseudogene	-0.0922691	4.3255	1.33841	0.247314	0.631018
ENSG00000175063	UBE2C	ubiquitin-conjugating enzyme E2C [Source:HGNC Symbol;Acc:15937]	20	protein_coding	-0.0702359	6.15532	1.18028	0.2773	0.661256
ENSG00000232041	PSMD10P3	proteasome 26S subunit, non-ATPase, 10 pseudogene 3 [Source:HGNC Symbol;Acc:30152]	13	pseudogene	0.108025	2.24816	0.815576	0.366477	0.739691
ENSG00000230870	FBXW11P1	F-box and WD repeat domain containing 11 pseudogene 1 [Source:HGNC Symbol;Acc:1145]	21	pseudogene	0.0909325	3.71666	0.97322	0.323878	0.704271
ENSG00000101166	SLMO2	slowmo homolog 2 (Drosophila) [Source:HGNC Symbol;Acc:15892]	20	protein_coding	-0.0731288	7.21596	1.36107	0.243351	0.626607
ENSG00000167220	HDHD2	haloacid dehalogenase-like hydrolase domain containing 2 [Source:HGNC Symbol;Acc:25364]	18	protein_coding	-0.130701	3.84643	2.36469	0.124108	0.472834
ENSG00000187988	RP11-405L18.2		9	pseudogene	0.00358681	1.28608	0.000638611	0.979839	1
ENSG00000154723	ATP5J	ATP synthase, H+ transporting, mitochondrial Fo complex, subunit F6 [Source:HGNC Symbol;Acc:847]	21	protein_coding	-0.0450809	5.102	0.397863	0.528195	0.832125
ENSG00000234160	RP11-613M10.6		9	antisense	-0.171737	1.87715	0.607393	0.435771	0.785081
ENSG00000233111	RAB1C	RAB1C, member RAS oncogene family pseudogene [Source:HGNC Symbol;Acc:23683]	9	pseudogene	0.0399787	5.92171	0.367801	0.544205	0.840621
ENSG00000171448	ZBTB26	zinc finger and BTB domain containing 26 [Source:HGNC Symbol;Acc:23383]	9	protein_coding	-0.0548984	4.04019	0.2625	0.608408	0.870729
ENSG00000232454	RP11-3J10.7		9	pseudogene	-0.0731471	3.81871	0.693738	0.404896	0.766123
ENSG00000104047	DTWD1	DTW domain containing 1 [Source:HGNC Symbol;Acc:30926]	15	protein_coding	-0.155089	3.45689	2.25384	0.133283	0.489864
ENSG00000088882	CPXM1	carboxypeptidase X (M14 family), member 1 [Source:HGNC Symbol;Acc:15771]	20	protein_coding	0.379748	4.71281	0.263758	0.60755	0.870254
ENSG00000213839	RP11-3J10.4		9	pseudogene	-0.00314486	5.42438	0.0020422	0.963955	0.997708
ENSG00000225254	RP11-403F21.1		9	pseudogene	0.0791512	2.30462	0.437586	0.50829	0.823534
ENSG00000205771	CATSPER2P1	cation channel, sperm associated 2 pseudogene 1 [Source:HGNC Symbol;Acc:31054]	15	pseudogene	-0.293352	-0.22745	1.70505	0.191629	0.573912
ENSG00000104140	RHOV	ras homolog family member V [Source:HGNC Symbol;Acc:18313]	15	protein_coding	0.0680331	2.62674	0.559081	0.454631	0.796897
ENSG00000214249	CTAGE11P	CTAGE family, member 11, pseudogene [Source:HGNC Symbol;Acc:37293]	13	pseudogene	-0.0397414	0.12185	0.0399136	0.84165	0.961115
ENSG00000101349	PAK7	p21 protein (Cdc42/Rac)-activated kinase 7 [Source:HGNC Symbol;Acc:15916]	20	protein_coding	3.22715	0.870445	4.12236	0.04232	0.275155
ENSG00000140157	NIPA2	non imprinted in Prader-Willi/Angelman syndrome 2 [Source:HGNC Symbol;Acc:17044]	15	protein_coding	-0.00120336	6.92584	0.000351952	0.985032	1
ENSG00000261553	RP11-29G8.3		13	processed_transcript	0.188471	0.087641	0.874164	0.349805	0.725849
ENSG00000232241	DYNLT3P1	dynein, light chain, Tctex-type 3 pseudogene 1 [Source:HGNC Symbol;Acc:16571]	20	pseudogene	-0.0459752	0.633064	0.0646952	0.799223	0.947352
ENSG00000204860	FAM201A	family with sequence similarity 201, member A [Source:HGNC Symbol;Acc:27239]	9	antisense	-0.296489	0.193325	2.95803	0.085452	0.399406
ENSG00000154727	GABPA	GA binding protein transcription factor, alpha subunit 60kDa [Source:HGNC Symbol;Acc:4071]	21	protein_coding	-0.112225	4.74175	2.28755	0.130416	0.485969
ENSG00000087510	TFAP2C	transcription factor AP-2 gamma (activating enhancer binding protein 2 gamma) [Source:HGNC Symbol;Acc:11744]	20	protein_coding	0.0636365	3.98535	0.696319	0.404023	0.765951
ENSG00000212232	SNORD17	small nucleolar RNA, C/D box 17 [Source:HGNC Symbol;Acc:32713]	20	snoRNA	-0.0241573	5.15398	0.101348	0.750218	0.930022
ENSG00000228002	DHX9P1	DEAH (Asp-Glu-Ala-His) box polypeptide 9 pseudogene 1 [Source:HGNC Symbol;Acc:2751]	13	pseudogene	-0.0286268	7.37871	0.207318	0.648878	0.88937
ENSG00000175785	PRIMA1	proline rich membrane anchor 1 [Source:HGNC Symbol;Acc:18319]	14	protein_coding	3.22714	0.883642	4.12234	0.0423205	0.275155
ENSG00000265182	SRP72P1	signal recognition particle 72kDa pseudogene 1 [Source:HGNC Symbol;Acc:31095]	18	pseudogene	-0.0816684	3.9952	0.882074	0.347634	0.724025
ENSG00000138613	APH1B	APH1B gamma secretase subunit [Source:HGNC Symbol;Acc:24080]	15	protein_coding	-0.123884	3.60263	2.14999	0.142571	0.502055
ENSG00000227973	PIN4P1	protein (peptidylprolyl cis/trans isomerase) NIMA-interacting, 4 pseudogene 1 [Source:HGNC Symbol;Acc:44193]	15	pseudogene	-0.136387	2.8232	1.66052	0.197533	0.579783
ENSG00000011454	RABGAP1	RAB GTPase activating protein 1 [Source:HGNC Symbol;Acc:17155]	9	protein_coding	0.03335	6.70964	0.270405	0.603061	0.868087
ENSG00000134049	IER3IP1	immediate early response 3 interacting protein 1 [Source:HGNC Symbol;Acc:18550]	18	protein_coding	0.0559429	4.33294	0.503824	0.477825	0.808753
ENSG00000128917	DLL4	delta-like 4 (Drosophila) [Source:HGNC Symbol;Acc:2910]	15	protein_coding	0.117767	1.18479	0.172408	0.677981	0.901234
ENSG00000214612	RPS19P1	ribosomal protein S19 pseudogene 1 [Source:HGNC Symbol;Acc:16534]	20	pseudogene	0.0431364	7.38501	0.476065	0.49021	0.814838
ENSG00000232388	LINC00493	long intergenic non-protein coding RNA 493 [Source:HGNC Symbol;Acc:43430]	20	lincRNA	-0.00327526	4.50403	0.00176274	0.966511	0.997884
ENSG00000162373	BEND5	BEN domain containing 5 [Source:HGNC Symbol;Acc:25668]	1	protein_coding	3.22706	1.30911	4.12218	0.0423244	0.275155
ENSG00000273148	RP5-1068E13.7		20	lincRNA	0.0377282	0.154571	0.00909761	0.924012	0.987572
ENSG00000172785	CBWD1	COBW domain containing 1 [Source:HGNC Symbol;Acc:17134]	9	protein_coding	0.0432355	3.89021	0.297244	0.585616	0.860428
ENSG00000230584	CCT5P2	chaperonin containing TCP1, subunit 5 (epsilon) pseudogene 2 [Source:HGNC Symbol;Acc:35139]	13	pseudogene	0.0356459	5.69644	0.253882	0.614355	0.873142
ENSG00000233895	RP1-122P22.2		20	lincRNA	0.0980447	1.03951	0.281167	0.595937	0.864639
ENSG00000227354	RBM26-AS1	RBM26 antisense RNA 1 [Source:HGNC Symbol;Acc:39805]	13	antisense	-0.0350934	1.32092	0.0604152	0.805841	0.949706
ENSG00000229007	EXOSC3P1	exosome component 3 pseudogene 1 [Source:HGNC Symbol;Acc:33989]	21	pseudogene	-0.2027	1.04988	1.27853	0.258173	0.640789
ENSG00000162692	VCAM1	vascular cell adhesion molecule 1 [Source:HGNC Symbol;Acc:12663]	1	protein_coding	3.22706	2.09879	4.12218	0.0423244	0.275155
ENSG00000179523	EIF3J-AS1	EIF3J antisense RNA 1 (head to head) [Source:HGNC Symbol;Acc:48616]	15	lincRNA	-0.0223796	3.04261	0.0462611	0.829702	0.956713
ENSG00000214182	PTMAP5	prothymosin, alpha pseudogene 5 [Source:HGNC Symbol;Acc:9628]	13	pseudogene	-0.0690775	6.81025	1.14833	0.283899	0.667624
ENSG00000270400	RP11-464I4.1		13	pseudogene	-0.0684826	0.518469	0.0884283	0.766185	0.93436
ENSG00000175387	SMAD2	SMAD family member 2 [Source:HGNC Symbol;Acc:6768]	18	protein_coding	0.0117431	7.42275	0.0354858	0.850581	0.965132
ENSG00000232239	RBPJP5	RBPJ pseudogene 5 [Source:HGNC Symbol;Acc:37485]	9	pseudogene	-0.171374	0.0727932	0.374644	0.540484	0.838912
ENSG00000204837	RP11-204M4.2		9	lincRNA	-0.0351192	-0.705399	0.020407	0.886406	0.9756
ENSG00000165209	STRBP	spermatid perinuclear RNA binding protein [Source:HGNC Symbol;Acc:16462]	9	protein_coding	0.0245118	6.11021	0.129336	0.719121	0.918126
ENSG00000182511	FES	feline sarcoma oncogene [Source:HGNC Symbol;Acc:3657]	15	protein_coding	-0.00590028	3.15056	0.00321649	0.954773	0.995459
ENSG00000170113	NIPA1	non imprinted in Prader-Willi/Angelman syndrome 1 [Source:HGNC Symbol;Acc:17043]	15	protein_coding	0.0404146	5.40166	0.319688	0.571795	0.853111
ENSG00000088970	PLK1S1	polo-like kinase 1 substrate 1 [Source:HGNC Symbol;Acc:15865]	20	processed_transcript	0.0616447	4.36598	0.337668	0.561178	0.848158
ENSG00000074410	CA12	carbonic anhydrase XII [Source:HGNC Symbol;Acc:1371]	15	protein_coding	0.0751966	5.69956	0.294512	0.587344	0.860929
ENSG00000186354	C9orf47	chromosome 9 open reading frame 47 [Source:HGNC Symbol;Acc:23669]	9	protein_coding	3.22699	-0.847756	4.12203	0.0423283	0.275155
ENSG00000225530	SP3P	Sp3 transcription factor pseudogene [Source:HGNC Symbol;Acc:35430]	13	pseudogene	-0.0938778	2.62708	0.441536	0.506382	0.822804
ENSG00000067900	ROCK1	Rho-associated, coiled-coil containing protein kinase 1 [Source:HGNC Symbol;Acc:10251]	18	protein_coding	-0.0303657	6.56221	0.222637	0.637038	0.884066
ENSG00000235879	FAR1P1	fatty acyl CoA reductase 1 pseudogene 1 [Source:HGNC Symbol;Acc:39675]	13	pseudogene	-0.174816	2.6071	2.56054	0.109561	0.447166
ENSG00000128965	CHAC1	ChaC, cation transport regulator homolog 1 (E. coli) [Source:HGNC Symbol;Acc:28680]	15	protein_coding	-0.0250403	3.69102	0.0883374	0.766302	0.93436
ENSG00000215417	MIR17HG	miR-17-92 cluster host gene (non-protein coding) [Source:HGNC Symbol;Acc:23564]	13	processed_transcript	0.158721	2.03729	0.934766	0.333628	0.712589
ENSG00000226721	EEF1DP2	eukaryotic translation elongation factor 1 delta pseudogene 2 [Source:HGNC Symbol;Acc:33523]	9	pseudogene	0.03426	4.23305	0.16391	0.685581	0.904825
ENSG00000214535	RPS15AP1	ribosomal protein S15a pseudogene 1 [Source:HGNC Symbol;Acc:16598]	20	pseudogene	-0.0461256	7.73578	0.54382	0.460854	0.80116
ENSG00000197805	BX649597.1		9	pseudogene	-0.303785	0.727303	1.7707	0.183295	0.564452
ENSG00000124104	SNX21	sorting nexin family member 21 [Source:HGNC Symbol;Acc:16154]	20	protein_coding	-0.0147754	3.97949	0.0316579	0.858781	0.967091
ENSG00000226405	RP5-984P4.1		20	pseudogene	-0.169979	2.60814	2.68364	0.101384	0.430926
ENSG00000237945	LINC00649	long intergenic non-protein coding RNA 649 [Source:HGNC Symbol;Acc:44305]	21	antisense	-0.274923	1.98574	0.403211	0.525436	0.831375
ENSG00000264350	SNRPGP2	small nuclear ribonucleoprotein polypeptide G pseudogene 2 [Source:HGNC Symbol;Acc:30999]	18	pseudogene	-0.210592	3.05032	4.80141	0.0284364	0.217443
ENSG00000227063	RPL41P1	ribosomal protein L41 pseudogene 1 [Source:HGNC Symbol;Acc:10356]	20	pseudogene	0.0559774	5.63107	0.690655	0.405942	0.766484
ENSG00000213816	CNN2P4	calponin 2 pseudogene 4 [Source:HGNC Symbol;Acc:39529]	9	pseudogene	-0.0360846	0.925102	0.035984	0.849549	0.96492
ENSG00000148204	CRB2	crumbs homolog 2 (Drosophila) [Source:HGNC Symbol;Acc:18688]	9	protein_coding	-0.579174	2.04877	0.841565	0.35895	0.734348
ENSG00000101146	RAE1	ribonucleic acid export 1 [Source:HGNC Symbol;Acc:9828]	20	protein_coding	-0.0678716	6.43882	1.09919	0.294443	0.676829
ENSG00000215305	VPS16	vacuolar protein sorting 16 homolog (S. cerevisiae) [Source:HGNC Symbol;Acc:14584]	20	protein_coding	0.101567	5.45068	2.01788	0.155456	0.522845
ENSG00000267327	CTD-2008L17.1		18	lincRNA	-0.0727933	0.700016	0.145851	0.702532	0.911865
ENSG00000142192	APP	amyloid beta (A4) precursor protein [Source:HGNC Symbol;Acc:620]	21	protein_coding	0.0264714	9.65222	0.189491	0.663341	0.895378
ENSG00000101473	ACOT8	acyl-CoA thioesterase 8 [Source:HGNC Symbol;Acc:15919]	20	protein_coding	0.10802	4.80935	2.36029	0.124459	0.47361
ENSG00000128908	INO80	INO80 complex subunit [Source:HGNC Symbol;Acc:26956]	15	protein_coding	-0.00485487	5.84912	0.00499683	0.943646	0.992642
ENSG00000140284	SLC27A2	solute carrier family 27 (fatty acid transporter), member 2 [Source:HGNC Symbol;Acc:10996]	15	protein_coding	0.00686026	2.3986	0.00490394	0.944171	0.99274
ENSG00000225069	RP5-1025A1.2		20	pseudogene	-0.135856	3.07736	2.7143	0.0994524	0.427265
ENSG00000235601	RP11-231K24.2		9	lincRNA	0	-0.845644	0	1	1
ENSG00000213742	ZNF337-AS1	ZNF337 antisense RNA 1 [Source:HGNC Symbol;Acc:40759]	20	antisense	-0.207559	2.08911	3.36757	0.0664918	0.349445
ENSG00000269929	RP11-2B6.2		9	lincRNA	1.06705	1.24781	26.0529	3.32e-07	2.5e-05
ENSG00000132819	RBM38	RNA binding motif protein 38 [Source:HGNC Symbol;Acc:15818]	20	protein_coding	-0.0215825	6.21925	0.0997908	0.752081	0.930717
ENSG00000156475	PPP2R2B	protein phosphatase 2, regulatory subunit B, beta [Source:HGNC Symbol;Acc:9305]	5	protein_coding	3.22698	0.577342	4.12201	0.0423288	0.275155
ENSG00000119522	DENND1A	DENN/MADD domain containing 1A [Source:HGNC Symbol;Acc:29324]	9	protein_coding	-0.0514336	4.63185	0.400124	0.527025	0.831736
ENSG00000267040	RP11-35G9.3		18	antisense	0.183357	0.301041	0.33951	0.560112	0.847825
ENSG00000141449	GREB1L	growth regulation by estrogen in breast cancer-like [Source:HGNC Symbol;Acc:31042]	18	protein_coding	0.0191661	2.53525	0.0359903	0.849536	0.96492
ENSG00000213862	CTD-2270N23.1		15	pseudogene	-0.0377697	5.628	0.274971	0.600016	0.867389
ENSG00000166265	CYYR1	cysteine/tyrosine-rich 1 [Source:HGNC Symbol;Acc:16274]	21	protein_coding	-0.0149744	2.51051	0.000520607	0.981796	1
ENSG00000196074	SYCP2	synaptonemal complex protein 2 [Source:HGNC Symbol;Acc:11490]	20	protein_coding	0.1812	3.6555	3.72881	0.0534814	0.312808
ENSG00000140455	USP3	ubiquitin specific peptidase 3 [Source:HGNC Symbol;Acc:12626]	15	protein_coding	0.0888348	5.7991	1.69061	0.19352	0.575596
ENSG00000184828	ZBTB7C	zinc finger and BTB domain containing 7C [Source:HGNC Symbol;Acc:31700]	18	protein_coding	0.349267	-0.0453654	1.8731	0.17112	0.545381
ENSG00000155966	AFF2	AF4/FMR2 family, member 2 [Source:HGNC Symbol;Acc:3776]	X	protein_coding	3.22698	1.02884	4.12201	0.0423288	0.275155
ENSG00000267787	RP11-35G9.5		18	antisense	-0.926736	-0.760676	3.2452	0.0716329	0.361756
ENSG00000224628	RP5-854E16.2		20	pseudogene	0.0570032	4.32859	0.51672	0.472244	0.8065
ENSG00000227456	LINC00310	long intergenic non-protein coding RNA 310 [Source:HGNC Symbol;Acc:16414]	21	lincRNA	0.00850845	0.664389	0.000934643	0.975611	1
ENSG00000231544	RSL24D1P11	ribosomal L24 domain containing 1 pseudogene 11 [Source:HGNC Symbol;Acc:37881]	18	pseudogene	-0.0562847	2.91027	0.247101	0.619124	0.876182
ENSG00000148848	ADAM12	ADAM metallopeptidase domain 12 [Source:HGNC Symbol;Acc:190]	10	protein_coding	3.2269	3.43813	4.12185	0.0423328	0.275155
ENSG00000101898	RP3-324O17.4		20	pseudogene	-0.0694773	2.61017	0.354796	0.551411	0.844782
ENSG00000230221	RP11-173G21.1		9	pseudogene	0.0866843	1.70519	0.28253	0.595048	0.864639
ENSG00000237857	RP11-435O5.2		9	lincRNA	-0.503661	0.311103	2.61682	0.105736	0.439235
ENSG00000224452	RSL24D1P6	ribosomal L24 domain containing 1 pseudogene 6 [Source:HGNC Symbol;Acc:37876]	20	pseudogene	0.405729	-0.302128	1.57588	0.209355	0.593915
ENSG00000197587	DMBX1	diencephalon/mesencephalon homeobox 1 [Source:HGNC Symbol;Acc:19026]	1	protein_coding	3.05216	-0.139639	9.60159	0.00194409	0.035672
ENSG00000267226	RP11-126O1.5		18	antisense	-0.0153856	0.697643	0.00202524	0.964105	0.997713
ENSG00000235217	TSPY26P	testis specific protein, Y-linked 26, pseudogene [Source:HGNC Symbol;Acc:16256]	20	pseudogene	0.0289206	3.05562	0.117682	0.731562	0.923056
ENSG00000186868	MAPT	microtubule-associated protein tau [Source:HGNC Symbol;Acc:6893]	17	protein_coding	3.05204	-0.410841	9.60077	0.00194496	0.035672
ENSG00000238113	RP11-262H14.1		9	lincRNA	-0.104303	1.45883	0.202808	0.652464	0.891269
ENSG00000175730	BAK1P1	BCL2-antagonist/killer 1 pseudogene 1 [Source:HGNC Symbol;Acc:996]	20	pseudogene	0.0519871	3.38186	0.28462	0.593689	0.864003
ENSG00000260257	RP5-1085F17.3		20	lincRNA	-0.108689	3.62633	1.53611	0.215198	0.601138
ENSG00000238245	MYO5BP2	myosin VB pseudogene 2 [Source:HGNC Symbol;Acc:38496]	9	pseudogene	0.169229	2.01483	2.1743	0.140333	0.499597
ENSG00000172572	PDE3A	phosphodiesterase 3A, cGMP-inhibited [Source:HGNC Symbol;Acc:8778]	12	protein_coding	2.84694	2.91314	428.65	3.2e-95	1.85e-91
ENSG00000234665	RP11-262H14.3		9	lincRNA	-0.100353	1.43565	0.462383	0.496512	0.817387
ENSG00000231300	EZH2P1	enhancer of zeste homolog 2 (Drosophila) pseudogene 1 [Source:HGNC Symbol;Acc:39918]	21	pseudogene	0.121187	2.02102	0.800052	0.371078	0.743441
ENSG00000170161	RP11-262H14.4		9	lincRNA	0.0157921	0.691796	0.00720485	0.932356	0.989721
ENSG00000196547	MAN2A2	mannosidase, alpha, class 2A, member 2 [Source:HGNC Symbol;Acc:6825]	15	protein_coding	0.0261104	5.6419	0.126841	0.72173	0.91957
ENSG00000228991	RP11-318K12.1		9	pseudogene	-0.386472	-0.360243	3.35909	0.0668348	0.350174
ENSG00000107104	KANK1	KN motif and ankyrin repeat domains 1 [Source:HGNC Symbol;Acc:19309]	9	protein_coding	-0.0541925	5.53201	0.619008	0.431416	0.782461
ENSG00000228958	PIGPP3	phosphatidylinositol glycan anchor biosynthesis, class P pseudogene 3 [Source:HGNC Symbol;Acc:45155]	20	pseudogene	0.531873	-0.0948326	5.32853	0.0209791	0.180962
ENSG00000175611	LINC00476	long intergenic non-protein coding RNA 476 [Source:HGNC Symbol;Acc:27858]	9	processed_transcript	-0.0723423	1.73837	0.22304	0.636733	0.883986
ENSG00000121390	PSPC1	paraspeckle component 1 [Source:HGNC Symbol;Acc:20320]	13	protein_coding	0.0685487	5.73347	0.941729	0.331834	0.711389
ENSG00000228265	RP5-1125A11.1		20	lincRNA	0.281802	0.741054	2.38782	0.122284	0.47109
ENSG00000214185	XPOTP1	exportin, tRNA (nuclear export receptor for tRNAs) pseudogene 1 [Source:HGNC Symbol;Acc:16586]	20	pseudogene	-0.112975	6.18767	3.02369	0.0820565	0.391027
ENSG00000259707	RP11-752G15.4		15	pseudogene	0.025672	2.91456	0.0738751	0.785776	0.942032
ENSG00000236456	RP4-785G19.2		20	pseudogene	-0.119779	4.75143	2.75111	0.0971872	0.422314
ENSG00000237631	RP11-72B4.2		9	pseudogene	-0.339998	0.885273	3.72375	0.0536438	0.313251
ENSG00000189089	RIMKLBP1	ribosomal modification protein rimK-like family member B pseudogene 1 [Source:HGNC Symbol;Acc:34034]	21	pseudogene	0.356866	1.55954	7.3431	0.00673206	0.0868947
ENSG00000181741	FDX1P1	ferredoxin 1 pseudogene 1 [Source:HGNC Symbol;Acc:3640]	20	pseudogene	-0.176068	3.20398	3.80326	0.0511529	0.306718
ENSG00000119408	NEK6	NIMA-related kinase 6 [Source:HGNC Symbol;Acc:7749]	9	protein_coding	-0.0563046	5.8768	0.640541	0.423515	0.776803
ENSG00000226054	MEMO1P1	mediator of cell motility 1 pseudogene 1 [Source:HGNC Symbol;Acc:23274]	21	pseudogene	-0.103937	5.1281	2.12161	0.145234	0.506677
ENSG00000237238	BMS1P10	BMS1 pseudogene 10 [Source:HGNC Symbol;Acc:49154]	9	pseudogene	0.333586	-0.00783807	2.33459	0.126529	0.477828
ENSG00000252690	SCARNA15	small Cajal body-specific RNA 15 [Source:HGNC Symbol;Acc:32572]	15	processed_transcript	0.196265	0.117282	0.536654	0.463823	0.802236
ENSG00000104064	GABPB1	GA binding protein transcription factor, beta subunit 1 [Source:HGNC Symbol;Acc:4074]	15	protein_coding	0.0124733	5.57234	0.0308591	0.860555	0.967588
ENSG00000179455	MKRN3	makorin ring finger protein 3 [Source:HGNC Symbol;Acc:7114]	15	protein_coding	-0.098574	3.76001	0.999206	0.317503	0.699184
ENSG00000224546	EIF4BP3	eukaryotic translation initiation factor 4B pseudogene 3 [Source:HGNC Symbol;Acc:37936]	9	pseudogene	-0.00859873	6.1112	0.0167058	0.897159	0.978565
ENSG00000140807	NKD1	naked cuticle homolog 1 (Drosophila) [Source:HGNC Symbol;Acc:17045]	16	protein_coding	2.83179	1.62317	23.0297	1.6e-06	9.87e-05
ENSG00000126005	MMP24-AS1	MMP24 antisense RNA 1 [Source:HGNC Symbol;Acc:44421]	20	antisense	-0.203696	3.38801	6.26241	0.0123326	0.131139
ENSG00000238251	RP11-172F4.2		9	pseudogene	-0.00961329	3.93681	0.0128335	0.909805	0.98316
ENSG00000236830	CBR3-AS1	CBR3 antisense RNA 1 [Source:HGNC Symbol;Acc:43664]	21	processed_transcript	-0.0594608	0.488077	0.127252	0.721298	0.919512
ENSG00000229230	MT1P3	metallothionein 1 pseudogene 3 [Source:HGNC Symbol;Acc:16120]	20	pseudogene	1.12525	2.83666	141.708	1.13e-32	7.23e-30
ENSG00000132950	ZMYM5	zinc finger, MYM-type 5 [Source:HGNC Symbol;Acc:13029]	13	protein_coding	0.128915	4.20452	2.37917	0.122963	0.47149
ENSG00000198862	LTN1	listerin E3 ubiquitin protein ligase 1 [Source:HGNC Symbol;Acc:13082]	21	protein_coding	-0.111631	6.4303	2.93478	0.0866903	0.402155
ENSG00000228656	MYO5BP3	myosin VB pseudogene 3 [Source:HGNC Symbol;Acc:38497]	9	pseudogene	0.281088	0.0766662	1.86045	0.172573	0.547061
ENSG00000233820	RP11-535M15.2		9	pseudogene	-0.0142389	1.02801	0.00782997	0.929489	0.989042
ENSG00000182636	NDN	necdin, melanoma antigen (MAGE) family member [Source:HGNC Symbol;Acc:7675]	15	protein_coding	0.0937206	3.07065	0.984088	0.321192	0.70213
ENSG00000132801	ZSWIM3	zinc finger, SWIM-type containing 3 [Source:HGNC Symbol;Acc:16157]	20	protein_coding	0.0821626	3.65188	0.994019	0.318762	0.700048
ENSG00000215548	RP11-764K9.4		9	pseudogene	-0.167075	-0.0130889	0.59777	0.43943	0.787401
ENSG00000136930	PSMB7	proteasome (prosome, macropain) subunit, beta type, 7 [Source:HGNC Symbol;Acc:9544]	9	protein_coding	-0.0022788	7.55614	0.00131074	0.97112	0.999568
ENSG00000173253	DMRT2	doublesex and mab-3 related transcription factor 2 [Source:HGNC Symbol;Acc:2935]	9	protein_coding	-0.303818	-0.235518	1.85672	0.173004	0.547515
ENSG00000168612	ZSWIM1	zinc finger, SWIM-type containing 1 [Source:HGNC Symbol;Acc:16155]	20	protein_coding	-0.0171172	4.50363	0.0529629	0.817986	0.953744
ENSG00000187446	CHP1	calcineurin-like EF-hand protein 1 [Source:HGNC Symbol;Acc:17433]	15	protein_coding	0.0456705	7.43028	0.537837	0.46333	0.802104
ENSG00000085741	WNT11	wingless-type MMTV integration site family, member 11 [Source:HGNC Symbol;Acc:12776]	11	protein_coding	2.62239	1.10465	57.7839	2.93e-14	5.96e-12
ENSG00000225151	GOLGA2P7	golgin A2 pseudogene 7 [Source:HGNC Symbol;Acc:49516]	15	pseudogene	0.265939	1.07583	2.29379	0.129893	0.485332
ENSG00000132854	KANK4	KN motif and ankyrin repeat domains 4 [Source:HGNC Symbol;Acc:27263]	1	protein_coding	2.6095	7.25655	6.10076	0.0135124	0.138744
ENSG00000088340	FER1L4	fer-1-like 4 (C. elegans), pseudogene [Source:HGNC Symbol;Acc:15801]	20	pseudogene	0.338332	4.11236	22.2072	2.45e-06	0.000141792
ENSG00000188801	ZNF322P1	zinc finger protein 322 pseudogene 1 [Source:HGNC Symbol;Acc:14003]	9	pseudogene	-0.486278	-0.254814	1.5457	0.213771	0.599252
ENSG00000156253	RWDD2B	RWD domain containing 2B [Source:HGNC Symbol;Acc:1302]	21	protein_coding	-0.0261457	4.37929	0.117041	0.732266	0.923268
ENSG00000267066	RP11-866E20.1		18	pseudogene	0.21233	1.78728	2.30669	0.128818	0.482775
ENSG00000267497	NFE2L3P1	nuclear factor, erythroid 2-like 3 pseudogene 1 [Source:HGNC Symbol;Acc:22278]	18	pseudogene	0.0946164	1.54442	0.363482	0.546579	0.841854
ENSG00000256704	SDCCAG3P1	serologically defined colon cancer antigen 3 pseudogene 1 [Source:HGNC Symbol;Acc:29375]	18	pseudogene	-0.0956242	0.36482	0.150258	0.698289	0.909959
ENSG00000164283	ESM1	endothelial cell-specific molecule 1 [Source:HGNC Symbol;Acc:3466]	5	protein_coding	2.48798	-0.482944	8.8401	0.00294682	0.0481101
ENSG00000196227	FAM217B	family with sequence similarity 217, member B [Source:HGNC Symbol;Acc:16170]	20	protein_coding	-0.012613	5.61993	0.0342483	0.85318	0.96597
ENSG00000267742	FAM60CP	family with sequence similarity 60, member C pseudogene [Source:HGNC Symbol;Acc:31737]	18	pseudogene	0.0835441	5.39021	1.35754	0.243964	0.627051
ENSG00000132670	PTPRA	protein tyrosine phosphatase, receptor type, A [Source:HGNC Symbol;Acc:9664]	20	protein_coding	-0.0376024	6.73882	0.335954	0.562174	0.848625
ENSG00000156755	IGKV1OR-2	immunoglobulin kappa variable 1/OR-2 (pseudogene) [Source:HGNC Symbol;Acc:5761]	9	IG_V_pseudogene	-0.628793	-0.662422	8.61457	0.00333484	0.0526583
ENSG00000271225	RP11-460N11.3		9	pseudogene	-0.430012	0.528476	7.08823	0.00775918	0.0962445
ENSG00000267620	RP11-795H16.2		18	pseudogene	0.100905	3.80335	1.51036	0.219084	0.606192
ENSG00000132825	PPP1R3D	protein phosphatase 1, regulatory subunit 3D [Source:HGNC Symbol;Acc:9294]	20	protein_coding	0.098387	4.21746	1.62902	0.201838	0.584655
ENSG00000225357	RPF2P1	ribosome production factor 2 homolog (S. cerevisiae) pseudogene 1 [Source:HGNC Symbol;Acc:16186]	20	pseudogene	-0.0577772	4.4869	0.48854	0.484579	0.811709
ENSG00000128739	SNRPN	small nuclear ribonucleoprotein polypeptide N [Source:HGNC Symbol;Acc:11164]	15	protein_coding	0.137848	3.48913	2.4498	0.11754	0.464108
ENSG00000254876	RP11-23J9.5		9	processed_transcript	-0.018559	0.560981	0.010959	0.916626	0.985378
ENSG00000243256	RPL30P14	ribosomal protein L30 pseudogene 14 [Source:HGNC Symbol;Acc:36257]	18	pseudogene	0.0995855	1.58084	0.485374	0.485998	0.812432
ENSG00000259216	RP11-227D13.2		15	pseudogene	-0.11382	2.66726	0.922185	0.336902	0.715142
ENSG00000260032	LINC00657	long intergenic non-protein coding RNA 657 [Source:HGNC Symbol;Acc:44311]	20	lincRNA	-0.0609149	9.22575	1.0042	0.316295	0.698312
ENSG00000148200	NR6A1	nuclear receptor subfamily 6, group A, member 1 [Source:HGNC Symbol;Acc:7985]	9	protein_coding	0.0433482	3.48415	0.216792	0.641495	0.886264
ENSG00000259531	RP11-295H24.3		15	pseudogene	-0.0373859	5.22823	0.260143	0.610022	0.871295
ENSG00000259388	CTD-2647E9.1		15	pseudogene	0.115692	2.10526	0.71358	0.398258	0.761437
ENSG00000064601	CTSA	cathepsin A [Source:HGNC Symbol;Acc:9251]	20	protein_coding	0.120447	7.47034	3.7911	0.0515256	0.308193
ENSG00000244879	GABPB1-AS1	GABPB1 antisense RNA 1 [Source:HGNC Symbol;Acc:44157]	15	processed_transcript	-0.0954144	4.46676	0.97902	0.322441	0.702733
ENSG00000230479	AP000695.6		21	antisense	0.967652	-0.389864	5.14682	0.023289	0.193483
ENSG00000235485	RP1-101G11.2		22	pseudogene	0.111032	1.9003	0.745905	0.387776	0.755067
ENSG00000224025	RP11-274B18.3		9	pseudogene	0.201308	0.223111	0.841588	0.358943	0.734348
ENSG00000187908	DMBT1	deleted in malignant brain tumors 1 [Source:HGNC Symbol;Acc:2926]	10	protein_coding	2.48274	1.58546	112.125	3.35e-26	1.53e-23
ENSG00000224635	RP4-564F22.5		20	lincRNA	-0.156014	-0.309957	0.177623	0.673424	0.899226
ENSG00000203416	FAM32B	family with sequence similarity 32, member B (pseudogene) [Source:HGNC Symbol;Acc:30945]	22	pseudogene	0.0801089	1.43305	0.336761	0.561705	0.848454
ENSG00000270236	RP11-265B8.5		9	pseudogene	-0.199208	1.95647	1.75615	0.185105	0.566349
ENSG00000196756	SNHG17	small nucleolar RNA host gene 17 (non-protein coding) [Source:HGNC Symbol;Acc:48600]	20	processed_transcript	-0.0544659	3.30019	0.274141	0.600568	0.867389
ENSG00000156256	USP16	ubiquitin specific peptidase 16 [Source:HGNC Symbol;Acc:12614]	21	protein_coding	-0.0599458	6.23736	0.844124	0.35822	0.733375
ENSG00000141446	ESCO1	establishment of sister chromatid cohesion N-acetyltransferase 1 [Source:HGNC Symbol;Acc:24645]	18	protein_coding	0.0174017	5.67911	0.0676498	0.79479	0.945651
ENSG00000121741	ZMYM2	zinc finger, MYM-type 2 [Source:HGNC Symbol;Acc:12989]	13	protein_coding	0.110532	6.95552	2.92935	0.0869825	0.402748
ENSG00000259378	DCAF13P3	DDB1 and CUL4 associated factor 13 pseudogene 3 [Source:HGNC Symbol;Acc:43868]	15	pseudogene	-0.0909513	5.39123	1.43447	0.231036	0.62037
ENSG00000178573	MAF	v-maf avian musculoaponeurotic fibrosarcoma oncogene homolog [Source:HGNC Symbol;Acc:6776]	16	protein_coding	2.4256	1.63006	4.98124	0.0256236	0.204446
ENSG00000225091	SNORA71A	small nucleolar RNA, H/ACA box 71A [Source:HGNC Symbol;Acc:10232]	20	snoRNA	-0.0503578	1.52545	0.131126	0.717268	0.917795
ENSG00000201512	SNORA71C	small nucleolar RNA, H/ACA box 71C [Source:HGNC Symbol;Acc:32656]	20	snoRNA	-0.410893	-0.0125169	2.53631	0.111254	0.451215
ENSG00000268364	SMC5-AS1	SMC5 antisense RNA 1 (head to head) [Source:HGNC Symbol;Acc:48718]	9	antisense	0.18981	0.753732	1.40331	0.23617	0.624028
ENSG00000200354	SNORA71D	small nucleolar RNA, H/ACA box 71D [Source:HGNC Symbol;Acc:32657]	20	snoRNA	-0.232636	-0.175806	0.829644	0.362375	0.737386
ENSG00000233818	AP000695.4		21	antisense	0.351469	-0.305416	1.13062	0.287643	0.670697
ENSG00000236801	RPL24P8	ribosomal protein L24 pseudogene 8 [Source:HGNC Symbol;Acc:36409]	9	pseudogene	-0.0117666	7.08949	0.033785	0.854165	0.966103
ENSG00000146250	PRSS35	protease, serine, 35 [Source:HGNC Symbol;Acc:21387]	6	protein_coding	2.33676	0.824782	16.1714	5.79e-05	0.00215539
ENSG00000136942	RPL35	ribosomal protein L35 [Source:HGNC Symbol;Acc:10344]	9	protein_coding	0.029997	6.84496	0.210478	0.646393	0.88836
ENSG00000233388	RP4-569D19.5		22	pseudogene	-0.0960318	1.11477	0.316681	0.573609	0.853978
ENSG00000259632	RP11-56B16.1		15	pseudogene	-0.104916	3.32075	0.829289	0.362478	0.737386
ENSG00000224437	PIGUP1	phosphatidylinositol glycan anchor biosynthesis, class U pseudogene 1 [Source:HGNC Symbol;Acc:45158]	9	pseudogene	0.12704	3.12265	1.76144	0.184446	0.565624
ENSG00000229814	RPL35AP21	ribosomal protein L35a pseudogene 21 [Source:HGNC Symbol;Acc:36814]	9	pseudogene	-0.0258376	5.5428	0.129072	0.719396	0.918304
ENSG00000236060	HSPB1P1	heat shock 27kDa protein 1 pseudogene 1 [Source:HGNC Symbol;Acc:5251]	9	pseudogene	-0.247816	3.44217	7.67217	0.00560789	0.0767905
ENSG00000136950	ARPC5L	actin related protein 2/3 complex, subunit 5-like [Source:HGNC Symbol;Acc:23366]	9	protein_coding	-0.0625292	5.32585	0.764477	0.381931	0.750518
ENSG00000224820	BTF3P4	basic transcription factor 3 pseudogene 4 [Source:HGNC Symbol;Acc:38566]	9	pseudogene	-0.102052	3.84979	1.46591	0.225992	0.615121
ENSG00000237406	NDUFA9P1	NADH dehydrogenase (ubiquinone) 1 alpha subcomplex, 9, pseudogene 1 [Source:HGNC Symbol;Acc:19252]	22	pseudogene	-0.00869542	4.57506	0.01486	0.902977	0.980773
ENSG00000225434	RP11-63P12.6		9	lincRNA	0.0808916	0.0755707	0.223444	0.636428	0.883916
ENSG00000225335	XXbac-B476C20.9		22	antisense	0.298482	-0.204374	2.06975	0.150246	0.514318
ENSG00000174365	SNHG11	small nucleolar RNA host gene 11 (non-protein coding) [Source:HGNC Symbol;Acc:25046]	20	processed_transcript	-0.121218	3.24357	1.97198	0.160238	0.530649
ENSG00000187792	ZNF70	zinc finger protein 70 [Source:HGNC Symbol;Acc:13140]	22	protein_coding	-0.00421479	3.2759	0.00213516	0.963145	0.997524
ENSG00000167088	SNRPD1	small nuclear ribonucleoprotein D1 polypeptide 16kDa [Source:HGNC Symbol;Acc:11158]	18	protein_coding	-0.104158	4.87932	1.89783	0.168321	0.541239
ENSG00000138592	USP8	ubiquitin specific peptidase 8 [Source:HGNC Symbol;Acc:12631]	15	protein_coding	-0.024519	6.05899	0.135807	0.712485	0.915539
ENSG00000136935	GOLGA1	golgin A1 [Source:HGNC Symbol;Acc:4424]	9	protein_coding	0.0201082	4.55962	0.0650517	0.798683	0.947082
ENSG00000163735	CXCL5	chemokine (C-X-C motif) ligand 5 [Source:HGNC Symbol;Acc:10642]	4	protein_coding	2.25155	0.979835	212.428	4.06e-48	5.4e-45
ENSG00000221844	RP11-404E6.1		9	pseudogene	0.0451443	3.2153	0.200682	0.654171	0.892242
ENSG00000103657	HERC1	HECT and RLD domain containing E3 ubiquitin protein ligase family member 1 [Source:HGNC Symbol;Acc:4867]	15	protein_coding	-0.0836738	6.50039	1.5963	0.206429	0.590736
ENSG00000237668	RPS15AP38	ribosomal protein S15a pseudogene 38 [Source:HGNC Symbol;Acc:36523]	22	pseudogene	-0.222881	2.3437	2.97244	0.0846938	0.397903
ENSG00000213959	RP5-1100H13.3		20	pseudogene	0.326828	1.10463	2.38231	0.122716	0.47149
ENSG00000158201	ABHD3	abhydrolase domain containing 3 [Source:HGNC Symbol;Acc:18718]	18	protein_coding	-0.103394	4.24633	1.7623	0.184337	0.56555
ENSG00000223864	NPM1P19	nucleophosmin 1 (nucleolar phosphoprotein B23, numatrin) pseudogene 19 [Source:HGNC Symbol;Acc:7921]	20	pseudogene	-0.272929	0.905475	1.41518	0.234198	0.623545
ENSG00000188078	RP5-1119A7.11		22	pseudogene	0.122002	0.0216548	0.212527	0.644794	0.887424
ENSG00000250479	CHCHD10	coiled-coil-helix-coiled-coil-helix domain containing 10 [Source:HGNC Symbol;Acc:15559]	22	protein_coding	-0.14884	2.6823	1.58216	0.20845	0.592902
ENSG00000121743	GJA3	gap junction protein, alpha 3, 46kDa [Source:HGNC Symbol;Acc:4277]	13	protein_coding	0.12987	1.55494	0.846885	0.357435	0.732722
ENSG00000141627	DYM	dymeclin [Source:HGNC Symbol;Acc:21317]	18	protein_coding	0.0120795	5.35232	0.0292405	0.864225	0.967878
ENSG00000268104	SLC6A14	solute carrier family 6 (amino acid transporter), member 14 [Source:HGNC Symbol;Acc:11047]	X	protein_coding	2.23707	0.848168	212.209	4.53e-48	5.6e-45
ENSG00000234764	AC008132.12		22	pseudogene	0.0698743	2.46366	0.39965	0.52727	0.831777
ENSG00000140553	UNC45A	unc-45 homolog A (C. elegans) [Source:HGNC Symbol;Acc:30594]	15	protein_coding	0.0794812	6.08409	1.44021	0.230105	0.618926
ENSG00000102309	PIN4	protein (peptidylprolyl cis/trans isomerase) NIMA-interacting, 4 (parvulin) [Source:HGNC Symbol;Acc:8992]	X	protein_coding	0.241702	1.84493	3.17407	0.0748158	0.37091
ENSG00000099953	MMP11	matrix metallopeptidase 11 (stromelysin 3) [Source:HGNC Symbol;Acc:7157]	22	protein_coding	0.0217228	0.48643	0.00835264	0.927181	0.988777
ENSG00000121742	GJB6	gap junction protein, beta 6, 30kDa [Source:HGNC Symbol;Acc:4288]	13	protein_coding	0.051185	-0.184845	0.0265102	0.870661	0.970688
ENSG00000243902	RP1-63G5.5		22	sense_overlapping	-0.066253	-0.604574	0.0300531	0.86237	0.967878
ENSG00000259619	RP11-390M11.1		15	pseudogene	-0.110635	1.49735	0.424776	0.514563	0.827137
ENSG00000237862	RP1-63G5.7		22	lincRNA	-0.493255	0.415046	3.19826	0.0737165	0.367353
ENSG00000173611	SCAI	suppressor of cancer cell invasion [Source:HGNC Symbol;Acc:26709]	9	protein_coding	0.0537896	4.45273	0.417253	0.518311	0.829087
ENSG00000156261	CCT8	chaperonin containing TCP1, subunit 8 (theta) [Source:HGNC Symbol;Acc:1623]	21	protein_coding	-0.0237493	6.52052	0.132612	0.715739	0.917149
ENSG00000233947	RP11-336N8.2		9	pseudogene	0.267289	1.40203	2.96984	0.0848305	0.39822
ENSG00000225973	RP11-139H15.1		15	antisense	-0.314382	2.19873	4.6319	0.0313828	0.230052
ENSG00000234819	RP11-336N8.4		9	pseudogene	-0.451654	1.91613	9.85564	0.00169312	0.0322424
ENSG00000152270	PDE3B	phosphodiesterase 3B, cGMP-inhibited [Source:HGNC Symbol;Acc:8779]	11	protein_coding	2.21475	2.15034	3.8968	0.0483782	0.297263
ENSG00000130699	TAF4	TAF4 RNA polymerase II, TATA box binding protein (TBP)-associated factor, 135kDa [Source:HGNC Symbol;Acc:11537]	20	protein_coding	-0.0081482	4.52053	0.0111074	0.916065	0.985378
ENSG00000147852	VLDLR	very low density lipoprotein receptor [Source:HGNC Symbol;Acc:12698]	9	protein_coding	0.0232958	6.10781	0.12483	0.723854	0.920534
ENSG00000186871	ERCC6L	excision repair cross-complementing rodent repair deficiency, complementation group 6-like [Source:HGNC Symbol;Acc:20794]	X	protein_coding	-0.0930419	4.89698	1.51738	0.218016	0.604817
ENSG00000272720	CTA-228A9.3		22	lincRNA	0.872469	-0.519983	0.656146	0.417924	0.773511
ENSG00000260036	RP11-178D12.2		15	pseudogene	-0.155332	1.88764	0.921927	0.336969	0.715142
ENSG00000266074	BAHCC1	BAH domain and coiled-coil containing 1 [Source:HGNC Symbol;Acc:29279]	HG271_PATCH	protein_coding	0.0683717	2.42956	0.365073	0.545702	0.841733
ENSG00000186940	CHCHD2P9	coiled-coil-helix-coiled-coil-helix domain containing 2 pseudogene 9 [Source:HGNC Symbol;Acc:23676]	9	pseudogene	0.145925	5.92176	4.81783	0.0281667	0.216226
ENSG00000165475	CRYL1	crystallin, lambda 1 [Source:HGNC Symbol;Acc:18246]	13	protein_coding	0.16772	1.85115	1.22317	0.268739	0.651684
ENSG00000230183	CNOT6LP1	CCR4-NOT transcription complex, subunit 6-like pseudogene 1 [Source:HGNC Symbol;Acc:32355]	15	pseudogene	-0.0869815	2.64829	0.553578	0.456859	0.798478
ENSG00000035664	DAPK2	death-associated protein kinase 2 [Source:HGNC Symbol;Acc:2675]	15	protein_coding	-0.0552181	1.21378	0.0953412	0.757494	0.932641
ENSG00000137806	NDUFAF1	NADH dehydrogenase (ubiquinone) complex I, assembly factor 1 [Source:HGNC Symbol;Acc:18828]	15	protein_coding	-0.0978019	3.73815	1.29004	0.256041	0.638792
ENSG00000099956	SMARCB1	SWI/SNF related, matrix associated, actin dependent regulator of chromatin, subfamily b, member 1 [Source:HGNC Symbol;Acc:11103]	22	protein_coding	-0.0654068	5.50081	0.885333	0.346745	0.723304
ENSG00000198034	RPS4X	ribosomal protein S4, X-linked [Source:HGNC Symbol;Acc:10424]	X	protein_coding	-0.0754105	8.09808	1.44309	0.229639	0.618084
ENSG00000223891	OSER1-AS1	OSER1 antisense RNA 1 (head to head) [Source:HGNC Symbol;Acc:48585]	20	lincRNA	0.256473	2.41299	5.20723	0.0224932	0.189048
ENSG00000244627	RP3-449O17.1		22	pseudogene	0.0614215	1.41875	0.0789253	0.778759	0.940028
ENSG00000177576	C18orf32	chromosome 18 open reading frame 32 [Source:HGNC Symbol;Acc:31690]	18	protein_coding	0.0991936	1.15355	0.295285	0.586854	0.860679
ENSG00000176700	SCAND2P	SCAN domain containing 2 pseudogene [Source:HGNC Symbol;Acc:10567]	15	pseudogene	0.235453	2.25199	4.18822	0.0407059	0.270655
ENSG00000226243	RPL37AP1	ribosomal protein L37a pseudogene 1 [Source:HGNC Symbol;Acc:16548]	20	pseudogene	-0.00642122	8.95065	0.0110827	0.916158	0.985378
ENSG00000119414	PPP6C	protein phosphatase 6, catalytic subunit [Source:HGNC Symbol;Acc:9323]	9	protein_coding	-0.00672482	6.58488	0.010495	0.918403	0.985906
ENSG00000137815	RTF1	Rtf1, Paf1/RNA polymerase II complex component, homolog (S. cerevisiae) [Source:HGNC Symbol;Acc:28996]	15	protein_coding	-0.028136	6.30132	0.175831	0.674981	0.899732
ENSG00000101752	MIB1	mindbomb E3 ubiquitin protein ligase 1 [Source:HGNC Symbol;Acc:21086]	18	protein_coding	-0.0931309	7.21296	2.12341	0.145063	0.506304
ENSG00000228274	RP3-508I15.9		22	antisense	-0.148188	1.03124	0.968937	0.324945	0.705541
ENSG00000273311	DGCR11	DiGeorge syndrome critical region gene 11 (non-protein coding) [Source:HGNC Symbol;Acc:17226]	22	sense_intronic	0.244631	1.37864	2.44807	0.117669	0.464191
ENSG00000229598	PRDX3P1	peroxiredoxin 3 pseudogene 1 [Source:HGNC Symbol;Acc:39264]	22	pseudogene	-0.0672122	3.61877	0.58498	0.444367	0.790848
ENSG00000260924	AC004463.6		22	antisense	-0.0159034	0.502297	0.00339559	0.953532	0.995322
ENSG00000224001	RP11-270F18.2		9	pseudogene	-0.347171	-0.1318	2.12092	0.145299	0.506719
ENSG00000260747	RP11-421N8.1		18	pseudogene	-0.071028	5.58298	1.0669	0.301648	0.683468
ENSG00000166797	FAM96A	family with sequence similarity 96, member A [Source:HGNC Symbol;Acc:26235]	15	protein_coding	-0.114246	4.76298	2.41954	0.11983	0.466997
ENSG00000229897	SEPT7P7	septin 7 pseudogene 7 [Source:HGNC Symbol;Acc:38043]	9	pseudogene	-0.0401555	4.05042	0.258274	0.611309	0.871861
ENSG00000099958	DERL3	derlin 3 [Source:HGNC Symbol;Acc:14236]	22	protein_coding	0.339791	-0.00384078	2.10112	0.147191	0.510203
ENSG00000185065	AC000068.5		22	antisense	-0.308943	0.162481	1.50062	0.220576	0.607776
ENSG00000230360	DDX10P2	DEAD (Asp-Glu-Ala-Asp) box polypeptide 10 pseudogene 2 [Source:HGNC Symbol;Acc:44961]	9	pseudogene	-0.164293	4.95823	4.23084	0.0396958	0.267761
ENSG00000249310	APOBEC3B-AS1	APOBEC3B antisense RNA 1 [Source:HGNC Symbol;Acc:43836]	22	antisense	-2.73037	-0.00324171	2.79256	0.094703	0.418785
ENSG00000235776	AC000089.3		22	pseudogene	-0.134193	3.79283	1.90144	0.167918	0.541239
ENSG00000125901	MRPS26	mitochondrial ribosomal protein S26 [Source:HGNC Symbol;Acc:14045]	20	protein_coding	0.088175	5.79119	1.67635	0.19541	0.577628
ENSG00000209482	SNORD83A	small nucleolar RNA, C/D box 83A [Source:HGNC Symbol;Acc:17131]	22	snoRNA	0.211955	-0.0430899	0.27079	0.602802	0.868044
ENSG00000149657	LSM14B	LSM14B, SCD6 homolog B (S. cerevisiae) [Source:HGNC Symbol;Acc:15887]	20	protein_coding	0.0526188	6.08079	0.633019	0.42625	0.778903
ENSG00000136933	RABEPK	Rab9 effector protein with kelch motifs [Source:HGNC Symbol;Acc:16896]	9	protein_coding	-0.0110768	5.39881	0.0169499	0.896415	0.97845
ENSG00000215452	ZNF663P	zinc finger protein 663, pseudogene [Source:HGNC Symbol;Acc:25342]	20	pseudogene	0.202065	0.762454	1.46936	0.225447	0.614627
ENSG00000137672	TRPC6	transient receptor potential cation channel, subfamily C, member 6 [Source:HGNC Symbol;Acc:12338]	11	protein_coding	2.21459	0.853386	3.89625	0.0483941	0.297263
ENSG00000153823	PID1	phosphotyrosine interaction domain containing 1 [Source:HGNC Symbol;Acc:26084]	2	protein_coding	2.16861	3.22164	13.166	0.000285082	0.0079392
ENSG00000226085	UQCRFS1P1	ubiquinol-cytochrome c reductase, Rieske iron-sulfur polypeptide 1 pseudogene 1 [Source:HGNC Symbol;Acc:12588]	22	pseudogene	0.09508	3.35082	0.983465	0.321345	0.70217
ENSG00000080608	KIAA0020	KIAA0020 [Source:HGNC Symbol;Acc:29676]	9	protein_coding	0.0985109	5.83557	1.92943	0.16482	0.537973
ENSG00000266278	RP11-41O4.2		18	lincRNA	1.60111	-0.272587	4.88324	0.0271186	0.211218
ENSG00000260870	RP11-358M11.4		15	pseudogene	0.459086	-0.0212016	3.46215	0.0627887	0.338403
ENSG00000032742	IFT88	intraflagellar transport 88 homolog (Chlamydomonas) [Source:HGNC Symbol;Acc:20606]	13	protein_coding	-0.18773	4.03793	3.61686	0.0571968	0.324702
ENSG00000254473	RP11-522I20.3		9	antisense	0.208158	0.786304	1.31816	0.250923	0.634153
ENSG00000273343	XXbac-B444P24.13		22	sense_intronic	-0.664428	-0.0376657	2.55598	0.109877	0.447816
ENSG00000230071	RPL4P6	ribosomal protein L4 pseudogene 6 [Source:HGNC Symbol;Acc:35611]	22	pseudogene	0.375368	0.423124	2.99372	0.083588	0.395393
ENSG00000259449	NIFKP8	nucleolar protein interacting with the FHA domain of MKI67 pseudogene 8 [Source:HGNC Symbol;Acc:44956]	15	pseudogene	-0.594527	-0.0556496	2.69064	0.100939	0.430218
ENSG00000044574	HSPA5	heat shock 70kDa protein 5 (glucose-regulated protein, 78kDa) [Source:HGNC Symbol;Acc:5238]	9	protein_coding	-0.0275694	8.04587	0.197502	0.656744	0.893082
ENSG00000235808	MYL6P2	myosin, light chain 6 pseudogene 2 [Source:HGNC Symbol;Acc:23772]	21	pseudogene	0.447196	0.957628	8.6393	0.00328989	0.0521385
ENSG00000187479	C11orf96	chromosome 11 open reading frame 96 [Source:HGNC Symbol;Acc:38675]	11	protein_coding	2.05993	2.01793	9.4	0.00216986	0.0387112
ENSG00000237214	RP11-12M9.3		22	pseudogene	0.0249996	7.03186	0.154238	0.694517	0.908072
ENSG00000176907	C8orf4	chromosome 8 open reading frame 4 [Source:HGNC Symbol;Acc:1357]	8	protein_coding	2.05681	4.04362	19.5045	1e-05	0.000475005
ENSG00000175806	MSRA	methionine sulfoxide reductase A [Source:HGNC Symbol;Acc:7377]	8	protein_coding	0.0233008	2.75963	0.0458912	0.830374	0.956811
ENSG00000165121	RP11-213G2.3		9	pseudogene	0.0368707	1.23057	0.0413351	0.838892	0.960302
ENSG00000215347	SLC25A5P1	solute carrier family 25 (mitochondrial carrier; adenine nucleotide translocator), member 5 pseudogene 1 [Source:HGNC Symbol;Acc:19250]	22	pseudogene	0.14654	1.292	0.793141	0.373152	0.745133
ENSG00000213711	PHBP7	prohibitin pseudogene 7 [Source:HGNC Symbol;Acc:39286]	9	pseudogene	0.236679	0.69238	1.94774	0.162831	0.534602
ENSG00000231741	RP11-213G2.5		9	pseudogene	-0.496455	1.28748	6.72138	0.00952637	0.110379
ENSG00000230758	SNAP23P	synaptosomal-associated protein, 23kDa pseudogene [Source:HGNC Symbol;Acc:16561]	20	pseudogene	-0.000317048	1.49093	5.12e-06	0.998194	1
ENSG00000214908	RP11-229M1.2		9	pseudogene	-0.089706	4.66515	1.32431	0.249819	0.63349
ENSG00000028528	SNX1	sorting nexin 1 [Source:HGNC Symbol;Acc:11172]	15	protein_coding	0.0545087	5.7157	0.643371	0.422493	0.776078
ENSG00000226284	ARPC3P1	actin related protein 2/3 complex, subunit 3 pseudogene 1 [Source:HGNC Symbol;Acc:16092]	20	pseudogene	0.0026399	5.25119	0.00146088	0.969511	0.99904
ENSG00000133460	SLC2A11	solute carrier family 2 (facilitated glucose transporter), member 11 [Source:HGNC Symbol;Acc:14239]	22	protein_coding	0.0386319	3.17056	0.20276	0.652502	0.891269
ENSG00000092439	TRPM7	transient receptor potential cation channel, subfamily M, member 7 [Source:HGNC Symbol;Acc:17994]	15	protein_coding	-0.0764947	6.5226	1.40785	0.235413	0.624028
ENSG00000231007	CDC20P1	cell division cycle 20 pseudogene 1 [Source:HGNC Symbol;Acc:29487]	9	pseudogene	-0.197164	6.72822	9.45387	0.00210704	0.0379005
ENSG00000169762	TAPT1	transmembrane anterior posterior transformation 1 [Source:HGNC Symbol;Acc:26887]	4	protein_coding	0.033843	5.12968	0.182852	0.668934	0.897562
ENSG00000224887	RP11-276H19.4		9	pseudogene	0.0330517	2.76662	0.0929516	0.760458	0.933827
ENSG00000150456	N6AMT2	N-6 adenine-specific DNA methyltransferase 2 (putative) [Source:HGNC Symbol;Acc:27351]	13	protein_coding	0.227558	2.19459	2.37877	0.122994	0.47149
ENSG00000265681	RPL17	ribosomal protein L17 [Source:HGNC Symbol;Acc:10307]	18	protein_coding	-0.0794267	3.8339	0.800954	0.370808	0.743247
ENSG00000102096	PIM2	pim-2 oncogene [Source:HGNC Symbol;Acc:8987]	X	protein_coding	0.0145344	4.19383	0.0291417	0.864452	0.967878
ENSG00000219928	RP11-40C6.2		9	pseudogene	-0.0912885	6.62073	2.01966	0.155274	0.522567
ENSG00000213790	OLA1P1	Obg-like ATPase 1 pseudogene 1 [Source:HGNC Symbol;Acc:45274]	22	pseudogene	-0.110556	7.42068	2.92564	0.0871824	0.402928
ENSG00000245975	RP11-30K9.6		15	lincRNA	-0.255328	1.29234	4.04506	0.0443008	0.282748
ENSG00000177410	ZFAS1	ZNFX1 antisense RNA 1 [Source:HGNC Symbol;Acc:33101]	20	antisense	0.0113132	7.12143	0.0324211	0.857107	0.96685
ENSG00000101182	PSMA7	proteasome (prosome, macropain) subunit, alpha type, 7 [Source:HGNC Symbol;Acc:9536]	20	protein_coding	-0.0431786	8.21584	0.492219	0.482939	0.811457
ENSG00000114062	UBE3A	ubiquitin protein ligase E3A [Source:HGNC Symbol;Acc:12496]	15	protein_coding	0.0277359	7.25557	0.18908	0.663683	0.895631
ENSG00000182057	Z83851.3		22	lincRNA	-0.0596287	0.188125	0.0780447	0.779965	0.940145
ENSG00000176731	C8orf59	chromosome 8 open reading frame 59 [Source:HGNC Symbol;Acc:32235]	8	protein_coding	-0.0363707	5.59512	0.280333	0.596483	0.864932
ENSG00000233903	Z83851.4		22	lincRNA	0.0569742	0.59871	0.0949916	0.757925	0.932855
ENSG00000209042	SNORD12C	small nucleolar RNA, C/D box 12C [Source:HGNC Symbol;Acc:10105]	20	snoRNA	0.000566646	0.447813	6.23e-06	0.998009	1
ENSG00000222365	SNORD12B	small nucleolar RNA, C/D box 12B [Source:HGNC Symbol;Acc:33573]	20	snoRNA	0.0549956	1.68954	0.111595	0.738336	0.925029
ENSG00000273366	CTA-989H11.1		22	lincRNA	0.119745	-0.208783	0.240005	0.624202	0.878747
ENSG00000156273	BACH1	BTB and CNC homology 1, basic leucine zipper transcription factor 1 [Source:HGNC Symbol;Acc:935]	21	protein_coding	0.0589209	6.77051	0.840828	0.35916	0.734423
ENSG00000229891	Z83851.1		22	lincRNA	-1.19878	-0.109315	1.35765	0.243945	0.627051
ENSG00000080298	RFX3	regulatory factor X, 3 (influences HLA class II expression) [Source:HGNC Symbol;Acc:9984]	9	protein_coding	-0.00835691	3.76636	0.00565936	0.940033	0.991189
ENSG00000231878	SNRPFP1	small nuclear ribonucleoprotein polypeptide F pseudogene 1 [Source:HGNC Symbol;Acc:16551]	20	pseudogene	-0.117763	4.37554	2.06217	0.150995	0.51577
ENSG00000269902	RP6-99M1.3		X	lincRNA	0.26333	0.519961	1.05339	0.304727	0.686497
ENSG00000237788	RP5-1041C10.3		20	pseudogene	-0.102084	3.08237	1.01928	0.312689	0.694658
ENSG00000231566	RP5-1158E12.3		X	lincRNA	0.245501	1.51553	2.44438	0.117947	0.464335
ENSG00000100979	PLTP	phospholipid transfer protein [Source:HGNC Symbol;Acc:9093]	20	protein_coding	0.00871905	6.18948	0.0187407	0.891113	0.976676
ENSG00000214009	PCNAP3	proliferating cell nuclear antigen pseudogene 3 [Source:HGNC Symbol;Acc:43736]	X	pseudogene	-0.0374675	3.57064	0.143393	0.704931	0.912519
ENSG00000137825	ITPKA	inositol-trisphosphate 3-kinase A [Source:HGNC Symbol;Acc:6178]	15	protein_coding	0.28767	1.34899	2.81971	0.0931135	0.416773
ENSG00000238110	RP11-350E12.5		9	pseudogene	0.293148	0.54154	1.45889	0.227107	0.61584
ENSG00000217716	RPS10P3	ribosomal protein S10 pseudogene 3 [Source:HGNC Symbol;Acc:23684]	9	pseudogene	0.337734	2.04323	5.21098	0.0224447	0.188842
ENSG00000132953	XPO4	exportin 4 [Source:HGNC Symbol;Acc:17796]	13	protein_coding	-0.0624407	6.34436	0.777357	0.377951	0.747444
ENSG00000203999	RP11-290F20.1		20	lincRNA	-0.16111	0.405145	0.0631908	0.801522	0.948566
ENSG00000204429	RP11-1E11.1		9	pseudogene	0.0796996	0.87602	0.218085	0.640503	0.88567
ENSG00000186416	NKRF	NFKB repressing factor [Source:HGNC Symbol;Acc:19374]	X	protein_coding	-0.0668032	4.43024	0.672392	0.412219	0.771107
ENSG00000182841	RRP7B	ribosomal RNA processing 7 homolog B (S. cerevisiae) [Source:HGNC Symbol;Acc:30454]	22	pseudogene	0.156338	3.05964	2.27971	0.131076	0.487091
ENSG00000185019	UBOX5	U-box domain containing 5 [Source:HGNC Symbol;Acc:17777]	20	protein_coding	0.0503519	4.06657	0.414318	0.519786	0.829913
ENSG00000068308	OTUD5	OTU domain containing 5 [Source:HGNC Symbol;Acc:25402]	X	protein_coding	0.0757642	5.80057	1.16531	0.280367	0.664821
ENSG00000123908	AGO2	argonaute RISC catalytic component 2 [Source:HGNC Symbol;Acc:3263]	8	protein_coding	-0.0772265	7.69529	1.43233	0.231385	0.620537
ENSG00000230043	TMSB4XP6	thymosin beta 4, X-linked pseudogene 6 [Source:HGNC Symbol;Acc:11888]	20	pseudogene	0.180531	2.45169	2.70356	0.100125	0.428448
ENSG00000228663	PSMD10P1	proteasome 26S subunit, non-ATPase, 10 pseudogene 1 [Source:HGNC Symbol;Acc:16602]	20	pseudogene	-0.597384	0.283528	6.89293	0.00865372	0.103665
ENSG00000106366	SERPINE1	serpin peptidase inhibitor, clade E (nexin, plasminogen activator inhibitor type 1), member 1 [Source:HGNC Symbol;Acc:8583]	7	protein_coding	2.05654	3.50852	39.1633	3.9e-10	5.19e-08
ENSG00000125931	CITED1	Cbp/p300-interacting transactivator, with Glu/Asp-rich carboxy-terminal domain, 1 [Source:HGNC Symbol;Acc:1986]	X	protein_coding	-0.689022	0.998001	0.526093	0.468254	0.803836
ENSG00000259456	RP5-914P20.5		20	antisense	-0.730041	-0.20154	3.78056	0.0518513	0.308851
ENSG00000270022	RNU12	RNA, U12 small nuclear [Source:HGNC Symbol;Acc:19380]	22	lincRNA	0.403151	1.36533	2.29893	0.129463	0.484355
ENSG00000240972	MIF	macrophage migration inhibitory factor (glycosylation-inhibiting factor) [Source:HGNC Symbol;Acc:7097]	22	protein_coding	0.126816	5.38088	3.4279	0.0641036	0.342163
ENSG00000234009	RPL5P34	ribosomal protein L5 pseudogene 34 [Source:HGNC Symbol;Acc:36463]	22	pseudogene	-0.0969069	8.02614	2.44189	0.118134	0.464555
ENSG00000174343	CHRNA9	cholinergic receptor, nicotinic, alpha 9 (neuronal) [Source:HGNC Symbol;Acc:14079]	4	protein_coding	1.97876	-0.138544	8.44469	0.00366111	0.0563212
ENSG00000215251	FASTKD5	FAST kinase domains 5 [Source:HGNC Symbol;Acc:25790]	20	protein_coding	-0.0369932	6.54195	0.318708	0.572385	0.853111
ENSG00000265579	RP11-713C5.1		18	sense_intronic	-0.0626682	1.32311	0.188142	0.664468	0.896131
ENSG00000261780	CTD-2354A18.1		18	processed_transcript	0.0562095	0.970563	0.0150938	0.90222	0.980391
ENSG00000129946	SHC2	SHC (Src homology 2 domain containing) transforming protein 2 [Source:HGNC Symbol;Acc:29869]	19	protein_coding	1.97486	1.33886	4.72072	0.0298013	0.223348
ENSG00000233347	ERP29P1	endoplasmic reticulum lumenal protein 29 pseudogene 1 [Source:HGNC Symbol;Acc:24625]	20	pseudogene	0.206337	3.97103	6.05683	0.0138526	0.141021
ENSG00000231107	RP11-389K14.3		9	lincRNA	-0.198943	1.30136	0.830884	0.362017	0.737054
ENSG00000235297	FAUP1	FBR-MuSV-associated ubiquitously expressed (fox derived) pseudogene 1 [Source:HGNC Symbol;Acc:17984]	18	pseudogene	0.0310678	7.00973	0.243134	0.621952	0.877889
ENSG00000061337	LZTS1	leucine zipper, putative tumor suppressor 1 [Source:HGNC Symbol;Acc:13861]	8	protein_coding	1.97475	4.46598	4.72017	0.0298107	0.223348
ENSG00000212710	CTAGE1	cutaneous T-cell lymphoma-associated antigen 1 [Source:HGNC Symbol;Acc:24346]	18	protein_coding	0.0684345	3.31908	0.627281	0.428354	0.780178
ENSG00000224856	RP4-796I17.5		22	pseudogene	-0.00585046	3.65524	0.00351887	0.952697	0.994781
ENSG00000264247	LINC00909	long intergenic non-protein coding RNA 909 [Source:HGNC Symbol;Acc:44331]	18	lincRNA	0.0704188	2.61371	0.368199	0.543988	0.840585
ENSG00000236751	RP1-30G7.2		X	lincRNA	-0.353124	0.0808597	1.1293	0.287924	0.670697
ENSG00000107249	GLIS3	GLIS family zinc finger 3 [Source:HGNC Symbol;Acc:28510]	9	protein_coding	0.073954	5.35507	0.493432	0.4824	0.811039
ENSG00000136378	ADAMTS7	ADAM metallopeptidase with thrombospondin type 1 motif, 7 [Source:HGNC Symbol;Acc:223]	15	protein_coding	1.96149	2.34799	31.1215	2.42e-08	2.32e-06
ENSG00000231235	RP11-75A9.1		X	pseudogene	-0.0664127	1.82173	0.28234	0.595171	0.864639
ENSG00000099974	DDTL	D-dopachrome tautomerase-like [Source:HGNC Symbol;Acc:33446]	22	protein_coding	-1.93307	-0.433531	1.39688	0.237247	0.624028
ENSG00000235587	GAPDHP65	glyceraldehyde 3 phosphate dehydrogenase pseudogene 65 [Source:HGNC Symbol;Acc:4143]	X	pseudogene	0.0485853	7.65758	0.616255	0.432442	0.783203
ENSG00000224072	RP11-75A9.3		X	pseudogene	-0.152396	1.06815	0.820408	0.365061	0.738382
ENSG00000230844	ZNF674-AS1	ZNF674 antisense RNA 1 (head to head) [Source:HGNC Symbol;Acc:44266]	X	lincRNA	-0.383435	2.59111	3.06853	0.0798217	0.38536
ENSG00000198171	DDRGK1	DDRGK domain containing 1 [Source:HGNC Symbol;Acc:16110]	20	protein_coding	0.0830523	6.56491	1.69503	0.19294	0.575128
ENSG00000213997	PGAM1P7	phosphoglycerate mutase 1 pseudogene 7 [Source:HGNC Symbol;Acc:42454]	X	pseudogene	0.732761	-0.163582	8.15177	0.00430192	0.0636905
ENSG00000099977	DDT	D-dopachrome tautomerase [Source:HGNC Symbol;Acc:2732]	22	protein_coding	0.0143209	3.35551	0.0247026	0.87511	0.97255
ENSG00000226328	CTA-217C2.1		22	lincRNA	0.178136	1.05965	1.30308	0.253651	0.636868
ENSG00000215284	RP11-198M15.1		X	pseudogene	0.167292	6.18527	6.74974	0.00937613	0.109222
ENSG00000259657	PIGHP1	phosphatidylinositol glycan anchor biosynthesis, class H pseudogene 1 [Source:HGNC Symbol;Acc:45152]	15	pseudogene	-0.2783	1.36393	2.74936	0.0972932	0.422314
ENSG00000234797	RPS3AP6	ribosomal protein S3A pseudogene 6 [Source:HGNC Symbol;Acc:18630]	15	pseudogene	-0.0233475	9.02643	0.144898	0.70346	0.912007
ENSG00000224975	INE1	inactivation escape 1 (non-protein coding) [Source:HGNC Symbol;Acc:6060]	X	sense_intronic	-0.0894263	0.0250382	0.109936	0.740217	0.925846
ENSG00000184402	SS18L1	synovial sarcoma translocation gene on chromosome 18-like 1 [Source:HGNC Symbol;Acc:15592]	20	protein_coding	-0.0809643	5.21344	1.21116	0.271103	0.653519
ENSG00000150459	SAP18	Sin3A-associated protein, 18kDa [Source:HGNC Symbol;Acc:10530]	13	protein_coding	0.0395996	6.34519	0.343893	0.557591	0.846202
ENSG00000185834	RPL12P4	ribosomal protein L12 pseudogene 4 [Source:HGNC Symbol;Acc:16587]	20	pseudogene	-0.0222386	7.41522	0.120573	0.728414	0.921846
ENSG00000241990	RP6-109B7.3		22	antisense	0.190464	1.33543	0.932192	0.334294	0.712977
ENSG00000162873	KLHDC8A	kelch domain containing 8A [Source:HGNC Symbol;Acc:25573]	1	protein_coding	1.86516	-0.159018	5.64816	0.0174737	0.161947
ENSG00000214541	RPS4XP3	ribosomal protein S4X pseudogene 3 [Source:HGNC Symbol;Acc:16251]	20	pseudogene	-0.231105	2.24004	2.38449	0.122545	0.471321
ENSG00000165219	GAPVD1	GTPase activating protein and VPS9 domains 1 [Source:HGNC Symbol;Acc:23375]	9	protein_coding	-0.0946705	6.99436	2.19681	0.138296	0.497144
ENSG00000166086	JAM3	junctional adhesion molecule 3 [Source:HGNC Symbol;Acc:15532]	11	protein_coding	1.83578	2.60322	15.9101	6.64e-05	0.00242735
ENSG00000165480	SKA3	spindle and kinetochore associated complex subunit 3 [Source:HGNC Symbol;Acc:20262]	13	protein_coding	-0.142994	5.14656	2.95009	0.0858728	0.400335
ENSG00000171056	SOX7	SRY (sex determining region Y)-box 7 [Source:HGNC Symbol;Acc:18196]	8	protein_coding	-0.158294	0.471257	0.662112	0.415815	0.772848
ENSG00000112299	VNN1	vanin 1 [Source:HGNC Symbol;Acc:12705]	6	protein_coding	1.7741	-0.591431	49.4886	2e-12	3.32e-10
ENSG00000225536	RP6-145B8.3		X	pseudogene	-0.0426812	7.47697	0.464746	0.495414	0.816806
ENSG00000260708	CTA-29F11.1		22	antisense	-0.425368	0.755494	1.063	0.302533	0.684225
ENSG00000172007	RAB33B	RAB33B, member RAS oncogene family [Source:HGNC Symbol;Acc:16075]	4	protein_coding	-0.0547728	3.72456	0.348364	0.555041	0.845313
ENSG00000101773	RBBP8	retinoblastoma binding protein 8 [Source:HGNC Symbol;Acc:9891]	18	protein_coding	0.00690508	5.95761	0.0103718	0.918882	0.986216
ENSG00000138600	SPPL2A	signal peptide peptidase like 2A [Source:HGNC Symbol;Acc:30227]	15	protein_coding	-0.109539	5.61306	2.41469	0.120202	0.46779
ENSG00000184508	HDDC3	HD domain containing 3 [Source:HGNC Symbol;Acc:30522]	15	protein_coding	0.110812	3.03202	1.44692	0.229023	0.617714
ENSG00000124209	RAB22A	RAB22A, member RAS oncogene family [Source:HGNC Symbol;Acc:9764]	20	protein_coding	-0.0550918	6.86663	0.765177	0.381713	0.750345
ENSG00000235636	NUS1P1	nuclear undecaprenyl pyrophosphate synthase 1 homolog (S. cerevisiae) pseudogene 1 [Source:HGNC Symbol;Acc:38472]	X	pseudogene	-0.124652	3.08987	1.57438	0.209572	0.594154
ENSG00000147548	WHSC1L1	Wolf-Hirschhorn syndrome candidate 1-like 1 [Source:HGNC Symbol;Acc:12767]	8	protein_coding	-0.000709863	7.53213	0.000132581	0.990813	1
ENSG00000253738	GS1-251I9.4		8	antisense	-0.0484299	5.15536	0.442318	0.506006	0.822467
ENSG00000185015	CA13	carbonic anhydrase XIII [Source:HGNC Symbol;Acc:14914]	8	protein_coding	0.00226461	4.01298	0.000888229	0.976224	1
ENSG00000173141	MRP63	mitochondrial ribosomal protein 63 [Source:HGNC Symbol;Acc:14514]	13	protein_coding	-0.0606238	5.33449	0.615646	0.43267	0.783299
ENSG00000254093	PINX1	PIN2/TERF1 interacting, telomerase inhibitor 1 [Source:HGNC Symbol;Acc:30046]	8	protein_coding	-0.0184415	2.81624	0.0258328	0.872309	0.971339
ENSG00000253525	CTD-2114J12.1		8	pseudogene	0.218781	5.70037	9.23743	0.00237118	0.0411146
ENSG00000137809	ITGA11	integrin, alpha 11 [Source:HGNC Symbol;Acc:6136]	15	protein_coding	1.77007	4.95525	10.41	0.00125332	0.0258146
ENSG00000166965	RCCD1	RCC1 domain containing 1 [Source:HGNC Symbol;Acc:30457]	15	protein_coding	-0.0317136	3.25071	0.103553	0.747607	0.929201
ENSG00000224097	RP11-472B18.1		4	pseudogene	-0.0566002	4.26536	0.384502	0.535204	0.836045
ENSG00000166794	PPIB	peptidylprolyl isomerase B (cyclophilin B) [Source:HGNC Symbol;Acc:9255]	15	protein_coding	0.0905554	8.11062	2.1515	0.14243	0.501825
ENSG00000249348	UGDH-AS1	UGDH antisense RNA 1 [Source:HGNC Symbol;Acc:40601]	4	antisense	0.325209	0.895628	1.81535	0.177868	0.556014
ENSG00000261549	RP11-320A16.1		15	pseudogene	0.0455009	5.06538	0.406373	0.523816	0.8304
ENSG00000231686	RP1-203P18.1		X	pseudogene	-0.130097	1.22926	0.508022	0.475996	0.807659
ENSG00000145391	SETD7	SET domain containing (lysine methyltransferase) 7 [Source:HGNC Symbol;Acc:30412]	4	protein_coding	0.0577496	6.60517	0.786846	0.375055	0.745209
ENSG00000235590	GNAS-AS1	GNAS antisense RNA 1 [Source:HGNC Symbol;Acc:24872]	20	antisense	0.210022	0.97996	1.76365	0.18417	0.565436
ENSG00000272821	CTA-384D8.36		22	antisense	0.0690076	1.25541	0.091746	0.761969	0.93433
ENSG00000171044	XKR6	XK, Kell blood group complex subunit-related family, member 6 [Source:HGNC Symbol;Acc:27806]	8	protein_coding	0.169225	2.51964	2.98588	0.0839937	0.396529
ENSG00000250568	RP11-333E13.2		4	pseudogene	-0.232651	3.22902	4.7849	0.0287102	0.21833
ENSG00000183770	FOXL2	forkhead box L2 [Source:HGNC Symbol;Acc:1092]	3	protein_coding	1.74443	-0.0422094	4.74948	0.0293071	0.221105
ENSG00000203650	RP4-562J12.2		X	lincRNA	-0.142576	0.249916	0.82529	0.363638	0.73784
ENSG00000180776	ZDHHC20	zinc finger, DHHC-type containing 20 [Source:HGNC Symbol;Acc:20749]	13	protein_coding	-0.116149	6.83337	3.30106	0.0692352	0.357232
ENSG00000264736	BDP1P	B double prime 1 pseudogene [Source:HGNC Symbol;Acc:31044]	18	pseudogene	-0.022651	1.39776	0.0207592	0.885437	0.975174
ENSG00000249064	KRT18P25	keratin 18 pseudogene 25 [Source:HGNC Symbol;Acc:33394]	4	pseudogene	0.0946046	3.69253	1.49003	0.222213	0.609914
ENSG00000103932	RPAP1	RNA polymerase II associated protein 1 [Source:HGNC Symbol;Acc:24567]	15	protein_coding	-0.0702265	5.47498	0.91814	0.337964	0.715219
ENSG00000205794	RP11-333E13.4		4	pseudogene	-0.0935235	2.84887	0.721238	0.395738	0.760805
ENSG00000124164	VAPB	VAMP (vesicle-associated membrane protein)-associated protein B and C [Source:HGNC Symbol;Acc:12649]	20	protein_coding	0.0387205	5.97829	0.354039	0.551836	0.845065
ENSG00000224341	RP4-562J12.1		X	pseudogene	-0.0345435	0.622556	0.0404345	0.840633	0.960743
ENSG00000213683	AC002056.3		22	pseudogene	-0.0397196	3.14102	0.1497	0.698823	0.910014
ENSG00000248858	RP11-100L22.2		8	processed_transcript	0.549451	-0.381187	3.03121	0.0816773	0.389936
ENSG00000101181	MTG2	mitochondrial ribosome-associated GTPase 2 [Source:HGNC Symbol;Acc:16239]	20	protein_coding	0.000762305	5.40124	0.000118915	0.991299	1
ENSG00000102057	KCND1	potassium voltage-gated channel, Shal-related subfamily, member 1 [Source:HGNC Symbol;Acc:6237]	X	protein_coding	0.22632	1.09563	0.898374	0.343218	0.720263
ENSG00000231270	RP13-347D8.1		X	pseudogene	0.0579105	0.68853	0.135926	0.712366	0.915539
ENSG00000184319	RPL23AP82	ribosomal protein L23a pseudogene 82 [Source:HGNC Symbol;Acc:33730]	22	pseudogene	0.0814665	1.42875	0.226625	0.634037	0.883761
ENSG00000196922	ZNF252P	zinc finger protein 252, pseudogene [Source:HGNC Symbol;Acc:13046]	8	pseudogene	-0.0504618	6.70104	0.558033	0.455054	0.797106
ENSG00000132386	SERPINF1	serpin peptidase inhibitor, clade F (alpha-2 antiplasmin, pigment epithelium derived factor), member 1 [Source:HGNC Symbol;Acc:8824]	17	protein_coding	1.74421	-0.297879	4.7483	0.0293273	0.221161
ENSG00000106686	SPATA6L	spermatogenesis associated 6-like [Source:HGNC Symbol;Acc:25472]	9	protein_coding	0.0617397	1.48585	0.267577	0.604962	0.868641
ENSG00000229419	RALGAPA1P	Ral GTPase activating protein, alpha subunit 1 (catalytic) pseudogene [Source:HGNC Symbol;Acc:23203]	9	pseudogene	-0.0489732	5.61484	0.510717	0.474829	0.807652
ENSG00000228340	RP5-1043L13.1		20	lincRNA	0.0964803	1.30726	0.576845	0.447552	0.792387
ENSG00000237506	RPSAP15	ribosomal protein SA pseudogene 15 [Source:HGNC Symbol;Acc:31464]	X	pseudogene	-0.0670408	5.32142	0.91908	0.337717	0.715206
ENSG00000145348	TBCK	TBC1 domain containing kinase [Source:HGNC Symbol;Acc:28261]	4	protein_coding	0.0606723	4.87691	0.709944	0.399463	0.76199
ENSG00000099991	CABIN1	calcineurin binding protein 1 [Source:HGNC Symbol;Acc:24187]	22	protein_coding	0.0465723	6.16881	0.502027	0.478611	0.809073
ENSG00000088836	SLC4A11	solute carrier family 4, sodium borate transporter, member 11 [Source:HGNC Symbol;Acc:16438]	20	protein_coding	-0.096442	7.40534	2.44828	0.117654	0.464191
ENSG00000162511	LAPTM5	lysosomal protein transmembrane 5 [Source:HGNC Symbol;Acc:29612]	1	protein_coding	1.71636	-0.336208	20.7566	5.22e-06	0.000268866
ENSG00000104643	MTMR9	myotubularin related protein 9 [Source:HGNC Symbol;Acc:14596]	8	protein_coding	0.116034	5.064	2.5566	0.109835	0.447765
ENSG00000254025	RP11-119N19.1		8	pseudogene	-0.0347545	3.85646	0.145497	0.702876	0.911865
ENSG00000230956	RP3-452M16.1		X	pseudogene	-0.0768366	5.91405	1.36865	0.242044	0.624956
ENSG00000228366	RP11-18B3.3		9	pseudogene	0.0969721	2.79093	0.75882	0.383698	0.75201
ENSG00000165487	MICU2	mitochondrial calcium uptake 2 [Source:HGNC Symbol;Acc:31830]	13	protein_coding	0.0215083	5.66936	0.0876804	0.767147	0.934495
ENSG00000232486	RP11-18B3.2		9	pseudogene	-0.249105	3.76148	8.97514	0.00273678	0.0455393
ENSG00000261126	RBFADN	RBFA downstream neighbor (non-protein coding) [Source:HGNC Symbol;Acc:48591]	18	processed_transcript	0.254627	-0.0670625	0.412493	0.520707	0.830252
ENSG00000259948	RP11-326A19.5		15	pseudogene	0.0591409	4.83628	0.667063	0.414077	0.772308
ENSG00000173295	FAM86B3P	family with sequence similarity 86, member B3, pseudogene [Source:HGNC Symbol;Acc:44371]	8	pseudogene	0.157824	1.42693	1.03624	0.308699	0.690952
ENSG00000224281	SLC25A5-AS1	SLC25A5 antisense RNA 1 [Source:HGNC Symbol;Acc:43438]	X	processed_transcript	-0.216604	-0.0186429	0.473853	0.49122	0.815208
ENSG00000228801	RP11-110G21.1		8	antisense	-0.141845	1.90887	1.44897	0.228693	0.617351
ENSG00000152661	GJA1	gap junction protein, alpha 1, 43kDa [Source:HGNC Symbol;Acc:4274]	6	protein_coding	1.6333	3.85552	10.6779	0.00108425	0.0234474
ENSG00000125354	2006-09-01	septin 6 [Source:HGNC Symbol;Acc:15848]	X	protein_coding	0.14678	5.27633	3.78589	0.0516863	0.30848
ENSG00000164144	ARFIP1	ADP-ribosylation factor interacting protein 1 [Source:HGNC Symbol;Acc:21496]	4	protein_coding	-0.0628762	6.31963	0.901192	0.342462	0.719626
ENSG00000249212	ATP1B1P1	ATPase, Na+/K+ transporting, beta 1 polypeptide pseudogene 1 [Source:HGNC Symbol;Acc:809]	4	pseudogene	0.287151	0.839407	2.57207	0.108765	0.445082
ENSG00000205808	PPAPDC2	phosphatidic acid phosphatase type 2 domain containing 2 [Source:HGNC Symbol;Acc:23682]	9	protein_coding	-0.00128649	3.32895	0.000187012	0.989089	1
ENSG00000167315	ACAA2	acetyl-CoA acyltransferase 2 [Source:HGNC Symbol;Acc:83]	18	protein_coding	0.0160507	4.52078	0.0435457	0.834701	0.958911
ENSG00000150637	CD226	CD226 molecule [Source:HGNC Symbol;Acc:16961]	18	protein_coding	1.63279	0.337467	47.9931	4.28e-12	6.74e-10
ENSG00000085871	MGST2	microsomal glutathione S-transferase 2 [Source:HGNC Symbol;Acc:7063]	4	protein_coding	0.0357674	5.27507	0.270897	0.602731	0.868016
ENSG00000182378	PLCXD1	phosphatidylinositol-specific phospholipase C, X domain containing 1 [Source:HGNC Symbol;Acc:23148]	X	protein_coding	0.0539944	4.79972	0.386484	0.534154	0.835083
ENSG00000250547	RP11-719L21.1		4	pseudogene	0.135991	0.424331	0.388414	0.533134	0.834747
ENSG00000106993	CDC37L1	cell division cycle 37-like 1 [Source:HGNC Symbol;Acc:17179]	9	protein_coding	-0.113451	4.50267	1.90031	0.168043	0.541239
ENSG00000177803	RP11-606P2.1		4	pseudogene	0.0156179	5.7029	0.0517669	0.820017	0.954093
ENSG00000259248	USP3-AS1	USP3 antisense RNA 1 [Source:HGNC Symbol;Acc:44140]	15	antisense	0.0546294	-0.356792	0.0547111	0.815059	0.953121
ENSG00000099994	SUSD2	sushi domain containing 2 [Source:HGNC Symbol;Acc:30667]	22	protein_coding	-0.0853022	1.7512	0.167073	0.682727	0.903913
ENSG00000250746	RP11-39C10.1		4	pseudogene	0.166729	3.1231	2.55568	0.109899	0.447816
ENSG00000248546	ANP32C	acidic (leucine-rich) nuclear phosphoprotein 32 family, member C [Source:HGNC Symbol;Acc:16675]	4	pseudogene	-0.177817	3.58048	3.54447	0.0597442	0.331158
ENSG00000188459	WASF4P	WAS protein family, member 4, pseudogene [Source:HGNC Symbol;Acc:20801]	X	pseudogene	-0.0788102	4.28994	0.936698	0.333129	0.712331
ENSG00000169744	LDB2	LIM domain binding 2 [Source:HGNC Symbol;Acc:6533]	4	protein_coding	0	-1.0223	0	1	1
ENSG00000224401	RPL7P57	ribosomal protein L7 pseudogene 57 [Source:HGNC Symbol;Acc:35901]	X	pseudogene	0.194384	-0.443795	0.245179	0.62049	0.876844
ENSG00000124399	RP11-663P9.2		4	pseudogene	0.0901603	5.31237	1.66373	0.197101	0.579375
ENSG00000169118	CSNK1G1	casein kinase 1, gamma 1 [Source:HGNC Symbol;Acc:2454]	15	protein_coding	-0.00719156	5.37283	0.0107531	0.91741	0.985634
ENSG00000227581	RP13-140E4.1		X	pseudogene	0.0538827	2.84787	0.249192	0.617645	0.875662
ENSG00000156299	TIAM1	T-cell lymphoma invasion and metastasis 1 [Source:HGNC Symbol;Acc:11805]	21	protein_coding	-0.102004	6.03584	2.32353	0.12743	0.47965
ENSG00000081014	AP4E1	adaptor-related protein complex 4, epsilon 1 subunit [Source:HGNC Symbol;Acc:573]	15	protein_coding	-0.0481627	4.91761	0.428943	0.512508	0.826598
ENSG00000226081	USP12PX	ubiquitin specific peptidase 12 pseudogene, X-linked [Source:HGNC Symbol;Acc:21410]	X	pseudogene	-0.343706	2.57786	5.35556	0.0206563	0.179263
ENSG00000228143	RP11-308N19.5		9	pseudogene	0.135107	2.52788	1.37988	0.240121	0.624792
ENSG00000119487	MAPKAP1	mitogen-activated protein kinase associated protein 1 [Source:HGNC Symbol;Acc:18752]	9	protein_coding	0.0438798	7.00463	0.470892	0.492577	0.815407
ENSG00000254387	RP3-388N13.2		8	pseudogene	0.158498	3.80824	3.58893	0.0581656	0.32714
ENSG00000233382	NKAPP1	NFKB activating protein pseudogene 1 [Source:HGNC Symbol;Acc:26706]	X	pseudogene	0.317013	-0.221463	1.7677	0.183667	0.564946
ENSG00000178605	GTPBP6	GTP binding protein 6 (putative) [Source:HGNC Symbol;Acc:30189]	X	protein_coding	-0.0827141	3.98358	0.888861	0.345786	0.722958
ENSG00000147853	AK3	adenylate kinase 3 [Source:HGNC Symbol;Acc:17376]	9	protein_coding	-0.0990314	5.6934	1.93128	0.164618	0.537973
ENSG00000240509	RPL34P18	ribosomal protein L34 pseudogene 18 [Source:HGNC Symbol;Acc:35968]	8	pseudogene	-0.0538805	6.71308	0.69846	0.403302	0.765337
ENSG00000196782	MAML3	mastermind-like 3 (Drosophila) [Source:HGNC Symbol;Acc:16272]	4	protein_coding	0.0463055	2.52715	0.0968545	0.755637	0.932127
ENSG00000246090	RP11-696N14.1		4	antisense	0.074601	1.20608	0.0425202	0.836631	0.959254
ENSG00000253704	RP11-267M23.4		8	lincRNA	-0.0660659	-0.365907	0.0298857	0.86275	0.967878
ENSG00000225531	RP11-196I18.3		9	pseudogene	-0.0559379	4.09474	0.502098	0.47858	0.809073
ENSG00000121089	NACA3P	NACA family member 3 pseudogene [Source:HGNC Symbol;Acc:33442]	4	pseudogene	-0.0354122	6.89715	0.31383	0.575339	0.854426
ENSG00000261437	RP11-22C11.2		8	antisense	-0.0820211	-0.600877	0.130359	0.71806	0.917795
ENSG00000167393	PPP2R3B	protein phosphatase 2, regulatory subunit B'', beta [Source:HGNC Symbol;Acc:13417]	X	protein_coding	0.166746	2.90578	2.48689	0.114798	0.458499
ENSG00000226535	RP11-417L14.1		9	pseudogene	-0.174178	4.66831	5.7962	0.0160608	0.153113
ENSG00000166741	NNMT	nicotinamide N-methyltransferase [Source:HGNC Symbol;Acc:7861]	11	protein_coding	1.61862	5.3429	156.357	7.07e-36	5.83e-33
ENSG00000068400	GRIPAP1	GRIP1 associated protein 1 [Source:HGNC Symbol;Acc:18706]	X	protein_coding	0.00566272	5.34579	0.00611279	0.937681	0.99082
ENSG00000219507	FTH1P8	ferritin, heavy polypeptide 1 pseudogene 8 [Source:HGNC Symbol;Acc:3995]	X	pseudogene	0.0482653	6.61971	0.586115	0.443925	0.790626
ENSG00000167306	MYO5B	myosin VB [Source:HGNC Symbol;Acc:7603]	18	protein_coding	-0.0201651	6.78988	0.103542	0.74762	0.929201
ENSG00000099998	GGT5	gamma-glutamyltransferase 5 [Source:HGNC Symbol;Acc:4260]	22	protein_coding	-0.0116499	2.14888	6e-05	0.993818	1
ENSG00000234702	VDAC1P3	voltage-dependent anion channel 1 pseudogene 3 [Source:HGNC Symbol;Acc:37478]	X	pseudogene	0.288747	0.229918	1.25654	0.262307	0.644905
ENSG00000233467	U40455.1		X	pseudogene	0.0321597	4.61342	0.179078	0.672167	0.898817
ENSG00000250403	RP11-15B17.2		4	pseudogene	0.120357	0.332497	0.176889	0.67406	0.899263
ENSG00000229132	EIF4A1P10	eukaryotic translation initiation factor 4A1 pseudogene 10 [Source:HGNC Symbol;Acc:37930]	X	pseudogene	-0.0431615	9.34728	0.505231	0.477211	0.808422
ENSG00000137460	FHDC1	FH2 domain containing 1 [Source:HGNC Symbol;Acc:29363]	4	protein_coding	0.176853	2.86461	2.84113	0.0918796	0.413601
ENSG00000166803	KIAA0101	KIAA0101 [Source:HGNC Symbol;Acc:28961]	15	protein_coding	-0.167953	3.27823	2.52656	0.111944	0.452158
ENSG00000142168	SOD1	superoxide dismutase 1, soluble [Source:HGNC Symbol;Acc:11179]	21	protein_coding	-0.049031	7.90079	0.624808	0.429266	0.780927
ENSG00000146540	C7orf50	chromosome 7 open reading frame 50 [Source:HGNC Symbol;Acc:22421]	7	protein_coding	0.0431558	6.14372	0.429308	0.512329	0.826409
ENSG00000120158	RCL1	RNA terminal phosphate cyclase-like 1 [Source:HGNC Symbol;Acc:17687]	9	protein_coding	-0.00645466	5.24137	0.00678245	0.934364	0.990289
ENSG00000184056	VPS33B	vacuolar protein sorting 33 homolog B (yeast) [Source:HGNC Symbol;Acc:12712]	15	protein_coding	-0.0320528	3.97306	0.150964	0.697616	0.909605
ENSG00000160972	PPP1R16A	protein phosphatase 1, regulatory subunit 16A [Source:HGNC Symbol;Acc:14941]	8	protein_coding	0.104743	6.13403	2.19971	0.138037	0.497131
ENSG00000153130	SCOC	short coiled-coil protein [Source:HGNC Symbol;Acc:20335]	4	protein_coding	-0.0671545	6.24738	1.07728	0.299307	0.681685
ENSG00000248632	RP11-366M4.11		4	pseudogene	0	-0.078998	0	1	1
ENSG00000130703	OSBPL2	oxysterol binding protein-like 2 [Source:HGNC Symbol;Acc:15761]	20	protein_coding	0.0987959	6.59409	2.40509	0.120941	0.469191
ENSG00000254618	TMED10P1	transmembrane emp24-like trafficking protein 10 (yeast) pseudogene 1 [Source:HGNC Symbol;Acc:30754]	8	pseudogene	-0.11002	4.79188	2.15984	0.141659	0.500795
ENSG00000230069	LRRC37A15P	leucine rich repeat containing 37, member A15, pseudogene [Source:HGNC Symbol;Acc:43819]	4	pseudogene	0.225604	1.86597	3.29046	0.0696834	0.358177
ENSG00000162878	PKDCC	protein kinase domain containing, cytoplasmic [Source:HGNC Symbol;Acc:25123]	2	protein_coding	1.60132	1.76482	4.88451	0.0270988	0.211218
ENSG00000255559	ZNF252P-AS1	ZNF252P antisense RNA 1 [Source:HGNC Symbol;Acc:27821]	8	antisense	0.279924	1.61601	0.542719	0.461308	0.801322
ENSG00000140006	WDR89	WD repeat domain 89 [Source:HGNC Symbol;Acc:20489]	14	protein_coding	-0.00961559	4.82017	0.0159982	0.899349	0.979256
ENSG00000248971	KRT8P46	keratin 8 pseudogene 46 [Source:HGNC Symbol;Acc:39880]	4	pseudogene	0.357857	1.78697	7.46975	0.00627442	0.0826174
ENSG00000115414	FN1	fibronectin 1 [Source:HGNC Symbol;Acc:3778]	2	protein_coding	1.60116	11.4931	672.766	2.5e-148	2.17e-144
ENSG00000124222	STX16	syntaxin 16 [Source:HGNC Symbol;Acc:11431]	20	protein_coding	0.00296559	3.86393	0.00113534	0.97312	1
ENSG00000241769	LINC00893	long intergenic non-protein coding RNA 893 [Source:HGNC Symbol;Acc:44265]	X	antisense	0.528188	0.851069	6.0174	0.0141655	0.142826
ENSG00000251288	RP11-10L12.2		4	pseudogene	-0.188517	2.44067	2.0032	0.156968	0.525139
ENSG00000126821	SGPP1	sphingosine-1-phosphate phosphatase 1 [Source:HGNC Symbol;Acc:17720]	14	protein_coding	-0.0784345	4.3576	1.03569	0.308827	0.691029
ENSG00000246560	RP11-10L12.4		4	antisense	0.251865	0.196499	1.22409	0.268559	0.65166
ENSG00000103175	WFDC1	WAP four-disulfide core domain 1 [Source:HGNC Symbol;Acc:15466]	16	protein_coding	1.59168	-0.738968	6.89417	0.00864772	0.103665
ENSG00000251596	HADHAP1	hydroxyacyl-CoA dehydrogenase/3-ketoacyl-CoA thiolase/enoyl-CoA hydratase (trifunctional protein), alpha subunit pseudogene 1 [Source:HGNC Symbol;Acc:4802]	4	pseudogene	-0.0454456	5.31693	0.42772	0.51311	0.826876
ENSG00000215089	KRT18P11	keratin 18 pseudogene 11 [Source:HGNC Symbol;Acc:6431]	X	pseudogene	0.0279209	7.72568	0.207413	0.648803	0.88937
ENSG00000248327	RP11-443J23.1		4	pseudogene	-0.0315134	2.76648	0.0780781	0.779919	0.940145
ENSG00000109654	TRIM2	tripartite motif containing 2 [Source:HGNC Symbol;Acc:15974]	4	protein_coding	-0.0489636	8.50834	0.645225	0.421825	0.775605
ENSG00000088854	C20orf194	chromosome 20 open reading frame 194 [Source:HGNC Symbol;Acc:17721]	20	protein_coding	0.0434019	5.22727	0.381811	0.536635	0.836989
ENSG00000225912	RP13-258O15.1		X	pseudogene	-0.157635	3.09996	2.27563	0.131422	0.487091
ENSG00000211448	DIO2	deiodinase, iodothyronine, type II [Source:HGNC Symbol;Acc:2884]	14	protein_coding	1.5879	0.308973	77.5092	1.32e-18	4.01e-16
ENSG00000248740	RP11-328K4.1		4	lincRNA	0.0421946	0.342431	0.0476141	0.827268	0.956094
ENSG00000237807	RP11-400K9.4		8	lincRNA	-0.474298	1.75652	6.24957	0.0124224	0.131851
ENSG00000164125	FAM198B	family with sequence similarity 198, member B [Source:HGNC Symbol;Acc:25312]	4	protein_coding	0.240444	2.22233	2.67417	0.101988	0.431625
ENSG00000234130	RP13-88F20.1		X	pseudogene	-0.055185	4.89784	0.531675	0.465903	0.80232
ENSG00000213626	LBH	limb bud and heart development [Source:HGNC Symbol;Acc:29532]	2	protein_coding	1.58025	4.70172	145.807	1.43e-33	1.08e-30
ENSG00000169253	RP11-220D10.1		9	pseudogene	-0.0932049	5.87834	1.79304	0.180556	0.559698
ENSG00000253667	RP11-30L15.4		8	pseudogene	0.108781	0.81533	0.325452	0.56835	0.85132
ENSG00000251571	DDX3YP3	DEAD (Asp-Glu-Ala-Asp) box polypeptide 3, Y-linked pseudogene 3 [Source:HGNC Symbol;Acc:42173]	4	pseudogene	0.0562462	3.95696	0.473988	0.491158	0.815208
ENSG00000168028	RPSA	ribosomal protein SA [Source:HGNC Symbol;Acc:6502]	3	protein_coding	0.00692206	6.58795	0.0115011	0.914596	0.984997
ENSG00000234322	ST13P18	suppression of tumorigenicity 13 (colon carcinoma) (Hsp70 interacting protein) pseudogene 18 [Source:HGNC Symbol;Acc:38861]	X	pseudogene	0.0474546	4.5536	0.391137	0.531702	0.834404
ENSG00000156304	SCAF4	SR-related CTD-associated factor 4 [Source:HGNC Symbol;Acc:19304]	21	protein_coding	-0.074007	4.51364	0.864087	0.352597	0.726872
ENSG00000232042	RP11-45J1.1		X	pseudogene	0.410242	-0.071747	2.59465	0.107225	0.441911
ENSG00000127863	TNFRSF19	tumor necrosis factor receptor superfamily, member 19 [Source:HGNC Symbol;Acc:11915]	13	protein_coding	-0.00163474	4.55787	5.68e-05	0.993986	1
ENSG00000270966	RP11-62H7.3		8	pseudogene	0.202032	1.55737	2.09845	0.147449	0.510447
ENSG00000237828	PA2G4P1	proliferation-associated 2G4 pseudogene 1 [Source:HGNC Symbol;Acc:8551]	X	pseudogene	-0.046775	2.72069	0.18175	0.669874	0.897899
ENSG00000147099	HDAC8	histone deacetylase 8 [Source:HGNC Symbol;Acc:13315]	X	protein_coding	0.0467697	3.91684	0.301125	0.583178	0.85856
ENSG00000100014	SPECC1L	sperm antigen with calponin homology and coiled-coil domains 1-like [Source:HGNC Symbol;Acc:29022]	22	protein_coding	0.00631821	5.03861	0.00761514	0.930461	0.989082
ENSG00000167081	PBX3	pre-B-cell leukemia homeobox 3 [Source:HGNC Symbol;Acc:8634]	9	protein_coding	-0.0996182	4.3822	1.44802	0.228847	0.617548
ENSG00000251473	AC004069.1		4	pseudogene	-0.0437938	2.00445	0.121562	0.727347	0.921121
ENSG00000254013	MAP2K1P1	mitogen-activated protein kinase kinase 1 pseudogene 1 [Source:HGNC Symbol;Acc:6841]	8	pseudogene	0.0391164	4.18878	0.228565	0.63259	0.883117
ENSG00000100982	PCIF1	PDX1 C-terminal inhibiting factor 1 [Source:HGNC Symbol;Acc:16200]	20	protein_coding	-0.106055	4.34414	1.93271	0.164462	0.537973
ENSG00000087245	MMP2	matrix metallopeptidase 2 (gelatinase A, 72kDa gelatinase, 72kDa type IV collagenase) [Source:HGNC Symbol;Acc:7166]	16	protein_coding	1.54973	4.07509	75.2792	4.09e-18	1.14e-15
ENSG00000164850	GPER1	G protein-coupled estrogen receptor 1 [Source:HGNC Symbol;Acc:4485]	7	protein_coding	-0.0772115	1.35026	0.367922	0.544139	0.840621
ENSG00000241511	RPS15AP24	ribosomal protein S15a pseudogene 24 [Source:HGNC Symbol;Acc:36174]	8	pseudogene	0.00449628	4.71724	0.00335536	0.953808	0.995355
ENSG00000151617	EDNRA	endothelin receptor type A [Source:HGNC Symbol;Acc:3179]	4	protein_coding	0.0196159	4.05403	0.0564161	0.812253	0.952503
ENSG00000096968	JAK2	Janus kinase 2 [Source:HGNC Symbol;Acc:6192]	9	protein_coding	-0.0213782	4.37619	0.0661869	0.796972	0.946509
ENSG00000122547	EEPD1	endonuclease/exonuclease/phosphatase family domain containing 1 [Source:HGNC Symbol;Acc:22223]	7	protein_coding	0.14994	3.46992	1.17147	0.2791	0.663008
ENSG00000248538	RP11-10A14.5		8	lincRNA	-0.223925	4.00645	1.00573	0.315928	0.698025
ENSG00000259746	HSPE1P3	heat shock 10kDa protein 1 pseudogene 3 [Source:HGNC Symbol;Acc:49322]	15	pseudogene	0.012057	3.60184	0.0171807	0.895716	0.978161
ENSG00000223467	CALM1P1	calmodulin 1 (phosphorylase kinase, delta) pseudogene 1 [Source:HGNC Symbol;Acc:1443]	X	pseudogene	0.0247809	4.41224	0.0993897	0.752563	0.930936
ENSG00000199568	RNU5A-1	RNA, U5A small nuclear 1 [Source:HGNC Symbol;Acc:10211]	15	snRNA	0.0606491	0.878559	0.0322836	0.857407	0.96685
ENSG00000027001	MIPEP	mitochondrial intermediate peptidase [Source:HGNC Symbol;Acc:7104]	13	protein_coding	-0.131631	4.62811	2.19575	0.138392	0.497144
ENSG00000200156	RNU5B-1	RNA, U5B small nuclear 1 [Source:HGNC Symbol;Acc:10212]	15	snRNA	-0.493832	0.525327	1.4	0.236724	0.624028
ENSG00000121211	MND1	meiotic nuclear divisions 1 homolog (S. cerevisiae) [Source:HGNC Symbol;Acc:24839]	4	protein_coding	-0.117842	3.1461	1.29595	0.254954	0.638379
ENSG00000103671	TRIP4	thyroid hormone receptor interactor 4 [Source:HGNC Symbol;Acc:12310]	15	protein_coding	-0.118918	3.90506	2.14634	0.14291	0.502698
ENSG00000234176	HSPA8P1	heat shock 70kDa protein 8 pseudogene 1 [Source:HGNC Symbol;Acc:5245]	X	pseudogene	0.0248114	6.6238	0.149159	0.69934	0.910181
ENSG00000178381	ZFAND2A	zinc finger, AN1-type domain 2A [Source:HGNC Symbol;Acc:28073]	7	protein_coding	0.110439	4.20316	2.03619	0.153594	0.519639
ENSG00000127589	TUBBP1	tubulin, beta pseudogene 1 [Source:HGNC Symbol;Acc:12414]	8	pseudogene	0.0342452	8.40982	0.308491	0.578608	0.855391
ENSG00000259924	RP11-16E23.4		15	pseudogene	-0.0268418	3.6008	0.0988514	0.753212	0.931473
ENSG00000226098	RP11-53M11.2		8	pseudogene	0.0230262	3.99375	0.0888866	0.765597	0.93436
ENSG00000092445	TYRO3	TYRO3 protein tyrosine kinase [Source:HGNC Symbol;Acc:12446]	15	protein_coding	0.0435384	3.85089	0.174641	0.67602	0.900172
ENSG00000254142	RP11-53M11.3		8	lincRNA	-0.185758	0.470371	1.08713	0.297108	0.679226
ENSG00000215493	XXbac-B562F10.11		22	pseudogene	-0.0707285	3.13981	0.594572	0.440657	0.788235
ENSG00000243504	RPS23P1	ribosomal protein S23 pseudogene 1 [Source:HGNC Symbol;Acc:16043]	8	pseudogene	-0.380424	2.32738	9.84985	0.00169846	0.0322424
ENSG00000164124	TMEM144	transmembrane protein 144 [Source:HGNC Symbol;Acc:25633]	4	protein_coding	-0.0484541	4.03321	0.424851	0.514527	0.827137
ENSG00000184588	PDE4B	phosphodiesterase 4B, cAMP-specific [Source:HGNC Symbol;Acc:8781]	1	protein_coding	1.54926	2.22428	215.366	9.27e-49	1.46e-45
ENSG00000207067	SNORA72	small nucleolar RNA, H/ACA box 72 [Source:HGNC Symbol;Acc:10234]	8	snoRNA	-0.563901	0.106634	3.85553	0.0495823	0.301309
ENSG00000253468	KB-1517D11.2		8	pseudogene	0.00795749	1.41853	0.00350849	0.952767	0.994781
ENSG00000142149	HUNK	hormonally up-regulated Neu-associated kinase [Source:HGNC Symbol;Acc:13326]	21	protein_coding	-0.204236	3.44339	0.653254	0.418952	0.774006
ENSG00000198026	ZNF335	zinc finger protein 335 [Source:HGNC Symbol;Acc:15807]	20	protein_coding	0.0906242	5.5069	1.71811	0.189937	0.571791
ENSG00000181004	BBS12	Bardet-Biedl syndrome 12 [Source:HGNC Symbol;Acc:26648]	4	protein_coding	0.0601837	3.43741	0.423552	0.51517	0.827137
ENSG00000259953	RP11-4O1.2		9	sense_overlapping	-0.143024	0.337395	0.554678	0.456412	0.798255
ENSG00000248522	SBF1P1	SET binding factor 1 pseudogene 1 [Source:HGNC Symbol;Acc:31098]	8	pseudogene	-0.146246	2.56667	1.01871	0.312826	0.694658
ENSG00000170004	CHD3	chromodomain helicase DNA binding protein 3 [Source:HGNC Symbol;Acc:1918]	17	protein_coding	0.0923762	7.96586	2.23265	0.135122	0.492548
ENSG00000137571	SLCO5A1	solute carrier organic anion transporter family, member 5A1 [Source:HGNC Symbol;Acc:19046]	8	protein_coding	1.52198	0.658914	7.08779	0.00776108	0.0962445
ENSG00000004660	CAMKK1	calcium/calmodulin-dependent protein kinase kinase 1, alpha [Source:HGNC Symbol;Acc:1469]	17	protein_coding	-0.264629	1.64665	1.53196	0.215818	0.601899
ENSG00000180357	ZNF609	zinc finger protein 609 [Source:HGNC Symbol;Acc:29003]	15	protein_coding	0.0385769	6.44426	0.352967	0.552439	0.845313
ENSG00000104691	UBXN8	UBX domain protein 8 [Source:HGNC Symbol;Acc:30307]	8	processed_transcript	-0.176211	3.68737	3.22636	0.0724617	0.364243
ENSG00000229204	PTGES3P3	prostaglandin E synthase 3 (cytosolic) pseudogene 3 [Source:HGNC Symbol;Acc:43823]	4	pseudogene	-0.427895	0.0372089	3.5707	0.0588076	0.328832
ENSG00000159055	MIS18A	MIS18 kinetochore protein A [Source:HGNC Symbol;Acc:1286]	21	protein_coding	-0.0329146	4.42618	0.175418	0.675341	0.900005
ENSG00000259673	IQCH-AS1	IQCH antisense RNA 1 [Source:HGNC Symbol;Acc:44104]	15	lincRNA	0.162355	2.72591	2.27407	0.131554	0.487107
ENSG00000232842	RP5-961K14.1		X	pseudogene	-0.0403004	4.40308	0.283976	0.594107	0.864158
ENSG00000249936	RAC1P2	ras-related C3 botulinum toxin substrate 1 pseudogene 2 [Source:HGNC Symbol;Acc:31414]	4	pseudogene	-0.0466171	7.06637	0.550411	0.45815	0.799121
ENSG00000138685	FGF2	fibroblast growth factor 2 (basic) [Source:HGNC Symbol;Acc:3676]	4	protein_coding	-0.0421363	4.37108	0.139035	0.709242	0.914644
ENSG00000130706	ADRM1	adhesion regulating molecule 1 [Source:HGNC Symbol;Acc:15759]	20	protein_coding	0.0325258	7.56449	0.271765	0.60215	0.867796
ENSG00000203262	RP5-961K14.2		X	pseudogene	0.298598	-0.060896	1.30514	0.253277	0.636758
ENSG00000136574	GATA4	GATA binding protein 4 [Source:HGNC Symbol;Acc:4173]	8	protein_coding	0.173186	3.01062	0.163739	0.685737	0.904825
ENSG00000196814	MVB12B	multivesicular body subunit 12B [Source:HGNC Symbol;Acc:23368]	9	protein_coding	0.015089	3.12868	0.0131415	0.908733	0.982896
ENSG00000186417	GLDN	gliomedin [Source:HGNC Symbol;Acc:29514]	15	protein_coding	-0.187144	0.222869	1.07692	0.299388	0.681685
ENSG00000172361	CCDC11	coiled-coil domain containing 11 [Source:HGNC Symbol;Acc:26530]	18	protein_coding	0.12823	0.680398	0.527456	0.467678	0.803603
ENSG00000151552	QDPR	quinoid dihydropteridine reductase [Source:HGNC Symbol;Acc:9752]	4	protein_coding	-0.0285814	3.08832	0.0717963	0.788739	0.943584
ENSG00000235703	LINC00894	long intergenic non-protein coding RNA 894 [Source:HGNC Symbol;Acc:48579]	X	antisense	-0.0434071	1.76546	0.0684938	0.793543	0.94505
ENSG00000259959	RP11-121C2.2		4	lincRNA	-0.0602945	2.15129	0.240361	0.623945	0.878747
ENSG00000228623	ZNF883	zinc finger protein 883 [Source:HGNC Symbol;Acc:27271]	9	lincRNA	0.0352217	2.81853	0.130433	0.717984	0.917795
ENSG00000019186	CYP24A1	cytochrome P450, family 24, subfamily A, polypeptide 1 [Source:HGNC Symbol;Acc:2602]	20	protein_coding	1.51484	1.48742	106.859	4.78e-25	2.12e-22
ENSG00000226287	TMEM191A	transmembrane protein 191A (pseudogene) [Source:HGNC Symbol;Acc:25317]	22	processed_transcript	0.0813846	0.296837	0.189937	0.662969	0.895312
ENSG00000272267	RP11-375N15.2		8	antisense	-0.543204	0.144722	1.72247	0.189375	0.571291
ENSG00000236814	RP11-446E9.1		8	pseudogene	-0.0717985	7.32019	1.32084	0.250441	0.633604
ENSG00000134490	TMEM241	transmembrane protein 241 [Source:HGNC Symbol;Acc:31723]	18	protein_coding	0.0557352	3.61009	0.413215	0.520342	0.830252
ENSG00000224236	MRRFP1	mitochondrial ribosome recycling factor pseudogene 1 [Source:HGNC Symbol;Acc:35238]	X	pseudogene	0.17591	3.12737	2.91441	0.0877918	0.404042
ENSG00000248578	NPM1P21	nucleophosmin 1 (nucleolar phosphoprotein B23, numatrin) pseudogene 21 [Source:HGNC Symbol;Acc:13855]	8	pseudogene	-0.0744634	2.64995	0.443324	0.505523	0.822258
ENSG00000107020	PLGRKT	plasminogen receptor, C-terminal lysine transmembrane protein [Source:HGNC Symbol;Acc:23633]	9	protein_coding	0.0704325	3.44654	0.339485	0.560127	0.847825
ENSG00000245213	RP11-10K16.1		4	antisense	0.411714	0.327537	4.00267	0.0454284	0.285941
ENSG00000230513	THAP7-AS1	THAP7 antisense RNA 1 [Source:HGNC Symbol;Acc:41013]	22	antisense	-0.189113	0.667318	0.787437	0.374876	0.745209
ENSG00000260337	RP11-386M24.6		15	lincRNA	-0.126799	1.53399	1.34337	0.24644	0.630025
ENSG00000138867	GUCD1	guanylyl cyclase domain containing 1 [Source:HGNC Symbol;Acc:14237]	22	protein_coding	0.0677563	7.03565	1.14868	0.283827	0.667624
ENSG00000197037	ZSCAN25	zinc finger and SCAN domain containing 25 [Source:HGNC Symbol;Acc:21961]	7	protein_coding	0.00543511	4.50257	0.00560618	0.940315	0.991365
ENSG00000164168	TMEM184C	transmembrane protein 184C [Source:HGNC Symbol;Acc:25587]	4	protein_coding	0.0213037	6.40348	0.108002	0.74243	0.926941
ENSG00000266037	RN7SL3	RNA, 7SL, cytoplasmic 3 [Source:HGNC Symbol;Acc:23135]	14	misc_RNA	0.0551841	10.329	0.837781	0.360032	0.735101
ENSG00000161149	TUBA3FP	tubulin, alpha 3f, pseudogene [Source:HGNC Symbol;Acc:24067]	22	pseudogene	3.90104	-1.26402	6.86603	0.00878496	0.104508
ENSG00000215440	NPEPL1	aminopeptidase-like 1 [Source:HGNC Symbol;Acc:16244]	20	protein_coding	-0.0564201	1.85577	0.194389	0.659288	0.893921
ENSG00000265150	RN7SL2	RNA, 7SL, cytoplasmic 2 [Source:HGNC Symbol;Acc:23134]	14	misc_RNA	0.130724	13.4784	4.72724	0.0296885	0.222914
ENSG00000253954	HMGN1P38	high mobility group nucleosome binding domain 1 pseudogene 38 [Source:HGNC Symbol;Acc:39422]	15	pseudogene	0.0562238	5.09459	0.606266	0.436197	0.785274
ENSG00000142207	URB1	URB1 ribosome biogenesis 1 homolog (S. cerevisiae) [Source:HGNC Symbol;Acc:17344]	21	protein_coding	0.0315865	6.46258	0.219722	0.639252	0.88493
ENSG00000121210	KIAA0922	KIAA0922 [Source:HGNC Symbol;Acc:29146]	4	protein_coding	0.0216661	5.06301	0.0530514	0.817836	0.953744
ENSG00000182957	SPATA13	spermatogenesis associated 13 [Source:HGNC Symbol;Acc:23222]	13	protein_coding	-0.146127	5.31229	1.47232	0.224979	0.61434
ENSG00000258741	RP11-386M24.4		15	pseudogene	-0.0330592	4.58055	0.197415	0.656816	0.893082
ENSG00000259096	FAM35CP	family with sequence similarity 35, member C, pseudogene [Source:HGNC Symbol;Acc:31427]	14	pseudogene	0.0594091	2.7987	0.312446	0.576183	0.854628
ENSG00000232905	RP11-534I8.1		9	pseudogene	-0.00048998	2.46234	1.83e-05	0.996585	1
ENSG00000120217	CD274	CD274 molecule [Source:HGNC Symbol;Acc:17635]	9	protein_coding	-0.183391	3.81467	3.44693	0.0633695	0.340249
ENSG00000088812	ATRN	attractin [Source:HGNC Symbol;Acc:885]	20	protein_coding	-0.0511575	7.42203	0.641793	0.423062	0.776311
ENSG00000183444	OR7E38P	olfactory receptor, family 7, subfamily E, member 38 pseudogene [Source:HGNC Symbol;Acc:8411]	7	pseudogene	0.127153	2.30771	1.52741	0.216501	0.602397
ENSG00000164877	MICALL2	MICAL-like 2 [Source:HGNC Symbol;Acc:29672]	7	protein_coding	0.0235243	4.81873	0.100875	0.750782	0.930022
ENSG00000243554	AC004967.7		7	pseudogene	0.397113	0.92955	6.11098	0.0134344	0.138108
ENSG00000226971	AF196972.4		X	pseudogene	-0.108086	3.77385	1.77672	0.182552	0.562964
ENSG00000136944	LMX1B	LIM homeobox transcription factor 1, beta [Source:HGNC Symbol;Acc:6654]	9	protein_coding	0	-0.0171807	0	1	1
ENSG00000244701	RP5-894A10.2		7	antisense	0.368969	1.07321	2.62925	0.104911	0.438091
ENSG00000183171	RP11-49C9.2		X	pseudogene	-0.149185	5.73953	4.87938	0.0271793	0.211406
ENSG00000237752	RP13-75G22.1		X	pseudogene	0.0516387	2.84347	0.198371	0.656039	0.893082
ENSG00000253541	SEPT10P1	septin 10 pseudogene 1 [Source:HGNC Symbol;Acc:40018]	8	pseudogene	0.0730886	4.37526	0.751715	0.385934	0.753935
ENSG00000272888	AC013394.2		15	processed_transcript	-0.0648083	4.28516	0.593861	0.44093	0.788282
ENSG00000234825	XRCC6P2	X-ray repair complementing defective repair in Chinese hamster cells 6 pseudogene 2 [Source:HGNC Symbol;Acc:45184]	X	pseudogene	-0.0584947	8.12558	0.907234	0.340849	0.718097
ENSG00000248866	USP46-AS1	USP46 antisense RNA 1 [Source:HGNC Symbol;Acc:43991]	4	lincRNA	-0.119784	1.26853	0.423877	0.515009	0.827137
ENSG00000163655	GMPS	guanine monphosphate synthase [Source:HGNC Symbol;Acc:4378]	3	protein_coding	0.00981945	7.79366	0.0239639	0.876977	0.97322
ENSG00000170917	NUDT6	nudix (nucleoside diphosphate linked moiety X)-type motif 6 [Source:HGNC Symbol;Acc:8053]	4	protein_coding	-0.0422985	2.55794	0.155223	0.693593	0.908072
ENSG00000079101	CLUL1	clusterin-like 1 (retinal) [Source:HGNC Symbol;Acc:2096]	18	protein_coding	1.47795	-0.413682	8.30214	0.00395985	0.0596975
ENSG00000272870	RP11-798M19.6		4	antisense	-0.940175	-0.0478766	3.92299	0.04763	0.294239
ENSG00000226950	DANCR	differentiation antagonizing non-protein coding RNA [Source:HGNC Symbol;Acc:28964]	4	processed_transcript	0.0561177	5.94518	0.616234	0.43245	0.783203
ENSG00000165046	LETM2	leucine zipper-EF-hand containing transmembrane protein 2 [Source:HGNC Symbol;Acc:14648]	8	protein_coding	-0.0211399	4.95713	0.0982194	0.753977	0.931621
ENSG00000006459	KDM7A	lysine (K)-specific demethylase 7A [Source:HGNC Symbol;Acc:22224]	7	protein_coding	-0.0534771	4.332	0.49706	0.480795	0.810097
ENSG00000100028	SNRPD3	small nuclear ribonucleoprotein D3 polypeptide 18kDa [Source:HGNC Symbol;Acc:11160]	22	protein_coding	-0.028703	6.83582	0.198835	0.655663	0.893082
ENSG00000242882	RPL5P11	ribosomal protein L5 pseudogene 11 [Source:HGNC Symbol;Acc:35483]	4	pseudogene	0.0539769	1.55308	0.107505	0.743002	0.927107
ENSG00000197646	PDCD1LG2	programmed cell death 1 ligand 2 [Source:HGNC Symbol;Acc:18731]	9	protein_coding	-0.236222	0.804626	0.5943	0.440761	0.788237
ENSG00000212588	SNORA26	small nucleolar RNA, H/ACA box 26 [Source:HGNC Symbol;Acc:32616]	4	snoRNA	0.492455	0.02259	1.47133	0.225136	0.614415
ENSG00000129055	ANAPC13	anaphase promoting complex subunit 13 [Source:HGNC Symbol;Acc:24540]	3	protein_coding	-0.0837604	6.35325	1.67893	0.195067	0.577182
ENSG00000154328	NEIL2	nei endonuclease VIII-like 2 (E. coli) [Source:HGNC Symbol;Acc:18956]	8	protein_coding	0.147928	3.45182	1.75118	0.185728	0.566725
ENSG00000119715	ESRRB	estrogen-related receptor beta [Source:HGNC Symbol;Acc:3473]	14	protein_coding	-0.0159537	1.63571	0.000828209	0.977041	1
ENSG00000166225	FRS2	fibroblast growth factor receptor substrate 2 [Source:HGNC Symbol;Acc:16971]	12	protein_coding	-0.0313131	5.91068	0.225296	0.635034	0.883823
ENSG00000226360	RPL10AP6	ribosomal protein L10a pseudogene 6 [Source:HGNC Symbol;Acc:36504]	3	pseudogene	-0.0413691	8.31734	0.446938	0.503793	0.821464
ENSG00000256073	C21orf119	chromosome 21 open reading frame 119 [Source:HGNC Symbol;Acc:23128]	21	protein_coding	-0.00762817	1.65563	0.00207317	0.963683	0.997708
ENSG00000169155	ZBTB43	zinc finger and BTB domain containing 43 [Source:HGNC Symbol;Acc:17908]	9	protein_coding	-0.0019061	5.36668	0.000672252	0.979315	1
ENSG00000241431	RP11-17A4.1		8	pseudogene	-0.171493	2.50719	1.96681	0.160787	0.531331
ENSG00000165959	CLMN	calmin (calponin-like, transmembrane) [Source:HGNC Symbol;Acc:19972]	14	protein_coding	-0.0763352	5.74297	0.944213	0.331197	0.711168
ENSG00000056291	NPFFR2	neuropeptide FF receptor 2 [Source:HGNC Symbol;Acc:4525]	4	protein_coding	-0.00837104	2.67682	0.00642719	0.936102	0.990488
ENSG00000249465	RBMXP4	RNA binding motif protein, X-linked pseudogene 4 [Source:HGNC Symbol;Acc:34028]	4	pseudogene	-0.440293	1.27429	6.14593	0.0131715	0.137088
ENSG00000229817	RP11-78H18.2		9	pseudogene	-0.0130457	3.21456	0.0145336	0.904043	0.981177
ENSG00000253649	PRSS51	protease, serine, 51 [Source:HGNC Symbol;Acc:37321]	8	antisense	-0.245331	-0.742082	0.272692	0.601532	0.867389
ENSG00000092108	SCFD1	sec1 family domain containing 1 [Source:HGNC Symbol;Acc:20726]	14	protein_coding	-0.0440487	6.78824	0.483065	0.487037	0.813259
ENSG00000233585	AC115617.2		X	pseudogene	0.00248988	4.04112	0.000908913	0.975949	1
ENSG00000237456	RP11-154D3.1		3	pseudogene	1.13161	0.377591	5.66878	0.0172694	0.160915
ENSG00000163728	TTC14	tetratricopeptide repeat domain 14 [Source:HGNC Symbol;Acc:24697]	3	protein_coding	-0.0911408	6.23191	1.74372	0.186668	0.567175
ENSG00000234123	RHBDF1P1	rhomboid 5 homolog 1 (Drosophila) pseudogene 1 [Source:HGNC Symbol;Acc:44499]	3	pseudogene	0.0328212	2.26572	0.0646776	0.79925	0.947352
ENSG00000270788	PDLIM1P1	PDZ and LIM domain 1 pseudogene 1 [Source:HGNC Symbol;Acc:20026]	14	pseudogene	0.000230586	3.16555	4.95e-06	0.998224	1
ENSG00000241472	PTPRG-AS1	PTPRG antisense RNA 1 [Source:HGNC Symbol;Acc:44638]	3	processed_transcript	-0.185679	1.74111	1.76099	0.184502	0.565633
ENSG00000114270	COL7A1	collagen, type VII, alpha 1 [Source:HGNC Symbol;Acc:2214]	3	protein_coding	1.45255	5.58911	402.722	1.41e-89	6.09e-86
ENSG00000230216	HSPB1P2	heat shock 27kDa protein 1 pseudogene 2 [Source:HGNC Symbol;Acc:5252]	X	pseudogene	-0.0993495	4.28921	1.67229	0.195953	0.578299
ENSG00000179387	ELMOD2	ELMO/CED-12 domain containing 2 [Source:HGNC Symbol;Acc:28111]	4	protein_coding	-0.000479459	5.08751	4.41e-05	0.994702	1
ENSG00000214389	RPS3AP26	ribosomal protein S3a pseudogene 26 [Source:HGNC Symbol;Acc:36513]	7	pseudogene	-0.0733577	7.16909	1.29235	0.255615	0.63853
ENSG00000177125	ZBTB34	zinc finger and BTB domain containing 34 [Source:HGNC Symbol;Acc:31446]	9	protein_coding	0.0174383	5.02897	0.0529542	0.818	0.953744
ENSG00000164169	PRMT10	protein arginine methyltransferase 10 (putative) [Source:HGNC Symbol;Acc:25099]	4	protein_coding	-0.0700909	4.16454	0.692912	0.405176	0.766123
ENSG00000266019	MIR3609	microRNA 3609 [Source:HGNC Symbol;Acc:38956]	7	miRNA	-0.00193575	2.11483	0.000217603	0.988231	1
ENSG00000169100	SLC25A6	solute carrier family 25 (mitochondrial carrier; adenine nucleotide translocator), member 6 [Source:HGNC Symbol;Acc:10992]	X	protein_coding	-0.0105208	6.36603	0.0260486	0.871782	0.971127
ENSG00000034533	ASTE1	asteroid homolog 1 (Drosophila) [Source:HGNC Symbol;Acc:25021]	3	protein_coding	-0.0502366	3.90554	0.348311	0.555071	0.845313
ENSG00000238109	AC004893.10		7	pseudogene	0.219608	0.0250923	0.676656	0.410741	0.770067
ENSG00000102699	PARP4	poly (ADP-ribose) polymerase family, member 4 [Source:HGNC Symbol;Acc:271]	13	protein_coding	-0.0924801	7.89507	2.19387	0.13856	0.497358
ENSG00000164879	CA3	carbonic anhydrase III, muscle specific [Source:HGNC Symbol;Acc:1374]	8	protein_coding	-0.34052	-0.296619	2.08949	0.148315	0.512069
ENSG00000242687	AC004893.11		7	antisense	-0.289241	0.506442	2.03051	0.154169	0.520975
ENSG00000136244	IL6	interleukin 6 (interferon, beta 2) [Source:HGNC Symbol;Acc:6018]	7	protein_coding	1.45009	4.05936	344.753	5.89e-77	1.7e-73
ENSG00000176463	SLCO3A1	solute carrier organic anion transporter family, member 3A1 [Source:HGNC Symbol;Acc:10952]	15	protein_coding	0.0174315	3.82559	0.0446144	0.832715	0.957851
ENSG00000271930	RP11-44N12.5		8	lincRNA	-0.504696	0.864038	11.1877	0.000823426	0.0188918
ENSG00000114405	C3orf14	chromosome 3 open reading frame 14 [Source:HGNC Symbol;Acc:25024]	3	protein_coding	-0.0149962	3.70089	0.0237956	0.877406	0.973284
ENSG00000145375	SPATA5	spermatogenesis associated 5 [Source:HGNC Symbol;Acc:18119]	4	protein_coding	-0.090542	5.57717	1.64046	0.200262	0.58233
ENSG00000206120	EGFEM1P	EGF-like and EMI domain containing 1, pseudogene [Source:HGNC Symbol;Acc:25149]	3	pseudogene	0.816234	-0.393398	3.2772	0.0702486	0.359192
ENSG00000068323	TFE3	transcription factor binding to IGHM enhancer 3 [Source:HGNC Symbol;Acc:11752]	X	protein_coding	0.0548045	6.00732	0.60715	0.435863	0.785081
ENSG00000130702	LAMA5	laminin, alpha 5 [Source:HGNC Symbol;Acc:6485]	20	protein_coding	0.0519271	8.37578	0.710887	0.399149	0.761907
ENSG00000152377	SPOCK1	sparc/osteonectin, cwcv and kazal-like domains proteoglycan (testican) 1 [Source:HGNC Symbol;Acc:11251]	5	protein_coding	1.43744	5.15736	8.54311	0.00346833	0.0541152
ENSG00000225733	FGD5-AS1	FGD5 antisense RNA 1 [Source:HGNC Symbol;Acc:40410]	3	antisense	0.00528616	7.13207	0.00678874	0.934334	0.990289
ENSG00000256283	RP11-365O10.1		12	pseudogene	-0.115174	2.77519	0.632048	0.426605	0.778906
ENSG00000112304	ACOT13	acyl-CoA thioesterase 13 [Source:HGNC Symbol;Acc:20999]	6	protein_coding	0.044357	4.51146	0.331784	0.56461	0.849712
ENSG00000082126	MPP4	membrane protein, palmitoylated 4 (MAGUK p55 subfamily member 4) [Source:HGNC Symbol;Acc:13680]	2	protein_coding	1.43292	-0.459795	5.30403	0.0212762	0.182629
ENSG00000159199	ATP5G1	ATP synthase, H+ transporting, mitochondrial Fo complex, subunit C1 (subunit 9) [Source:HGNC Symbol;Acc:841]	17	protein_coding	-0.0673965	4.75359	0.807864	0.368752	0.741474
ENSG00000002079	MYH16	myosin, heavy chain 16 pseudogene [Source:HGNC Symbol;Acc:31038]	7	pseudogene	-0.0841057	-0.541934	0.135582	0.712713	0.915539
ENSG00000179674	ARL14	ADP-ribosylation factor-like 14 [Source:HGNC Symbol;Acc:22974]	3	protein_coding	-0.149888	0.478475	0.535792	0.464182	0.802236
ENSG00000135519	KCNH3	potassium voltage-gated channel, subfamily H (eag-related), member 3 [Source:HGNC Symbol;Acc:6252]	12	protein_coding	0.276426	3.22966	0.450868	0.501923	0.820141
ENSG00000180304	OAZ2	ornithine decarboxylase antizyme 2 [Source:HGNC Symbol;Acc:8096]	15	protein_coding	0.0939371	4.67208	1.50621	0.219719	0.606819
ENSG00000008517	IL32	interleukin 32 [Source:HGNC Symbol;Acc:16830]	16	protein_coding	1.41518	0.97488	35.7065	2.29e-09	2.86e-07
ENSG00000228717	AF013593.1		X	pseudogene	0.0573537	2.40286	0.224023	0.635991	0.883896
ENSG00000165097	KDM1B	lysine (K)-specific demethylase 1B [Source:HGNC Symbol;Acc:21577]	6	protein_coding	-0.0977874	5.36625	1.76277	0.18428	0.565543
ENSG00000256238	RP11-473N11.2		12	pseudogene	-0.0975971	7.29705	2.41596	0.120104	0.467515
ENSG00000226555	AGKP1	acylglycerol kinase pseudogene 1 [Source:HGNC Symbol;Acc:37661]	Y	pseudogene	-0.056934	0.699715	0.100734	0.75095	0.930022
ENSG00000099246	RAB18	RAB18, member RAS oncogene family [Source:HGNC Symbol;Acc:14244]	10	protein_coding	-0.0363319	6.59601	0.311578	0.576714	0.854628
ENSG00000174099	MSRB3	methionine sulfoxide reductase B3 [Source:HGNC Symbol;Acc:27375]	12	protein_coding	-0.0105367	3.81314	0.00460545	0.945894	0.993016
ENSG00000163590	PPM1L	protein phosphatase, Mg2+/Mn2+ dependent, 1L [Source:HGNC Symbol;Acc:16381]	3	protein_coding	0.072755	4.92852	0.58432	0.444624	0.790899
ENSG00000095564	BTAF1	BTAF1 RNA polymerase II, B-TFIID transcription factor-associated, 170kDa [Source:HGNC Symbol;Acc:17307]	10	protein_coding	-0.0651095	6.37038	0.964218	0.326126	0.706498
ENSG00000087494	PTHLH	parathyroid hormone-like hormone [Source:HGNC Symbol;Acc:9607]	12	protein_coding	0.185431	2.38576	2.91803	0.0875949	0.403757
ENSG00000107036	KIAA1432	KIAA1432 [Source:HGNC Symbol;Acc:17686]	9	protein_coding	0.0292264	6.41905	0.182779	0.668996	0.897562
ENSG00000138606	SHF	Src homology 2 domain containing F [Source:HGNC Symbol;Acc:25116]	15	protein_coding	1.40753	1.51114	18.463	1.73e-05	0.000767476
ENSG00000236988	RP11-402K9.1		X	pseudogene	-0.101434	3.58842	1.16133	0.28119	0.666135
ENSG00000227507	LTB	lymphotoxin beta (TNF superfamily, member 3) [Source:HGNC Symbol;Acc:6711]	6	protein_coding	1.3823	2.21927	102.59	4.12e-24	1.59e-21
ENSG00000269918	AF131215.9		8	sense_intronic	0.354269	1.49558	7.48711	0.00621422	0.0824216
ENSG00000198879	SFMBT2	Scm-like with four mbt domains 2 [Source:HGNC Symbol;Acc:20256]	10	protein_coding	-0.674239	3.14592	1.44561	0.229233	0.617941
ENSG00000002549	LAP3	leucine aminopeptidase 3 [Source:HGNC Symbol;Acc:18449]	4	protein_coding	-0.027891	4.85285	0.113625	0.736054	0.924482
ENSG00000184992	BRI3BP	BRI3 binding protein [Source:HGNC Symbol;Acc:14251]	12	protein_coding	-0.0760058	6.85247	1.45441	0.227822	0.616662
ENSG00000270157	RP5-894A10.6		7	sense_intronic	0.379081	2.20992	5.39519	0.0201923	0.176575
ENSG00000226543	MYL6P1	myosin, light chain 6 pseudogene 1 [Source:HGNC Symbol;Acc:7588]	21	pseudogene	0.328415	2.45742	10.4895	0.00120052	0.0251943
ENSG00000255310	AF131215.2		8	sense_intronic	0.117246	2.72398	1.52139	0.21741	0.603618
ENSG00000145242	EPHA5	EPH receptor A5 [Source:HGNC Symbol;Acc:3389]	4	protein_coding	1.38096	-0.0598241	5.56726	0.0182994	0.166059
ENSG00000169093	ASMTL	acetylserotonin O-methyltransferase-like [Source:HGNC Symbol;Acc:751]	X	protein_coding	-0.0231543	3.5982	0.0184208	0.89204	0.976989
ENSG00000177663	IL17RA	interleukin 17 receptor A [Source:HGNC Symbol;Acc:5985]	22	protein_coding	0.0475342	3.76381	0.293864	0.587755	0.861087
ENSG00000261295	RP11-524D16__A.3		X	antisense	-0.16104	0.356212	0.78548	0.37547	0.745437
ENSG00000229847	EMX2OS	EMX2 opposite strand/antisense RNA [Source:HGNC Symbol;Acc:18511]	10	antisense	0	5.50389	0	1	1
ENSG00000228775	WEE2-AS1	WEE2 antisense RNA 1 [Source:HGNC Symbol;Acc:48669]	7	antisense	0.540472	0.204934	3.15816	0.0755484	0.373153
ENSG00000213440	H2AFZP1	H2A histone family, member Z pseudogene 1 [Source:HGNC Symbol;Acc:4742]	21	pseudogene	-0.043846	4.57863	0.349366	0.554472	0.845313
ENSG00000227540	RP11-152N13.5		10	antisense	-0.212873	0.493506	1.09305	0.295797	0.677929
ENSG00000167100	SAMD14	sterile alpha motif domain containing 14 [Source:HGNC Symbol;Acc:27312]	17	protein_coding	-0.0150602	-0.482612	0.00264964	0.958947	0.996952
ENSG00000238116	RP3-347M6.2		X	pseudogene	-0.0673359	5.06866	0.790662	0.3739	0.745133
ENSG00000240764	PCDHGC5	protocadherin gamma subfamily C, 5 [Source:HGNC Symbol;Acc:8718]	5	protein_coding	-0.300247	-0.443435	0.439001	0.507605	0.82314
ENSG00000229967	RP11-366F6.2		X	antisense	0	-0.28795	0	1	1
ENSG00000132874	SLC14A2	solute carrier family 14 (urea transporter), member 2 [Source:HGNC Symbol;Acc:10919]	18	protein_coding	1.34714	0.27666	44.0731	3.16e-11	4.6e-09
ENSG00000237036	ZEB1-AS1	ZEB1 antisense RNA 1 [Source:HGNC Symbol;Acc:42354]	10	processed_transcript	0.142238	2.50215	0.490315	0.483787	0.811457
ENSG00000153822	KCNJ16	potassium inwardly-rectifying channel, subfamily J, member 16 [Source:HGNC Symbol;Acc:6262]	17	protein_coding	1.32963	3.54593	22.2767	2.36e-06	0.000138609
ENSG00000234782	TPT1P9	tumor protein, translationally-controlled 1 pseudogene 9 [Source:HGNC Symbol;Acc:49299]	9	pseudogene	0.0517589	7.39385	0.675084	0.411285	0.770525
ENSG00000227890	PSMA2P3	proteasome (prosome, macropain) subunit, alpha type, 2 pseudogene 3 [Source:HGNC Symbol;Acc:43834]	2	pseudogene	-0.0966758	6.30022	2.27517	0.131461	0.487091
ENSG00000182923	CEP63	centrosomal protein 63kDa [Source:HGNC Symbol;Acc:25815]	3	protein_coding	-0.0142539	4.21585	0.0335916	0.854578	0.966127
ENSG00000248599	RP11-302J23.1		8	lincRNA	0.401944	-0.581513	2.76356	0.0964333	0.422172
ENSG00000144026	ZNF514	zinc finger protein 514 [Source:HGNC Symbol;Acc:25894]	2	protein_coding	-0.0341728	3.01958	0.11455	0.735022	0.923751
ENSG00000239345	HNRNPA1P26	heterogeneous nuclear ribonucleoprotein A1 pseudogene 26 [Source:HGNC Symbol;Acc:39544]	X	pseudogene	0.0106059	1.38897	0.00390491	0.950173	0.994187
ENSG00000086991	NOX4	NADPH oxidase 4 [Source:HGNC Symbol;Acc:7891]	11	protein_coding	1.32802	0.065784	8.33542	0.00388795	0.0590764
ENSG00000124225	PMEPA1	prostate transmembrane protein, androgen induced 1 [Source:HGNC Symbol;Acc:14107]	20	protein_coding	1.31473	5.33711	329.892	1.01e-73	2.51e-70
ENSG00000270012	LL0XNC01-7P3.1		X	lincRNA	-0.111423	0.876122	0.174672	0.675992	0.900172
ENSG00000107816	LZTS2	leucine zipper, putative tumor suppressor 2 [Source:HGNC Symbol;Acc:29381]	10	protein_coding	0.0644468	6.19028	0.972632	0.324025	0.704501
ENSG00000164209	SLC25A46	solute carrier family 25, member 46 [Source:HGNC Symbol;Acc:25198]	5	protein_coding	-0.0449187	6.11016	0.473137	0.491548	0.815208
ENSG00000136828	RALGPS1	Ral GEF with PH domain and SH3 binding motif 1 [Source:HGNC Symbol;Acc:16851]	9	protein_coding	0.101208	3.07631	1.20469	0.272386	0.655416
ENSG00000213856	VDAC1P2	voltage-dependent anion channel 1 pseudogene 2 [Source:HGNC Symbol;Acc:12670]	X	pseudogene	-0.100334	4.51237	1.52842	0.21635	0.602383
ENSG00000223825	DAZAP2P1	DAZ associated protein 2 pseudogene 1 [Source:HGNC Symbol;Acc:43869]	2	pseudogene	-0.0462106	3.50408	0.316843	0.573511	0.853978
ENSG00000234390	USP27X-AS1	USP27X antisense RNA 1 (head to head) [Source:HGNC Symbol;Acc:27249]	X	lincRNA	-0.304152	0.575766	1.2763	0.258589	0.641091
ENSG00000184441	AP001062.7		21	antisense	0.0501692	0.758252	0.0492887	0.824306	0.954919
ENSG00000230397	SPTLC1P1	serine palmitoyltransferase, long chain base subunit 1 pseudogene 1 [Source:HGNC Symbol;Acc:39668]	10	pseudogene	-0.0572383	2.59832	0.29155	0.589229	0.861582
ENSG00000205364	MT1M	metallothionein 1M [Source:HGNC Symbol;Acc:14296]	16	protein_coding	1.30166	3.40046	232.558	1.65e-52	2.86e-49
ENSG00000261087	KB-1460A1.5		8	lincRNA	-0.015619	0.26802	0.00395852	0.949833	0.994019
ENSG00000270504	RP11-420L9.5		6	antisense	-0.228338	1.58736	1.99403	0.15792	0.526277
ENSG00000247950	SEC24B-AS1	SEC24B antisense RNA 1 [Source:HGNC Symbol;Acc:44003]	4	antisense	-0.0784858	-0.590492	0.033696	0.854355	0.966103
ENSG00000234645	YWHAEP5	tyrosine 3-monooxygenase/tryptophan 5-monooxygenase activation protein, epsilon pseudogene 5 [Source:HGNC Symbol;Acc:49439]	2	pseudogene	-0.0349923	5.57244	0.26211	0.608674	0.870784
ENSG00000108819	PPP1R9B	protein phosphatase 1, regulatory subunit 9B [Source:HGNC Symbol;Acc:9298]	17	protein_coding	0.0488993	6.00568	0.536169	0.464025	0.802236
ENSG00000213639	PPP1CB	protein phosphatase 1, catalytic subunit, beta isozyme [Source:HGNC Symbol;Acc:9282]	2	protein_coding	0.0411676	8.54266	0.451433	0.501655	0.82009
ENSG00000206262	C3orf72	chromosome 3 open reading frame 72 [Source:HGNC Symbol;Acc:34428]	3	protein_coding	0.21892	0.416041	0.144481	0.703867	0.912069
ENSG00000237939	AC097523.3		2	pseudogene	-0.218738	2.20288	4.03591	0.0445417	0.283061
ENSG00000120675	DNAJC15	DnaJ (Hsp40) homolog, subfamily C, member 15 [Source:HGNC Symbol;Acc:20325]	13	protein_coding	1.27681	4.07271	6.38848	0.0114863	0.125296
ENSG00000242814	RP11-436H11.1		5	pseudogene	-0.136786	3.12902	1.82753	0.17642	0.553184
ENSG00000167700	MFSD3	major facilitator superfamily domain containing 3 [Source:HGNC Symbol;Acc:25157]	8	protein_coding	0.0727348	4.62423	0.803434	0.370069	0.742828
ENSG00000124562	SNRPC	small nuclear ribonucleoprotein polypeptide C [Source:HGNC Symbol;Acc:11157]	6	protein_coding	-0.0716076	4.78294	0.835522	0.360681	0.735699
ENSG00000134595	SOX3	SRY (sex determining region Y)-box 3 [Source:HGNC Symbol;Acc:11199]	X	protein_coding	1.26769	0.115574	14.308	0.000155203	0.00484073
ENSG00000260604	RP1-140K8.5		6	lincRNA	0.156083	2.57857	2.17798	0.139998	0.499351
ENSG00000243004	AC005062.2		7	sense_overlapping	0.188989	2.23338	3.58692	0.0582362	0.32731
ENSG00000228224	NACAP1	nascent-polypeptide-associated complex alpha polypeptide pseudogene 1 [Source:HGNC Symbol;Acc:24688]	8	pseudogene	-0.0339425	5.44334	0.242588	0.622343	0.878146
ENSG00000248785	HIGD1AP14	HIG1 hypoxia inducible domain family, member 1A pseudogene 14 [Source:HGNC Symbol;Acc:43009]	4	pseudogene	0.313876	0.0172525	2.0082	0.156451	0.523881
ENSG00000102678	FGF9	fibroblast growth factor 9 [Source:HGNC Symbol;Acc:3687]	13	protein_coding	1.2572	0.21766	3.85203	0.049686	0.301428
ENSG00000179031	LL0XNC01-131B10.2		X	pseudogene	-0.117826	2.77426	1.22419	0.268539	0.65166
ENSG00000235064	SLC25A5P2	solute carrier family 25 (mitochondrial carrier; adenine nucleotide translocator), member 5 pseudogene 2 [Source:HGNC Symbol;Acc:35470]	2	pseudogene	-0.239556	3.70705	7.11857	0.00762897	0.0952769
ENSG00000081041	CXCL2	chemokine (C-X-C motif) ligand 2 [Source:HGNC Symbol;Acc:4603]	4	protein_coding	1.2425	2.02093	106.804	4.92e-25	2.13e-22
ENSG00000197548	ATG7	autophagy related 7 [Source:HGNC Symbol;Acc:16935]	3	protein_coding	0.0141534	5.57073	0.0435513	0.834691	0.958911
ENSG00000216657	RP3-406P24.1		6	pseudogene	-0.0362425	5.47209	0.271813	0.602118	0.867796
ENSG00000182574	RP3-341D10.1		X	pseudogene	0.212916	-0.383297	0.27322	0.60118	0.867389
ENSG00000154265	ABCA5	ATP-binding cassette, sub-family A (ABC1), member 5 [Source:HGNC Symbol;Acc:35]	17	protein_coding	-0.0748774	3.3785	0.744422	0.388248	0.755305
ENSG00000169783	LINGO1	leucine rich repeat and Ig domain containing 1 [Source:HGNC Symbol;Acc:21205]	15	protein_coding	1.24117	-0.835165	5.41085	0.0200119	0.175688
ENSG00000165309	ARMC3	armadillo repeat containing 3 [Source:HGNC Symbol;Acc:30964]	10	protein_coding	-0.196733	0.908317	1.295	0.255129	0.63853
ENSG00000166530	HSBP1P2	heat shock factor binding protein 1 pseudogene 2 [Source:HGNC Symbol;Acc:37300]	4	pseudogene	0.216703	2.56868	3.15124	0.0758695	0.374052
ENSG00000253991	KB-1562D12.2		8	pseudogene	-0.292798	1.43377	3.92844	0.0474758	0.293457
ENSG00000082153	BZW1	basic leucine zipper and W2 domains 1 [Source:HGNC Symbol;Acc:18380]	2	protein_coding	-0.0806674	6.77383	1.59198	0.207044	0.591329
ENSG00000232992	AHCYP4	adenosylhomocysteinase pseudogene 4 [Source:HGNC Symbol;Acc:44996]	2	pseudogene	-0.223002	2.13188	3.36017	0.0667913	0.350174
ENSG00000249774	CTD-2206G10.2		5	pseudogene	-0.040727	5.14137	0.351208	0.55343	0.845313
ENSG00000159079	C21orf59	chromosome 21 open reading frame 59 [Source:HGNC Symbol;Acc:1301]	21	protein_coding	0.0266708	3.70568	0.0990831	0.752933	0.931327
ENSG00000240356	RPL23AP7	ribosomal protein L23a pseudogene 7 [Source:HGNC Symbol;Acc:17336]	2	pseudogene	0.270896	0.477523	1.25449	0.262697	0.645438
ENSG00000182256	GABRG3	gamma-aminobutyric acid (GABA) A receptor, gamma 3 [Source:HGNC Symbol;Acc:4088]	15	protein_coding	0.232265	2.82204	0.0801351	0.777114	0.939381
ENSG00000176533	GNG7	guanine nucleotide binding protein (G protein), gamma 7 [Source:HGNC Symbol;Acc:4410]	19	protein_coding	1.22313	-0.411968	4.14593	0.0417348	0.274335
ENSG00000246263	KB-431C1.4		8	antisense	-0.0729212	-0.194893	0.0902216	0.763896	0.93436
ENSG00000213149	CNN2P9	calponin 2 pseudogene 9 [Source:HGNC Symbol;Acc:39534]	6	pseudogene	0.0324246	2.34106	0.0670689	0.795653	0.945929
ENSG00000240053	LY6G5B	lymphocyte antigen 6 complex, locus G5B [Source:HGNC Symbol;Acc:13931]	6	protein_coding	0.347278	-0.305924	1.00972	0.314969	0.696972
ENSG00000169398	PTK2	protein tyrosine kinase 2 [Source:HGNC Symbol;Acc:9611]	8	protein_coding	0.0424808	8.40019	0.46897	0.493461	0.815716
ENSG00000235232	MRPS18BP2	mitochondrial ribosomal protein S18B pseudogene 2 [Source:HGNC Symbol;Acc:29742]	2	pseudogene	-0.191439	2.47779	2.49524	0.114191	0.456711
ENSG00000140451	PIF1	PIF1 5'-to-3' DNA helicase [Source:HGNC Symbol;Acc:26220]	15	protein_coding	-0.170359	3.14743	2.8057	0.09393	0.418266
ENSG00000137462	TLR2	toll-like receptor 2 [Source:HGNC Symbol;Acc:11848]	4	protein_coding	0.1688	3.13408	3.15098	0.0758814	0.374052
ENSG00000261395	HSPE1P5	heat shock 10kDa protein 1 pseudogene 5 [Source:HGNC Symbol;Acc:49324]	16	pseudogene	0.00397652	0.311311	0.000252057	0.987333	1
ENSG00000169255	B3GALNT1	beta-1,3-N-acetylgalactosaminyltransferase 1 (globoside blood group) [Source:HGNC Symbol;Acc:918]	3	protein_coding	-0.0977711	6.49483	2.2284	0.135494	0.492664
ENSG00000091128	LAMB4	laminin, beta 4 [Source:HGNC Symbol;Acc:6491]	7	protein_coding	-0.172389	-0.672156	0.131419	0.716965	0.917702
ENSG00000234335	RPS4XP11	ribosomal protein S4X pseudogene 11 [Source:HGNC Symbol;Acc:37013]	10	pseudogene	-0.0989273	5.60271	1.76581	0.183901	0.565212
ENSG00000240616	AD000092.3		19	pseudogene	-0.0699803	6.08314	1.08219	0.298209	0.680845
ENSG00000175110	MRPS22	mitochondrial ribosomal protein S22 [Source:HGNC Symbol;Acc:14508]	3	protein_coding	-0.0856441	6.12929	1.6697	0.196298	0.578936
ENSG00000152822	GRM1	glutamate receptor, metabotropic 1 [Source:HGNC Symbol;Acc:4593]	6	protein_coding	0.0465839	0.274201	0.0118758	0.913221	0.984431
ENSG00000006837	CDKL3	cyclin-dependent kinase-like 3 [Source:HGNC Symbol;Acc:15483]	5	protein_coding	0.0611055	0.157707	0.0488897	0.825007	0.95537
ENSG00000161912	ADCY10P1	adenylate cyclase 10 (soluble) pseudogene 1 [Source:HGNC Symbol;Acc:44143]	6	pseudogene	0.124684	2.09137	0.442532	0.505903	0.822377
ENSG00000272086	CTD-2186M15.3		5	lincRNA	-0.272025	0.0941475	1.14899	0.283761	0.667624
ENSG00000236264	RPL26P30	ribosomal protein L26 pseudogene 30 [Source:HGNC Symbol;Acc:36733]	11	pseudogene	-0.0738806	3.94087	0.68154	0.409057	0.768881
ENSG00000071205	ARHGAP10	Rho GTPase activating protein 10 [Source:HGNC Symbol;Acc:26099]	4	protein_coding	-0.0771526	4.83685	1.0149	0.313732	0.695559
ENSG00000218803	GSTM2P1	glutathione S-transferase mu 2 (muscle) pseudogene 1 [Source:HGNC Symbol;Acc:38009]	6	pseudogene	0.284075	1.30378	2.28784	0.130391	0.485969
ENSG00000196954	CASP4	caspase 4, apoptosis-related cysteine peptidase [Source:HGNC Symbol;Acc:1505]	11	protein_coding	0.0490911	7.50779	0.625537	0.428997	0.780659
ENSG00000175348	TMEM9B	TMEM9 domain family, member B [Source:HGNC Symbol;Acc:1168]	11	protein_coding	-0.0506965	5.9133	0.602839	0.437497	0.785929
ENSG00000120708	TGFBI	transforming growth factor, beta-induced, 68kDa [Source:HGNC Symbol;Acc:11771]	5	protein_coding	1.21777	7.21822	357.029	1.25e-79	4.33e-76
ENSG00000108298	RPL19	ribosomal protein L19 [Source:HGNC Symbol;Acc:10312]	17	protein_coding	0.05461	6.561	0.678363	0.410151	0.769649
ENSG00000211450	C11orf31	chromosome 11 open reading frame 31 [Source:HGNC Symbol;Acc:18251]	11	protein_coding	-0.0114953	4.37155	0.0238283	0.877322	0.973284
ENSG00000230177	RP5-1112D6.4		6	antisense	-0.118988	1.16926	0.534911	0.464549	0.802236
ENSG00000135486	HNRNPA1	heterogeneous nuclear ribonucleoprotein A1 [Source:HGNC Symbol;Acc:5031]	12	protein_coding	-0.0562368	6.49485	0.745198	0.388001	0.755248
ENSG00000253204	RP5-1009N12.1		8	pseudogene	-0.105138	3.93203	1.41014	0.235033	0.624028
ENSG00000260267	RP11-452L6.5		16	antisense	0.124087	2.89675	1.27318	0.259171	0.641887
ENSG00000236440	AC117947.1		2	pseudogene	-0.190535	0.26145	0.41515	0.519367	0.829776
ENSG00000272142	RP11-428J1.5		6	lincRNA	0.178015	1.42746	1.18108	0.277136	0.661256
ENSG00000182162	P2RY8	purinergic receptor P2Y, G-protein coupled, 8 [Source:HGNC Symbol;Acc:15524]	X	protein_coding	-0.0153079	-1.09458	0.00439608	0.947137	0.993101
ENSG00000253793	RP11-293D9.2		8	pseudogene	-0.286831	0.549736	1.64727	0.199331	0.581774
ENSG00000272356	RP5-1112D6.8		6	antisense	-0.197172	0.486697	1.25374	0.26284	0.645438
ENSG00000214654	RP11-27I1.4		9	pseudogene	0.0532057	1.91947	0.109004	0.74128	0.926348
ENSG00000075651	PLD1	phospholipase D1, phosphatidylcholine-specific [Source:HGNC Symbol;Acc:9067]	3	protein_coding	0.0591717	5.33897	0.673441	0.411855	0.770925
ENSG00000144306	SCRN3	secernin 3 [Source:HGNC Symbol;Acc:30382]	2	protein_coding	-0.180601	4.32975	3.39517	0.0653877	0.346375
ENSG00000218676	BRD7P4	bromodomain containing 7 pseudogene 4 [Source:HGNC Symbol;Acc:37630]	6	pseudogene	0.0837299	1.39558	0.287757	0.591662	0.862981
ENSG00000228709	AP001065.15		21	lincRNA	-0.0762031	0.373787	0.180452	0.670985	0.898068
ENSG00000130520	LSM4	LSM4 homolog, U6 small nuclear RNA associated (S. cerevisiae) [Source:HGNC Symbol;Acc:17259]	19	protein_coding	-0.0625277	7.13977	1.00263	0.316674	0.698395
ENSG00000220685	RP11-530A18.1		6	pseudogene	0.0917803	1.79808	0.291458	0.589288	0.861582
ENSG00000235890	TSPEAR-AS1	TSPEAR antisense RNA 1 [Source:HGNC Symbol;Acc:1271]	21	antisense	-0.200212	0.0280519	0.979143	0.32241	0.702733
ENSG00000261578	RP11-21L23.2		11	sense_overlapping	0.279973	0.242174	1.38066	0.239989	0.624792
ENSG00000105202	FBL	fibrillarin [Source:HGNC Symbol;Acc:3599]	19	protein_coding	0.0143106	5.79691	0.0427035	0.836285	0.959254
ENSG00000165272	AQP3	aquaporin 3 (Gill blood group) [Source:HGNC Symbol;Acc:636]	9	protein_coding	1.21513	1.91318	100.194	1.38e-23	5.2e-21
ENSG00000231889	TRAF3IP2-AS1	TRAF3IP2 antisense RNA 1 [Source:HGNC Symbol;Acc:40005]	6	antisense	-0.45212	1.11354	3.21606	0.072919	0.365059
ENSG00000187534	CTC-471F3.4		19	pseudogene	-0.0545709	5.51646	0.683737	0.408303	0.768364
ENSG00000178188	SH2B1	SH2B adaptor protein 1 [Source:HGNC Symbol;Acc:30417]	16	protein_coding	0.0771709	4.7851	1.03635	0.308672	0.690952
ENSG00000081760	AACS	acetoacetyl-CoA synthetase [Source:HGNC Symbol;Acc:21298]	12	protein_coding	-0.0967057	5.5926	2.15132	0.142447	0.501825
ENSG00000120265	PCMT1	protein-L-isoaspartate (D-aspartate) O-methyltransferase [Source:HGNC Symbol;Acc:8728]	6	protein_coding	-0.00320564	6.67034	0.00255454	0.95969	0.997119
ENSG00000269069	CTC-471F3.5		19	pseudogene	0.0918096	2.58521	0.666402	0.414309	0.772336
ENSG00000132424	PNISR	PNN-interacting serine/arginine-rich protein [Source:HGNC Symbol;Acc:21222]	6	protein_coding	-0.03527	6.99889	0.275406	0.599729	0.867214
ENSG00000226752	PSMD5-AS1	PSMD5 antisense RNA 1 (head to head) [Source:HGNC Symbol;Acc:27367]	9	antisense	-0.0613691	3.91296	0.506732	0.476557	0.808276
ENSG00000089250	NOS1	nitric oxide synthase 1 (neuronal) [Source:HGNC Symbol;Acc:7872]	12	protein_coding	0.258183	0.805349	2.53237	0.111533	0.451487
ENSG00000109436	TBC1D9	TBC1 domain family, member 9 (with GRAM domain) [Source:HGNC Symbol;Acc:21710]	4	protein_coding	0.0512619	5.85248	0.510497	0.474924	0.807652
ENSG00000260290	CTD-2033A16.2		16	pseudogene	0.0111067	7.49663	0.0313231	0.859522	0.967218
ENSG00000185664	PMEL	premelanosome protein [Source:HGNC Symbol;Acc:10880]	12	protein_coding	1.21259	1.78366	118.153	1.6e-27	7.94e-25
ENSG00000229880	IMMTP1	inner membrane protein, mitochondrial (mitofilin) pseudogene 1 [Source:HGNC Symbol;Acc:6048]	21	pseudogene	-0.0543548	4.06616	0.444358	0.505027	0.82206
ENSG00000161980	POLR3K	polymerase (RNA) III (DNA directed) polypeptide K, 12.3 kDa [Source:HGNC Symbol;Acc:14121]	16	protein_coding	-0.079941	3.73238	0.731808	0.392298	0.758479
ENSG00000233834	AC005083.1		7	processed_transcript	0.042489	3.23374	0.273381	0.601073	0.867389
ENSG00000140557	ST8SIA2	ST8 alpha-N-acetyl-neuraminide alpha-2,8-sialyltransferase 2 [Source:HGNC Symbol;Acc:10870]	15	protein_coding	-1.69633	1.0007	1.9568	0.161856	0.533102
ENSG00000213478	CFL1P2	cofilin 1 (non-muscle) pseudogene 2 [Source:HGNC Symbol;Acc:1878]	1	pseudogene	0.0421155	5.85847	0.400164	0.527004	0.831736
ENSG00000217239	RP1-182O16.1		6	pseudogene	0.11708	1.43327	0.561187	0.453782	0.796557
ENSG00000255389	C6orf3		6	antisense	-0.0155479	-0.0342858	0.00112654	0.973225	1
ENSG00000229211	RP11-363L24.2		8	pseudogene	-0.121257	1.06468	0.679868	0.409632	0.769343
ENSG00000240376	RP11-36C20.1		5	pseudogene	-0.0303903	8.95641	0.246081	0.619848	0.876682
ENSG00000227039	ITGB2-AS1	ITGB2 antisense RNA 1 [Source:HGNC Symbol;Acc:44304]	21	antisense	-0.812441	-0.130191	9.99121	0.00157289	0.0306207
ENSG00000159214	CCDC24	coiled-coil domain containing 24 [Source:HGNC Symbol;Acc:28688]	1	protein_coding	0.0777382	3.93485	0.945601	0.330842	0.710758
ENSG00000196085	AC013442.1		2	pseudogene	-0.0683808	2.66872	0.446044	0.504219	0.821659
ENSG00000196696	PDXDC2P	pyridoxal-dependent decarboxylase domain containing 2, pseudogene [Source:HGNC Symbol;Acc:27559]	16	processed_transcript	0.047267	-0.180638	0.0341035	0.853487	0.965988
ENSG00000155324	GRAMD3	GRAM domain containing 3 [Source:HGNC Symbol;Acc:24911]	5	protein_coding	-0.0742102	6.45503	1.36067	0.243422	0.626607
ENSG00000124508	BTN2A2	butyrophilin, subfamily 2, member A2 [Source:HGNC Symbol;Acc:1137]	6	protein_coding	-0.0649465	3.05774	0.334954	0.562756	0.848761
ENSG00000249572	CTD-2203K17.1		5	antisense	-0.228403	-0.0182481	0.653267	0.418947	0.774006
ENSG00000111432	FZD10	frizzled family receptor 10 [Source:HGNC Symbol;Acc:4039]	12	protein_coding	1.21243	1.79229	10.3047	0.0013269	0.0270406
ENSG00000215057	PKMP5	pyruvate kinase, muscle pseudogene 5 [Source:HGNC Symbol;Acc:44247]	6	pseudogene	0.0610454	5.31845	0.797564	0.371823	0.744075
ENSG00000161981	SNRNP25	small nuclear ribonucleoprotein 25kDa (U11/U12) [Source:HGNC Symbol;Acc:14161]	16	protein_coding	-0.00391934	5.16269	0.00314944	0.955246	0.995459
ENSG00000108424	KPNB1	karyopherin (importin) beta 1 [Source:HGNC Symbol;Acc:6400]	17	protein_coding	-0.0541887	8.61317	0.783013	0.376221	0.74549
ENSG00000158014	SLC30A2	solute carrier family 30 (zinc transporter), member 2 [Source:HGNC Symbol;Acc:11013]	1	protein_coding	1.20359	2.13972	130.702	2.88e-30	1.72e-27
ENSG00000104983	CCDC61	coiled-coil domain containing 61 [Source:HGNC Symbol;Acc:33629]	19	protein_coding	0.340239	0.92609	3.41823	0.0644802	0.343247
ENSG00000112308	C6orf62	chromosome 6 open reading frame 62 [Source:HGNC Symbol;Acc:20998]	6	protein_coding	0.0456539	8.21233	0.541457	0.46183	0.801665
ENSG00000173327	MAP3K11	mitogen-activated protein kinase kinase kinase 11 [Source:HGNC Symbol;Acc:6850]	11	protein_coding	0.0893727	6.40556	1.92943	0.164821	0.537973
ENSG00000183506	PI4KAP2	phosphatidylinositol 4-kinase, catalytic, alpha pseudogene 2 [Source:HGNC Symbol;Acc:33577]	22	pseudogene	0.497918	0.387361	0.680937	0.409264	0.768985
ENSG00000213185	FAM24B	family with sequence similarity 24, member B [Source:HGNC Symbol;Acc:23475]	10	protein_coding	-0.0685995	0.204237	0.0590726	0.807968	0.950649
ENSG00000258920	FOXN3-AS1	FOXN3 antisense RNA 1 [Source:HGNC Symbol;Acc:44290]	14	antisense	0.156462	0.350263	0.585789	0.444052	0.790658
ENSG00000251441	RTEL1P1	regulator of telomere elongation helicase 1 pseudogene 1 [Source:HGNC Symbol;Acc:44213]	4	pseudogene	-0.263628	3.09181	7.76548	0.00532542	0.0741535
ENSG00000242670	RP11-601I15.1		4	pseudogene	-0.213905	3.34178	1.58512	0.208025	0.592502
ENSG00000130517	PGPEP1	pyroglutamyl-peptidase I [Source:HGNC Symbol;Acc:13568]	19	protein_coding	0.00405559	6.68431	0.00414564	0.948662	0.993747
ENSG00000260025	RP11-490M8.1		2	lincRNA	-0.0113007	1.98772	0.00773934	0.929898	0.989082
ENSG00000138032	PPM1B	protein phosphatase, Mg2+/Mn2+ dependent, 1B [Source:HGNC Symbol;Acc:9276]	2	protein_coding	-0.0351873	5.65148	0.273933	0.600706	0.867389
ENSG00000248697	TOX4P1	TOX high mobility group box family member 4 pseudogene 1 [Source:HGNC Symbol;Acc:44009]	4	pseudogene	0.0513862	3.94354	0.407209	0.52339	0.8304
ENSG00000215807	KRT18P65	keratin 18 pseudogene 65 [Source:HGNC Symbol;Acc:48892]	6	pseudogene	0.321704	-0.0848842	2.7899	0.0948602	0.419069
ENSG00000187193	MT1X	metallothionein 1X [Source:HGNC Symbol;Acc:7405]	16	protein_coding	1.20262	3.2025	144.37	2.95e-33	2.04e-30
ENSG00000035141	FAM136A	family with sequence similarity 136, member A [Source:HGNC Symbol;Acc:25911]	2	protein_coding	-0.09863	6.15344	2.28332	0.130771	0.486716
ENSG00000131236	CAP1	CAP, adenylate cyclase-associated protein 1 (yeast) [Source:HGNC Symbol;Acc:20040]	1	protein_coding	0.0409802	8.59237	0.444908	0.504763	0.82206
ENSG00000254759	NAP1L1P1	nucleosome assembly protein 1-like 1 pseudogene 1 [Source:HGNC Symbol;Acc:38004]	11	pseudogene	-0.0583168	5.56469	0.695069	0.404445	0.766123
ENSG00000258262	RP11-693J15.3		12	pseudogene	0.079541	3.64533	0.748486	0.386956	0.754787
ENSG00000261068	RP11-7K24.3		6	lincRNA	0.0950332	1.57627	0.694444	0.404657	0.766123
ENSG00000213489	RP13-147D17.1		X	pseudogene	0.109579	0.0200355	0.159753	0.689384	0.906723
ENSG00000244422	RPL38P3	ribosomal protein L38 pseudogene 3 [Source:HGNC Symbol;Acc:35980]	4	pseudogene	0.214475	0.174146	0.898141	0.343281	0.720263
ENSG00000242477	CTD-2161E19.1		5	pseudogene	-0.154204	0.50974	0.497169	0.480747	0.810097
ENSG00000104044	OCA2	oculocutaneous albinism II [Source:HGNC Symbol;Acc:8101]	15	protein_coding	-0.225991	-0.239145	0.0880213	0.766708	0.93436
ENSG00000258012	RP11-603K19.1		12	pseudogene	0.0199354	3.73838	0.0447305	0.8325	0.957732
ENSG00000225036	RP11-414B7.1		1	pseudogene	-0.260349	-0.00734145	1.00208	0.316808	0.698453
ENSG00000187513	GJA4	gap junction protein, alpha 4, 37kDa [Source:HGNC Symbol;Acc:4278]	1	protein_coding	1.19789	1.74813	63.1329	1.93e-15	4.4e-13
ENSG00000115353	TACR1	tachykinin receptor 1 [Source:HGNC Symbol;Acc:11526]	2	protein_coding	1.19603	1.07561	4.44061	0.0350936	0.248423
ENSG00000237842	RP11-110J1.2		1	pseudogene	0.00573985	5.93109	0.00731926	0.931822	0.98965
ENSG00000254771	RP11-50B3.1		11	pseudogene	0.170905	0.163413	0.607012	0.435915	0.785081
ENSG00000253669	KB-1732A1.1		8	lincRNA	0.271298	-0.395368	0.692206	0.405415	0.766274
ENSG00000224891	AC007899.3		2	pseudogene	0.10193	0.0788936	0.147248	0.701179	0.910959
ENSG00000225580	RP1-159M24.1		6	pseudogene	-0.0818058	4.20667	1.03362	0.309311	0.691332
ENSG00000224520	KRT8P45	keratin 8 pseudogene 45 [Source:HGNC Symbol;Acc:39879]	1	pseudogene	-0.104526	3.17075	1.59237	0.206988	0.591267
ENSG00000231113	RP3-475N16.1		6	antisense	0.0263669	1.37773	0.0194829	0.888991	0.976031
ENSG00000272327	RP11-1002K11.1		8	lincRNA	-0.11717	1.13389	0.181238	0.670311	0.898068
ENSG00000215158	RP11-1023L17.1		5	pseudogene	0.153057	1.8327	0.643804	0.422337	0.776024
ENSG00000261211	RP1-80N2.3		6	lincRNA	-0.177244	0.294067	0.451798	0.501482	0.82009
ENSG00000197448	GSTK1	glutathione S-transferase kappa 1 [Source:HGNC Symbol;Acc:16906]	7	protein_coding	0.0540973	6.52178	0.7309	0.392592	0.758737
ENSG00000147614	ATP6V0D2	ATPase, H+ transporting, lysosomal 38kDa, V0 subunit d2 [Source:HGNC Symbol;Acc:18266]	8	protein_coding	-0.075936	1.69045	0.447207	0.503664	0.821464
ENSG00000185986	SDHAP3	succinate dehydrogenase complex, subunit A, flavoprotein pseudogene 3 [Source:HGNC Symbol;Acc:18781]	5	pseudogene	0.241177	0.990594	0.890461	0.345352	0.722662
ENSG00000181524	RPL24P4	ribosomal protein L24 pseudogene 4 [Source:HGNC Symbol;Acc:21371]	6	pseudogene	-0.0377917	8.05055	0.372347	0.541728	0.839414
ENSG00000269906	RP11-248J18.2		14	sense_intronic	0.243795	0.0285523	0.684559	0.408021	0.768317
ENSG00000251111	FCF1P8	FCF1 pseudogene 8 [Source:HGNC Symbol;Acc:44620]	4	pseudogene	-0.429366	1.41408	7.14718	0.00750821	0.0943127
ENSG00000258947	TUBB3	Tubulin beta-3 chain [Source:UniProtKB/Swiss-Prot;Acc:Q13509]	16	protein_coding	1.19297	0.532861	10.8933	0.000965118	0.0214881
ENSG00000227850	SEPT2P1	septin 2 pseudogene 1 [Source:HGNC Symbol;Acc:40017]	1	pseudogene	0.0901021	2.29208	0.656137	0.417927	0.773511
ENSG00000182771	GRID1	glutamate receptor, ionotropic, delta 1 [Source:HGNC Symbol;Acc:4575]	10	protein_coding	-0.011775	0.221432	6.1e-05	0.993769	1
ENSG00000254764	TRIM53CP	tripartite motif containing 53C, pseudogene [Source:HGNC Symbol;Acc:43979]	11	pseudogene	0.784207	-0.12108	0.328568	0.566503	0.849986
ENSG00000237897	RP11-90H3.2		1	pseudogene	0.0142425	1.71782	0.00857258	0.926231	0.988307
ENSG00000230595	RSL24D1P2	ribosomal L24 domain containing 1 pseudogene 2 [Source:HGNC Symbol;Acc:37867]	2	pseudogene	-0.0749073	0.419455	0.0928183	0.760624	0.933905
ENSG00000272054	RP11-423P10.2		2	sense_intronic	0.359976	0.380729	2.85996	0.0908095	0.411432
ENSG00000220614	RP11-480N24.4		6	pseudogene	-0.38391	1.08929	3.55032	0.0595338	0.330739
ENSG00000232952	RP11-90H3.1		1	pseudogene	-0.00411804	6.76954	0.00403631	0.949343	0.993747
ENSG00000213630	RP11-772E11.1		5	pseudogene	0.00368462	3.85519	0.00209626	0.963482	0.997642
ENSG00000069998	CECR5	cat eye syndrome chromosome region, candidate 5 [Source:HGNC Symbol;Acc:1843]	22	protein_coding	0.0790765	3.91068	0.800035	0.371083	0.743441
ENSG00000130513	GDF15	growth differentiation factor 15 [Source:HGNC Symbol;Acc:30142]	19	protein_coding	0.085176	3.84967	1.15896	0.281682	0.666478
ENSG00000219375	RP11-69L16.3		6	pseudogene	0.0527625	2.0656	0.110147	0.739977	0.925679
ENSG00000214022	REPIN1	replication initiator 1 [Source:HGNC Symbol;Acc:17922]	7	protein_coding	0.0968294	6.8587	2.35836	0.124613	0.473677
ENSG00000232908	HSD17B7P1	hydroxysteroid (17-beta) dehydrogenase 7 pseudogene 1 [Source:HGNC Symbol;Acc:18689]	1	pseudogene	-0.185681	1.00464	1.81289	0.178162	0.556559
ENSG00000220472	RP11-69L16.5		6	pseudogene	-0.114081	7.56243	3.28476	0.0699257	0.358317
ENSG00000145040	UCN2	urocortin 2 [Source:HGNC Symbol;Acc:18414]	3	protein_coding	1.19094	0.153196	19.9043	8.14e-06	0.000398385
ENSG00000132763	MMACHC	methylmalonic aciduria (cobalamin deficiency) cblC type, with homocystinuria [Source:HGNC Symbol;Acc:24525]	1	protein_coding	0.0484357	5.04828	0.388209	0.533242	0.834747
ENSG00000141644	MBD1	methyl-CpG binding domain protein 1 [Source:HGNC Symbol;Acc:6916]	18	protein_coding	0.000421427	6.0015	4.08e-05	0.994902	1
ENSG00000214743	MRPS5P3	mitochondrial ribosomal protein S5 pseudogene 3 [Source:HGNC Symbol;Acc:29778]	5	pseudogene	-0.102602	2.29633	0.69149	0.405658	0.766366
ENSG00000225402	AC010878.3		2	pseudogene	-0.0422893	5.00197	0.369986	0.543012	0.840201
ENSG00000233503	HNRNPLP1	heterogeneous nuclear ribonucleoprotein L pseudogene 1 [Source:HGNC Symbol;Acc:48748]	6	pseudogene	-0.0493685	2.99853	0.241863	0.622864	0.878408
ENSG00000231700	RP11-367J7.4		1	pseudogene	-0.251729	1.43437	2.14099	0.143409	0.503575
ENSG00000230932	RP5-947P14.2		1	pseudogene	0.0346314	0.0465839	0.0428406	0.836026	0.959176
ENSG00000250669	RP11-83M16.3		5	pseudogene	-0.105651	2.6076	1.03651	0.308636	0.690952
ENSG00000235734	HMGN1P36	high mobility group nucleosome binding domain 1 pseudogene 36 [Source:HGNC Symbol;Acc:39380]	2	pseudogene	-0.0740387	4.198	0.822332	0.364499	0.738382
ENSG00000258895	CTD-2643K12.1		15	pseudogene	0.0340135	4.59906	0.169149	0.680869	0.90243
ENSG00000267519	MIR24-2	microRNA 24-2 [Source:HGNC Symbol;Acc:31608]	19	lincRNA	0.722828	3.06216	50.457	1.22e-12	2.07e-10
ENSG00000124140	SLC12A5	solute carrier family 12 (potassium/chloride transporter), member 5 [Source:HGNC Symbol;Acc:13818]	20	protein_coding	0.201723	0.741171	0.727004	0.393856	0.759617
ENSG00000234115	RP11-288G3.4		6	pseudogene	-0.0427047	3.92589	0.315985	0.574031	0.854072
ENSG00000198918	RPL39	ribosomal protein L39 [Source:HGNC Symbol;Acc:10350]	X	protein_coding	0.0511958	5.92709	0.576347	0.447748	0.792387
ENSG00000151923	TIAL1	TIA1 cytotoxic granule-associated RNA binding protein-like 1 [Source:HGNC Symbol;Acc:11804]	10	protein_coding	0.0262461	5.26944	0.134012	0.714308	0.916016
ENSG00000145423	SFRP2	secreted frizzled-related protein 2 [Source:HGNC Symbol;Acc:10777]	4	protein_coding	1.9213	4.8455	1.37486	0.240979	0.624792
ENSG00000146426	TIAM2	T-cell lymphoma invasion and metastasis 2 [Source:HGNC Symbol;Acc:11806]	6	protein_coding	-0.0248712	4.38891	0.0974211	0.754947	0.931791
ENSG00000207980	MIR23A	microRNA 23a [Source:HGNC Symbol;Acc:31605]	19	miRNA	0.445088	-0.159263	2.94315	0.0862423	0.40065
ENSG00000221817	RP11-137L10.6		10	processed_transcript	-0.320683	1.24348	4.10364	0.0427909	0.277042
ENSG00000261189	RP3-512B11.3		6	antisense	-0.433474	0.524329	2.65915	0.102956	0.433494
ENSG00000218107	RP1-261G23.4		6	pseudogene	-0.148312	0.142886	0.278268	0.597839	0.866057
ENSG00000164161	HHIP	hedgehog interacting protein [Source:HGNC Symbol;Acc:14866]	4	protein_coding	0.660899	1.16167	1.1362	0.286457	0.669816
ENSG00000231635	ATP5BP1	ATP synthase, H+ transporting, mitochondrial F1 complex, beta polypeptide pseudogene 1 [Source:HGNC Symbol;Acc:831]	2	pseudogene	0.0383981	0.881833	0.0515756	0.820344	0.954093
ENSG00000163806	SPDYA	speedy/RINGO cell cycle regulator family member A [Source:HGNC Symbol;Acc:30613]	2	protein_coding	-0.229607	-0.0456486	0.734604	0.391395	0.757259
ENSG00000237682	RP3-514P16.1		X	pseudogene	-0.0333536	6.94801	0.273877	0.600743	0.867389
ENSG00000175147	TMEM51-AS1	TMEM51 antisense RNA 1 [Source:HGNC Symbol;Acc:26301]	1	processed_transcript	0.0812486	2.20094	0.673978	0.411668	0.77091
ENSG00000188002	RP11-43F13.1		5	pseudogene	-0.270471	2.46873	3.74691	0.0529053	0.310982
ENSG00000007384	RHBDF1	rhomboid 5 homolog 1 (Drosophila) [Source:HGNC Symbol;Acc:20561]	16	protein_coding	0.0379135	4.74439	0.23182	0.630178	0.882331
ENSG00000243649	CFB	complement factor B [Source:HGNC Symbol;Acc:1037]	6	protein_coding	1.18229	0.142665	48.4166	3.45e-12	5.58e-10
ENSG00000228887	EEF1DP1	eukaryotic translation elongation factor 1 delta pseudogene 1 [Source:HGNC Symbol;Acc:32474]	19	pseudogene	0.042709	8.17551	0.475174	0.490617	0.815044
ENSG00000241288	RP11-379B18.5		3	lincRNA	0.13084	1.13347	0.0416649	0.83826	0.960068
ENSG00000237686	RP5-1120P11.1		6	antisense	-0.180166	-0.029457	0.641593	0.423135	0.776311
ENSG00000246174	KCTD21-AS1	KCTD21 antisense RNA 1 [Source:HGNC Symbol;Acc:48674]	11	antisense	0.0422145	2.31119	0.0480053	0.826571	0.955889
ENSG00000131504	DIAPH1	diaphanous-related formin 1 [Source:HGNC Symbol;Acc:2876]	5	protein_coding	-0.0625819	7.71573	1.02789	0.310655	0.692645
ENSG00000250859	HNRNPKP1	heterogeneous nuclear ribonucleoprotein K pseudogene 1 [Source:HGNC Symbol;Acc:42374]	5	pseudogene	0.0173427	1.93063	0.0161642	0.898831	0.979093
ENSG00000219294	PIP5K1P1	phosphatidylinositol-4-phosphate 5-kinase, type I, pseudogene 1 [Source:HGNC Symbol;Acc:28372]	6	pseudogene	0.111433	2.84918	1.2158	0.270187	0.653218
ENSG00000175489	LRRC25	leucine rich repeat containing 25 [Source:HGNC Symbol;Acc:29806]	19	protein_coding	0.1754	1.69677	2.7139	0.0994774	0.427265
ENSG00000242083	RPL7AP31	ribosomal protein L7a pseudogene 31 [Source:HGNC Symbol;Acc:36857]	4	pseudogene	-0.300199	0.0367709	0.958016	0.327687	0.707315
ENSG00000228407	RP4-800M22.1		1	pseudogene	0.0456759	2.96477	0.212867	0.64453	0.887409
ENSG00000224550	RP11-270C12.3		1	pseudogene	0.0572653	5.95678	0.778469	0.37761	0.747111
ENSG00000228624	RP3-399L15.3		6	antisense	0.0414788	0.967334	0.056688	0.811809	0.952205
ENSG00000267169	CTB-55O6.12		19	antisense	-0.254046	-0.266089	0.550206	0.458234	0.799187
ENSG00000260521	CTD-2576F9.1		15	pseudogene	-0.147415	4.45724	3.69032	0.0547292	0.316669
ENSG00000223429	RP4-800M22.2		1	pseudogene	-0.273042	0.546856	2.2453	0.134021	0.490909
ENSG00000248590	GLDCP1	glycine dehydrogenase (decarboxylase) pseudogene 1 [Source:HGNC Symbol;Acc:4314]	4	pseudogene	-0.0727983	3.94039	0.725232	0.394433	0.759888
ENSG00000227295	ELL2P1	elongation factor, RNA polymerase II, 2 pseudogene 1 [Source:HGNC Symbol;Acc:39343]	1	pseudogene	0.269666	2.91947	5.34489	0.0207831	0.179913
ENSG00000227040	RP11-533F5.2		4	pseudogene	-0.0130576	3.18998	0.0187699	0.891028	0.976676
ENSG00000220924	OSTCP4	oligosaccharyltransferase complex subunit pseudogene 4 [Source:HGNC Symbol;Acc:42866]	4	pseudogene	0.0425221	2.33182	0.133344	0.714989	0.916596
ENSG00000247081	RP11-318M2.2		8	antisense	-0.0162344	3.15984	0.00537945	0.941532	0.991984
ENSG00000071054	MAP4K4	mitogen-activated protein kinase kinase kinase kinase 4 [Source:HGNC Symbol;Acc:6866]	2	protein_coding	0.0177216	8.1881	0.078341	0.779558	0.940028
ENSG00000251032	RP11-483H11.1		5	pseudogene	-0.193253	3.27705	4.33327	0.0373743	0.258959
ENSG00000235084	CHCHD2P6	coiled-coil-helix-coiled-coil-helix domain containing 2 pseudogene 6 [Source:HGNC Symbol;Acc:39590]	1	pseudogene	0.0163436	5.98427	0.0608821	0.805107	0.949706
ENSG00000159202	UBE2Z	ubiquitin-conjugating enzyme E2Z [Source:HGNC Symbol;Acc:25847]	17	protein_coding	0.0766959	7.35677	1.51365	0.218584	0.605421
ENSG00000117450	PRDX1	peroxiredoxin 1 [Source:HGNC Symbol;Acc:9352]	1	protein_coding	-0.0588573	8.86582	0.912848	0.33936	0.716223
ENSG00000157800	SLC37A3	solute carrier family 37, member 3 [Source:HGNC Symbol;Acc:20651]	7	protein_coding	-0.0344916	5.79081	0.262679	0.608286	0.870729
ENSG00000163734	CXCL3	chemokine (C-X-C motif) ligand 3 [Source:HGNC Symbol;Acc:4604]	4	protein_coding	1.16266	1.13307	57.9293	2.72e-14	5.6e-12
ENSG00000174775	HRAS	Harvey rat sarcoma viral oncogene homolog [Source:HGNC Symbol;Acc:5173]	11	protein_coding	0.0448455	4.92014	0.405615	0.524204	0.83072
ENSG00000145740	SLC30A5	solute carrier family 30 (zinc transporter), member 5 [Source:HGNC Symbol;Acc:19089]	5	protein_coding	0.0681994	6.20903	1.08312	0.298002	0.680552
ENSG00000178026	FAM211B	family with sequence similarity 211, member B [Source:HGNC Symbol;Acc:33155]	22	protein_coding	0.0348901	1.22615	0.0468931	0.82856	0.956368
ENSG00000236257	EI24P2	etoposide induced 2.4 pseudogene 2 [Source:HGNC Symbol;Acc:44587]	1	pseudogene	0.0432244	5.47677	0.408315	0.522826	0.830252
ENSG00000236779	RP11-430C7.2		1	pseudogene	-0.0134145	2.29747	0.0132847	0.90824	0.982841
ENSG00000213735	ANAPC10P1	anaphase promoting complex subunit 10 pseudogene 1 [Source:HGNC Symbol;Acc:33976]	1	pseudogene	0.0442254	2.06748	0.122118	0.726749	0.920836
ENSG00000130222	GADD45G	growth arrest and DNA-damage-inducible, gamma [Source:HGNC Symbol;Acc:4097]	9	protein_coding	1.15761	-0.571497	5.04853	0.0246469	0.199891
ENSG00000205531	NAP1L4	nucleosome assembly protein 1-like 4 [Source:HGNC Symbol;Acc:7640]	11	protein_coding	0.0380748	6.87071	0.361032	0.547934	0.842848
ENSG00000234119	AC079248.1		2	pseudogene	-0.47443	0.373825	4.12476	0.0422601	0.275155
ENSG00000147144	CCDC120	coiled-coil domain containing 120 [Source:HGNC Symbol;Acc:28910]	X	protein_coding	0.0512333	4.26319	0.466644	0.494535	0.816316
ENSG00000197136	PCNXL3	pecanex-like 3 (Drosophila) [Source:HGNC Symbol;Acc:18760]	11	protein_coding	0.049906	7.28259	0.636881	0.424842	0.7778
ENSG00000224680	PLA2G12AP1	phospholipase A2, group XIIA pseudogene 1 [Source:HGNC Symbol;Acc:39248]	1	pseudogene	0.00238957	2.18287	0.000415504	0.983737	1
ENSG00000229663	AL672296.1		1	pseudogene	-0.0817879	1.01118	0.243785	0.621486	0.877589
ENSG00000178146	RP1-232L22__B.1		X	pseudogene	0.142129	2.1573	1.24219	0.26505	0.64829
ENSG00000166226	CCT2	chaperonin containing TCP1, subunit 2 (beta) [Source:HGNC Symbol;Acc:1615]	12	protein_coding	0.0258503	8.64733	0.178518	0.67265	0.899009
ENSG00000227203	SUB1P1	SUB1 pseudogene 1 [Source:HGNC Symbol;Acc:32300]	8	pseudogene	-0.0522621	5.18436	0.486349	0.485561	0.812187
ENSG00000229950	TFAP2A-AS1	TFAP2A antisense RNA 1 [Source:HGNC Symbol;Acc:40579]	6	antisense	-0.263997	-0.383235	0.387945	0.533381	0.834747
ENSG00000177868	CCDC23	coiled-coil domain containing 23 [Source:HGNC Symbol;Acc:29204]	1	protein_coding	0.105816	4.2227	1.42988	0.231784	0.620744
ENSG00000245937	CTC-228N24.3		5	lincRNA	-0.227975	3.84881	8.15389	0.00429688	0.0636703
ENSG00000124875	CXCL6	chemokine (C-X-C motif) ligand 6 [Source:HGNC Symbol;Acc:10643]	4	protein_coding	1.14162	5.85435	315.292	1.54e-70	3.33e-67
ENSG00000261534	RP11-244O19.1		9	sense_overlapping	0.395975	0.160749	2.0163	0.155618	0.522845
ENSG00000233954	RP11-169K16.7		1	pseudogene	-0.0279774	7.14366	0.191672	0.661529	0.895164
ENSG00000143603	KCNN3	potassium intermediate/small conductance calcium-activated channel, subfamily N, member 3 [Source:HGNC Symbol;Acc:6292]	1	protein_coding	1.11968	0.635465	5.96151	0.0146215	0.145226
ENSG00000102977	ACD	adrenocortical dysplasia homolog (mouse) [Source:HGNC Symbol;Acc:25070]	16	protein_coding	0.126163	4.07226	2.1554	0.142069	0.501471
ENSG00000228929	RP11-159C21.4		1	pseudogene	-0.0554714	8.24681	0.812902	0.367264	0.740598
ENSG00000178715	RP11-169K16.8		1	pseudogene	-0.121373	5.34353	3.05801	0.0803402	0.386334
ENSG00000247809	NR2F2-AS1	NR2F2 antisense RNA 1 [Source:HGNC Symbol;Acc:44222]	15	antisense	0.123076	0.0856312	0.40322	0.525431	0.831375
ENSG00000144158	RP11-395L14.17		2	pseudogene	-0.154272	3.71887	2.84677	0.0915579	0.41269
ENSG00000143971	ETAA1	Ewing tumor-associated antigen 1 [Source:HGNC Symbol;Acc:24648]	2	protein_coding	0.0879327	5.01094	1.53678	0.215097	0.601051
ENSG00000179743	RP11-169K16.9		1	antisense	0.310683	0.977762	2.33762	0.126282	0.477196
ENSG00000226268	RP11-61N20.3		11	pseudogene	0.0231006	4.27556	0.0849885	0.770648	0.935864
ENSG00000159314	ARHGAP27	Rho GTPase activating protein 27 [Source:HGNC Symbol;Acc:31813]	17	protein_coding	0.0304454	5.15035	0.204332	0.651246	0.890503
ENSG00000149451	ADAM33	ADAM metallopeptidase domain 33 [Source:HGNC Symbol;Acc:15478]	20	protein_coding	1.62776	0.159925	2.87581	0.08992	0.409229
ENSG00000235363	SNRPGP10	small nuclear ribonucleoprotein polypeptide G pseudogene 10 [Source:HGNC Symbol;Acc:39329]	1	pseudogene	-0.162349	4.41195	4.5496	0.0329263	0.23864
ENSG00000197410	DCHS2	dachsous cadherin-related 2 [Source:HGNC Symbol;Acc:23111]	4	protein_coding	0.197313	1.38496	1.70161	0.192077	0.574524
ENSG00000232615	CTD-2012J19.1		5	pseudogene	0.108909	2.93429	1.30775	0.252803	0.635995
ENSG00000054654	SYNE2	spectrin repeat containing, nuclear envelope 2 [Source:HGNC Symbol;Acc:17084]	14	protein_coding	0.0166859	7.59834	0.0718548	0.788655	0.943584
ENSG00000166670	MMP10	matrix metallopeptidase 10 (stromelysin 2) [Source:HGNC Symbol;Acc:7156]	11	protein_coding	1.11522	7.91037	17.0154	3.71e-05	0.00145598
ENSG00000100031	GGT1	gamma-glutamyltransferase 1 [Source:HGNC Symbol;Acc:4250]	22	protein_coding	1.11408	-0.229954	17.3609	3.09e-05	0.00124527
ENSG00000236360	RP11-334A14.2		1	pseudogene	-0.119243	5.04134	2.37376	0.12339	0.471822
ENSG00000238076	MRPL48P1	mitochondrial ribosomal protein L48 pseudogene 1 [Source:HGNC Symbol;Acc:21379]	6	pseudogene	-0.155208	3.16936	2.28983	0.130224	0.485783
ENSG00000164308	ERAP2	endoplasmic reticulum aminopeptidase 2 [Source:HGNC Symbol;Acc:29499]	5	protein_coding	-0.111204	6.45845	2.98428	0.0840766	0.396529
ENSG00000231822	AC019097.7		2	pseudogene	0.115983	3.79431	1.64942	0.199037	0.581581
ENSG00000236942	RP11-6B6.3		1	pseudogene	0.163855	3.03347	3.11507	0.0775713	0.378825
ENSG00000156265	MAP3K7CL	MAP3K7 C-terminal like [Source:HGNC Symbol;Acc:16457]	21	protein_coding	1.11216	2.29139	68.5362	1.25e-16	3.17e-14
ENSG00000197614	MFAP5	microfibrillar associated protein 5 [Source:HGNC Symbol;Acc:29673]	12	protein_coding	1.0937	3.61045	121.993	2.32e-28	1.22e-25
ENSG00000163626	COX18	COX18 cytochrome C oxidase assembly factor [Source:HGNC Symbol;Acc:26801]	4	protein_coding	-0.133603	4.61486	3.19568	0.0738332	0.367617
ENSG00000241741	RPL7AP30	ribosomal protein L7a pseudogene 30 [Source:HGNC Symbol;Acc:35757]	4	pseudogene	0.179549	2.67088	2.00195	0.157097	0.52522
ENSG00000261706	AP001505.9		21	lincRNA	0	1.08002	0	1	1
ENSG00000177640	CASC2	cancer susceptibility candidate 2 (non-protein coding) [Source:HGNC Symbol;Acc:22933]	10	antisense	-0.0639205	1.05794	0.105663	0.745137	0.927895
ENSG00000213178	RP11-641D5.1		3	pseudogene	-0.0553236	7.36314	0.785332	0.375515	0.745437
ENSG00000244331	CTB-47B8.1		5	pseudogene	0.0195689	5.42497	0.082097	0.774475	0.938276
ENSG00000233558	RP3-486I3.4		6	pseudogene	0.00382261	8.75853	0.00387614	0.950357	0.994187
ENSG00000249850	KRT18P31	keratin 18 pseudogene 31 [Source:HGNC Symbol;Acc:33400]	5	pseudogene	0.220022	0.0491822	0.979981	0.322203	0.702733
ENSG00000229874	RP11-312O7.2		1	antisense	-0.0158677	-0.0724826	0.00327067	0.954394	0.995367
ENSG00000235374	SSR4P1	signal sequence receptor, delta pseudogene 1 [Source:HGNC Symbol;Acc:23131]	21	pseudogene	0.362546	0.305098	3.29337	0.0695602	0.357756
ENSG00000170153	RNF150	ring finger protein 150 [Source:HGNC Symbol;Acc:23138]	4	protein_coding	0.109602	4.95873	2.07251	0.149974	0.513946
ENSG00000236723	RP5-1024G6.2		1	antisense	0.406424	0.3186	1.45284	0.228072	0.616793
ENSG00000247828	TMEM161B-AS1	TMEM161B antisense RNA 1 [Source:HGNC Symbol;Acc:43839]	5	antisense	0.158072	3.04608	1.6615	0.197401	0.579684
ENSG00000234841	RP11-119H12.4		4	pseudogene	0.416707	0.762101	2.5101	0.113119	0.455049
ENSG00000196531	NACA	nascent polypeptide-associated complex alpha subunit [Source:HGNC Symbol;Acc:7629]	12	protein_coding	-0.0146373	6.3707	0.050977	0.821372	0.954197
ENSG00000226754	RP5-1024G6.5		1	antisense	0.128564	-0.20265	0.228801	0.632414	0.883117
ENSG00000224543	SNRPGP15	small nuclear ribonucleoprotein polypeptide G pseudogene 15 [Source:HGNC Symbol;Acc:49371]	19	pseudogene	-0.141167	3.71172	2.773	0.095866	0.421042
ENSG00000113448	PDE4D	phosphodiesterase 4D, cAMP-specific [Source:HGNC Symbol;Acc:8783]	5	protein_coding	1.09333	3.83205	154.173	2.12e-35	1.67e-32
ENSG00000213370	RANP6	RAN, member RAS oncogene family pseudogene 6 [Source:HGNC Symbol;Acc:39861]	4	pseudogene	0.16872	1.21737	0.986307	0.320647	0.701559
ENSG00000164010	ERMAP	erythroblast membrane-associated protein (Scianna blood group) [Source:HGNC Symbol;Acc:15743]	1	protein_coding	0.104645	4.36028	1.705	0.191635	0.573912
ENSG00000244073	RPS4XP6	ribosomal protein S4X pseudogene 6 [Source:HGNC Symbol;Acc:36057]	5	pseudogene	-0.107561	3.78849	1.14021	0.285608	0.669046
ENSG00000254612	RP11-676M6.1		11	pseudogene	0.00191277	6.37388	0.000884718	0.976271	1
ENSG00000269378	ITGB1P1	integrin beta 1 pseudogene 1 [Source:HGNC Symbol;Acc:3781]	19	pseudogene	-0.00208465	7.53044	0.00105694	0.974065	1
ENSG00000217241	CBX3P9	chromobox homolog 3 pseudogene 9 [Source:HGNC Symbol;Acc:42881]	6	pseudogene	-0.00680379	6.15656	0.010894	0.916872	0.985378
ENSG00000256210	AC005255.3		19	pseudogene	0.0348905	3.86041	0.171805	0.678513	0.90129
ENSG00000231367	AC016995.3		2	lincRNA	0.230103	-0.706748	0.97839	0.322597	0.70282
ENSG00000237276	ANO7P1	anoctamin 7 pseudogene 1 [Source:HGNC Symbol;Acc:32248]	1	pseudogene	0.0315226	0.0744022	0.0326516	0.856605	0.966589
ENSG00000196656	AC004057.1		4	pseudogene	-0.0778918	6.83835	1.53163	0.215868	0.601941
ENSG00000244716	RP11-20O24.4		1	pseudogene	-0.0888511	7.01785	1.95316	0.162247	0.533963
ENSG00000171858	RPS21	ribosomal protein S21 [Source:HGNC Symbol;Acc:10409]	20	protein_coding	-0.0367939	3.3318	0.147489	0.700947	0.910959
ENSG00000270019	RP11-141B14.1		2	lincRNA	0.869858	-0.311121	3.78652	0.0516669	0.30848
ENSG00000076944	STXBP2	syntaxin binding protein 2 [Source:HGNC Symbol;Acc:11445]	19	protein_coding	0.0810754	4.55847	1.33221	0.248412	0.632141
ENSG00000253993	RP11-451O18.1		8	pseudogene	-0.00645691	2.37741	0.00305592	0.955915	0.995774
ENSG00000213414	CTB-47B8.5		5	pseudogene	0.0715603	5.63857	1.15449	0.282611	0.666641
ENSG00000175356	SCUBE2	signal peptide, CUB domain, EGF-like 2 [Source:HGNC Symbol;Acc:30425]	11	protein_coding	0.416793	1.10245	3.11389	0.0776272	0.37899
ENSG00000224337	FAM8A3P	family with sequence similarity 8, member A3 pseudogene [Source:HGNC Symbol;Acc:16374]	2	pseudogene	-0.400796	-0.219491	1.27216	0.259362	0.642086
ENSG00000228203	RNF144A-AS1	RNF144A antisense RNA 1 [Source:HGNC Symbol;Acc:30963]	2	processed_transcript	-0.181779	0.312016	1.03489	0.309012	0.691029
ENSG00000140280	LYSMD2	LysM, putative peptidoglycan-binding, domain containing 2 [Source:HGNC Symbol;Acc:28571]	15	protein_coding	0.0119406	2.55326	0.00769526	0.930097	0.989082
ENSG00000261614	YBX3P1	Y box binding protein 3 pseudogene 1 [Source:HGNC Symbol;Acc:2429]	16	pseudogene	0.0432346	5.6193	0.410273	0.521831	0.830252
ENSG00000228212	OFD1P17	OFD1 pseudogene 17 [Source:HGNC Symbol;Acc:1332]	5	pseudogene	-0.00899266	3.20276	0.00908598	0.92406	0.987572
ENSG00000197223	C1D	C1D nuclear receptor corepressor [Source:HGNC Symbol;Acc:29911]	2	protein_coding	-0.0924498	2.84196	0.826118	0.363398	0.737839
ENSG00000255198	SNHG9	small nucleolar RNA host gene 9 (non-protein coding) [Source:HGNC Symbol;Acc:33102]	16	lincRNA	-0.0530997	1.20996	0.0505094	0.822179	0.954322
ENSG00000164542	KIAA0895	KIAA0895 [Source:HGNC Symbol;Acc:22206]	7	protein_coding	0.0189459	4.13329	0.0626722	0.802321	0.948915
ENSG00000270558	CTD-2124B8.2		5	pseudogene	-0.251792	0.132804	0.632726	0.426357	0.778903
ENSG00000238029	AC012493.1		2	pseudogene	0.113408	2.46412	0.91933	0.337651	0.715206
ENSG00000273382	RP5-1065J22.8		1	antisense	0.18752	0.552914	0.826752	0.363213	0.737839
ENSG00000250031	RP11-114M5.1		8	pseudogene	0.0322965	3.37997	0.112277	0.737567	0.924881
ENSG00000200312	RN7SKP255	RNA, 7SK small nuclear pseudogene 255 [Source:HGNC Symbol;Acc:45979]	14	misc_RNA	-0.154209	0.06872	0.502053	0.4786	0.809073
ENSG00000226783	TLK1P1	tousled-like kinase 1 pseudogene 1 [Source:HGNC Symbol;Acc:28608]	9	pseudogene	0.0576054	3.7914	0.382947	0.53603	0.836304
ENSG00000204637	AC068538.2		2	pseudogene	-0.0870135	2.71221	0.642052	0.422969	0.776311
ENSG00000259050	CHORDC2P	cysteine and histidine-rich domain (CHORD) containing 2 pseudogene [Source:HGNC Symbol;Acc:20050]	14	pseudogene	-0.0840214	0.901023	0.225361	0.634985	0.883823
ENSG00000270066	SCARNA2	small Cajal body-specific RNA 2 [Source:HGNC Symbol;Acc:32558]	1	lincRNA	0.195284	8.23992	9.86114	0.00168807	0.0322389
ENSG00000101782	RIOK3	RIO kinase 3 [Source:HGNC Symbol;Acc:11451]	18	protein_coding	0.0557937	7.01454	0.785433	0.375485	0.745437
ENSG00000155508	CNOT8	CCR4-NOT transcription complex, subunit 8 [Source:HGNC Symbol;Acc:9207]	5	protein_coding	0.0887411	6.42654	1.80635	0.178946	0.557341
ENSG00000002586	CD99	CD99 molecule [Source:HGNC Symbol;Acc:7082]	X	protein_coding	0.00836328	5.37511	0.0145099	0.904121	0.981177
ENSG00000183114	FAM43B	family with sequence similarity 43, member B [Source:HGNC Symbol;Acc:31791]	1	protein_coding	1.08482	1.0463	4.73005	0.02964	0.222744
ENSG00000187778	MCRS1	microspherule protein 1 [Source:HGNC Symbol;Acc:6960]	12	protein_coding	0.0513726	6.02606	0.620594	0.430827	0.782262
ENSG00000233929	MT1XP1	metallothionein 1X pseudogene 1 [Source:HGNC Symbol;Acc:7442]	1	pseudogene	1.1688	3.53283	161.198	6.19e-37	5.65e-34
ENSG00000224114	RP11-343H5.4		1	pseudogene	-0.0945217	3.69357	0.98869	0.320063	0.701344
ENSG00000239039	SNORD13	small nucleolar RNA, C/D box 13 [Source:HGNC Symbol;Acc:32711]	8	snoRNA	-0.525965	0.511696	2.72845	0.0985748	0.425769
ENSG00000243279	PRAF2	PRA1 domain family, member 2 [Source:HGNC Symbol;Acc:28911]	X	protein_coding	0.245375	1.83703	2.16968	0.140756	0.499971
ENSG00000188612	SUMO2	small ubiquitin-like modifier 2 [Source:HGNC Symbol;Acc:11125]	17	protein_coding	0.0171133	5.89733	0.0673964	0.795166	0.945812
ENSG00000242599	CSAG4	CSAG family, member 4 (pseudogene) [Source:HGNC Symbol;Acc:20923]	X	pseudogene	-1.93316	-0.766337	1.39694	0.237237	0.624028
ENSG00000096384	HSP90AB1	heat shock protein 90kDa alpha (cytosolic), class B member 1 [Source:HGNC Symbol;Acc:5258]	6	protein_coding	-0.0546203	9.77036	0.805842	0.369352	0.742218
ENSG00000259933	RP11-304L19.1		16	sense_overlapping	0.204013	3.36405	6.64801	0.00992664	0.113536
ENSG00000213553	RPLP0P6	ribosomal protein, large, P0 pseudogene 6 [Source:HGNC Symbol;Acc:36404]	2	pseudogene	-0.0100837	10.1701	0.0278697	0.867416	0.969629
ENSG00000232387	SKA2P1	spindle and kinetochore associated complex subunit 2 pseudogene 1 [Source:HGNC Symbol;Acc:23122]	9	pseudogene	-0.0218021	2.79233	0.0548366	0.814851	0.953121
ENSG00000226029	RP4-798A10.2		1	lincRNA	0.128658	0.312525	0.399609	0.527291	0.831777
ENSG00000230202	RP11-632C17__A.1		6	pseudogene	-0.035087	7.06701	0.304743	0.580924	0.857281
ENSG00000217094	PPIAP31	peptidylprolyl isomerase A (cyclophilin A) pseudogene 31 [Source:HGNC Symbol;Acc:44962]	10	pseudogene	-0.000979914	4.61595	0.000186804	0.989095	1
ENSG00000167912	RP11-25K19.1		8	antisense	-0.290324	0.562471	0.727257	0.393774	0.759617
ENSG00000143110	C1orf162	chromosome 1 open reading frame 162 [Source:HGNC Symbol;Acc:28344]	1	protein_coding	1.08451	-0.370873	4.72732	0.0296871	0.222914
ENSG00000131797	CLUHP3	clustered mitochondria (cluA/CLU1) homolog pseudogene 3 [Source:HGNC Symbol;Acc:28447]	16	pseudogene	0.139013	3.08461	1.94827	0.162774	0.534602
ENSG00000253642	RP11-317N12.1		8	lincRNA	-0.30742	-0.364265	0.33966	0.560025	0.847825
ENSG00000080947	CROCCP3	ciliary rootlet coiled-coil, rootletin pseudogene 3 [Source:HGNC Symbol;Acc:29405]	1	pseudogene	0.2456	0.753311	1.1891	0.27551	0.65917
ENSG00000163235	TGFA	transforming growth factor, alpha [Source:HGNC Symbol;Acc:11765]	2	protein_coding	-0.00447551	7.02748	0.00512561	0.942926	0.992411
ENSG00000260260	RP11-304L19.5		16	lincRNA	0.0174329	3.08377	0.0153761	0.901315	0.979747
ENSG00000269821	KCNQ1OT1	KCNQ1 opposite strand/antisense transcript 1 (non-protein coding) [Source:HGNC Symbol;Acc:6295]	11	antisense	0.410093	5.8526	31.3307	2.18e-08	2.15e-06
ENSG00000212802	RPL15P3	ribosomal protein L15 pseudogene 3 [Source:HGNC Symbol;Acc:21538]	6	pseudogene	-0.0523038	8.40988	0.720765	0.395893	0.760805
ENSG00000136895	GARNL3	GTPase activating Rap/RanGAP domain-like 3 [Source:HGNC Symbol;Acc:25425]	9	protein_coding	0.223671	2.98221	2.44641	0.117794	0.464293
ENSG00000251174	TSEN2P1	TSEN2 tRNA splicing endonuclease subunit pseudogene 1 [Source:HGNC Symbol;Acc:43965]	4	pseudogene	-0.0593484	1.36269	0.139717	0.708563	0.914448
ENSG00000183354	KIAA2026	KIAA2026 [Source:HGNC Symbol;Acc:23378]	9	protein_coding	0.0671049	5.99455	0.887833	0.346065	0.723145
ENSG00000258634	RP4-773N10.4		1	antisense	-0.0414462	3.26759	0.172562	0.677845	0.901234
ENSG00000204228	HSD17B8	hydroxysteroid (17-beta) dehydrogenase 8 [Source:HGNC Symbol;Acc:3554]	6	protein_coding	-0.0321006	0.968567	0.0375625	0.846324	0.963271
ENSG00000103152	MPG	N-methylpurine-DNA glycosylase [Source:HGNC Symbol;Acc:7211]	16	protein_coding	0.0300877	5.02188	0.155947	0.692916	0.908034
ENSG00000213144	RP11-64B16.2		12	pseudogene	-0.0248203	4.43202	0.11141	0.738544	0.925167
ENSG00000237173	RP5-866L20.2		1	pseudogene	-0.126641	1.24858	0.786361	0.375203	0.745209
ENSG00000261094	RP11-355O1.11		9	sense_overlapping	-0.467228	1.18535	3.33997	0.0676159	0.352428
ENSG00000161328	LRRC56	leucine rich repeat containing 56 [Source:HGNC Symbol;Acc:25430]	11	protein_coding	0.230416	1.67429	3.01898	0.0822954	0.391895
ENSG00000215022	RP1-257A7.4		6	antisense	0.376072	0.092249	0.863392	0.352791	0.727159
ENSG00000250215	CIR1P2	corepressor interacting with RBPJ, 1 pseudogene 2 [Source:HGNC Symbol;Acc:44012]	4	pseudogene	-0.539954	-0.167234	2.25954	0.132794	0.489114
ENSG00000254644	RP11-5A11.2		8	pseudogene	0.823223	1.15623	10.2043	0.00140116	0.0281891
ENSG00000163485	ADORA1	adenosine A1 receptor [Source:HGNC Symbol;Acc:262]	1	protein_coding	-0.25568	2.92643	1.07112	0.300692	0.683428
ENSG00000239344	RP11-771F20.1		8	pseudogene	-0.0574823	2.31339	0.21246	0.644846	0.887425
ENSG00000225544	KB-1027C11.4		22	pseudogene	0.203019	0.56818	0.95628	0.328126	0.70782
ENSG00000213197	AC012066.1		2	pseudogene	-0.0422717	3.68036	0.231287	0.630571	0.882331
ENSG00000181852	RNF41	ring finger protein 41 [Source:HGNC Symbol;Acc:18401]	12	protein_coding	0.0224588	6.03613	0.116792	0.73254	0.923268
ENSG00000218265	RPS4XP7	ribosomal protein S4X pseudogene 7 [Source:HGNC Symbol;Acc:36885]	6	pseudogene	0.0211817	0.0294769	0.00409019	0.949006	0.993747
ENSG00000273373	RP5-1074L1.4		1	antisense	0.0683405	1.44571	0.0890243	0.765421	0.93436
ENSG00000224086	LL22NC03-86G7.1		22	antisense	-0.582013	1.38024	12.9339	0.000322682	0.00874727
ENSG00000128872	TMOD2	tropomodulin 2 (neuronal) [Source:HGNC Symbol;Acc:11872]	15	protein_coding	0.0451868	3.01262	0.184599	0.66745	0.896693
ENSG00000213445	SIPA1	signal-induced proliferation-associated 1 [Source:HGNC Symbol;Acc:10885]	11	protein_coding	0.113311	4.77431	2.59215	0.107394	0.442072
ENSG00000261071	RP1-223E5.4		6	antisense	0.258071	-0.315705	0.254915	0.613636	0.872725
ENSG00000228305	AC016734.2		2	pseudogene	-0.142022	4.89147	3.33296	0.0679046	0.35312
ENSG00000137752	CASP1	caspase 1, apoptosis-related cysteine peptidase [Source:HGNC Symbol;Acc:1499]	11	protein_coding	0.04943	1.72402	0.174768	0.675908	0.900172
ENSG00000188512	RP1-273G13.2		8	pseudogene	-0.0178869	3.90218	0.0461432	0.829916	0.956713
ENSG00000132141	CCT6B	chaperonin containing TCP1, subunit 6B (zeta 2) [Source:HGNC Symbol;Acc:1621]	17	protein_coding	-0.167124	-0.0517139	0.74616	0.387695	0.755067
ENSG00000231095	GYG1P3	glycogenin 1 pseudogene 3 [Source:HGNC Symbol;Acc:39711]	1	pseudogene	0.132077	1.49279	0.788527	0.374546	0.745209
ENSG00000164880	INTS1	integrator complex subunit 1 [Source:HGNC Symbol;Acc:24555]	7	protein_coding	0.0998152	7.76758	2.59338	0.107311	0.442055
ENSG00000224699	LAMTOR5-AS1	LAMTOR5 antisense RNA 1 [Source:HGNC Symbol;Acc:40823]	1	antisense	-0.112879	1.98819	0.480277	0.488297	0.814017
ENSG00000266876	RP11-1148O4.1		17	pseudogene	0.172469	4.09084	4.10162	0.0428423	0.277115
ENSG00000163618	CADPS	Ca++-dependent secretion activator [Source:HGNC Symbol;Acc:1426]	3	protein_coding	-1.32014	1.16207	1.06724	0.301571	0.683468
ENSG00000234592	RP11-41L14.1		X	pseudogene	-0.37915	0.667212	3.26243	0.0708838	0.360425
ENSG00000236901	MIR600HG	MIR600 host gene (non-protein coding) [Source:HGNC Symbol;Acc:23642]	9	sense_intronic	0.0985333	2.16992	0.436644	0.508747	0.823534
ENSG00000206652	RNU1-1	RNA, U1 small nuclear 1 [Source:HGNC Symbol;Acc:10120]	1	snRNA	-0.292171	2.05028	1.88325	0.169965	0.543199
ENSG00000089234	BRAP	BRCA1 associated protein [Source:HGNC Symbol;Acc:1099]	12	protein_coding	0.0690961	6.01416	1.08935	0.296615	0.678634
ENSG00000250442	EIF3KP3	eukaryotic translation initiation factor 3, subunit K pseudogene 3 [Source:HGNC Symbol;Acc:44018]	4	pseudogene	-0.0581489	1.5074	0.177523	0.673511	0.899226
ENSG00000164011	ZNF691	zinc finger protein 691 [Source:HGNC Symbol;Acc:28028]	1	protein_coding	0.111435	3.68725	1.21396	0.270549	0.653218
ENSG00000234488	AC096664.1		2	pseudogene	-0.117219	4.27257	2.03861	0.15335	0.519322
ENSG00000087995	METTL2A	methyltransferase like 2A [Source:HGNC Symbol;Acc:25755]	17	protein_coding	-0.028427	4.41963	0.136683	0.711601	0.915352
ENSG00000229692	SOS1-IT1	SOS1 intronic transcript 1 (non-protein coding) [Source:HGNC Symbol;Acc:41385]	2	sense_intronic	0.0712017	0.939625	0.162748	0.686639	0.905389
ENSG00000125351	UPF3B	UPF3 regulator of nonsense transcripts homolog B (yeast) [Source:HGNC Symbol;Acc:20439]	X	protein_coding	0.00976792	3.50454	0.0123984	0.91134	0.98375
ENSG00000213830	CFL1P5	cofilin 1 (non-muscle) pseudogene 5 [Source:HGNC Symbol;Acc:1877]	5	pseudogene	-0.0206559	1.58625	0.0223697	0.881108	0.973998
ENSG00000260766	RP11-226L15.5		1	sense_overlapping	-0.111757	1.80151	0.547077	0.459515	0.800105
ENSG00000198924	DCLRE1A	DNA cross-link repair 1A [Source:HGNC Symbol;Acc:17660]	10	protein_coding	-0.0621793	4.95999	0.701261	0.40236	0.764555
ENSG00000130511	SSBP4	single stranded DNA binding protein 4 [Source:HGNC Symbol;Acc:15676]	19	protein_coding	0.024093	3.08811	0.042624	0.836435	0.959254
ENSG00000215908	CROCCP2	ciliary rootlet coiled-coil, rootletin pseudogene 2 [Source:HGNC Symbol;Acc:28170]	1	lincRNA	0.315048	2.82956	8.83615	0.00295321	0.0481691
ENSG00000232702	RP3-437C15.1		6	pseudogene	-0.00202389	4.68393	0.000773727	0.977809	1
ENSG00000227291	AC092170.1		2	pseudogene	-0.0925352	0.359205	0.206094	0.649847	0.889792
ENSG00000217139	RP11-129H15.4		6	pseudogene	0.093685	1.59981	0.450769	0.50197	0.820141
ENSG00000204428	LY6G5C	lymphocyte antigen 6 complex, locus G5C [Source:HGNC Symbol;Acc:13932]	6	protein_coding	-0.216254	-0.186919	0.692154	0.405433	0.766274
ENSG00000079462	PAFAH1B3	platelet-activating factor acetylhydrolase 1b, catalytic subunit 3 (29kDa) [Source:HGNC Symbol;Acc:8576]	19	protein_coding	0.0828796	5.11351	1.34661	0.245872	0.629489
ENSG00000215006	CHCHD2P2	coiled-coil-helix-coiled-coil-helix domain containing 2 pseudogene 2 [Source:HGNC Symbol;Acc:39586]	5	pseudogene	0.0758492	3.53686	0.721468	0.395663	0.760805
ENSG00000164056	SPRY1	sprouty homolog 1, antagonist of FGF signaling (Drosophila) [Source:HGNC Symbol;Acc:11269]	4	protein_coding	-0.0858676	5.99321	1.58794	0.207621	0.591934
ENSG00000176318	FOXN3P1	forkhead box N3 pseudogene 1 [Source:HGNC Symbol;Acc:43882]	X	pseudogene	-0.414203	0.000126779	1.45399	0.227889	0.616662
ENSG00000259340	CTD-2027G2.1		15	pseudogene	-0.100601	1.97682	0.488923	0.484408	0.811709
ENSG00000231245	C1DP1	C1D nuclear receptor corepressor pseudogene 1 [Source:HGNC Symbol;Acc:31465]	10	pseudogene	-0.0807251	2.92201	0.666166	0.414392	0.772336
ENSG00000244968	LIFR-AS1	LIFR antisense RNA 1 [Source:HGNC Symbol;Acc:43600]	5	antisense	-0.414876	0.51281	1.45868	0.22714	0.61584
ENSG00000214424	FAM149B1P1	family with sequence similarity 149, member B1 pseudogene 1 [Source:HGNC Symbol;Acc:31735]	15	pseudogene	0.113489	1.24381	0.599573	0.438741	0.78698
ENSG00000273038	RP11-479G22.8		10	lincRNA	-0.135749	1.82804	1.15526	0.282451	0.666569
ENSG00000236255	AC009404.2		2	lincRNA	-0.0742733	0.786994	0.0327092	0.85648	0.966589
ENSG00000235082	SUMO1P3	SUMO1 pseudogene 3 [Source:HGNC Symbol;Acc:33150]	1	pseudogene	0.0388254	5.26221	0.309574	0.577942	0.854628
ENSG00000232362	ATP5LP2	ATP synthase, H+ transporting, mitochondrial Fo complex, subunit g, pseudogene 2 [Source:HGNC Symbol;Acc:13215]	6	pseudogene	-0.0154799	5.92259	0.0562627	0.812504	0.952503
ENSG00000242795	RP11-3K16.2		3	sense_intronic	3.60289	-0.0175051	5.49408	0.019081	0.169934
ENSG00000113569	NUP155	nucleoporin 155kDa [Source:HGNC Symbol;Acc:8063]	5	protein_coding	-0.112733	7.42054	3.13044	0.0768429	0.376469
ENSG00000270141	TERC	telomerase RNA component [Source:HGNC Symbol;Acc:11727]	3	lincRNA	0.0621378	6.64224	0.749367	0.386677	0.754656
ENSG00000225791	TRAM2-AS1	TRAM2 antisense RNA 1 (head to head) [Source:HGNC Symbol;Acc:48663]	6	lincRNA	-0.0451221	3.29156	0.208652	0.647826	0.888913
ENSG00000185442	FAM174B	family with sequence similarity 174, member B [Source:HGNC Symbol;Acc:34339]	15	protein_coding	-0.0703078	6.39372	1.25806	0.262019	0.644905
ENSG00000231312	AC007246.3		2	antisense	-0.156051	2.67372	2.80657	0.0938791	0.418147
ENSG00000229931	RP1-151F17.1		6	antisense	0.887628	-0.0298782	4.71344	0.0299276	0.22374
ENSG00000227682	ATP5A1P2	ATP synthase, H+ transporting, mitochondrial F1 complex, alpha subunit 1 pseudogene 2 [Source:HGNC Symbol;Acc:828]	2	pseudogene	-0.108267	3.1624	1.27237	0.259322	0.642077
ENSG00000232024	LSM12P1	LSM12 pseudogene 1 [Source:HGNC Symbol;Acc:32453]	8	pseudogene	0.0881544	4.97194	1.50193	0.220374	0.607735
ENSG00000272341	RP1-151F17.2		6	lincRNA	0.354375	0.0945296	1.46781	0.225691	0.615121
ENSG00000215447	BX322557.10		21	processed_transcript	0.0627905	3.46525	0.37743	0.538982	0.838083
ENSG00000227200	RP11-121A14.3		9	sense_intronic	-0.624395	-0.596361	1.55666	0.212155	0.597051
ENSG00000160179	ABCG1	ATP-binding cassette, sub-family G (WHITE), member 1 [Source:HGNC Symbol;Acc:73]	21	protein_coding	1.07985	1.29614	16.1405	5.88e-05	0.00218617
ENSG00000149679	CABLES2	Cdk5 and Abl enzyme substrate 2 [Source:HGNC Symbol;Acc:16143]	20	protein_coding	-0.0666586	4.05944	0.740541	0.389488	0.755679
ENSG00000119965	C10orf88	chromosome 10 open reading frame 88 [Source:HGNC Symbol;Acc:25822]	10	protein_coding	0.0553323	3.54747	0.401138	0.526502	0.831736
ENSG00000171566	PLRG1	pleiotropic regulator 1 [Source:HGNC Symbol;Acc:9089]	4	protein_coding	-0.0209013	6.96621	0.107333	0.743202	0.927107
ENSG00000171084	FAM86JP	family with sequence similarity 86, member J, pseudogene [Source:HGNC Symbol;Acc:44097]	3	pseudogene	-0.143704	1.02711	0.3632	0.546734	0.841854
ENSG00000216775	RP1-152L7.5		6	pseudogene	-0.129989	2.06564	0.871898	0.35043	0.726102
ENSG00000103148	NPRL3	nitrogen permease regulator-like 3 (S. cerevisiae) [Source:HGNC Symbol;Acc:14124]	16	protein_coding	-0.144465	3.90113	2.59375	0.107286	0.442055
ENSG00000151458	ANKRD50	ankyrin repeat domain 50 [Source:HGNC Symbol;Acc:29223]	4	protein_coding	-0.126942	5.96219	3.59511	0.0579499	0.326752
ENSG00000261654	RP11-96K19.4		1	sense_overlapping	-0.558309	0.233607	6.94763	0.00839304	0.101294
ENSG00000248626	GAPDHP40	glyceraldehyde 3 phosphate dehydrogenase pseudogene 40 [Source:HGNC Symbol;Acc:37797]	5	pseudogene	0.0198189	5.9335	0.0907481	0.763228	0.93436
ENSG00000244039	RP11-379K17.2		3	pseudogene	0.348771	0.200296	1.44871	0.228736	0.617351
ENSG00000065060	UHRF1BP1	UHRF1 binding protein 1 [Source:HGNC Symbol;Acc:21216]	6	protein_coding	-0.00226415	5.70463	0.00101066	0.974639	1
ENSG00000217889	KRT18P48	keratin 18 pseudogene 48 [Source:HGNC Symbol;Acc:33418]	X	pseudogene	0.0742061	4.74839	1.1555	0.2824	0.666569
ENSG00000062650	WAPAL	wings apart-like homolog (Drosophila) [Source:HGNC Symbol;Acc:23293]	10	protein_coding	-0.0499146	6.98736	0.621053	0.430656	0.782116
ENSG00000213080	RP11-312J18.5		1	pseudogene	-0.138996	6.3909	4.4616	0.0346649	0.246518
ENSG00000223908	AC068657.2		5	pseudogene	0.0651303	1.69592	0.233864	0.628674	0.881558
ENSG00000223768	LINC00205	long intergenic non-protein coding RNA 205 [Source:HGNC Symbol;Acc:16420]	21	lincRNA	0.295869	2.6674	5.02616	0.0249672	0.201281
ENSG00000241839	PLEKHO2	pleckstrin homology domain containing, family O member 2 [Source:HGNC Symbol;Acc:30026]	15	protein_coding	-0.114873	3.573	1.05471	0.304425	0.686239
ENSG00000272269	RP11-500C11.3		6	antisense	0.153565	0.314163	0.235652	0.627365	0.88067
ENSG00000226383	AC093375.1		2	lincRNA	0.124956	0.744226	0.611752	0.434129	0.783652
ENSG00000196998	WDR45	WD repeat domain 45 [Source:HGNC Symbol;Acc:28912]	X	protein_coding	0.169262	4.07952	2.67307	0.102059	0.431807
ENSG00000224540	RP11-385M4.3		1	pseudogene	-0.418356	0.565626	4.01818	0.0450123	0.284729
ENSG00000233691	RP11-312J18.7		1	pseudogene	-0.126117	1.37448	0.84833	0.357025	0.732661
ENSG00000073792	IGF2BP2	insulin-like growth factor 2 mRNA binding protein 2 [Source:HGNC Symbol;Acc:28867]	3	protein_coding	-0.108362	6.37736	2.6464	0.103785	0.435315
ENSG00000273221	RP5-1180E21.5		1	antisense	0.0522918	-0.2106	0.0649741	0.7988	0.947082
ENSG00000186862	PDZD7	PDZ domain containing 7 [Source:HGNC Symbol;Acc:26257]	10	protein_coding	-0.142831	0.355686	0.60249	0.43763	0.785929
ENSG00000225712	ATP5G2P1	ATP synthase, H+ transporting, mitochondrial Fo complex, subunit C2 (subunit 9) pseudogene 1 [Source:HGNC Symbol;Acc:844]	1	pseudogene	-0.0291337	2.22228	0.060842	0.80517	0.949706
ENSG00000204227	RING1	ring finger protein 1 [Source:HGNC Symbol;Acc:10018]	6	protein_coding	0.144002	4.77239	3.61648	0.0572099	0.324702
ENSG00000196456	ZNF775	zinc finger protein 775 [Source:HGNC Symbol;Acc:28501]	7	protein_coding	-0.057836	0.843519	0.098226	0.753969	0.931621
ENSG00000213493	ACTN4P1	actinin, alpha 4 pseudogene 1 [Source:HGNC Symbol;Acc:44028]	4	pseudogene	0.103574	6.72663	2.68689	0.101177	0.430399
ENSG00000217414	RP11-528A10.2		6	pseudogene	-0.106098	3.53645	1.21693	0.269964	0.653209
ENSG00000177721	ANXA2R	annexin A2 receptor [Source:HGNC Symbol;Acc:33463]	5	protein_coding	1.0599	1.11514	5.98885	0.0143966	0.144232
ENSG00000164162	ANAPC10	anaphase promoting complex subunit 10 [Source:HGNC Symbol;Acc:24077]	4	protein_coding	-0.0959804	3.18954	0.961602	0.326784	0.706773
ENSG00000218976	RP11-528A10.1		6	pseudogene	0.090331	1.10175	0.264936	0.606749	0.869827
ENSG00000137726	FXYD6	FXYD domain containing ion transport regulator 6 [Source:HGNC Symbol;Acc:4030]	11	protein_coding	1.05583	0.260546	6.30635	0.0120306	0.128639
ENSG00000254373	RP11-34P1.2		5	pseudogene	0.0654366	5.15563	0.836409	0.360426	0.735457
ENSG00000232859	LYRM9	LYR motif containing 9 [Source:HGNC Symbol;Acc:27314]	17	protein_coding	0.115039	0.549286	0.345825	0.556486	0.84537
ENSG00000213194	AC016732.2		2	pseudogene	-0.106415	4.67556	2.04151	0.153058	0.519043
ENSG00000224020	MIR181A2HG	MIR181A2 host gene (non-protein coding) [Source:HGNC Symbol;Acc:37188]	9	antisense	0.478383	-0.436677	0.496388	0.481092	0.810097
ENSG00000125450	NUP85	nucleoporin 85kDa [Source:HGNC Symbol;Acc:8734]	17	protein_coding	0.00634645	5.92079	0.00922796	0.923471	0.987484
ENSG00000138594	TMOD3	tropomodulin 3 (ubiquitous) [Source:HGNC Symbol;Acc:11873]	15	protein_coding	0.0186179	7.37742	0.0885806	0.765989	0.93436
ENSG00000220548	VIMP1	vimentin pseudogene 1 [Source:HGNC Symbol;Acc:43891]	6	pseudogene	0.390243	3.63021	1.99189	0.158144	0.526478
ENSG00000236484	RRM2P2	ribonucleotide reductase M2 polypeptide pseudogene 2 [Source:HGNC Symbol;Acc:10454]	1	pseudogene	0.075953	0.749182	0.17865	0.672536	0.899009
ENSG00000213174	RP11-373E16.1		3	pseudogene	-0.0771427	1.49384	0.231813	0.630183	0.882331
ENSG00000144395	CCDC150	coiled-coil domain containing 150 [Source:HGNC Symbol;Acc:26834]	2	protein_coding	0.108001	3.03423	0.821441	0.364759	0.738382
ENSG00000230562	FAM133DP	family with sequence similarity 133, member D, pseudogene [Source:HGNC Symbol;Acc:44192]	2	pseudogene	-0.0115133	2.46873	0.0127796	0.909993	0.983236
ENSG00000188368	PRR19	proline rich 19 [Source:HGNC Symbol;Acc:33728]	19	protein_coding	0.0900288	1.29549	0.338974	0.560422	0.847974
ENSG00000120256	LRP11	low density lipoprotein receptor-related protein 11 [Source:HGNC Symbol;Acc:16936]	6	protein_coding	-0.0612303	5.73171	0.878053	0.348735	0.725168
ENSG00000217325	PRELID1P1	PRELI domain containing 1 pseudogene 1 [Source:HGNC Symbol;Acc:43886]	6	pseudogene	-0.054377	2.68638	0.1992	0.655367	0.892825
ENSG00000251215	GOLGA5P1	golgin A5 pseudogene 1 [Source:HGNC Symbol;Acc:43925]	5	pseudogene	0.13889	1.28226	0.677604	0.410413	0.769891
ENSG00000137040	RANBP6	RAN binding protein 6 [Source:HGNC Symbol;Acc:9851]	9	protein_coding	0.00605153	6.44955	0.00784161	0.929437	0.989042
ENSG00000271334	CTD-2078B5.2		5	lincRNA	0	-0.679895	0	1	1
ENSG00000241359	SYNPR-AS1	SYNPR antisense RNA 1 [Source:HGNC Symbol;Acc:40774]	3	antisense	-0.0830316	-0.286787	0.16109	0.688155	0.906257
ENSG00000228937	AC005539.2		2	pseudogene	-0.0757297	0.688537	0.225435	0.634929	0.883823
ENSG00000151623	NR3C2	nuclear receptor subfamily 3, group C, member 2 [Source:HGNC Symbol;Acc:7979]	4	protein_coding	-0.00101007	3.83526	0.000139364	0.990581	1
ENSG00000254471	RP11-885L14.1		11	pseudogene	-0.177472	3.77152	3.72597	0.0535725	0.313085
ENSG00000177736	RP11-474P12.3		9	pseudogene	-0.13921	0.711419	0.407245	0.523371	0.8304
ENSG00000196159	FAT4	FAT atypical cadherin 4 [Source:HGNC Symbol;Acc:23109]	4	protein_coding	-0.170606	4.34033	3.49109	0.0617001	0.336503
ENSG00000213131	YWHAZP4	tyrosine 3-monooxygenase/tryptophan 5-monooxygenase activation protein, zeta pseudogene 4 [Source:HGNC Symbol;Acc:30851]	6	pseudogene	0.0623749	3.03686	0.443049	0.505654	0.822258
ENSG00000232630	PRPS1P2	phosphoribosyl pyrophosphate synthetase 1 pseudogene 2 [Source:HGNC Symbol;Acc:9464]	9	pseudogene	-0.340601	0.391761	1.64837	0.19918	0.581774
ENSG00000255262	TCEB2P2	transcription elongation factor B (SIII), polypeptide 2 (18kDa, elongin B) pseudogene 2 [Source:HGNC Symbol;Acc:39720]	11	pseudogene	0.0475255	4.14601	0.297959	0.585165	0.860303
ENSG00000255014	ARL6IP1P3	ADP-ribosylation factor-like 6 interacting protein 1 pseudogene 3 [Source:HGNC Symbol;Acc:44972]	11	pseudogene	-0.20261	2.82197	4.04841	0.0442129	0.282499
ENSG00000214012	KRT18P38	keratin 18 pseudogene 38 [Source:HGNC Symbol;Acc:33407]	6	pseudogene	0.00212818	6.53102	0.00114771	0.972975	1
ENSG00000109445	ZNF330	zinc finger protein 330 [Source:HGNC Symbol;Acc:15462]	4	protein_coding	0.0126135	5.38353	0.0346787	0.852271	0.965662
ENSG00000266265	KLF14	Kruppel-like factor 14 [Source:HGNC Symbol;Acc:23025]	HG1308_PATCH	protein_coding	0.374202	-0.194624	3.29875	0.0693326	0.357232
ENSG00000260778	MIR940	microRNA 940 [Source:HGNC Symbol;Acc:33683]	16	lincRNA	0.0558656	-0.208646	0.0294888	0.863655	0.967878
ENSG00000198417	MT1F	metallothionein 1F [Source:HGNC Symbol;Acc:7398]	16	protein_coding	1.05483	3.99212	183.399	8.77e-42	9.5e-39
ENSG00000145979	TBC1D7	TBC1 domain family, member 7 [Source:HGNC Symbol;Acc:21066]	6	protein_coding	-0.0736871	4.28175	0.728293	0.393437	0.759471
ENSG00000213315	CTD-3035D6.1		14	pseudogene	0.480818	0.244234	3.64774	0.0561452	0.320655
ENSG00000271133	CTA-293F17.1		7	antisense	0.144059	3.2447	3.23142	0.0722381	0.363541
ENSG00000137033	IL33	interleukin 33 [Source:HGNC Symbol;Acc:16028]	9	protein_coding	-1.4453	5.33005	2.12898	0.144537	0.505078
ENSG00000243445	RP11-715J22.1		16	pseudogene	-0.122086	2.03371	0.918434	0.337886	0.715219
ENSG00000171103	TRMT61B	tRNA methyltransferase 61 homolog B (S. cerevisiae) [Source:HGNC Symbol;Acc:26070]	2	protein_coding	-0.100565	3.65389	1.27668	0.258517	0.641091
ENSG00000185839	RP4-592A1.2		1	pseudogene	-0.062323	5.93908	0.855993	0.354863	0.730213
ENSG00000255220	DDX18P5	DEAD (Asp-Glu-Ala-Asp) box polypeptide 18 pseudogene 5 [Source:HGNC Symbol;Acc:33968]	11	pseudogene	-0.188224	2.08437	1.85727	0.17294	0.547515
ENSG00000229368	AC090587.4		11	sense_overlapping	-0.163268	-0.126367	0.529791	0.466695	0.802653
ENSG00000200753	SNORD56	Small nucleolar RNA SNORD56 [Source:RFAM;Acc:RF00275]	7	snoRNA	0.730784	-0.386156	10.4421	0.00123175	0.0255526
ENSG00000220522	RP1-177A13.1		6	pseudogene	0.22206	2.30851	3.47833	0.0621774	0.337474
ENSG00000078401	EDN1	endothelin 1 [Source:HGNC Symbol;Acc:3176]	6	protein_coding	1.05107	5.48122	106.009	7.34e-25	3.1e-22
ENSG00000236698	EIF1AXP1	eukaryotic translation initiation factor 1A, X-linked pseudogene 1 [Source:HGNC Symbol;Acc:19900]	1	pseudogene	-0.0644533	5.22145	0.754605	0.385022	0.753088
ENSG00000128731	HERC2	HECT and RLD domain containing E3 ubiquitin protein ligase 2 [Source:HGNC Symbol;Acc:4868]	15	protein_coding	-0.0302841	6.6586	0.209036	0.647524	0.888771
ENSG00000130701	RBBP8NL	RBBP8 N-terminal like [Source:HGNC Symbol;Acc:16144]	20	protein_coding	0.0264446	2.12523	0.0762102	0.7825	0.940528
ENSG00000234807	LINC01135	long intergenic non-protein coding RNA 1135 [Source:HGNC Symbol;Acc:49450]	1	lincRNA	-0.241338	0.375888	2.43591	0.118585	0.465019
ENSG00000166839	ANKDD1A	ankyrin repeat and death domain containing 1A [Source:HGNC Symbol;Acc:28002]	15	protein_coding	0.507102	0.266714	2.47619	0.115582	0.459515
ENSG00000205420	KRT6A	keratin 6A [Source:HGNC Symbol;Acc:6443]	12	protein_coding	1.03801	3.14975	141.75	1.1e-32	7.23e-30
ENSG00000203814	HIST2H2BF	histone cluster 2, H2bf [Source:HGNC Symbol;Acc:24700]	1	protein_coding	0.058737	7.49498	0.882953	0.347394	0.723874
ENSG00000087095	NLK	nemo-like kinase [Source:HGNC Symbol;Acc:29858]	17	protein_coding	0.0729019	5.23007	1.03506	0.308973	0.691029
ENSG00000108100	CCNY	cyclin Y [Source:HGNC Symbol;Acc:23354]	10	protein_coding	0.032776	7.18151	0.251978	0.615686	0.873958
ENSG00000243667	WDR92	WD repeat domain 92 [Source:HGNC Symbol;Acc:25176]	2	protein_coding	0.144506	2.51293	2.0162	0.155628	0.522845
ENSG00000213189	BTF3L4P2	basic transcription factor 3-like 4 pseudogene 2 [Source:HGNC Symbol;Acc:39646]	2	pseudogene	0.00557227	5.27807	0.0060754	0.937872	0.99084
ENSG00000226261	AC064836.3		2	pseudogene	-0.1072	1.27655	0.509259	0.47546	0.807652
ENSG00000227097	RP11-742N3.1		11	pseudogene	0.0217815	7.45163	0.122887	0.725924	0.920733
ENSG00000240694	PNMA2	paraneoplastic Ma antigen 2 [Source:HGNC Symbol;Acc:9159]	8	protein_coding	1.02621	2.52667	9.67614	0.00186677	0.0345855
ENSG00000260212	RP11-325O24.5		6	pseudogene	0.0858098	3.10683	0.827838	0.362898	0.737549
ENSG00000228121	PHBP3	prohibitin pseudogene 3 [Source:HGNC Symbol;Acc:8915]	1	pseudogene	-0.0866438	3.39752	0.993763	0.318824	0.700048
ENSG00000179331	RAB39A	RAB39A, member RAS oncogene family [Source:HGNC Symbol;Acc:16521]	11	protein_coding	1.02493	1.54722	4.13821	0.0419255	0.274904
ENSG00000248249	RP11-598O12.1		4	pseudogene	-0.190196	0.0648342	0.733562	0.391731	0.757727
ENSG00000184432	COPB2	coatomer protein complex, subunit beta 2 (beta prime) [Source:HGNC Symbol;Acc:2232]	3	protein_coding	0.11436	8.92935	3.51799	0.0607061	0.33382
ENSG00000166426	CRABP1	cellular retinoic acid binding protein 1 [Source:HGNC Symbol;Acc:2338]	15	protein_coding	1.02463	-0.503585	4.13582	0.0419847	0.27506
ENSG00000036257	CUL3	cullin 3 [Source:HGNC Symbol;Acc:2553]	2	protein_coding	-0.0543769	6.50368	0.703362	0.401656	0.763637
ENSG00000254842	RP11-890B15.2		11	lincRNA	0.331813	0.780629	3.05177	0.080649	0.387411
ENSG00000219699	RP11-325O24.2		6	pseudogene	0.119233	5.01451	2.81699	0.0932714	0.416943
ENSG00000219451	RPL23P8	ribosomal protein L23 pseudogene 8 [Source:HGNC Symbol;Acc:36225]	7	pseudogene	0.0444629	6.73907	0.44934	0.502649	0.820784
ENSG00000269765	CTB-187L3.1		19	pseudogene	0.0658312	2.83638	0.412845	0.520529	0.830252
ENSG00000271851	RP11-565F19.2		17	sense_intronic	0.224081	0.815594	1.65867	0.197783	0.580086
ENSG00000203706	SERTAD4-AS1	SERTAD4 antisense RNA 1 [Source:HGNC Symbol;Acc:32019]	1	antisense	0.730879	0.558108	6.14887	0.0131496	0.137088
ENSG00000166920	C15orf48	chromosome 15 open reading frame 48 [Source:HGNC Symbol;Acc:29898]	15	protein_coding	1.01499	1.7018	79.4192	5.02e-19	1.58e-16
ENSG00000144476	ACKR3	atypical chemokine receptor 3 [Source:HGNC Symbol;Acc:23692]	2	protein_coding	1.01225	4.40588	31.2812	2.23e-08	2.18e-06
ENSG00000102030	NAA10	N(alpha)-acetyltransferase 10, NatA catalytic subunit [Source:HGNC Symbol;Acc:18704]	X	protein_coding	-0.0684651	4.88157	0.807811	0.368768	0.741474
ENSG00000131238	PPT1	palmitoyl-protein thioesterase 1 [Source:HGNC Symbol;Acc:9325]	1	protein_coding	0.00459608	7.47021	0.00533276	0.941786	0.992005
ENSG00000255455	RP11-890B15.3		11	lincRNA	0.0380162	2.13574	0.116606	0.732745	0.923367
ENSG00000213492	NT5C3AP1	5'-nucleotidase, cytosolic IIIA pseudogene 1 [Source:HGNC Symbol;Acc:18530]	4	pseudogene	-0.126503	4.25215	2.83072	0.0924768	0.415533
ENSG00000224152	AC009506.1		2	antisense	0.156731	0.809559	0.587798	0.443272	0.789973
ENSG00000228110	ST13P19	suppression of tumorigenicity 13 (colon carcinoma) (Hsp70 interacting protein) pseudogene 19 [Source:HGNC Symbol;Acc:38862]	1	pseudogene	0.122737	2.52241	1.2224	0.268889	0.651791
ENSG00000251463	FKBP4P1	FK506 binding protein 4, 59kDa pseudogene 1 [Source:HGNC Symbol;Acc:44038]	4	pseudogene	0.180783	1.03311	1.11707	0.290551	0.673661
ENSG00000163359	COL6A3	collagen, type VI, alpha 3 [Source:HGNC Symbol;Acc:2213]	2	protein_coding	1.01202	4.95126	5.71234	0.0168461	0.159024
ENSG00000123124	WWP1	WW domain containing E3 ubiquitin protein ligase 1 [Source:HGNC Symbol;Acc:17004]	8	protein_coding	0.0430336	4.72052	0.358112	0.549556	0.843546
ENSG00000102312	PORCN	porcupine homolog (Drosophila) [Source:HGNC Symbol;Acc:17652]	X	protein_coding	1.00883	5.11125	210.325	1.17e-47	1.35e-44
ENSG00000255500	RP11-347H15.2		11	pseudogene	0.112139	3.39908	1.15307	0.282906	0.666826
ENSG00000226266	AC009961.3		2	lincRNA	-0.292258	-0.0238366	1.41608	0.23405	0.623341
ENSG00000166477	LEO1	Leo1, Paf1/RNA polymerase II complex component, homolog (S. cerevisiae) [Source:HGNC Symbol;Acc:30401]	15	protein_coding	-0.001272	5.55823	0.000339334	0.985303	1
ENSG00000185522	C11orf35	chromosome 11 open reading frame 35 [Source:HGNC Symbol;Acc:28561]	11	protein_coding	0.157033	0.925665	0.88608	0.346542	0.723145
ENSG00000261556	RP11-296I10.6		16	pseudogene	0.204355	1.07547	1.59276	0.206932	0.591267
ENSG00000166033	HTRA1	HtrA serine peptidase 1 [Source:HGNC Symbol;Acc:9476]	10	protein_coding	0.987561	4.10573	67.1305	2.54e-16	6.2e-14
ENSG00000269893	SNHG8	small nucleolar RNA host gene 8 (non-protein coding) [Source:HGNC Symbol;Acc:33098]	4	lincRNA	-0.0519162	5.41509	0.510769	0.474806	0.807652
ENSG00000224668	IPO8P1	importin 8 pseudogene 1 [Source:HGNC Symbol;Acc:41955]	1	pseudogene	-0.0887707	5.88815	1.78886	0.181065	0.560528
ENSG00000253417	RP11-109J4.1		5	lincRNA	-0.524382	1.70746	0.21225	0.645009	0.887439
ENSG00000111331	OAS3	2'-5'-oligoadenylate synthetase 3, 100kDa [Source:HGNC Symbol;Acc:8088]	12	protein_coding	0.043018	4.25639	0.339501	0.560117	0.847825
ENSG00000180673	EXOC5P1	exocyst complex component 5 pseudogene 1 [Source:HGNC Symbol;Acc:43870]	4	pseudogene	0.0198261	5.18594	0.0716359	0.78897	0.943691
ENSG00000246067	RAB30-AS1	RAB30 antisense RNA 1 (head to head) [Source:HGNC Symbol;Acc:48672]	11	lincRNA	0.263291	3.17408	7.00666	0.00812072	0.0992711
ENSG00000221930	FAM45B	family with sequence similarity 45, member B (pseudogene) [Source:HGNC Symbol;Acc:30886]	X	pseudogene	0.149365	4.24373	4.00448	0.0453794	0.285842
ENSG00000250329	KDELC1P1	KDEL (Lys-Asp-Glu-Leu) containing 1 pseudogene 1 [Source:HGNC Symbol;Acc:39193]	5	pseudogene	-0.138543	1.3301	0.303028	0.58199	0.857836
ENSG00000226476	RP11-776H12.1		1	lincRNA	-1.84036	0.744944	3.90479	0.0481487	0.296492
ENSG00000231442	LARP1BP1	La ribonucleoprotein domain family, member 1B pseudogene 1 [Source:HGNC Symbol;Acc:37097]	4	pseudogene	-0.177052	1.23101	1.32093	0.250425	0.633604
ENSG00000159086	PAXBP1	PAX3 and PAX7 binding protein 1 [Source:HGNC Symbol;Acc:13579]	21	protein_coding	-0.00504529	5.38039	0.00491116	0.94413	0.99274
ENSG00000183624	HMCES	5-hydroxymethylcytosine (hmC) binding, ES cell-specific [Source:HGNC Symbol;Acc:24446]	3	protein_coding	-0.047131	5.4371	0.477166	0.489709	0.814551
ENSG00000115204	MPV17	MpV17 mitochondrial inner membrane protein [Source:HGNC Symbol;Acc:7224]	2	protein_coding	-0.0501254	5.03997	0.490207	0.483835	0.811457
ENSG00000250768	RP11-204H9.2		4	pseudogene	-0.0448095	2.40723	0.141792	0.706506	0.913347
ENSG00000253363	RP11-962G15.1		8	lincRNA	0.46787	0.790043	5.92297	0.0149448	0.14692
ENSG00000226986	RP11-543B16.2		1	pseudogene	-0.17018	2.77212	1.93091	0.164659	0.537973
ENSG00000232034	AC092168.2		2	sense_intronic	0.0521628	-0.0624471	0.0386041	0.844235	0.962144
ENSG00000220884	MESTP1	mesoderm specific transcript pseudogene 1 [Source:HGNC Symbol;Acc:29660]	6	pseudogene	-0.16087	5.99941	5.53067	0.0186859	0.168407
ENSG00000259706	HSP90B2P	heat shock protein 90kDa beta (Grp94), member 2, pseudogene [Source:HGNC Symbol;Acc:12099]	15	pseudogene	-0.0142929	7.41547	0.0519297	0.819739	0.954093
ENSG00000260948	RP11-552M11.8		1	sense_overlapping	-0.710406	-0.335136	2.96791	0.0849314	0.398339
ENSG00000153363	LINC00467	long intergenic non-protein coding RNA 467 [Source:HGNC Symbol;Acc:28227]	1	processed_transcript	-0.141696	3.05886	2.65059	0.103512	0.434884
ENSG00000232995	RP11-267N12.3		1	antisense	-0.34558	0.911486	2.86927	0.0902856	0.409941
ENSG00000124440	HIF3A	hypoxia inducible factor 3, alpha subunit [Source:HGNC Symbol;Acc:15825]	19	protein_coding	0.269221	0.696369	1.08535	0.297504	0.679683
ENSG00000201302	SNORA65	small nucleolar RNA, H/ACA box 65 [Source:HGNC Symbol;Acc:10222]	9	snoRNA	0.362527	-0.153775	0.485761	0.485824	0.812432
ENSG00000238188	RP5-875H3.2		X	pseudogene	-0.0983897	0.429168	0.221284	0.638063	0.884514
ENSG00000268034	AC005795.1		19	pseudogene	0.0593559	6.16934	0.819135	0.365433	0.738524
ENSG00000269800	PLEKHA3P1	pleckstrin homology domain containing, family A member 3 pseudogene 1 [Source:HGNC Symbol;Acc:19648]	19	pseudogene	-0.0395031	4.19963	0.180835	0.670656	0.898068
ENSG00000260455	CASC14	cancer susceptibility candidate 14 (non-protein coding) [Source:HGNC Symbol;Acc:49075]	6	lincRNA	-0.144522	1.22464	1.24851	0.263837	0.646736
ENSG00000174197	MGA	MGA, MAX dimerization protein [Source:HGNC Symbol;Acc:14010]	15	protein_coding	-0.0661429	7.60004	1.12332	0.289206	0.672161
ENSG00000258446	RP11-895M11.2		14	pseudogene	-0.0393836	0.018013	0.0213343	0.883872	0.974504
ENSG00000232320	AC009299.5		2	pseudogene	0.153829	3.34376	3.06918	0.0797896	0.385312
ENSG00000219642	BMPR1APS1	bone morphogenetic protein receptor, type IA pseudogene 1 [Source:HGNC Symbol;Acc:21742]	6	pseudogene	-0.0389503	3.91102	0.165016	0.68458	0.90454
ENSG00000268295	RP11-248B24.4		14	pseudogene	0.470981	0.235919	2.57745	0.108396	0.444584
ENSG00000225356	RP11-433O3.1		4	pseudogene	0.03527	4.92236	0.270718	0.60285	0.868044
ENSG00000163328	GPR155	G protein-coupled receptor 155 [Source:HGNC Symbol;Acc:22951]	2	protein_coding	0.00122242	3.89756	7.1e-05	0.993275	1
ENSG00000225032	RP11-228B15.4		9	antisense	0.387789	1.00435	3.83664	0.0501439	0.303386
ENSG00000114670	NEK11	NIMA-related kinase 11 [Source:HGNC Symbol;Acc:18593]	3	protein_coding	0.111854	4.30073	2.12031	0.145357	0.506807
ENSG00000154608	CEP170P1	centrosomal protein 170kDa pseudogene 1 [Source:HGNC Symbol;Acc:28364]	4	pseudogene	-0.173785	-0.311433	0.133517	0.714813	0.916481
ENSG00000256211	RP11-1018J11.1		12	pseudogene	0.0433288	5.21261	0.358932	0.5491	0.843256
ENSG00000204427	ABHD16A	abhydrolase domain containing 16A [Source:HGNC Symbol;Acc:13921]	6	protein_coding	0.0892528	2.00558	0.358294	0.549455	0.84354
ENSG00000260293	RP11-715J22.6		16	sense_intronic	0.338208	0.144524	0.983661	0.321297	0.70217
ENSG00000236646	LAMTOR5P1	late endosomal/lysosomal adaptor, MAPK and MTOR activator 5 pseudogene 1 [Source:HGNC Symbol;Acc:31854]	1	pseudogene	0.0654795	2.88201	0.409108	0.522422	0.830252
ENSG00000253161	RP11-150O12.1		8	lincRNA	-0.0646337	1.61541	0.195684	0.658227	0.893559
ENSG00000236809	SNX25P1	sorting nexin 25 pseudogene 1 [Source:HGNC Symbol;Acc:41509]	1	pseudogene	0.119629	1.57106	0.639806	0.423781	0.776962
ENSG00000227811	FAM212B-AS1	FAM212B antisense RNA 1 [Source:HGNC Symbol;Acc:49446]	1	antisense	-0.307461	0.240789	0.558013	0.455062	0.797106
ENSG00000272902	RP11-299H21.1		2	lincRNA	0.0464026	1.07469	0.0351429	0.851296	0.965315
ENSG00000197077	KIAA1671	KIAA1671 [Source:HGNC Symbol;Acc:29345]	22	protein_coding	-0.0687377	5.1592	0.976	0.323188	0.703653
ENSG00000226121	AHCTF1P1	AT hook containing transcription factor 1 pseudogene 1 [Source:HGNC Symbol;Acc:24620]	2	pseudogene	-0.0722335	6.87082	1.19474	0.274376	0.657636
ENSG00000147854	UHRF2	ubiquitin-like with PHD and ring finger domains 2, E3 ubiquitin protein ligase [Source:HGNC Symbol;Acc:12557]	9	protein_coding	0.121229	5.74296	2.6697	0.102276	0.432302
ENSG00000115221	ITGB6	integrin, beta 6 [Source:HGNC Symbol;Acc:6161]	2	protein_coding	0.979811	6.36754	236.264	2.57e-53	4.94e-50
ENSG00000247137	RP11-727A23.5		11	processed_transcript	0.000391769	1.87307	7.18e-06	0.997863	1
ENSG00000260711	RP11-747H7.3		14	sense_intronic	-0.630346	-0.14471	4.9241	0.0264847	0.20891
ENSG00000090686	USP48	ubiquitin specific peptidase 48 [Source:HGNC Symbol;Acc:18533]	1	protein_coding	0.0301047	6.72552	0.222144	0.637411	0.884218
ENSG00000056998	GYG2	glycogenin 2 [Source:HGNC Symbol;Acc:4700]	X	protein_coding	0.150092	2.033	0.753832	0.385266	0.753225
ENSG00000108306	FBXL20	F-box and leucine-rich repeat protein 20 [Source:HGNC Symbol;Acc:24679]	17	protein_coding	0.12617	4.48776	2.18212	0.139622	0.498873
ENSG00000105655	ISYNA1	inositol-3-phosphate synthase 1 [Source:HGNC Symbol;Acc:29821]	19	protein_coding	-0.0720061	5.33663	1.05447	0.30448	0.686239
ENSG00000271147	RP4-769N13.6		X	processed_transcript	0.0666194	1.7465	0.221593	0.637829	0.884514
ENSG00000231445	TIMM8AP1	translocase of inner mitochondrial membrane 8 homolog A (yeast) pseudogene 1 [Source:HGNC Symbol;Acc:17802]	2	pseudogene	0.471856	-0.378093	1.40279	0.236257	0.624028
ENSG00000220748	RP1-59B16.1		6	pseudogene	0.205122	0.273909	0.508222	0.47591	0.807652
ENSG00000236686	BZW1P1	basic leucine zipper and W2 domains 1 pseudogene 1 [Source:HGNC Symbol;Acc:31378]	3	pseudogene	-0.0109977	5.25954	0.0245688	0.875446	0.972553
ENSG00000224763	FDPSP8	farnesyl diphosphate synthase pseudogene 8 [Source:HGNC Symbol;Acc:39085]	1	pseudogene	0.00726633	0.592227	0.00219884	0.962599	0.99728
ENSG00000213070	HMGB3P6	high mobility group box 3 pseudogene 6 [Source:HGNC Symbol;Acc:39283]	1	pseudogene	-0.0404806	4.5285	0.288212	0.591368	0.862969
ENSG00000238142	RP11-108M9.4		1	lincRNA	0.213432	-0.273223	1.12937	0.28791	0.670697
ENSG00000239653	PSMD6-AS2	PSMD6 antisense RNA 2 [Source:HGNC Symbol;Acc:44125]	3	antisense	0.502984	1.04917	7.7398	0.00540167	0.0748542
ENSG00000244192	RP11-114H7.1		5	pseudogene	-0.0615093	6.87646	0.930209	0.334809	0.71308
ENSG00000133083	DCLK1	doublecortin-like kinase 1 [Source:HGNC Symbol;Acc:2700]	13	protein_coding	0.974631	3.60639	31.1984	2.33e-08	2.27e-06
ENSG00000013275	PSMC4	proteasome (prosome, macropain) 26S subunit, ATPase, 4 [Source:HGNC Symbol;Acc:9551]	19	protein_coding	0.00727632	7.06752	0.0133077	0.90816	0.982841
ENSG00000253414	RP11-150O12.6		8	sense_intronic	1.10381	-0.294914	6.59086	0.0102503	0.116148
ENSG00000178826	TMEM139	transmembrane protein 139 [Source:HGNC Symbol;Acc:22058]	7	protein_coding	0.108732	6.54161	3.00983	0.0827609	0.393194
ENSG00000187037	GPR141	G protein-coupled receptor 141 [Source:HGNC Symbol;Acc:19997]	7	protein_coding	0.973514	1.68156	27.862	1.3e-07	1.1e-05
ENSG00000207005	RNU1-2	RNA, U1 small nuclear 2 [Source:HGNC Symbol;Acc:10123]	1	snRNA	-0.10406	0.849059	0.125157	0.723507	0.920402
ENSG00000269887	RP11-477H21.2		1	sense_intronic	0.347972	-0.307319	1.01373	0.31401	0.695632
ENSG00000272345	RP1-30M3.5		6	antisense	0.374481	-0.108517	1.32894	0.248994	0.632523
ENSG00000250405	RP11-114H7.2		5	pseudogene	0.250248	-0.139171	0.782795	0.376288	0.74549
ENSG00000242028	HYPK	huntingtin interacting protein K [Source:HGNC Symbol;Acc:18418]	15	protein_coding	0.952987	0.582094	9.8468	0.00170128	0.0322424
ENSG00000069956	MAPK6	mitogen-activated protein kinase 6 [Source:HGNC Symbol;Acc:6879]	15	protein_coding	-0.0589877	6.68412	0.828155	0.362807	0.737549
ENSG00000255397	AC022182.2		8	pseudogene	-0.0640403	5.84447	0.804683	0.369697	0.742584
ENSG00000184844	CYCSP45	cytochrome c, somatic pseudogene 45 [Source:HGNC Symbol;Acc:24419]	X	pseudogene	0.108155	2.96904	1.18662	0.276012	0.659791
ENSG00000204362	RP11-380J14.1		1	lincRNA	0.147037	0.256346	0.575241	0.448184	0.792519
ENSG00000160959	LRRC14	leucine rich repeat containing 14 [Source:HGNC Symbol;Acc:20419]	8	protein_coding	0.0614566	5.53838	0.628769	0.427807	0.779841
ENSG00000225487	RP11-403P14.1		1	pseudogene	-0.0792535	2.84749	0.494904	0.481748	0.810414
ENSG00000233459	AC125238.2		2	pseudogene	0.004702	4.55947	0.00357451	0.952325	0.994778
ENSG00000202198	RN7SK	RNA, 7SK small nuclear [Source:HGNC Symbol;Acc:10037]	6	misc_RNA	0.102346	14.0836	2.89846	0.0886642	0.4062
ENSG00000250492	INTS6P1	integrator complex subunit 6 pseudogene 1 [Source:HGNC Symbol;Acc:43921]	5	pseudogene	-0.110581	4.30655	2.03767	0.153444	0.519392
ENSG00000136856	SLC2A8	solute carrier family 2 (facilitated glucose transporter), member 8 [Source:HGNC Symbol;Acc:13812]	9	protein_coding	0.0747399	4.43532	0.851584	0.356105	0.731292
ENSG00000214975	PPIAP29	peptidylprolyl isomerase A (cyclophilin A) pseudogene 29 [Source:HGNC Symbol;Acc:43021]	6	pseudogene	-0.0438281	4.26508	0.346266	0.556234	0.84537
ENSG00000213881	NPM1P6	nucleophosmin 1 (nucleolar phosphoprotein B23, numatrin) pseudogene 6 [Source:HGNC Symbol;Acc:7926]	8	pseudogene	-0.0949095	7.10892	2.13949	0.14355	0.50366
ENSG00000164742	ADCY1	adenylate cyclase 1 (brain) [Source:HGNC Symbol;Acc:232]	7	protein_coding	0.946281	1.95092	12.9521	0.00031957	0.00868765
ENSG00000151849	CENPJ	centromere protein J [Source:HGNC Symbol;Acc:17272]	13	protein_coding	0.167732	5.33136	3.74911	0.0528357	0.310771
ENSG00000220749	RPL21P28	ribosomal protein L21 pseudogene 28 [Source:HGNC Symbol;Acc:36258]	1	pseudogene	-0.214609	1.34065	0.971279	0.324361	0.704702
ENSG00000153208	MERTK	c-mer proto-oncogene tyrosine kinase [Source:HGNC Symbol;Acc:7027]	2	protein_coding	0.000805607	5.05768	0.000100451	0.992003	1
ENSG00000229980	TOB1-AS1	TOB1 antisense RNA 1 [Source:HGNC Symbol;Acc:44340]	17	processed_transcript	-0.136564	-0.255618	0.351452	0.553292	0.845313
ENSG00000220517	ASS1P1	argininosuccinate synthetase 1 pseudogene 1 [Source:HGNC Symbol;Acc:759]	6	pseudogene	0.25521	3.97073	9.5267	0.00202504	0.0368076
ENSG00000254285	KRT8P3	keratin 8 pseudogene 3 [Source:HGNC Symbol;Acc:31056]	8	pseudogene	-0.0168633	9.09164	0.0775976	0.78058	0.940215
ENSG00000177822	AC108142.1		4	antisense	-0.0572928	3.81108	0.390407	0.532086	0.834544
ENSG00000159210	SNF8	SNF8, ESCRT-II complex subunit [Source:HGNC Symbol;Acc:17028]	17	protein_coding	0.0511378	5.75327	0.606012	0.436293	0.785274
ENSG00000250959	GLUD1P3	glutamate dehydrogenase 1 pseudogene 3 [Source:HGNC Symbol;Acc:4338]	10	pseudogene	0.114734	0.284014	0.2576	0.611774	0.871861
ENSG00000261457	AC002519.6		16	pseudogene	0.0652508	3.76752	0.588883	0.442852	0.78966
ENSG00000206530	WDR52	WD repeat domain 52 [Source:HGNC Symbol;Acc:25631]	3	protein_coding	-0.152831	3.56483	0.886249	0.346496	0.723145
ENSG00000218857	RP1-209B5.2		6	pseudogene	-0.104082	2.47858	0.854704	0.355225	0.730622
ENSG00000224167	RP3-522D1.1		1	lincRNA	-0.154483	1.6126	1.37482	0.240985	0.624792
ENSG00000169067	ACTBL2	actin, beta-like 2 [Source:HGNC Symbol;Acc:17780]	5	protein_coding	0.940874	1.46653	32.6052	1.13e-08	1.19e-06
ENSG00000235316	DUSP8P5	dual specificity phosphatase 8 pseudogene 5 [Source:HGNC Symbol;Acc:45003]	10	pseudogene	0.207747	0.522332	0.869542	0.351082	0.726443
ENSG00000255857	PXN-AS1	PXN antisense RNA 1 [Source:HGNC Symbol;Acc:44123]	12	antisense	-0.0165035	0.969547	0.00917836	0.923676	0.987484
ENSG00000179978	RP11-1319K7.1		5	pseudogene	1.73304	-0.267822	8.56672	0.00342364	0.0536555
ENSG00000179988	PSTK	phosphoseryl-tRNA kinase [Source:HGNC Symbol;Acc:28578]	10	protein_coding	0.141574	3.13849	1.63074	0.2016	0.584162
ENSG00000229020	AKR7A2P1	aldo-keto reductase family 7, member A2 pseudogene 1 [Source:HGNC Symbol;Acc:24062]	1	pseudogene	0.0165334	2.00949	0.0203066	0.886684	0.9756
ENSG00000224012	RP11-756G12.1		5	pseudogene	-0.118087	3.25955	1.29693	0.254774	0.638231
ENSG00000168405	CMAHP	cytidine monophospho-N-acetylneuraminic acid hydroxylase, pseudogene [Source:HGNC Symbol;Acc:2098]	6	pseudogene	4.35855	-0.289931	9.60615	0.00193927	0.035672
ENSG00000218261	RP11-96J19.1		6	pseudogene	0.164554	1.17874	1.23913	0.265638	0.648869
ENSG00000234771	RP11-395P17.3		9	antisense	0.393377	2.39379	12.7045	0.000364785	0.00967658
ENSG00000226419	SLC16A1-AS1	SLC16A1 antisense RNA 1 [Source:HGNC Symbol;Acc:49445]	1	antisense	-0.18522	2.40379	2.26535	0.132297	0.488414
ENSG00000251003	RP11-152P17.2		8	processed_transcript	0.838506	3.30686	3.91817	0.047767	0.29477
ENSG00000117395	EBNA1BP2	EBNA1 binding protein 2 [Source:HGNC Symbol;Acc:15531]	1	protein_coding	-0.0550614	7.46546	0.72311	0.395126	0.760769
ENSG00000184678	HIST2H2BE	histone cluster 2, H2be [Source:HGNC Symbol;Acc:4760]	1	protein_coding	0.0441672	7.6916	0.502279	0.4785	0.809073
ENSG00000236674	RP4-792G4.3		1	pseudogene	-0.0155211	0.409265	0.00380653	0.950804	0.994187
ENSG00000135218	CD36	CD36 molecule (thrombospondin receptor) [Source:HGNC Symbol;Acc:1663]	7	protein_coding	0.935245	-0.0409035	5.8713	0.0153897	0.149729
ENSG00000184731	FAM110C	family with sequence similarity 110, member C [Source:HGNC Symbol;Acc:33340]	2	protein_coding	-0.138692	3.90562	3.23658	0.0720107	0.362607
ENSG00000154928	EPHB1	EPH receptor B1 [Source:HGNC Symbol;Acc:3392]	3	protein_coding	-0.267545	3.43308	1.8024	0.179422	0.558181
ENSG00000197180	BX936347.1		X	pseudogene	0.0922061	1.50288	0.611246	0.434319	0.783756
ENSG00000112339	HBS1L	HBS1-like (S. cerevisiae) [Source:HGNC Symbol;Acc:4834]	6	protein_coding	-0.00188762	6.73618	0.000886616	0.976246	1
ENSG00000115107	STEAP3	STEAP family member 3, metalloreductase [Source:HGNC Symbol;Acc:24592]	2	protein_coding	-0.14035	4.70817	3.13163	0.076787	0.376469
ENSG00000223546	LINC00630	long intergenic non-protein coding RNA 630 [Source:HGNC Symbol;Acc:44263]	X	lincRNA	0.0572186	2.1316	0.19558	0.658313	0.893605
ENSG00000131435	PDLIM4	PDZ and LIM domain 4 [Source:HGNC Symbol;Acc:16501]	5	protein_coding	0.183676	4.93555	2.93434	0.0867141	0.402158
ENSG00000227946	AC007383.3		2	lincRNA	0.00850578	0.700812	0.000979594	0.975032	1
ENSG00000225308	ASS1P11	argininosuccinate synthetase 1 pseudogene 11 [Source:HGNC Symbol;Acc:761]	7	pseudogene	0.418715	4.56187	30.6654	3.07e-08	2.9e-06
ENSG00000255387	RP11-23F23.3		11	pseudogene	-0.0920992	3.77872	1.05931	0.303374	0.685172
ENSG00000254615	RP11-395G23.3		8	lincRNA	-0.151989	2.16419	0.33487	0.562805	0.848761
ENSG00000148606	POLR3A	polymerase (RNA) III (DNA directed) polypeptide A, 155kDa [Source:HGNC Symbol;Acc:30074]	10	protein_coding	-0.0684679	6.29576	0.938507	0.332662	0.711844
ENSG00000042980	ADAM28	ADAM metallopeptidase domain 28 [Source:HGNC Symbol;Acc:206]	8	protein_coding	0.934687	2.35343	82.8903	8.67e-20	3e-17
ENSG00000132780	NASP	nuclear autoantigenic sperm protein (histone-binding) [Source:HGNC Symbol;Acc:7644]	1	protein_coding	-0.0443923	6.74442	0.422634	0.515626	0.827137
ENSG00000235282	RP1-8B22.1		1	pseudogene	-0.202792	1.5885	1.9972	0.157591	0.525565
ENSG00000184260	HIST2H2AC	histone cluster 2, H2ac [Source:HGNC Symbol;Acc:4738]	1	protein_coding	0.0471586	6.6425	0.531835	0.465836	0.80232
ENSG00000219532	RP3-323K23.3		6	pseudogene	0.190512	0.506323	0.846008	0.357684	0.732885
ENSG00000172974	AC007318.5		2	pseudogene	0.0147776	7.31647	0.0557529	0.813339	0.952838
ENSG00000236090	LDHAP3	lactate dehydrogenase A pseudogene 3 [Source:HGNC Symbol;Acc:6538]	2	pseudogene	0.411382	-0.270633	3.19201	0.073999	0.368227
ENSG00000224358	RP11-466F5.8		1	antisense	-0.511257	0.32111	3.32017	0.0684349	0.354919
ENSG00000198468	FLVCR1-AS1	FLVCR1 antisense RNA 1 (head to head) [Source:HGNC Symbol;Acc:39077]	1	lincRNA	-0.0486484	0.344373	0.0692643	0.792411	0.944286
ENSG00000178028	DMAP1	DNA methyltransferase 1 associated protein 1 [Source:HGNC Symbol;Acc:18291]	1	protein_coding	0.0607067	5.34776	0.652921	0.41907	0.774142
ENSG00000253676	TAGLN2P1	transgelin 2 pseudogene 1 [Source:HGNC Symbol;Acc:21739]	8	pseudogene	0.308469	7.22162	23.0039	1.62e-06	9.97e-05
ENSG00000259207	ITGB3	integrin, beta 3 (platelet glycoprotein IIIa, antigen CD61) [Source:HGNC Symbol;Acc:6156]	17	protein_coding	0.932485	5.37866	9.35973	0.00221805	0.0392809
ENSG00000133321	RARRES3	retinoic acid receptor responder (tazarotene induced) 3 [Source:HGNC Symbol;Acc:9869]	11	protein_coding	-0.0275068	3.02493	0.106076	0.744657	0.927782
ENSG00000159186	AC007383.6		2	pseudogene	0.00309291	4.49334	0.00161482	0.967946	0.998705
ENSG00000157551	KCNJ15	potassium inwardly-rectifying channel, subfamily J, member 15 [Source:HGNC Symbol;Acc:6261]	21	protein_coding	0.925146	0.615742	11.5308	0.000684535	0.0162432
ENSG00000226141	AF277315.13		X	pseudogene	0	-0.381396	0	1	1
ENSG00000111271	ACAD10	acyl-CoA dehydrogenase family, member 10 [Source:HGNC Symbol;Acc:21597]	12	protein_coding	-0.0888266	4.3045	1.17835	0.277691	0.66151
ENSG00000180105	AC017081.2		2	pseudogene	-0.262008	0.307196	2.06157	0.151055	0.51577
ENSG00000223501	VPS52	vacuolar protein sorting 52 homolog (S. cerevisiae) [Source:HGNC Symbol;Acc:10518]	6	protein_coding	-0.00143588	6.19695	0.000456938	0.982946	1
ENSG00000139278	GLIPR1	GLI pathogenesis-related 1 [Source:HGNC Symbol;Acc:17001]	12	protein_coding	0.0771683	4.08543	0.719926	0.396168	0.760865
ENSG00000232499	RP11-512F24.1		1	pseudogene	-0.0942284	2.20419	0.426795	0.513566	0.82708
ENSG00000122176	FMOD	fibromodulin [Source:HGNC Symbol;Acc:3774]	1	protein_coding	0.12056	-0.309504	0.109354	0.740881	0.926208
ENSG00000253228	NRBF2P4	nuclear receptor binding factor 2 pseudogene 4 [Source:HGNC Symbol;Acc:44607]	8	pseudogene	-0.00794213	0.623196	0.00197635	0.964541	0.997774
ENSG00000164066	INTU	inturned planar cell polarity protein [Source:HGNC Symbol;Acc:29239]	4	protein_coding	-0.0155287	4.49422	0.0414011	0.838766	0.960221
ENSG00000262049	RP13-1032I1.7		17	antisense	-0.0015252	1.72715	0.000105193	0.991817	1
ENSG00000236740	RP11-411K7.1		6	lincRNA	-0.0466957	0.0974534	0.0232889	0.878708	0.973611
ENSG00000178096	BOLA1	bolA family member 1 [Source:HGNC Symbol;Acc:24263]	1	protein_coding	0.12796	2.76921	1.25434	0.262725	0.645438
ENSG00000232450	RP4-730K3.3		1	pseudogene	0.322465	0.103865	1.33031	0.248749	0.632523
ENSG00000096696	DSP	desmoplakin [Source:HGNC Symbol;Acc:3052]	6	protein_coding	0.0936232	8.35162	2.31452	0.128171	0.480974
ENSG00000215835	RP11-9L18.2		1	pseudogene	-0.0616298	7.00382	0.940594	0.332125	0.711397
ENSG00000237810	CTD-2571E19.3		8	pseudogene	-0.294598	2.72671	7.93426	0.00485075	0.0691561
ENSG00000219682	RP3-425P12.4		6	pseudogene	-0.123177	4.10404	2.19298	0.138641	0.497358
ENSG00000204961	PCDHA9	protocadherin alpha 9 [Source:HGNC Symbol;Acc:8675]	5	protein_coding	0.921435	-0.526637	4.59723	0.0320236	0.233563
ENSG00000069966	GNB5	guanine nucleotide binding protein (G protein), beta 5 [Source:HGNC Symbol;Acc:4401]	15	protein_coding	0.0890852	4.74902	1.18162	0.277026	0.661256
ENSG00000263731	RP11-498C9.15		17	lincRNA	0.0638113	3.6485	0.577714	0.44721	0.792083
ENSG00000228510	RP11-339B21.8		9	pseudogene	0.385869	0.119513	2.53339	0.111461	0.451487
ENSG00000068976	PYGM	phosphorylase, glycogen, muscle [Source:HGNC Symbol;Acc:9726]	11	protein_coding	-0.42488	-0.322551	1.34687	0.245826	0.629489
ENSG00000112139	MDGA1	MAM domain containing glycosylphosphatidylinositol anchor 1 [Source:HGNC Symbol;Acc:19267]	6	protein_coding	0.916222	1.19491	25.8066	3.77e-07	2.82e-05
ENSG00000272779	LL22NC03-80A10.6		22	pseudogene	0.0129235	1.23108	0.00502017	0.943515	0.992624
ENSG00000248873	SERBP1P6	SERPINE1 mRNA binding protein 1 pseudogene 6 [Source:HGNC Symbol;Acc:44635]	5	pseudogene	-0.125079	4.08108	2.1605	0.141599	0.500795
ENSG00000256637	RP11-76I14.1		2	lincRNA	0	1.08441	0	1	1
ENSG00000226396	RPS14P3	ribosomal protein S14 pseudogene 3 [Source:HGNC Symbol;Acc:35797]	1	pseudogene	0.00156652	8.3975	0.000643762	0.979758	1
ENSG00000100593	ISM2	isthmin 2 [Source:HGNC Symbol;Acc:23176]	14	protein_coding	0.916098	-0.0537677	6.9121	0.00856146	0.103021
ENSG00000233476	EEF1A1P6	eukaryotic translation elongation factor 1 alpha 1 pseudogene 6 [Source:HGNC Symbol;Acc:3201]	7	pseudogene	-0.0117944	7.47342	0.0359123	0.849697	0.96492
ENSG00000185479	KRT6B	keratin 6B [Source:HGNC Symbol;Acc:6444]	12	protein_coding	0.904051	-0.806289	10.4454	0.00122958	0.0255381
ENSG00000229321	AC008269.2		2	lincRNA	-0.0445466	-0.0286685	0.0225154	0.880724	0.973885
ENSG00000162999	DUSP19	dual specificity phosphatase 19 [Source:HGNC Symbol;Acc:18894]	2	protein_coding	-0.178362	3.09079	1.7203	0.189654	0.571683
ENSG00000233006	AC034220.3		5	processed_transcript	0.221506	0.0463085	1.1131	0.29141	0.674839
ENSG00000213335	CLNS1AP1	chloride channel, nucleotide-sensitive, 1A pseudogene 1 [Source:HGNC Symbol;Acc:2081]	6	pseudogene	0.0398515	3.34551	0.175221	0.675513	0.900104
ENSG00000213036	RP11-365D23.4		1	pseudogene	-0.0561104	4.03225	0.491642	0.483196	0.811457
ENSG00000176485	PLA2G16	phospholipase A2, group XVI [Source:HGNC Symbol;Acc:17825]	11	protein_coding	0.0715626	5.01759	1.11099	0.291867	0.675071
ENSG00000169251	NMD3	NMD3 ribosome export adaptor [Source:HGNC Symbol;Acc:24250]	3	protein_coding	-0.0335579	6.73795	0.257774	0.611653	0.871861
ENSG00000123106	CCDC91	coiled-coil domain containing 91 [Source:HGNC Symbol;Acc:24855]	12	protein_coding	0.00905434	5.82197	0.0169256	0.896489	0.97845
ENSG00000117000	RLF	rearranged L-myc fusion [Source:HGNC Symbol;Acc:10025]	1	protein_coding	0.00691847	6.68959	0.0112759	0.915433	0.985221
ENSG00000100077	ADRBK2	adrenergic, beta, receptor kinase 2 [Source:HGNC Symbol;Acc:290]	22	protein_coding	0.0265857	1.91292	0.0340942	0.853507	0.965988
ENSG00000123552	USP45	ubiquitin specific peptidase 45 [Source:HGNC Symbol;Acc:20080]	6	protein_coding	0.0249887	4.78036	0.0984533	0.753694	0.931603
ENSG00000259950	RP11-170L3.4		16	pseudogene	-0.247329	1.44414	2.85726	0.0909624	0.411612
ENSG00000228335	AC073063.10		7	pseudogene	0.0166672	4.82367	0.052854	0.818169	0.953744
ENSG00000215424	MCM3AP-AS1	MCM3AP antisense RNA 1 [Source:HGNC Symbol;Acc:16417]	21	antisense	-0.0726945	2.5276	0.272385	0.601736	0.867543
ENSG00000178445	GLDC	glycine dehydrogenase (decarboxylating) [Source:HGNC Symbol;Acc:4313]	9	protein_coding	-0.103472	2.54001	0.76714	0.381103	0.750054
ENSG00000223478	RP11-545E17.3		9	antisense	0.0476849	1.75822	0.138001	0.710276	0.915228
ENSG00000117242	PINK1-AS	PINK1 antisense RNA [Source:HGNC Symbol;Acc:38872]	1	antisense	-0.108842	3.74671	1.70976	0.191016	0.573488
ENSG00000169429	IL8	interleukin 8 [Source:HGNC Symbol;Acc:6025]	4	protein_coding	0.900258	8.43718	212.61	3.7e-48	5.34e-45
ENSG00000220635	KRASP1	Kirsten rat sarcoma viral oncogene homolog pseudogene 1 [Source:HGNC Symbol;Acc:6406]	6	pseudogene	-0.227656	2.12639	1.43328	0.23123	0.620443
ENSG00000236480	PKMP1	pyruvate kinase, muscle pseudogene 1 [Source:HGNC Symbol;Acc:44243]	1	pseudogene	0.00237713	7.8527	0.00148759	0.969234	0.99904
ENSG00000102032	RENBP	renin binding protein [Source:HGNC Symbol;Acc:9959]	X	protein_coding	0.265005	-0.172566	2.02584	0.154643	0.521764
ENSG00000265688	MAFG-AS1	MAFG antisense RNA 1 (head to head) [Source:HGNC Symbol;Acc:43649]	17	antisense	0.0803453	2.16664	0.489549	0.484129	0.811586
ENSG00000170390	DCLK2	doublecortin-like kinase 2 [Source:HGNC Symbol;Acc:19002]	4	protein_coding	0.0739291	2.54136	0.0804425	0.776699	0.93924
ENSG00000206754	SNORD101	small nucleolar RNA, C/D box 101 [Source:HGNC Symbol;Acc:32764]	6	snoRNA	0.316364	-0.0712118	1.10582	0.292993	0.676295
ENSG00000261613	RP11-20I23.13		16	antisense	-0.190964	0.43626	0.919938	0.337491	0.715206
ENSG00000221500	SNORD100	small nucleolar RNA, C/D box 100 [Source:HGNC Symbol;Acc:32763]	6	snoRNA	0.119869	0.0580799	0.208265	0.648131	0.889146
ENSG00000035115	SH3YL1	SH3 and SYLF domain containing 1 [Source:HGNC Symbol;Acc:29546]	2	protein_coding	0.0360293	5.34488	0.283	0.594741	0.864639
ENSG00000200534	SNORA33	small nucleolar RNA, H/ACA box 33 [Source:HGNC Symbol;Acc:32623]	6	snoRNA	0.330559	0.713207	2.31498	0.128133	0.480937
ENSG00000261116	RP3-523K23.2		6	sense_overlapping	-0.105982	2.57956	1.30977	0.252437	0.635753
ENSG00000109062	SLC9A3R1	solute carrier family 9, subfamily A (NHE3, cation proton antiporter 3), member 3 regulator 1 [Source:HGNC Symbol;Acc:11075]	17	protein_coding	0.0137404	5.07606	0.0387829	0.843879	0.962144
ENSG00000226072	AC016772.4		2	pseudogene	0.011957	2.51016	0.0100842	0.920011	0.986265
ENSG00000272462	U91328.19		6	lincRNA	-0.0170328	1.89595	0.00609859	0.937754	0.990836
ENSG00000184925	LCN12	lipocalin 12 [Source:HGNC Symbol;Acc:28733]	9	protein_coding	0.899269	-0.479618	7.62269	0.00576385	0.0785534
ENSG00000184743	ATL3	atlastin GTPase 3 [Source:HGNC Symbol;Acc:24526]	11	protein_coding	-0.0433432	7.95492	0.497437	0.480629	0.810097
ENSG00000144560	VGLL4	vestigial like 4 (Drosophila) [Source:HGNC Symbol;Acc:28966]	3	protein_coding	0.00461184	6.76719	0.00506205	0.94328	0.992438
ENSG00000267452	RP11-1018N14.5		17	lincRNA	1.9213	-1.19213	1.37486	0.240979	0.624792
ENSG00000124160	NCOA5	nuclear receptor coactivator 5 [Source:HGNC Symbol;Acc:15909]	20	protein_coding	-0.0413314	5.85363	0.388297	0.533196	0.834747
ENSG00000118961	C2orf43	chromosome 2 open reading frame 43 [Source:HGNC Symbol;Acc:26145]	2	protein_coding	-0.0461566	5.45782	0.465745	0.494951	0.816528
ENSG00000064995	TAF11	TAF11 RNA polymerase II, TATA box binding protein (TBP)-associated factor, 28kDa [Source:HGNC Symbol;Acc:11544]	6	protein_coding	-0.0261404	5.46847	0.122646	0.726182	0.920836
ENSG00000114784	EIF1B	eukaryotic translation initiation factor 1B [Source:HGNC Symbol;Acc:30792]	3	protein_coding	-0.135229	3.46234	1.99739	0.15757	0.525565
ENSG00000168243	GNG4	guanine nucleotide binding protein (G protein), gamma 4 [Source:HGNC Symbol;Acc:4407]	1	protein_coding	0.895298	0.97171	27.7379	1.39e-07	1.16e-05
ENSG00000218690	HIST1H2APS4	histone cluster 1, H2a, pseudogene 4 [Source:HGNC Symbol;Acc:4732]	6	pseudogene	-0.0540528	0.845117	0.158438	0.690599	0.907007
ENSG00000220666	RCC2P7	regulator of chromosome condensation 2 pseudogene 7 [Source:HGNC Symbol;Acc:42383]	6	pseudogene	-0.080812	1.85915	0.41802	0.517927	0.828898
ENSG00000204248	COL11A2	collagen, type XI, alpha 2 [Source:HGNC Symbol;Acc:2187]	6	protein_coding	0.889751	2.42326	6.70827	0.0095967	0.111045
ENSG00000006756	ARSD	arylsulfatase D [Source:HGNC Symbol;Acc:717]	X	protein_coding	0.124899	4.96655	2.78185	0.0953382	0.420152
ENSG00000047617	ANO2	anoctamin 2 [Source:HGNC Symbol;Acc:1183]	12	protein_coding	0.888028	1.1501	24.0329	9.47e-07	6.29e-05
ENSG00000236216	PPP1R11P1	protein phosphatase 1, regulatory (inhibitor) subunit 11 pseudogene 1 [Source:HGNC Symbol;Acc:16326]	1	pseudogene	0.136507	1.53671	0.599406	0.438805	0.787013
ENSG00000124549	BTN2A3P	butyrophilin, subfamily 2, member A3, pseudogene [Source:HGNC Symbol;Acc:13229]	6	pseudogene	-0.14159	1.25665	0.316439	0.573756	0.853978
ENSG00000013441	CLK1	CDC-like kinase 1 [Source:HGNC Symbol;Acc:2068]	2	protein_coding	0.0646468	5.70346	0.874423	0.349734	0.725849
ENSG00000236859	NIFK-AS1	NIFK antisense RNA 1 [Source:HGNC Symbol;Acc:27385]	2	antisense	-0.126154	2.27111	0.889423	0.345634	0.722874
ENSG00000105088	OLFM2	olfactomedin 2 [Source:HGNC Symbol;Acc:17189]	19	protein_coding	0.882801	1.02839	4.4089	0.035752	0.251644
ENSG00000172977	KAT5	K(lysine) acetyltransferase 5 [Source:HGNC Symbol;Acc:5275]	11	protein_coding	-0.0172565	5.62148	0.0632722	0.801397	0.948566
ENSG00000232951	IPO7P1	importin 7 pseudogene 1 [Source:HGNC Symbol;Acc:39837]	X	pseudogene	-0.249254	3.62785	8.32537	0.00390951	0.0592168
ENSG00000251433	RP11-540E16.1		4	pseudogene	-0.073658	0.801379	0.219004	0.6398	0.885181
ENSG00000227001	NBPF2P	neuroblastoma breakpoint family, member 2, pseudogene [Source:HGNC Symbol;Acc:31987]	1	pseudogene	0.121003	0.700603	0.488852	0.48444	0.811709
ENSG00000163811	WDR43	WD repeat domain 43 [Source:HGNC Symbol;Acc:28945]	2	protein_coding	-0.0743415	7.69217	1.4125	0.234642	0.624028
ENSG00000141452	C18orf8	chromosome 18 open reading frame 8 [Source:HGNC Symbol;Acc:24326]	18	protein_coding	0.00311224	5.26522	0.00197971	0.964511	0.997774
ENSG00000227954	RP3-323P13.2		6	antisense	0.562091	0.151725	10.4148	0.00125008	0.0257801
ENSG00000137802	MAPKBP1	mitogen-activated protein kinase binding protein 1 [Source:HGNC Symbol;Acc:29536]	15	protein_coding	-0.00611622	5.70302	0.00784598	0.929418	0.989042
ENSG00000234383	CTBP2P8	C-terminal binding protein 2 pseudogene 8 [Source:HGNC Symbol;Acc:45200]	1	pseudogene	0.070064	3.43594	0.653718	0.418786	0.773866
ENSG00000163002	NUP35	nucleoporin 35kDa [Source:HGNC Symbol;Acc:29797]	2	protein_coding	-0.0446261	4.632	0.318982	0.57222	0.853111
ENSG00000144857	BOC	BOC cell adhesion associated, oncogene regulated [Source:HGNC Symbol;Acc:17173]	3	protein_coding	0.880825	5.82691	6.07857	0.0136831	0.139917
ENSG00000187952	HS6ST1P1	heparan sulfate 6-O-sulfotransferase 1 pseudogene 1 [Source:HGNC Symbol;Acc:31835]	1	pseudogene	0.310407	2.922	3.48185	0.0620452	0.337335
ENSG00000243710	WDR65	WD repeat domain 65 [Source:HGNC Symbol;Acc:26485]	1	protein_coding	0.121605	1.02652	0.247488	0.61885	0.875937
ENSG00000177427	MIEF2	mitochondrial elongation factor 2 [Source:HGNC Symbol;Acc:17920]	17	protein_coding	0.0552485	4.54807	0.578287	0.446985	0.792008
ENSG00000139579	NABP2	nucleic acid binding protein 2 [Source:HGNC Symbol;Acc:28412]	12	protein_coding	-0.113347	5.37292	2.62134	0.105435	0.438816
ENSG00000186132	C2orf76	chromosome 2 open reading frame 76 [Source:HGNC Symbol;Acc:27017]	2	protein_coding	0.0937193	2.52713	0.589528	0.442602	0.78966
ENSG00000167600	CYP2S1	cytochrome P450, family 2, subfamily S, polypeptide 1 [Source:HGNC Symbol;Acc:15654]	19	protein_coding	0.0814136	2.14203	0.666188	0.414384	0.772336
ENSG00000258711	RP11-218E20.3		14	lincRNA	0.26445	-0.548927	0.177785	0.673283	0.899226
ENSG00000124074	ENKD1	enkurin domain containing 1 [Source:HGNC Symbol;Acc:25246]	16	protein_coding	0.201928	3.02516	3.23987	0.0718663	0.362512
ENSG00000233901	RP11-65J3.1		9	lincRNA	0.0675748	-0.0139482	0.0557846	0.813287	0.952838
ENSG00000250462	LRRC37BP1	leucine rich repeat containing 37B pseudogene 1 [Source:HGNC Symbol;Acc:25390]	17	pseudogene	0.299012	1.81272	3.25641	0.0711447	0.360869
ENSG00000224426	SLC31A1P1	solute carrier family 31 (copper transporter), member 1 pseudogene 1 [Source:HGNC Symbol;Acc:17124]	3	pseudogene	0.0730458	2.00382	0.3403	0.559656	0.84782
ENSG00000131015	ULBP2	UL16 binding protein 2 [Source:HGNC Symbol;Acc:14894]	6	protein_coding	0.0348997	1.71936	0.0160842	0.89908	0.979256
ENSG00000055813	CCDC85A	coiled-coil domain containing 85A [Source:HGNC Symbol;Acc:29400]	2	protein_coding	0.875943	-0.202907	16.5343	4.78e-05	0.00180307
ENSG00000229738	AC010240.3		5	pseudogene	0.257765	2.14395	4.22616	0.0398054	0.268187
ENSG00000259205	PRKXP1	protein kinase, X-linked, pseudogene 1 [Source:HGNC Symbol;Acc:9442]	15	pseudogene	-0.552406	0.751943	2.87077	0.0902018	0.409669
ENSG00000215817	ZC3H11B	zinc finger CCCH-type containing 11B pseudogene [Source:HGNC Symbol;Acc:25659]	1	pseudogene	0.00196501	4.26742	0.000591631	0.980595	1
ENSG00000228223	HCG11	HLA complex group 11 (non-protein coding) [Source:HGNC Symbol;Acc:17707]	6	lincRNA	0.0141674	2.25904	0.0143319	0.904708	0.981177
ENSG00000146143	PRIM2	primase, DNA, polypeptide 2 (58kDa) [Source:HGNC Symbol;Acc:9370]	6	protein_coding	-0.054872	6.06722	0.674378	0.411529	0.7709
ENSG00000133424	LARGE	like-glycosyltransferase [Source:HGNC Symbol;Acc:6511]	22	protein_coding	0.871242	0.955611	5.4596	0.0194611	0.171817
ENSG00000233170	RP11-863K10.4		8	pseudogene	0.0577381	3.7599	0.478906	0.488918	0.814252
ENSG00000264538	SUZ12P		17	pseudogene	0.370039	2.36073	5.34858	0.0207391	0.179711
ENSG00000146872	TLK2	tousled-like kinase 2 [Source:HGNC Symbol;Acc:11842]	17	protein_coding	0.0296168	4.57493	0.158505	0.690536	0.907007
ENSG00000084073	ZMPSTE24	zinc metallopeptidase STE24 [Source:HGNC Symbol;Acc:12877]	1	protein_coding	-0.0114772	7.74187	0.0339654	0.85378	0.966103
ENSG00000259381	RP11-192M23.1		15	pseudogene	0.167736	1.74925	1.09895	0.294496	0.676829
ENSG00000203865	ATP1A1OS	ATP1A1 opposite strand [Source:HGNC Symbol;Acc:28262]	1	processed_transcript	0.134705	0.584462	0.491766	0.48314	0.811457
ENSG00000269099	LSP1	Lymphocyte-specific protein 1; Uncharacterized protein [Source:UniProtKB/TrEMBL;Acc:O43649]	13	protein_coding	0.2341	0.245547	0.926376	0.335806	0.714361
ENSG00000171509	RXFP1	relaxin/insulin-like family peptide receptor 1 [Source:HGNC Symbol;Acc:19718]	4	protein_coding	0.866687	-0.187503	13.6164	0.000224218	0.00654959
ENSG00000112078	KCTD20	potassium channel tetramerization domain containing 20 [Source:HGNC Symbol;Acc:21052]	6	protein_coding	-0.0173419	7.01967	0.0696022	0.791917	0.944265
ENSG00000151846	PABPC3	poly(A) binding protein, cytoplasmic 3 [Source:HGNC Symbol;Acc:8556]	13	protein_coding	-0.124736	6.96407	3.69878	0.0544522	0.315881
ENSG00000232134	RPS15AP12	ribosomal protein S15a pseudogene 12 [Source:HGNC Symbol;Acc:36759]	1	pseudogene	0.154128	0.920177	0.657436	0.417467	0.773511
ENSG00000196152	ZNF79	zinc finger protein 79 [Source:HGNC Symbol;Acc:13153]	9	protein_coding	0.122392	3.31523	1.59693	0.206339	0.590736
ENSG00000213434	VTI1BP2	vesicle transport through interaction with t-SNAREs 1B pseudogene 2 [Source:HGNC Symbol;Acc:43728]	4	pseudogene	0.226934	2.11188	2.85466	0.0911096	0.411744
ENSG00000245958	RP11-33B1.1		4	pseudogene	0.106165	2.69938	0.955232	0.328391	0.707995
ENSG00000218510	LINC00339	long intergenic non-protein coding RNA 339 [Source:HGNC Symbol;Acc:25011]	1	lincRNA	-0.0174355	3.20088	0.0329852	0.855882	0.966589
ENSG00000198783	ZNF830	zinc finger protein 830 [Source:HGNC Symbol;Acc:28291]	17	protein_coding	0.0142486	3.42203	0.0162222	0.89865	0.97902
ENSG00000218283	MORF4L1P1	mortality factor 4 like 1 pseudogene 1 [Source:HGNC Symbol;Acc:20400]	1	pseudogene	-0.0271751	6.69634	0.184391	0.667626	0.896693
ENSG00000058668	ATP2B4	ATPase, Ca++ transporting, plasma membrane 4 [Source:HGNC Symbol;Acc:817]	1	protein_coding	0.0387949	6.64222	0.334094	0.563258	0.848923
ENSG00000215154	AC141586.5		16	pseudogene	-0.20102	1.73084	2.09874	0.14742	0.510447
ENSG00000090487	SPG21	spastic paraplegia 21 (autosomal recessive, Mast syndrome) [Source:HGNC Symbol;Acc:20373]	15	protein_coding	0.0356963	6.18117	0.280585	0.596318	0.864932
ENSG00000213033	AURKAPS1	aurora kinase A pseudogene 1 [Source:HGNC Symbol;Acc:18611]	1	pseudogene	-0.262539	-0.146043	1.35268	0.24481	0.627864
ENSG00000184014	DENND5A	DENN/MADD domain containing 5A [Source:HGNC Symbol;Acc:19344]	11	protein_coding	0.117303	6.6994	2.94876	0.0859435	0.400335
ENSG00000227183	HDGFP1	hepatoma-derived growth factor pseudogene 1 [Source:HGNC Symbol;Acc:31836]	X	pseudogene	-0.0485973	3.99856	0.303347	0.581792	0.857815
ENSG00000198060	2005-03-01	membrane-associated ring finger (C3HC4) 5 [Source:HGNC Symbol;Acc:26025]	10	protein_coding	-0.0786164	4.66498	1.18139	0.277073	0.661256
ENSG00000272808	RP11-66B24.7		15	lincRNA	-0.162564	1.16649	1.6675	0.196594	0.579346
ENSG00000147408	CSGALNACT1	chondroitin sulfate N-acetylgalactosaminyltransferase 1 [Source:HGNC Symbol;Acc:24290]	8	protein_coding	0.865969	2.22807	5.15203	0.0232192	0.193181
ENSG00000229359	PIN1P1	peptidylprolyl cis/trans isomerase, NIMA-interacting 1 pseudogene 1 [Source:HGNC Symbol;Acc:8989]	1	pseudogene	-0.148468	1.51186	1.17187	0.279018	0.662983
ENSG00000213468	RP11-453F18__B.1		X	lincRNA	0.0424055	3.11398	0.242776	0.622208	0.878036
ENSG00000204054	LINC00963	long intergenic non-protein coding RNA 963 [Source:HGNC Symbol;Acc:48716]	9	processed_transcript	0.174806	5.36517	5.2161	0.0223787	0.188642
ENSG00000244567	AC096772.6		2	lincRNA	-0.214227	0.909189	1.48805	0.222519	0.610562
ENSG00000227765	RP11-162O12.2		4	pseudogene	0.290447	0.0436742	1.76427	0.184093	0.565379
ENSG00000188322	SBK1	SH3 domain binding kinase 1 [Source:HGNC Symbol;Acc:17699]	16	protein_coding	0.86141	2.33682	10.4459	0.0012292	0.0255381
ENSG00000258981	COX5AP2	cytochrome c oxidase subunit Va pseudogene 2 [Source:HGNC Symbol;Acc:20005]	14	pseudogene	-0.103353	3.01263	1.02695	0.310876	0.692693
ENSG00000224950	RP5-1086K13.1		1	lincRNA	0.167369	-0.412686	0.207421	0.648796	0.88937
ENSG00000258440	RP11-1033H12.3		14	pseudogene	-0.190162	2.17023	2.6164	0.105764	0.439235
ENSG00000177173	NAP1L4P1	nucleosome assembly protein 1-like 4 pseudogene 1 [Source:HGNC Symbol;Acc:39740]	1	pseudogene	-0.0201176	5.1208	0.082054	0.774533	0.93828
ENSG00000243199	RP11-408P14.1		4	pseudogene	-0.0838935	7.78317	1.80753	0.178805	0.557147
ENSG00000232759	AC002480.3		7	antisense	0.380826	1.46664	9.83493	0.00171228	0.0323801
ENSG00000233020	RP11-42O15.2		1	pseudogene	0.285042	1.36442	3.29844	0.0693456	0.357232
ENSG00000261208	RP11-452D12.1		14	pseudogene	0.0147499	2.74982	0.0141759	0.905226	0.981554
ENSG00000128692	EIF2S2P4	eukaryotic translation initiation factor 2, subunit 2 beta pseudogene 4 [Source:HGNC Symbol;Acc:37626]	2	pseudogene	-0.0096894	7.62497	0.0245905	0.875392	0.972553
ENSG00000112312	GMNN	geminin, DNA replication inhibitor [Source:HGNC Symbol;Acc:17493]	6	protein_coding	-0.0623087	4.97264	0.695791	0.404202	0.766107
ENSG00000139505	MTMR6	myotubularin related protein 6 [Source:HGNC Symbol;Acc:7453]	13	protein_coding	-0.0848427	5.54819	1.36037	0.243474	0.626607
ENSG00000197958	RPL12	ribosomal protein L12 [Source:HGNC Symbol;Acc:10302]	9	protein_coding	0.023496	4.82463	0.0729315	0.787115	0.94284
ENSG00000226226	SLMO2P1	slowmo homolog 2 (Drosophila) pseudogene 1 [Source:HGNC Symbol;Acc:49063]	1	pseudogene	-0.00145525	1.54916	0.00011108	0.991591	1
ENSG00000237033	CASP3P1	caspase 3, apoptosis-related cysteine peptidase pseudogene 1 [Source:HGNC Symbol;Acc:43596]	1	pseudogene	-0.0148019	0.604415	0.00365021	0.951824	0.994737
ENSG00000110619	CARS	cysteinyl-tRNA synthetase [Source:HGNC Symbol;Acc:1493]	11	protein_coding	0.0261974	6.76608	0.169723	0.680358	0.902174
ENSG00000237472	AP000361.2		22	pseudogene	-0.108885	2.24909	0.825805	0.363488	0.737839
ENSG00000232525	SS18L2P1	synovial sarcoma translocation gene on chromosome 18-like 2 pseudogene 1 [Source:HGNC Symbol;Acc:44965]	10	pseudogene	-0.110202	1.31366	0.534037	0.464914	0.802236
ENSG00000159761	C16orf86	chromosome 16 open reading frame 86 [Source:HGNC Symbol;Acc:33755]	16	protein_coding	0.561652	-0.475592	2.04723	0.152483	0.518405
ENSG00000259583	RP11-66B24.4		15	antisense	0.0480945	1.73594	0.146567	0.701838	0.911555
ENSG00000239467	AC007405.6		2	lincRNA	-0.35367	0.542889	3.86306	0.0493604	0.300429
ENSG00000075340	ADD2	adducin 2 (beta) [Source:HGNC Symbol;Acc:244]	2	protein_coding	-0.198521	2.90443	0.827376	0.363032	0.737734
ENSG00000213563	C8orf82	chromosome 8 open reading frame 82 [Source:HGNC Symbol;Acc:33826]	8	protein_coding	0.00418171	5.44386	0.00296774	0.956555	0.995871
ENSG00000064999	ANKS1A	ankyrin repeat and sterile alpha motif domain containing 1A [Source:HGNC Symbol;Acc:20961]	6	protein_coding	0.0568508	6.01168	0.714789	0.397859	0.761305
ENSG00000213239	NPM1P32	nucleophosmin 1 (nucleolar phosphoprotein B23, numatrin) pseudogene 32 [Source:HGNC Symbol;Acc:45211]	2	pseudogene	-0.35377	0.863125	3.24041	0.0718429	0.3625
ENSG00000272092	RP11-350N15.5		8	lincRNA	0.34044	0.616267	5.44771	0.019594	0.172902
ENSG00000249413	RP11-25H12.1		4	lincRNA	0.0756287	-0.124032	0.0219788	0.882144	0.974284
ENSG00000228089	RP1-197O17.2		X	pseudogene	-0.075189	0.939491	0.177821	0.673253	0.899226
ENSG00000233012	HDAC1P2	histone deacetylase 1 pseudogene 2 [Source:HGNC Symbol;Acc:45191]	1	pseudogene	0.154811	1.81874	1.70725	0.191342	0.573629
ENSG00000007392	LUC7L	LUC7-like (S. cerevisiae) [Source:HGNC Symbol;Acc:6723]	16	protein_coding	0.140291	5.19204	3.31632	0.0685952	0.355006
ENSG00000177738	CTD-2201E18.3		5	sense_overlapping	0.0496431	2.39308	0.125059	0.723611	0.920402
ENSG00000253431	RP11-442A17.2		8	pseudogene	-0.149589	2.22624	1.26552	0.260609	0.6437
ENSG00000112378	PERP	PERP, TP53 apoptosis effector [Source:HGNC Symbol;Acc:17637]	6	protein_coding	0.016369	7.74087	0.0714145	0.789288	0.943746
ENSG00000074047	GLI2	GLI family zinc finger 2 [Source:HGNC Symbol;Acc:4318]	2	protein_coding	0.861118	2.40258	10.4388	0.00123396	0.0255677
ENSG00000222041	LINC00152	long intergenic non-protein coding RNA 152 [Source:HGNC Symbol;Acc:28717]	2	lincRNA	0.181385	3.88005	3.13419	0.0766666	0.376422
ENSG00000261326	RP5-1057J7.6		1	lincRNA	0.32966	2.16124	3.27181	0.07048	0.359498
ENSG00000169756	LIMS1	LIM and senescent cell antigen-like domains 1 [Source:HGNC Symbol;Acc:6616]	2	protein_coding	0.0686136	6.95845	1.06529	0.302013	0.683689
ENSG00000184897	H1FX	H1 histone family, member X [Source:HGNC Symbol;Acc:4722]	3	protein_coding	0.0365465	5.24198	0.274136	0.600571	0.867389
ENSG00000230267	HERC2P4	hect domain and RLD 2 pseudogene 4 [Source:HGNC Symbol;Acc:4872]	16	pseudogene	0.659657	0.257109	0.481741	0.487635	0.813597
ENSG00000230701	FBXW4P1	F-box and WD repeat domain containing 4 pseudogene 1 [Source:HGNC Symbol;Acc:13609]	22	pseudogene	-0.105479	1.97363	0.79352	0.373038	0.745133
ENSG00000260565	ERVK13-1	endogenous retrovirus group K13, member 1 [Source:HGNC Symbol;Acc:27548]	16	processed_transcript	0.167746	3.63836	2.44483	0.117913	0.464335
ENSG00000224843	LINC00240	long intergenic non-protein coding RNA 240 [Source:HGNC Symbol;Acc:18772]	6	lincRNA	-0.143675	0.199095	0.164722	0.684846	0.904567
ENSG00000224837	GCSHP5	glycine cleavage system protein H pseudogene 5 [Source:HGNC Symbol;Acc:44195]	1	pseudogene	-0.105446	3.99708	1.28395	0.257165	0.640122
ENSG00000232482	RP4-654C18.1		1	pseudogene	0.111682	2.3031	0.977463	0.322826	0.703218
ENSG00000218772	FAM8A6P	family with sequence similarity 8, member A6 pseudogene [Source:HGNC Symbol;Acc:16377]	6	pseudogene	-0.591826	-0.378459	2.27485	0.131488	0.487091
ENSG00000228819	RP1-305B16.3		X	pseudogene	-0.0154127	3.9292	0.0362329	0.849035	0.96492
ENSG00000228507	DAP3P2	death associated protein 3 pseudogene 2 [Source:HGNC Symbol;Acc:29762]	2	pseudogene	-0.0703414	4.75159	0.885921	0.346585	0.723145
ENSG00000095752	IL11	interleukin 11 [Source:HGNC Symbol;Acc:5966]	19	protein_coding	0.858539	2.39452	21.3221	3.88e-06	0.000209499
ENSG00000116396	KCNC4	potassium voltage-gated channel, Shaw-related subfamily, member 4 [Source:HGNC Symbol;Acc:6236]	1	protein_coding	0.857334	1.87244	17.561	2.78e-05	0.00115024
ENSG00000239218	RPS20P22	ribosomal protein S20 pseudogene 22 [Source:HGNC Symbol;Acc:36379]	8	pseudogene	0.732714	-0.627165	1.26601	0.260517	0.643582
ENSG00000231531	HINT1P1	histidine triad nucleotide binding protein 1 pseudogene 1 [Source:HGNC Symbol;Acc:18467]	7	pseudogene	0.11446	3.21607	1.46523	0.2261	0.615121
ENSG00000259376	RP11-505E24.3		15	antisense	0.784237	-0.476754	0.328589	0.566491	0.849986
ENSG00000233762	AC007969.5		2	pseudogene	-0.0316562	7.18052	0.239172	0.624805	0.879233
ENSG00000232160	RAP2C-AS1	RAP2C antisense RNA 1 [Source:HGNC Symbol;Acc:40957]	X	antisense	0.303636	0.563426	2.45116	0.117438	0.463938
ENSG00000141098	GFOD2	glucose-fructose oxidoreductase domain containing 2 [Source:HGNC Symbol;Acc:28159]	16	protein_coding	0.0730115	5.04131	0.931965	0.334353	0.712977
ENSG00000236137	RP11-27K13.3		1	antisense	0.122137	0.180921	0.37207	0.541878	0.839572
ENSG00000259755	RP11-505E24.2		15	antisense	0.784075	0.922115	0.328479	0.566556	0.849986
ENSG00000250030	RP11-584P21.4		4	pseudogene	-0.04099	1.92302	0.105889	0.744874	0.927895
ENSG00000272468	RP1-86C11.7		6	lincRNA	-0.547643	-0.171699	4.78823	0.0286548	0.218179
ENSG00000213117	RP3-352A20.1		6	pseudogene	-0.0779046	1.60925	0.286267	0.592623	0.86354
ENSG00000236810	RP5-886K2.3		1	antisense	0.0647211	1.36777	0.197188	0.657	0.893082
ENSG00000076513	ANKRD13A	ankyrin repeat domain 13A [Source:HGNC Symbol;Acc:21268]	12	protein_coding	0.11106	7.44151	3.2556	0.07118	0.360877
ENSG00000205913	SRRM2-AS1	SRRM2 antisense RNA 1 [Source:HGNC Symbol;Acc:44162]	16	antisense	-0.157972	0.128736	0.407083	0.523454	0.8304
ENSG00000101189	MRGBP	MRG/MORF4L binding protein [Source:HGNC Symbol;Acc:15866]	20	protein_coding	-0.0337436	5.61756	0.236438	0.626791	0.88025
ENSG00000005156	LIG3	ligase III, DNA, ATP-dependent [Source:HGNC Symbol;Acc:6600]	17	protein_coding	-0.00647343	4.85804	0.00638999	0.936287	0.990488
ENSG00000256756	RP11-871F6.2		12	pseudogene	0.0646587	3.40199	0.395678	0.52933	0.832879
ENSG00000271335	RP11-324I22.4		10	antisense	0.0905272	0.863767	0.193864	0.65972	0.894173
ENSG00000227722	RP5-1059H15.1		1	pseudogene	-0.0395121	1.9425	0.0995098	0.752419	0.930825
ENSG00000131100	ATP6V1E1	ATPase, H+ transporting, lysosomal 31kDa, V1 subunit E1 [Source:HGNC Symbol;Acc:857]	22	protein_coding	0.0373083	5.6227	0.316696	0.5736	0.853978
ENSG00000136319	TTC5	tetratricopeptide repeat domain 5 [Source:HGNC Symbol;Acc:19274]	14	protein_coding	0.0549172	5.28702	0.612374	0.433895	0.783652
ENSG00000248049	UBA6-AS1	UBA6 antisense RNA 1 (head to head) [Source:HGNC Symbol;Acc:49083]	4	antisense	0.0416459	3.85147	0.243913	0.621394	0.877589
ENSG00000232202	AC098824.6		2	pseudogene	0.0852243	2.0045	0.461097	0.497112	0.817833
ENSG00000229106	RP11-4M23.2		1	pseudogene	-0.377655	0.70193	5.50393	0.0189738	0.169589
ENSG00000239407	LL0XNC01-237H1.2		X	lincRNA	0.0762298	1.23746	0.21327	0.644216	0.887409
ENSG00000261542	RP11-16E18.3		8	lincRNA	0.671995	-0.139787	5.22389	0.0222787	0.188066
ENSG00000240286	MEAF6P1	MYST/Esa1-associated factor 6 pseudogene 1 [Source:HGNC Symbol;Acc:42660]	2	pseudogene	0.0524422	3.77325	0.293774	0.587812	0.861087
ENSG00000226755	VPS25P1	VPS25 pseudogene 1 [Source:HGNC Symbol;Acc:44250]	1	pseudogene	-0.131329	0.428024	0.476128	0.490181	0.814838
ENSG00000164506	STXBP5	syntaxin binding protein 5 (tomosyn) [Source:HGNC Symbol;Acc:19665]	6	protein_coding	-0.0837341	5.67782	1.58403	0.208182	0.592741
ENSG00000253570	RNF5P1	ring finger protein 5, E3 ubiquitin protein ligase pseudogene 1 [Source:HGNC Symbol;Acc:31053]	8	pseudogene	0.0497324	4.39746	0.384015	0.535462	0.836062
ENSG00000228986	RP13-228J13.8		X	pseudogene	0.136767	2.75269	1.58028	0.208721	0.593477
ENSG00000084636	COL16A1	collagen, type XVI, alpha 1 [Source:HGNC Symbol;Acc:2193]	1	protein_coding	0.856806	2.82531	73.8989	8.22e-18	2.26e-15
ENSG00000229670	PKP4P1	plakophilin 4 pseudogene 1 [Source:HGNC Symbol;Acc:42661]	2	pseudogene	0.110468	3.3799	1.2612	0.261425	0.644613
ENSG00000272316	XXbac-BPGBPG55C20.2		6	lincRNA	-0.0168322	0.634329	0.00380134	0.950838	0.994187
ENSG00000229119	CTB-63M22.1		5	pseudogene	-0.0182619	7.89163	0.0879187	0.76684	0.93436
ENSG00000215833	QRSL1P1	glutaminyl-tRNA synthase (glutamine-hydrolyzing)-like 1 pseudogene 1 [Source:HGNC Symbol;Acc:43667]	1	pseudogene	-0.193409	2.47374	2.06265	0.150947	0.51577
ENSG00000269374	CTB-50E14.5		19	pseudogene	0.0125582	5.1678	0.0292293	0.864251	0.967878
ENSG00000225155	TOMM22P5	translocase of outer mitochondrial membrane 22 homolog (yeast) pseudogene 5 [Source:HGNC Symbol;Acc:38741]	10	pseudogene	0.0218688	3.99544	0.0657142	0.797682	0.946652
ENSG00000204789	ZNF204P	zinc finger protein 204, pseudogene [Source:HGNC Symbol;Acc:12995]	6	pseudogene	-0.018643	1.84592	0.0293595	0.863952	0.967878
ENSG00000132466	ANKRD17	ankyrin repeat domain 17 [Source:HGNC Symbol;Acc:23575]	4	protein_coding	-0.010795	7.84706	0.030071	0.862329	0.967878
ENSG00000225205	AC093818.1		2	antisense	-0.109975	0.16542	0.212767	0.644608	0.887409
ENSG00000108602	ALDH3A1	aldehyde dehydrogenase 3 family, member A1 [Source:HGNC Symbol;Acc:405]	17	protein_coding	-0.129961	2.1788	0.197063	0.657102	0.893082
ENSG00000070526	ST6GALNAC1	ST6 (alpha-N-acetyl-neuraminyl-2,3-beta-galactosyl-1,3)-N-acetylgalactosaminide alpha-2,6-sialyltransferase 1 [Source:HGNC Symbol;Acc:23614]	17	protein_coding	0.853836	2.7326	53.7659	2.26e-13	4.16e-11
ENSG00000258595	RP11-371E8.2		14	pseudogene	0.105184	1.64604	0.551285	0.457793	0.798801
ENSG00000215068	AC025171.1		5	antisense	0.64785	0.647621	5.62467	0.0177094	0.163346
ENSG00000233994	GDI2P2	GDP dissociation inhibitor 2 pseudogene 2 [Source:HGNC Symbol;Acc:37976]	1	pseudogene	-0.00459267	6.30635	0.00461373	0.945846	0.993016
ENSG00000255437	RP11-510I21.1		8	pseudogene	-0.102192	2.22199	0.782819	0.37628	0.74549
ENSG00000229127	AC007038.7		2	antisense	0.509615	-0.0287024	2.6428	0.10402	0.435859
ENSG00000213574	LDHAP5	lactate dehydrogenase A pseudogene 5 [Source:HGNC Symbol;Acc:6540]	10	pseudogene	0.0589128	3.29853	0.457481	0.498803	0.818594
ENSG00000114737	CISH	cytokine inducible SH2-containing protein [Source:HGNC Symbol;Acc:1984]	3	protein_coding	0.849571	0.925865	7.98985	0.00470403	0.0675648
ENSG00000108846	ABCC3	ATP-binding cassette, sub-family C (CFTR/MRP), member 3 [Source:HGNC Symbol;Acc:54]	17	protein_coding	0.516898	3.48851	2.36498	0.124085	0.472834
ENSG00000228437	RP11-400N13.2		1	lincRNA	0.0325447	4.53136	0.223749	0.636198	0.883896
ENSG00000060491	OGFR	opioid growth factor receptor [Source:HGNC Symbol;Acc:15768]	20	protein_coding	-0.00405238	6.15394	0.00375107	0.951163	0.99433
ENSG00000215190	LINC00680	long intergenic non-protein coding RNA 680 [Source:HGNC Symbol;Acc:44417]	6	processed_transcript	0.0442757	3.4214	0.216863	0.641441	0.886264
ENSG00000228217	AL390877.1		1	pseudogene	-0.0959146	3.72245	1.288	0.256417	0.639179
ENSG00000095574	IKZF5	IKAROS family zinc finger 5 (Pegasus) [Source:HGNC Symbol;Acc:14283]	10	protein_coding	0.0678864	3.20254	0.461686	0.496837	0.817537
ENSG00000227008	RP3-417G15.1		X	pseudogene	-0.0791896	6.46676	1.35402	0.244576	0.627545
ENSG00000123009	NME2P1	NME/NM23 nucleoside diphosphate kinase 2 pseudogene 1 [Source:HGNC Symbol;Acc:31358]	12	pseudogene	0.00598918	7.25166	0.00912888	0.923882	0.987503
ENSG00000237154	MCFD2P1	multiple coagulation factor deficiency 2 pseudogene 1 [Source:HGNC Symbol;Acc:21582]	6	pseudogene	-0.252351	1.56517	3.74684	0.0529075	0.310982
ENSG00000106144	CASP2	caspase 2, apoptosis-related cysteine peptidase [Source:HGNC Symbol;Acc:1503]	7	protein_coding	0.0135692	6.27836	0.0432459	0.835263	0.958936
ENSG00000164237	CMBL	carboxymethylenebutenolidase homolog (Pseudomonas) [Source:HGNC Symbol;Acc:25090]	5	protein_coding	0.784075	-1.12082	0.328479	0.566556	0.849986
ENSG00000164022	AIMP1	aminoacyl tRNA synthetase complex-interacting multifunctional protein 1 [Source:HGNC Symbol;Acc:10648]	4	protein_coding	-0.127048	5.73594	3.60439	0.0576272	0.325895
ENSG00000134121	CHL1	cell adhesion molecule L1-like [Source:HGNC Symbol;Acc:1939]	3	protein_coding	0.848326	0.289721	5.57868	0.0181804	0.165478
ENSG00000265458	RP13-20L14.6		17	antisense	-0.148105	0.0830909	0.577548	0.447275	0.792117
ENSG00000122783	C7orf49	chromosome 7 open reading frame 49 [Source:HGNC Symbol;Acc:22432]	7	protein_coding	0.0845744	5.74324	1.64067	0.200234	0.58233
ENSG00000202538	RNU4-2	RNA, U4 small nuclear 2 [Source:HGNC Symbol;Acc:10193]	12	snRNA	-0.126114	1.54752	0.74065	0.389453	0.755679
ENSG00000223658	AC011242.6		2	pseudogene	0.0683813	0.826047	0.18416	0.667823	0.896816
ENSG00000225265	RP11-378J18.3		1	antisense	-0.0152128	0.57559	0.00400161	0.949561	0.993915
ENSG00000227725	GCOM2	GRINL1B complex locus 2, pseudogene [Source:HGNC Symbol;Acc:15712]	4	pseudogene	0.149022	3.25774	2.49097	0.114501	0.457529
ENSG00000077063	CTTNBP2	cortactin binding protein 2 [Source:HGNC Symbol;Acc:15679]	7	protein_coding	0.834748	2.38546	7.05753	0.00789327	0.0974535
ENSG00000133318	RTN3	reticulon 3 [Source:HGNC Symbol;Acc:10469]	11	protein_coding	0.0847196	7.10363	1.82714	0.176465	0.553184
ENSG00000213148	AC073465.1		2	pseudogene	-0.422897	-0.243377	3.00614	0.0829497	0.393551
ENSG00000186076	RP11-887P2.3		12	pseudogene	0.0694887	4.92317	0.926226	0.335846	0.714361
ENSG00000070047	PHRF1	PHD and ring finger domains 1 [Source:HGNC Symbol;Acc:24351]	11	protein_coding	0.0832195	6.36226	1.64408	0.199766	0.582225
ENSG00000141084	RANBP10	RAN binding protein 10 [Source:HGNC Symbol;Acc:29285]	16	protein_coding	0.00899318	4.26867	0.0133217	0.908112	0.982841
ENSG00000113657	DPYSL3	dihydropyrimidinase-like 3 [Source:HGNC Symbol;Acc:3015]	5	protein_coding	0.825238	8.00544	163.547	1.9e-37	1.83e-34
ENSG00000013523	ANGEL1	angel homolog 1 (Drosophila) [Source:HGNC Symbol;Acc:19961]	14	protein_coding	0.0550733	5.17577	0.605363	0.436539	0.785433
ENSG00000231365	RP11-418J17.1		1	antisense	0.00985875	3.42989	0.0110639	0.916229	0.985378
ENSG00000235720	RP11-340I6.6		7	pseudogene	0.0115341	3.90069	0.0188256	0.890868	0.976676
ENSG00000216915	RP1-97D16.1		6	pseudogene	-0.00729202	4.13413	0.00734701	0.931693	0.98965
ENSG00000128833	MYO5C	myosin VC [Source:HGNC Symbol;Acc:7604]	15	protein_coding	-0.0234746	5.51347	0.12789	0.72063	0.919065
ENSG00000213062	AL021068.1		1	pseudogene	-0.13184	1.2091	0.787628	0.374818	0.745209
ENSG00000271646	RP11-326I11.3		4	lincRNA	-0.350898	0.00028991	1.11521	0.290953	0.674097
ENSG00000229399	RP11-378J18.6		1	pseudogene	0.0704147	4.83951	1.02473	0.3114	0.693235
ENSG00000238084	RP3-469D22.1		1	pseudogene	0.00482483	4.41155	0.00406989	0.949133	0.993747
ENSG00000226342	NMD3P1	NMD3 ribosome export adaptor pseudogene 1 [Source:HGNC Symbol;Acc:22672]	7	pseudogene	0.023529	5.64035	0.106919	0.743679	0.927297
ENSG00000151929	BAG3	BCL2-associated athanogene 3 [Source:HGNC Symbol;Acc:939]	10	protein_coding	-0.102479	5.55264	2.08225	0.14902	0.512778
ENSG00000138395	CDK15	cyclin-dependent kinase 15 [Source:HGNC Symbol;Acc:14434]	2	protein_coding	0.195201	0.390848	0.0656757	0.79774	0.946652
ENSG00000218069	RSL24D1P1	ribosomal L24 domain containing 1 pseudogene 1 [Source:HGNC Symbol;Acc:13979]	6	pseudogene	0.03137	2.21263	0.0526646	0.81849	0.953744
ENSG00000272750	RP11-378J18.8		1	antisense	-0.0166414	-0.0642385	0.00383644	0.950611	0.994187
ENSG00000249056	RP11-326I11.1		4	pseudogene	-0.69486	1.22545	14.5792	0.000134389	0.00433498
ENSG00000144460	NYAP2	neuronal tyrosine-phosphorylated phosphoinositide-3-kinase adaptor 2 [Source:HGNC Symbol;Acc:29291]	2	protein_coding	0.824858	1.98031	16.6335	4.53e-05	0.00172909
ENSG00000237801	AMDP1	adenosylmethionine decarboxylase pseudogene 1 [Source:HGNC Symbol;Acc:460]	X	pseudogene	0.0183033	3.47182	0.0345216	0.852602	0.965784
ENSG00000141458	NPC1	Niemann-Pick disease, type C1 [Source:HGNC Symbol;Acc:7897]	18	protein_coding	-0.0269431	6.0179	0.171837	0.678485	0.90129
ENSG00000254479	SLC25A1P1	solute carrier family 25 (mitochondrial carrier; citrate transporter), member 1 pseudogene 1 [Source:HGNC Symbol;Acc:43845]	11	pseudogene	0.165555	1.54157	1.30862	0.252645	0.635995
ENSG00000125637	PSD4	pleckstrin and Sec7 domain containing 4 [Source:HGNC Symbol;Acc:19096]	2	protein_coding	-0.0190329	6.01296	0.0868364	0.768238	0.934782
ENSG00000228106	RP11-452F19.3		1	lincRNA	-0.568236	1.79026	9.07693	0.00258854	0.0438306
ENSG00000139496	NUPL1	nucleoporin like 1 [Source:HGNC Symbol;Acc:20261]	13	protein_coding	-0.0358981	6.56707	0.288653	0.591085	0.862802
ENSG00000254502	FNTAL1		11	pseudogene	-0.122701	4.31462	2.45563	0.117104	0.463546
ENSG00000254783	RP11-320L11.2		11	pseudogene	-0.128012	0.336313	0.412189	0.52086	0.830252
ENSG00000230863	RP4-595K12.2		1	pseudogene	-0.0207961	2.8496	0.0335171	0.854738	0.966127
ENSG00000198933	TBKBP1	TBK1 binding protein 1 [Source:HGNC Symbol;Acc:30140]	17	protein_coding	0.164688	3.58656	3.37601	0.0661522	0.348366
ENSG00000171435	KSR2	kinase suppressor of ras 2 [Source:HGNC Symbol;Acc:18610]	12	protein_coding	-0.078665	2.19637	0.51251	0.474054	0.807272
ENSG00000253284	RP11-282K24.3		12	sense_intronic	0.783325	-0.143908	6.833	0.00894889	0.105666
ENSG00000101825	MXRA5	matrix-remodelling associated 5 [Source:HGNC Symbol;Acc:7539]	X	protein_coding	-0.0146107	4.08984	0.000242319	0.98758	1
ENSG00000237596	RP13-143G15.4		6	antisense	1.23419	-0.91253	2.57539	0.108538	0.444991
ENSG00000134987	WDR36	WD repeat domain 36 [Source:HGNC Symbol;Acc:30696]	5	protein_coding	-0.0463303	6.56671	0.517068	0.472095	0.806472
ENSG00000181227	RP4-682C21.2		1	pseudogene	0.0439942	5.06452	0.368694	0.543717	0.840509
ENSG00000255909	RP11-841C19.3		12	pseudogene	0.0469479	5.67731	0.45091	0.501903	0.820141
ENSG00000114416	FXR1	fragile X mental retardation, autosomal homolog 1 [Source:HGNC Symbol;Acc:4023]	3	protein_coding	-0.0148947	7.55071	0.0545621	0.815307	0.953121
ENSG00000186231	KLHL32	kelch-like family member 32 [Source:HGNC Symbol;Acc:21221]	6	protein_coding	0.821636	-0.580515	4.3629	0.0367297	0.256338
ENSG00000226967	HAUS4P1	HAUS augmin-like complex, subunit 4 pseudogene 1 [Source:HGNC Symbol;Acc:43763]	1	pseudogene	0.132938	0.195609	0.456413	0.499305	0.818798
ENSG00000231672	DIRC3	disrupted in renal carcinoma 3 [Source:HGNC Symbol;Acc:17805]	2	protein_coding	0.820276	0.754801	4.34846	0.0370425	0.257691
ENSG00000163739	CXCL1	chemokine (C-X-C motif) ligand 1 (melanoma growth stimulating activity, alpha) [Source:HGNC Symbol;Acc:4602]	4	protein_coding	0.814013	6.9036	170.274	6.45e-39	6.57e-36
ENSG00000162772	ATF3	activating transcription factor 3 [Source:HGNC Symbol;Acc:785]	1	protein_coding	0.813159	4.24294	77.6615	1.22e-18	3.78e-16
ENSG00000224660	SH3BP5-AS1	SH3BP5 antisense RNA 1 [Source:HGNC Symbol;Acc:44501]	3	antisense	0.269242	2.8458	3.52804	0.060339	0.332635
ENSG00000226853	AC010894.3		2	lincRNA	0.369517	-0.396331	0.614914	0.432944	0.783299
ENSG00000231407	RP11-576I22.2		1	antisense	0.478531	-0.834489	0.496683	0.480961	0.810097
ENSG00000143368	SF3B4	splicing factor 3b, subunit 4, 49kDa [Source:HGNC Symbol;Acc:10771]	1	protein_coding	-0.0560614	5.37336	0.634091	0.425859	0.778711
ENSG00000217539	IQCB2P	IQ motif containing B2 pseudogene [Source:HGNC Symbol;Acc:17727]	6	pseudogene	-0.010576	2.78065	0.00785205	0.92939	0.989042
ENSG00000227738	AC092646.2		2	pseudogene	-0.220909	2.57396	2.93115	0.0868854	0.402617
ENSG00000271318	AP000654.5		11	pseudogene	0.0462301	2.6068	0.19028	0.662684	0.895312
ENSG00000107077	KDM4C	lysine (K)-specific demethylase 4C [Source:HGNC Symbol;Acc:17071]	9	protein_coding	-0.0177834	3.51561	0.0356122	0.850319	0.965132
ENSG00000179997	AC010894.4		2	pseudogene	-0.0807358	2.7759	0.694849	0.40452	0.766123
ENSG00000183943	PRKX	protein kinase, X-linked [Source:HGNC Symbol;Acc:9441]	X	protein_coding	0.00455884	5.01995	0.0027291	0.958337	0.996537
ENSG00000248122	APOOP4	apolipoprotein O pseudogene 4 [Source:HGNC Symbol;Acc:48742]	4	pseudogene	-0.0278005	1.18594	0.021274	0.884035	0.974576
ENSG00000236449	AC018890.6		2	antisense	1.66978	0.59287	1.89039	0.169158	0.541819
ENSG00000169116	PARM1	prostate androgen-regulated mucin-like protein 1 [Source:HGNC Symbol;Acc:24536]	4	protein_coding	0.813116	2.91823	7.6237	0.00576063	0.0785534
ENSG00000226415	TPI1P1	triosephosphate isomerase 1 pseudogene 1 [Source:HGNC Symbol;Acc:35449]	1	pseudogene	0.0100273	8.2947	0.0269724	0.869548	0.970688
ENSG00000152578	GRIA4	glutamate receptor, ionotropic, AMPA 4 [Source:HGNC Symbol;Acc:4574]	11	protein_coding	-0.451542	0.961352	0.657458	0.417459	0.773511
ENSG00000049089	COL9A2	collagen, type IX, alpha 2 [Source:HGNC Symbol;Acc:2218]	1	protein_coding	0.109757	4.65367	1.27126	0.25953	0.642397
ENSG00000162840	MT2P1	metallothionein 2 pseudogene 1 [Source:HGNC Symbol;Acc:7407]	4	pseudogene	0.754218	6.25929	132.758	1.02e-30	6.32e-28
ENSG00000135905	DOCK10	dedicator of cytokinesis 10 [Source:HGNC Symbol;Acc:23479]	2	protein_coding	0.454453	3.03644	2.06313	0.1509	0.51577
ENSG00000130935	NOL11	nucleolar protein 11 [Source:HGNC Symbol;Acc:24557]	17	protein_coding	-0.0714956	5.58656	1.09345	0.295708	0.677823
ENSG00000107262	BAG1	BCL2-associated athanogene [Source:HGNC Symbol;Acc:937]	9	protein_coding	0.801101	5.66222	145.235	1.91e-33	1.38e-30
ENSG00000227621	PHBP11	prohibitin pseudogene 11 [Source:HGNC Symbol;Acc:39290]	1	pseudogene	-0.00595841	5.39984	0.00789713	0.929189	0.989042
ENSG00000224908	TIMM8BP2	translocase of inner mitochondrial membrane 8B pseudogene 2 [Source:HGNC Symbol;Acc:39212]	X	pseudogene	-0.0709839	2.66464	0.409849	0.522046	0.830252
ENSG00000235655	H3F3AP4	H3 histone, family 3A, pseudogene 4 [Source:HGNC Symbol;Acc:42980]	2	pseudogene	0.0827115	7.10569	1.60618	0.20503	0.588489
ENSG00000216613	RP3-406A7.5		6	pseudogene	-0.228235	1.15994	2.17026	0.140702	0.499947
ENSG00000188460	ACTBP11	actin, beta pseudogene 11 [Source:HGNC Symbol;Acc:33971]	1	pseudogene	0.0838013	1.25834	0.274057	0.600623	0.867389
ENSG00000171503	ETFDH	electron-transferring-flavoprotein dehydrogenase [Source:HGNC Symbol;Acc:3483]	4	protein_coding	-0.0633878	4.26931	0.649202	0.420398	0.774976
ENSG00000131203	IDO1	indoleamine 2,3-dioxygenase 1 [Source:HGNC Symbol;Acc:6059]	8	protein_coding	0.800582	3.86359	122.481	1.81e-28	9.81e-26
ENSG00000226084	RP4-706A16.3		1	pseudogene	-0.0920921	6.69818	2.03911	0.153299	0.519322
ENSG00000272645	RP11-504P24.8		1	lincRNA	0.0815516	1.92122	0.260735	0.609616	0.871082
ENSG00000263740	RN7SL4P	RNA, 7SL, cytoplasmic 4, pseudogene [Source:HGNC Symbol;Acc:10039]	3	misc_RNA	0.0952794	5.52119	2.04341	0.152866	0.518697
ENSG00000146374	RSPO3	R-spondin 3 [Source:HGNC Symbol;Acc:20866]	6	protein_coding	0.798666	0.518209	5.24612	0.0219958	0.186147
ENSG00000264176	MAGOH2	mago-nashi homolog 2 (pseudogene) [Source:HGNC Symbol;Acc:30148]	17	pseudogene	-0.0786156	3.89572	0.693792	0.404877	0.766123
ENSG00000224728	AC090945.1		3	pseudogene	-0.274455	-0.00671465	0.68406	0.408192	0.768364
ENSG00000214961	RP11-355K23B.1		X	pseudogene	0.00952172	3.63765	0.0116695	0.913975	0.984667
ENSG00000131019	ULBP3	UL16 binding protein 3 [Source:HGNC Symbol;Acc:14895]	6	protein_coding	-0.0184602	2.799	0.0199615	0.887645	0.9756
ENSG00000228187	RP11-363H12.1		1	pseudogene	0.0504821	2.02729	0.1411	0.70719	0.913438
ENSG00000205664	RP11-706O15.1	HCG1981372, isoform CRA_c; Uncharacterized protein [Source:UniProtKB/TrEMBL;Acc:B1B108]	X	protein_coding	0.0521063	2.79505	0.244856	0.620721	0.876937
ENSG00000163638	ADAMTS9	ADAM metallopeptidase with thrombospondin type 1 motif, 9 [Source:HGNC Symbol;Acc:13202]	3	protein_coding	0.792768	6.52167	105.905	7.73e-25	3.19e-22
ENSG00000266680	RP5-1148A21.3		6	antisense	0.2621	0.656374	2.9034	0.088393	0.405601
ENSG00000185495	RP11-504P24.4		1	lincRNA	0.106002	1.634	0.360592	0.548178	0.842918
ENSG00000272189	RP3-325F22.5		6	antisense	-0.0289838	0.00418237	0.0189571	0.89049	0.976676
ENSG00000172534	HCFC1	host cell factor C1 (VP16-accessory protein) [Source:HGNC Symbol;Acc:4839]	X	protein_coding	0.0132449	7.50262	0.0441979	0.833486	0.958357
ENSG00000198056	PRIM1	primase, DNA, polypeptide 1 (49kDa) [Source:HGNC Symbol;Acc:9369]	12	protein_coding	-0.0559077	3.38139	0.389407	0.532611	0.834747
ENSG00000172922	RNASEH2C	ribonuclease H2, subunit C [Source:HGNC Symbol;Acc:24116]	11	protein_coding	0.129434	4.94705	3.21072	0.0731572	0.365723
ENSG00000219201	RP11-181C21.4		1	pseudogene	-0.203514	4.48008	6.21819	0.0126445	0.133187
ENSG00000260063	RP5-968P14.2		1	antisense	0.0677542	0.492564	0.154216	0.694538	0.908072
ENSG00000219891	ZSCAN12P1	zinc finger and SCAN domain containing 12 pseudogene 1 [Source:HGNC Symbol;Acc:13850]	6	pseudogene	-0.176714	1.99298	2.83031	0.0925006	0.415533
ENSG00000213604	RP11-444K7.8		11	pseudogene	-0.0209734	2.01387	0.0280661	0.866954	0.96946
ENSG00000237380	HOXD-AS2	HOXD cluster antisense RNA 2 [Source:HGNC Symbol;Acc:43756]	2	antisense	-0.212999	0.530779	0.315213	0.574499	0.854176
ENSG00000146416	AIG1	androgen-induced 1 [Source:HGNC Symbol;Acc:21607]	6	protein_coding	0.100376	6.00472	2.44071	0.118222	0.464576
ENSG00000233328	PFN1P1	profilin 1 pseudogene 1 [Source:HGNC Symbol;Acc:42989]	1	pseudogene	0.0556754	6.6058	0.751503	0.386001	0.753981
ENSG00000235613	NSRP1P1	nuclear speckle splicing regulatory protein 1 pseudogene 1 [Source:HGNC Symbol;Acc:38087]	1	pseudogene	0.00461367	0.648443	0.000338743	0.985316	1
ENSG00000236345	RP11-59D5__B.2		6	antisense	-0.227752	-0.206661	0.336588	0.561805	0.848513
ENSG00000129071	MBD4	methyl-CpG binding domain protein 4 [Source:HGNC Symbol;Acc:6919]	3	protein_coding	0.0509473	5.65256	0.574277	0.448564	0.792991
ENSG00000236773	RP11-365O16.1		1	pseudogene	0.0258738	3.37151	0.0793549	0.778174	0.939863
ENSG00000188846	RPL14	ribosomal protein L14 [Source:HGNC Symbol;Acc:10305]	3	protein_coding	-0.0425781	7.54161	0.461259	0.497036	0.817787
ENSG00000230364	RPL4P3	ribosomal protein L4 pseudogene 3 [Source:HGNC Symbol;Acc:35773]	1	pseudogene	-0.214019	0.304268	0.833293	0.361322	0.736183
ENSG00000155368	DBI	diazepam binding inhibitor (GABA receptor modulator, acyl-CoA binding protein) [Source:HGNC Symbol;Acc:2690]	2	protein_coding	-0.0642758	5.87183	0.954205	0.328651	0.708248
ENSG00000091129	NRCAM	neuronal cell adhesion molecule [Source:HGNC Symbol;Acc:7994]	7	protein_coding	0.0481635	7.59204	0.597646	0.439477	0.787402
ENSG00000242208	RPL5P29	ribosomal protein L5 pseudogene 29 [Source:HGNC Symbol;Acc:36335]	11	pseudogene	-0.361991	1.93027	6.36614	0.0116318	0.126033
ENSG00000235927	NEXN-AS1	NEXN antisense RNA 1 [Source:HGNC Symbol;Acc:31983]	1	antisense	-0.641363	-0.783134	0.932841	0.334126	0.712961
ENSG00000164855	TMEM184A	transmembrane protein 184A [Source:HGNC Symbol;Acc:28797]	7	protein_coding	0.0816047	5.7835	1.58965	0.207376	0.591934
ENSG00000237979	AC007389.1		2	pseudogene	0.187773	-0.134771	0.61905	0.4314	0.782461
ENSG00000164904	ALDH7A1	aldehyde dehydrogenase 7 family, member A1 [Source:HGNC Symbol;Acc:877]	5	protein_coding	-0.0896734	3.26645	0.901933	0.342264	0.719589
ENSG00000225294	OSTCP2	oligosaccharyltransferase complex subunit pseudogene 2 [Source:HGNC Symbol;Acc:42864]	1	pseudogene	0.147405	2.79886	1.95247	0.162321	0.533963
ENSG00000233913	CTC-575D19.1		5	pseudogene	0.000763971	7.04075	0.000148846	0.990266	1
ENSG00000273338	RP11-386I14.4		1	antisense	-0.935859	-0.404444	1.04874	0.305798	0.687627
ENSG00000011485	PPP5C	protein phosphatase 5, catalytic subunit [Source:HGNC Symbol;Acc:9322]	19	protein_coding	-0.0401417	6.23949	0.37395	0.540859	0.839113
ENSG00000092758	COL9A3	collagen, type IX, alpha 3 [Source:HGNC Symbol;Acc:2219]	20	protein_coding	-0.0857997	2.28386	0.278229	0.597864	0.866057
ENSG00000236741	RP4-560B9.4		1	pseudogene	-0.222924	0.197033	0.783248	0.37615	0.74549
ENSG00000249489	GAPDHP70	glyceraldehyde 3 phosphate dehydrogenase pseudogene 70 [Source:HGNC Symbol;Acc:4148]	11	pseudogene	0.0785167	0.71626	0.199634	0.655016	0.892691
ENSG00000174456	C12orf76	chromosome 12 open reading frame 76 [Source:HGNC Symbol;Acc:33790]	12	protein_coding	-0.00372623	3.06771	0.00105577	0.974079	1
ENSG00000235725	AC007389.3		2	lincRNA	0.221772	-0.399679	0.285085	0.593388	0.863893
ENSG00000214973	CHCHD3P3	coiled-coil-helix-coiled-coil-helix domain containing 3 pseudogene 3 [Source:HGNC Symbol;Acc:44699]	1	pseudogene	0.0748629	5.2697	1.16626	0.280172	0.66445
ENSG00000269293	ZSCAN16-AS1	ZSCAN16 antisense RNA 1 [Source:HGNC Symbol;Acc:48982]	6	antisense	-0.635462	1.3603	4.13036	0.0421204	0.275155
ENSG00000177548	RABEP2	rabaptin, RAB GTPase binding effector protein 2 [Source:HGNC Symbol;Acc:24817]	16	protein_coding	0.0817292	4.72151	1.18066	0.277222	0.661256
ENSG00000150051	MKX	mohawk homeobox [Source:HGNC Symbol;Acc:23729]	10	protein_coding	-0.0744507	4.10413	0.695289	0.404371	0.766107
ENSG00000214558	RP11-74E24.2		6	pseudogene	-0.04867	3.82828	0.311283	0.576894	0.854628
ENSG00000229991	AKR1B1P1	aldehyde reductase family 1, member B1 pseudogene 1 [Source:HGNC Symbol;Acc:420]	1	pseudogene	0.349125	2.70452	8.60036	0.00336097	0.0528882
ENSG00000224189	HOXD-AS1	HOXD cluster antisense RNA 1 [Source:HGNC Symbol;Acc:43755]	2	antisense	0.0584847	3.9419	0.56072	0.45397	0.796685
ENSG00000225159	NPM1P39	nucleophosmin 1 (nucleolar phosphoprotein B23, numatrin) pseudogene 39 [Source:HGNC Symbol;Acc:45218]	1	pseudogene	-0.0612966	6.80814	0.867674	0.3516	0.726593
ENSG00000146938	NLGN4X	neuroligin 4, X-linked [Source:HGNC Symbol;Acc:14287]	X	protein_coding	0.876096	4.96952	2.38859	0.122224	0.47109
ENSG00000213560	RP11-386I14.3		1	pseudogene	0.0581414	5.67497	0.708906	0.399807	0.76214
ENSG00000233859	ADH5P4	alcohol dehydrogenase 5 (class III), chi polypeptide, pseudogene 4 [Source:HGNC Symbol;Acc:21377]	6	pseudogene	-0.0676557	5.51473	0.982237	0.321647	0.7024
ENSG00000115806	GORASP2	golgi reassembly stacking protein 2, 55kDa [Source:HGNC Symbol;Acc:17500]	2	protein_coding	0.0366151	7.52655	0.337474	0.561291	0.848253
ENSG00000268412	AC013449.1	Uncharacterized protein [Source:UniProtKB/TrEMBL;Acc:M0R242]	2	protein_coding	-0.0427837	5.32077	0.369294	0.543389	0.840509
ENSG00000226314	ZNF192P1	zinc finger protein 192 pseudogene 1 [Source:HGNC Symbol;Acc:18777]	6	pseudogene	0.0493107	1.51895	0.0881766	0.766508	0.93436
[truncated: 15,325 more rows]

## Sheet: G164_SphPlat_vsSph_gsea_report_
Significantly DE genes (FDR < 0.05) from the comparison G164 Spheroids plus Platelets vs Spheroids were used for enrichment analysis using GSEA and MSigDB
Significantly enriched Canonical Pathways (NOM p-value < 0.05) are shown below
NAME	SIZE	ES	NES	NOM p-val	FDR q-val
REACTOME_PLATELET_ACTIVATION_SIGNALING_AND_AGGREGATION	19	0.885121	1.53725	0.0621651	1
REACTOME_ADAPTIVE_IMMUNE_SYSTEM	33	0.910855	1.53382	0.0134715	0.63485
REACTOME_CLASS_A1_RHODOPSIN_LIKE_RECEPTORS	20	0.859167	1.47908	0.072747	0.715823
NABA_SECRETED_FACTORS	30	0.844158	1.47149	0.0751029	0.566508
REACTOME_GPCR_LIGAND_BINDING	28	0.857813	1.46691	0.0750782	0.467359
REACTOME_PEPTIDE_LIGAND_BINDING_RECEPTORS	16	0.866593	1.46162	0.0594059	0.406915
REACTOME_HEMOSTASIS	48	0.848382	1.45251	0.0292634	0.369895
NABA_ECM_GLYCOPROTEINS	31	0.825553	1.42384	0.089876	0.386591
KEGG_WNT_SIGNALING_PATHWAY	16	0.829572	1.42264	0.0856202	0.346501
REACTOME_IMMUNE_SYSTEM	57	0.831596	1.417	0.0391566	0.321901
KEGG_CYTOKINE_CYTOKINE_RECEPTOR_INTERACTION	29	0.811109	1.4026	0.111111	0.321159
REACTOME_GPCR_DOWNSTREAM_SIGNALING	39	0.828113	1.39482	0.100712	0.308866
REACTOME_SIGNALING_BY_GPCR	47	0.823522	1.37676	0.0850202	0.314845
NABA_CORE_MATRISOME	45	0.804037	1.36316	0.116633	0.316012
NABA_MATRISOME	116	0.803049	1.32921	0.012	0.355997
REACTOME_INTEGRIN_CELL_SURFACE_INTERACTIONS	19	0.767884	1.31652	0.159091	0.359854
NABA_MATRISOME_ASSOCIATED	71	0.786324	1.3155	0.106212	0.340962
PID_AP1_PATHWAY	17	0.75674	1.27593	0.198456	0.395374
PID_ATF2_PATHWAY	15	0.755083	1.26762	0.206047	0.391683
PID_AVB3_INTEGRIN_PATHWAY	15	0.74767	1.26748	0.209588	0.372149
KEGG_ECM_RECEPTOR_INTERACTION	19	0.732404	1.25395	0.224731	0.380681
REACTOME_TRANSMEMBRANE_TRANSPORT_OF_SMALL_MOLECULES	31	0.717751	1.24434	0.196281	0.379817
KEGG_REGULATION_OF_ACTIN_CYTOSKELETON	18	0.712564	1.23008	0.25	0.390496
PID_P53_DOWNSTREAM_PATHWAY	16	0.725008	1.22815	0.251111	0.376844
REACTOME_SLC_MEDIATED_TRANSMEMBRANE_TRANSPORT	19	0.720564	1.22566	0.249177	0.366004
PID_INTEGRIN1_PATHWAY	21	0.716926	1.22058	0.229279	0.360807
REACTOME_EXTRACELLULAR_MATRIX_ORGANIZATION	18	0.709785	1.21227	0.257778	0.360855
KEGG_PATHWAYS_IN_CANCER	37	0.718553	1.21137	0.206333	0.349267
NABA_ECM_REGULATORS	30	0.714422	1.20935	0.222106	0.340231
KEGG_MAPK_SIGNALING_PATHWAY	23	0.703684	1.2076	0.259809	0.331791
KEGG_FOCAL_ADHESION	25	0.674787	1.15791	0.317797	0.397905
PID_INTEGRIN3_PATHWAY	16	0.678839	1.15658	0.34989	0.387191
REACTOME_CYTOKINE_SIGNALING_IN_IMMUNE_SYSTEM	17	0.668984	1.15015	0.339912	0.385416
REACTOME_NEURONAL_SYSTEM	16	0.641079	1.09884	0.397948	0.449259
REACTOME_METABOLISM_OF_PROTEINS	18	0.523395	0.894814	0.634573	0.735187
REACTOME_METABOLISM_OF_LIPIDS_AND_LIPOPROTEINS	32	0.445162	0.76596	0.790239	0.862635
REACTOME_AXON_GUIDANCE	28	0.443876	0.758045	0.786902	0.847097
REACTOME_SIGNALING_BY_PDGF	16	0.441715	0.757054	0.75167	0.825757
REACTOME_DEVELOPMENTAL_BIOLOGY	36	0.331103	0.562969	0.949949	0.945081
REACTOME_METABOLISM_OF_CARBOHYDRATES	15	0.299175	0.503295	0.936027	0.949119
REACTOME_DNA_REPLICATION	20	-0.513774	-1.79286	0.0126582	0.10911
REACTOME_MITOTIC_PROMETAPHASE	16	-0.586354	-1.7714	0.01	0.0577312
REACTOME_MITOTIC_M_M_G1_PHASES	19	-0.505953	-1.67247	0.0357143	0.0729843
REACTOME_CELL_CYCLE	36	-0.397089	-1.55317	0	0.100753
REACTOME_CELL_CYCLE_MITOTIC	33	-0.363972	-1.36482	0.108108	0.17859
REACTOME_SIGNALLING_BY_NGF	17	-0.41154	-1.34567	0.138614	0.160577
KEGG_CELL_CYCLE	16	-0.287329	-0.891554	0.553191	0.590937
