# Supplementary material for: A human multi-cellular model shows how platelets drive production of diseased extracellular matrix and tissue invasion
Source: iScience. 2021 May 29;24(6):102676. doi: 10.1016/j.isci.2021.102676 (PMC8215303; doi:10.1016/j.isci.2021.102676)
Supplement: Table S7. Oligonucleoutide table, Related to STAR Methods [file mmc8.xlsx]

## Sheet: Sheet1
Supp Table 7	Related to STAR methods
REAGENT or RESOURCE	SOURCE	IDENTIFIER
Oligonucleotides
SNAI1 (Hs00195591_m1)	Thermo Fisher Scientific	4331182
SNAI2 (Hs00161904_m1)	Thermo Fisher Scientific	4331182
VIM (Hs00958111_m1)	Thermo Fisher Scientific	4331182
TWIST (Hs01675818_m1)	Thermo Fisher Scientific	4331182
FN1 (Hs01549976_m1)	Thermo Fisher Scientific	4331182
COL1A1 (Hs00164004_m1)	Thermo Fisher Scientific	4331182
VCAN (Hs00171642_m1)	Thermo Fisher Scientific	4331182
CTSB (Hs00947433_m1)	Thermo Fisher Scientific	4331182
COMP (Hs00164359_m1)	Thermo Fisher Scientific	4331182
COL11A1 (Hs01097664_m1)	Thermo Fisher Scientific	4331182
GAPDH (Hs027866254_g1)	Thermo Fisher Scientific	4331182
18S (Hs03003631_g1)	Thermo Fisher Scientific	4331182
